# Supplementary material for: DDSUD: dynamically detecting subsequence uncertainty and diversity for active learning in imbalanced Chinese sentiment analysis
Source: PeerJ Comput Sci. 2025 Aug 11;11:e3091. doi: 10.7717/peerj-cs.3091 (PMC12453870; doi:10.7717/peerj-cs.3091)
Supplement: Supplemental Information 1 [file peerj-cs-11-3091-s001.zip]

Archive with 361 entries (331 files):
- .keep
- __init__.py
- config_files/
- config_files/bilstm-crf-al.config
- core/
- core/__init__.py
- core/__pycache__/
- core/__pycache__/__init__.cpython-36.pyc
- core/__pycache__/__init__.cpython-37.pyc
- core/__pycache__/__init__.cpython-39.pyc
- core/__pycache__/config.cpython-36.pyc
- core/__pycache__/config.cpython-37.pyc
- core/__pycache__/config.cpython-39.pyc
- core/__pycache__/pipeline.cpython-36.pyc
- core/__pycache__/pipeline.cpython-37.pyc
- core/__pycache__/pipeline.cpython-39.pyc
- core/__pycache__/task.cpython-36.pyc
- core/__pycache__/task.cpython-37.pyc
- core/__pycache__/task.cpython-39.pyc
- core/config.py
- core/pipeline.py
- core/task.py
- datasets/
- datasets/BosonNLP_NER_6C_PARTIAL/
- datasets/BosonNLP_NER_6C_PARTIAL/tags.txt
- datasets/BosonNLP_NER_6C_PARTIAL/test.txt
- datasets/BosonNLP_NER_6C_PARTIAL/train.txt
- datasets/CONLL2003__PARTIAL/
- datasets/CONLL2003__PARTIAL/tags.txt
- datasets/CONLL2003__PARTIAL/test.txt
- datasets/CONLL2003__PARTIAL/train.txt
- datasets/jyb/
- datasets/jyb/cached_crf-eval_bert-base-chinese_512_jyb
- datasets/jyb/cached_crf-test_bert-base-chinese_512_jyb
- datasets/jyb/cached_crf-train_bert-base-chinese_512_jyb
- datasets/jyb/dev.txt
- datasets/jyb/dev_new.txt
- datasets/jyb/tags.txt
- datasets/jyb/test.txt
- datasets/jyb/test_new.txt
- datasets/jyb/train.txt
- datasets/jyb/train_new.txt
- LICENSE
- logger/
- logger/BosonNLP_NER_6C/
- logger/BosonNLP_NER_6C/WORD2VEC_BiLSTMCRF_LTP/
- logger/BosonNLP_NER_6C/WORD2VEC_BiLSTMCRF_LTP/2022-03-26_19-42-20.log
- logger/BosonNLP_NER_6C/WORD2VEC_BiLSTMCRF_LTP/2022-03-26_19-43-39.log
- logger/BosonNLP_NER_6C/WORD2VEC_BiLSTMCRF_LTP/2022-03-26_19-44-12.log
- logger/BosonNLP_NER_6C_PARTIAL/
- logger/BosonNLP_NER_6C_PARTIAL/WORD2VEC_BiLSTMCRF_LTP/
- logger/BosonNLP_NER_6C_PARTIAL/WORD2VEC_BiLSTMCRF_LTP/2022-03-26_19-44-57.log
- logger/BosonNLP_NER_6C_PARTIAL/WORD2VEC_BiLSTMCRF_LTP/2022-03-30_08-57-05.log
- logger/BosonNLP_NER_6C_PARTIAL/WORD2VEC_BiLSTMCRF_LTP/2022-03-30_10-03-15.log
- logger/BosonNLP_NER_6C_PARTIAL/WORD2VEC_BiLSTMCRF_LTP/2022-03-30_10-04-19.log
- logger/BosonNLP_NER_6C_PARTIAL/WORD2VEC_BiLSTMCRF_LTP/2022-03-30_10-06-58.log
- logger/BosonNLP_NER_6C_PARTIAL/WORD2VEC_BiLSTMCRF_LTP/2022-04-09_09-24-08.log
- logger/BosonNLP_NER_6C_PARTIAL/WORD2VEC_BiLSTMCRF_LTP/2022-04-09_09-41-50.log
- logger/BosonNLP_NER_6C_PARTIAL/WORD2VEC_BiLSTMCRF_LTP/2022-04-09_09-42-13.log
- logger/BosonNLP_NER_6C_PARTIAL/WORD2VEC_BiLSTMCRF_LTP/2022-04-09_09-47-05.log
- logger/BosonNLP_NER_6C_PARTIAL/WORD2VEC_BiLSTMCRF_LTP/2022-04-09_11-26-52.log
- logger/BosonNLP_NER_6C_PARTIAL/WORD2VEC_BiLSTMCRF_LTP/2022-04-09_11-29-13.log
- logger/BosonNLP_NER_6C_PARTIAL/WORD2VEC_BiLSTMCRF_LTP/2022-04-09_11-43-33.log
- logger/BosonNLP_NER_6C_PARTIAL/WORD2VEC_BiLSTMCRF_LTP/2022-04-09_11-47-49.log
- logger/BosonNLP_NER_6C_PARTIAL/WORD2VEC_BiLSTMCRF_LTP/2022-04-09_11-56-31.log
- logger/BosonNLP_NER_6C_PARTIAL/WORD2VEC_BiLSTMCRF_LTP/2022-04-09_12-00-28.log
- logger/BosonNLP_NER_6C_PARTIAL/WORD2VEC_BiLSTMCRF_LTP/2022-04-09_12-56-23.log
- logger/BosonNLP_NER_6C_PARTIAL/WORD2VEC_BiLSTMCRF_LTP/2022-04-09_12-57-25.log
- logger/BosonNLP_NER_6C_PARTIAL/WORD2VEC_BiLSTMCRF_LTP/2022-05-05_21-24-51.log
- logger/BosonNLP_NER_6C_PARTIAL/WORD2VEC_BiLSTMCRF_LTP/2022-05-05_21-29-01.log
- logger/BosonNLP_NER_6C_PARTIAL/WORD2VEC_BiLSTMCRF_LTP/2022-05-05_21-30-18.log
- logger/BosonNLP_NER_6C_PARTIAL/WORD2VEC_BiLSTMCRF_LTP/2022-05-05_21-30-39.log
- logger/BosonNLP_NER_6C_PARTIAL/WORD2VEC_BiLSTMCRF_LTP/2022-05-05_21-31-41.log
- logger/BosonNLP_NER_6C_PARTIAL/WORD2VEC_BiLSTMCRF_LTP/2022-05-05_21-33-56.log
- logger/BosonNLP_NER_6C_PARTIAL/WORD2VEC_BiLSTMCRF_LTP/2022-05-05_21-37-36.log
- logger/BosonNLP_NER_6C_PARTIAL/WORD2VEC_BiLSTMCRF_LTP/2022-05-08_09-22-29.log
- logger/BosonNLP_NER_6C_PARTIAL/WORD2VEC_BiLSTMCRF_LTP/2022-05-08_10-19-58.log
- logger/BosonNLP_NER_6C_PARTIAL/WORD2VEC_BiLSTMCRF_LTP/2022-05-20_16-06-03.log
- logger/BosonNLP_NER_6C_PARTIAL/WORD2VEC_BiLSTMCRF_LTP/2022-05-21_09-43-25.log
- logger/BosonNLP_NER_6C_PARTIAL/WORD2VEC_BiLSTMCRF_LTP/2022-06-10_13-38-42.log
- logger/BosonNLP_NER_6C_PARTIAL/WORD2VEC_BiLSTMCRF_LTP/2022-09-09_08-48-25.log
- logger/BosonNLP_NER_6C_PARTIAL/WORD2VEC_BiLSTMCRF_LTP/2022-09-09_09-40-52.log
- logger/BosonNLP_NER_6C_PARTIAL/WORD2VEC_BiLSTMCRF_LTP/2022-09-09_09-43-54.log
- logger/BosonNLP_NER_6C_PARTIAL/WORD2VEC_BiLSTMCRF_LTP/2022-09-09_10-07-41.log
- logger/BosonNLP_NER_6C_PARTIAL/WORD2VEC_BiLSTMCRF_LTP/2022-09-09_10-09-19.log
- logger/BosonNLP_NER_6C_PARTIAL/WORD2VEC_BiLSTMCRF_LTP/2022-09-09_10-10-37.log
- logger/BosonNLP_NER_6C_PARTIAL/WORD2VEC_BiLSTMCRF_LTP/2022-09-09_10-16-58.log
- logger/jyb/
- logger/jyb/WORD2VEC_BERT_LTP/
- logger/jyb/WORD2VEC_BERT_LTP/2022-09-27_21-06-12.log
- logger/jyb/WORD2VEC_BERT_LTP/2022-09-27_21-11-34.log
- logger/jyb/WORD2VEC_BiLSTMCRF_LTP/
- logger/jyb/WORD2VEC_BiLSTMCRF_LTP/2022-09-09_10-27-19.log
- logger/jyb/WORD2VEC_BiLSTMCRF_LTP/2022-09-09_10-46-19.log
- logger/jyb/WORD2VEC_BiLSTMCRF_LTP/2022-09-09_10-47-44.log
- logger/jyb/WORD2VEC_BiLSTMCRF_LTP/2022-09-09_10-52-13.log
- logger/jyb/WORD2VEC_BiLSTMCRF_LTP/2022-09-09_10-52-32.log
- logger/jyb/WORD2VEC_BiLSTMCRF_LTP/2022-09-09_10-52-50.log
- logger/jyb/WORD2VEC_BiLSTMCRF_LTP/2022-09-09_10-54-42.log
- logger/jyb/WORD2VEC_BiLSTMCRF_LTP/2022-09-09_10-56-52.log
- logger/jyb/WORD2VEC_BiLSTMCRF_LTP/2022-09-09_11-04-16.log
- logger/jyb/WORD2VEC_BiLSTMCRF_LTP/2022-09-09_11-08-37.log
- logger/jyb/WORD2VEC_BiLSTMCRF_LTP/2022-09-11_15-42-13.log
- logger/jyb/WORD2VEC_BiLSTMCRF_LTP/2022-09-11_17-18-58.log
- logger/jyb/WORD2VEC_BiLSTMCRF_LTP/2022-09-11_17-21-03.log
- logger/jyb/WORD2VEC_BiLSTMCRF_LTP/2022-09-11_17-23-00.log
- logger/jyb/WORD2VEC_BiLSTMCRF_LTP/2022-09-11_17-26-08.log
- logger/jyb/WORD2VEC_BiLSTMCRF_LTP/2022-09-11_17-32-50.log
- logger/jyb/WORD2VEC_BiLSTMCRF_LTP/2022-09-11_17-38-16.log
- logger/jyb/WORD2VEC_BiLSTMCRF_LTP/2022-09-11_17-48-11.log
- logger/jyb/WORD2VEC_BiLSTMCRF_LTP/2022-09-11_17-55-47.log
- logger/jyb/WORD2VEC_BiLSTMCRF_LTP/2022-09-11_17-55-56.log
- logger/jyb/WORD2VEC_BiLSTMCRF_LTP/2022-09-11_19-14-46.log
- logger/jyb/WORD2VEC_BiLSTMCRF_LTP/2022-09-11_20-39-27.log
- logger/jyb/WORD2VEC_BiLSTMCRF_LTP/2022-09-11_20-39-38.log
- logger/jyb/WORD2VEC_BiLSTMCRF_LTP/2022-09-11_20-54-35.log
- logger/jyb/WORD2VEC_BiLSTMCRF_LTP/2022-09-11_20-57-35.log
- logger/jyb/WORD2VEC_BiLSTMCRF_LTP/2022-09-11_21-05-39.log
- logger/jyb/WORD2VEC_BiLSTMCRF_LTP/2022-09-11_21-05-48.log
- logger/jyb/WORD2VEC_BiLSTMCRF_LTP/2022-09-12_09-23-36.log
- logger/jyb/WORD2VEC_BiLSTMCRF_LTP/2022-09-12_09-42-13.log
- logger/jyb/WORD2VEC_BiLSTMCRF_LTP/2022-09-12_09-46-24.log
- logger/jyb/WORD2VEC_BiLSTMCRF_LTP/2022-09-12_20-43-40.log
- logger/jyb/WORD2VEC_BiLSTMCRF_LTP/2022-09-12_20-50-00.log
- logger/jyb/WORD2VEC_BiLSTMCRF_LTP/2022-09-12_20-55-11.log
- logger/jyb/WORD2VEC_BiLSTMCRF_LTP/2022-09-12_20-56-37.log
- logger/jyb/WORD2VEC_BiLSTMCRF_LTP/2022-09-12_21-00-04.log
- logger/jyb/WORD2VEC_BiLSTMCRF_LTP/2022-09-12_21-01-39.log
- logger/jyb/WORD2VEC_BiLSTMCRF_LTP/2022-09-12_21-05-59.log
- logger/jyb/WORD2VEC_BiLSTMCRF_LTP/2022-09-14_17-41-53.log
- logger/jyb/WORD2VEC_BiLSTMCRF_LTP/2022-09-22_10-15-21.log
- logger/jyb/WORD2VEC_BiLSTMCRF_LTP/2022-09-22_15-16-49.log
- logger/jyb/WORD2VEC_BiLSTMCRF_LTP/2022-09-27_19-27-22.log
- logger/jyb/WORD2VEC_BiLSTMCRF_LTP/2022-09-27_19-50-51.log
- logger/jyb/WORD2VEC_BiLSTMCRF_LTP/2022-09-27_19-51-41.log
- logger/jyb/WORD2VEC_BiLSTMCRF_LTP/2022-09-27_19-56-32.log
- logger/jyb/WORD2VEC_BiLSTMCRF_LTP/2022-09-27_20-01-36.log
- logger/jyb/WORD2VEC_BiLSTMCRF_LTP/2022-09-27_20-31-11.log
- logger/jyb/WORD2VEC_BiLSTMCRF_LTP/2022-09-27_20-56-20.log
- logger/jyb/WORD2VEC_BiLSTMCRF_LTP/2022-09-27_21-02-47.log
- logger/jyb/WORD2VEC_BiLSTMCRF_LTP/2022-09-27_21-20-31.log
- logger/jyb/WORD2VEC_BiLSTMCRF_LTP/2022-09-27_21-41-27.log
- logger/jyb/WORD2VEC_BiLSTMCRF_LTP/2022-09-27_21-41-38.log
- logger/jyb/WORD2VEC_BiLSTMCRF_LTP/2022-09-27_21-43-13.log
- logger/jyb/WORD2VEC_BiLSTMCRF_LTP/2022-09-27_21-44-54.log
- logger/jyb/WORD2VEC_BiLSTMCRF_LTP/2022-09-27_21-57-12.log
- logger/jyb/WORD2VEC_BiLSTMCRF_LTP/2022-09-27_22-12-07.log
- logger/jyb/WORD2VEC_BiLSTMCRF_LTP/2022-09-27_22-23-15.log
- logger/jyb/WORD2VEC_BiLSTMCRF_LTP/2022-09-28_10-40-02.log
- logger/jyb/WORD2VEC_BiLSTMCRF_LTP/2022-09-28_10-40-43.log
- logger/jyb/WORD2VEC_BiLSTMCRF_LTP/2022-09-28_10-45-59.log
- logger/jyb/WORD2VEC_BiLSTMCRF_LTP/2022-09-28_10-46-56.log
- logger/jyb/WORD2VEC_BiLSTMCRF_LTP/2022-09-28_11-49-34.log
- logger/jyb/WORD2VEC_BiLSTMCRF_LTP/2022-09-28_15-18-08.log
- logger/jyb/WORD2VEC_BiLSTMCRF_LTP/2022-09-28_15-19-24.log
- logger/jyb/WORD2VEC_BiLSTMCRF_LTP/2022-09-28_17-04-31.log
- logger/jyb/WORD2VEC_BiLSTMCRF_LTP/2022-09-28_20-55-33.log
- logger/jyb/WORD2VEC_BiLSTMCRF_LTP/2022-09-28_21-01-48.log
- logger/jyb/WORD2VEC_BiLSTMCRF_LTP/2022-09-28_21-09-30.log
- logger/jyb/WORD2VEC_BiLSTMCRF_LTP/2022-09-28_21-15-00.log
- logger/jyb/WORD2VEC_BiLSTMCRF_LTP/2022-09-28_21-16-55.log
- logger/jyb/WORD2VEC_BiLSTMCRF_LTP/2022-09-28_21-27-59.log
- logger/jyb/WORD2VEC_BiLSTMCRF_LTP/2022-09-28_21-57-23.log
- logger/jyb/WORD2VEC_BiLSTMCRF_LTP/2022-09-28_22-29-51.log
- logger/jyb/WORD2VEC_BiLSTMCRF_LTP/2022-09-29_08-55-28.log
- logger/jyb/WORD2VEC_BiLSTMCRF_LTP/2022-09-29_08-56-04.log
- logger/jyb/WORD2VEC_BiLSTMCRF_LTP/2022-09-29_09-02-15.log
- logger/jyb/WORD2VEC_BiLSTMCRF_LTP/2022-09-29_09-56-37.log
- logger/jyb/WORD2VEC_BiLSTMCRF_LTP/2022-09-29_10-32-59.log
- logger/jyb/WORD2VEC_BiLSTMCRF_LTP/2022-09-29_11-00-02.log
- logger/jyb/WORD2VEC_BiLSTMCRF_LTP/2022-09-29_15-38-40.log
- logger/jyb/WORD2VEC_BiLSTMCRF_LTP/2022-09-29_15-40-54.log
- logger/jyb/WORD2VEC_BiLSTMCRF_LTP/2022-09-29_15-43-43.log
- logger/jyb/WORD2VEC_BiLSTMCRF_LTP/2022-09-29_15-45-09.log
- logger/jyb/WORD2VEC_BiLSTMCRF_LTP/2022-09-29_15-45-34.log
- logger/jyb/WORD2VEC_BiLSTMCRF_LTP/2022-09-29_15-47-55.log
- logger/jyb/WORD2VEC_BiLSTMCRF_LTP/2022-09-29_15-49-47.log
- logger/jyb/WORD2VEC_BiLSTMCRF_LTP/2022-09-29_15-51-20.log
- logger/jyb/WORD2VEC_BiLSTMCRF_LTP/2022-09-29_15-52-13.log
- logger/jyb/WORD2VEC_BiLSTMCRF_LTP/2022-09-29_15-52-36.log
- logger/jyb/WORD2VEC_BiLSTMCRF_LTP/2022-09-29_15-59-56.log
- logger/jyb/WORD2VEC_BiLSTMCRF_LTP/2022-09-29_16-05-43.log
- logger/jyb/WORD2VEC_BiLSTMCRF_LTP/2022-09-29_16-07-25.log
- logger/jyb/WORD2VEC_BiLSTMCRF_LTP/2022-09-29_16-09-21.log
- logger/jyb/WORD2VEC_BiLSTMCRF_LTP/2022-09-29_16-11-42.log
- logger/jyb/WORD2VEC_BiLSTMCRF_LTP/2022-09-29_17-18-56.log
- logger/jyb/WORD2VEC_BiLSTMCRF_LTP/2022-09-29_17-39-14.log
- logger/jyb/WORD2VEC_BiLSTMCRF_LTP/2022-09-29_17-40-50.log
- logger/jyb/WORD2VEC_BiLSTMCRF_LTP/2022-09-29_17-44-08.log
- logger/jyb/WORD2VEC_BiLSTMCRF_LTP/2022-09-29_18-46-37.log
- logger/jyb/WORD2VEC_BiLSTMCRF_LTP/2022-09-29_18-57-37.log
- logger/jyb/WORD2VEC_BiLSTMCRF_LTP/2022-09-29_18-58-58.log
- logger/jyb/WORD2VEC_BiLSTMCRF_LTP/2022-09-29_19-10-35.log
- logger/jyb/WORD2VEC_BiLSTMCRF_LTP/2022-09-29_19-30-43.log
- logger/jyb/WORD2VEC_BiLSTMCRF_LTP/2022-09-29_19-33-52.log
- logger/jyb/WORD2VEC_BiLSTMCRF_LTP/2022-09-29_19-37-48.log
- logger/jyb/WORD2VEC_BiLSTMCRF_LTP/2022-09-29_20-27-07.log
- logger/jyb/WORD2VEC_BiLSTMCRF_LTP/2022-09-29_20-45-53.log
- logger/jyb/WORD2VEC_BiLSTMCRF_LTP/2022-09-29_20-46-36.log
- logger/jyb/WORD2VEC_BiLSTMCRF_LTP/2022-09-29_20-50-36.log
- logger/jyb/WORD2VEC_BiLSTMCRF_LTP/2022-09-29_20-59-30.log
- logger/jyb/WORD2VEC_BiLSTMCRF_LTP/2022-09-29_21-11-53.log
- logger/jyb/WORD2VEC_BiLSTMCRF_LTP/2022-09-29_21-35-35.log
- logger/jyb/WORD2VEC_BiLSTMCRF_LTP/2022-09-29_21-49-40.log
- logger/jyb/WORD2VEC_BiLSTMCRF_LTP/2022-09-29_22-10-37.log
- logger/jyb/WORD2VEC_BiLSTMCRF_LTP/2022-09-29_22-14-00.log
- logger/jyb/WORD2VEC_BiLSTMCRF_LTP/2022-09-29_22-16-52.log
- logger/jyb/WORD2VEC_BiLSTMCRF_LTP/2022-09-29_22-17-32.log
- logger/jyb/WORD2VEC_BiLSTMCRF_LTP/2022-09-29_22-19-53.log
- logger/jyb/WORD2VEC_BiLSTMCRF_LTP/2022-09-29_22-26-29.log
- logger/jyb/WORD2VEC_BiLSTMCRF_LTP/2022-09-29_22-27-37.log
- logger/jyb/WORD2VEC_BiLSTMCRF_LTP/2022-09-29_22-29-05.log
- logger/jyb/WORD2VEC_BiLSTMCRF_LTP/2022-09-29_22-34-38.log
- logger/jyb/WORD2VEC_BiLSTMCRF_LTP/2022-09-29_22-37-22.log
- logger/jyb/WORD2VEC_BiLSTMCRF_LTP/2022-09-29_22-37-43.log
- logger/jyb/WORD2VEC_BiLSTMCRF_LTP/2022-09-29_22-37-53.log
- logger/jyb/WORD2VEC_BiLSTMCRF_LTP/2022-09-29_22-38-29.log
- logger/jyb/WORD2VEC_BiLSTMCRF_LTP/2022-09-29_22-39-01.log
- logger/jyb/WORD2VEC_BiLSTMCRF_LTP/2022-09-29_22-40-30.log
- logger/jyb/WORD2VEC_BiLSTMCRF_LTP/2022-09-29_22-48-54.log
- logger/jyb/WORD2VEC_BiLSTMCRF_LTP/2022-09-29_22-54-32.log
- logger/jyb/WORD2VEC_BiLSTMCRF_LTP/2022-09-29_22-55-45.log
- logger/jyb/WORD2VEC_BiLSTMCRF_LTP/2022-09-30_10-02-27.log
- logger/jyb/WORD2VEC_BiLSTMCRF_LTP/2022-09-30_10-05-24.log
- logger/jyb/WORD2VEC_BiLSTMCRF_LTP/2022-09-30_10-24-30.log
- logger/jyb/WORD2VEC_BiLSTMCRF_LTP/2022-09-30_10-41-22.log
- logger/jyb/WORD2VEC_BiLSTMCRF_LTP/2022-09-30_10-44-06.log
- logger/jyb/WORD2VEC_BiLSTMCRF_LTP/2022-09-30_10-46-29.log
- logger/jyb/WORD2VEC_BiLSTMCRF_LTP/2022-09-30_10-48-33.log
- logger/jyb/WORD2VEC_BiLSTMCRF_LTP/2022-09-30_10-51-11.log
- logger/jyb/WORD2VEC_BiLSTMCRF_LTP/2022-09-30_10-51-37.log
- logger/jyb/WORD2VEC_BiLSTMCRF_LTP/2022-09-30_11-00-46.log
- logger/jyb/WORD2VEC_BiLSTMCRF_LTP/2022-09-30_11-02-49.log
- logger/jyb/WORD2VEC_BiLSTMCRF_LTP/2022-09-30_11-04-13.log
- logger/jyb/WORD2VEC_BiLSTMCRF_LTP/2022-09-30_11-06-16.log
- logger/jyb/WORD2VEC_BiLSTMCRF_LTP/2022-09-30_11-20-26.log
- logger/jyb/WORD2VEC_BiLSTMCRF_LTP/2022-09-30_11-22-07.log
- logger/jyb/WORD2VEC_BiLSTMCRF_LTP/2022-09-30_11-22-32.log
- logger/jyb/WORD2VEC_BiLSTMCRF_LTP/2022-09-30_11-22-55.log
- logger/jyb/WORD2VEC_BiLSTMCRF_LTP/2022-09-30_11-23-21.log
- logger/jyb/WORD2VEC_BiLSTMCRF_LTP/2022-09-30_11-23-41.log
- logger/jyb/WORD2VEC_BiLSTMCRF_LTP/2022-09-30_11-24-21.log
- logger/jyb/WORD2VEC_BiLSTMCRF_LTP/2022-09-30_11-25-58.log
- logger/jyb/WORD2VEC_BiLSTMCRF_LTP/2022-09-30_11-27-02.log
- logger/jyb/WORD2VEC_BiLSTMCRF_LTP/2022-09-30_15-54-08.log
- logger/jyb/WORD2VEC_BiLSTMCRF_LTP/2022-09-30_16-16-19.log
- logger/jyb/WORD2VEC_BiLSTMCRF_LTP/2022-09-30_16-19-14.log
- logger/jyb/WORD2VEC_BiLSTMCRF_LTP/2022-09-30_16-19-50.log
- logger/jyb/WORD2VEC_BiLSTMCRF_LTP/2022-09-30_16-21-39.log
- logger/jyb/WORD2VEC_BiLSTMCRF_LTP/2022-09-30_16-24-06.log
- logger/jyb/WORD2VEC_BiLSTMCRF_LTP/2022-09-30_16-27-01.log
- logger/jyb/WORD2VEC_BiLSTMCRF_LTP/2022-09-30_16-28-03.log
- logger/jyb/WORD2VEC_BiLSTMCRF_LTP/2022-09-30_16-30-20.log
- logger/jyb/WORD2VEC_BiLSTMCRF_LTP/2022-09-30_16-33-40.log
- logger/jyb/WORD2VEC_BiLSTMCRF_LTP/2022-10-03_18-53-58.log
- logger/jyb/WORD2VEC_BiLSTMCRF_LTP/2022-10-05_14-26-40.log
- logger/jyb/WORD2VEC_BiLSTMCRF_LTP/2022-10-05_14-41-13.log
- logger/jyb/WORD2VEC_BiLSTMCRF_LTP/2022-10-05_14-41-53.log
- logger/jyb/WORD2VEC_BiLSTMCRF_LTP/2022-10-06_17-45-48.log
- logger/jyb/WORD2VEC_BiLSTMCRF_LTP/2022-10-06_18-16-01.log
- logger/jyb/WORD2VEC_BiLSTMCRF_LTP/2022-10-06_18-21-38.log
- logger/jyb/WORD2VEC_BiLSTMCRF_LTP/2022-10-06_18-27-39.log
- logger/jyb/WORD2VEC_BiLSTMCRF_LTP/2022-10-06_18-37-00.log
- logger/jyb/WORD2VEC_BiLSTMCRF_LTP/2022-10-06_18-44-06.log
- logger/jyb/WORD2VEC_BiLSTMCRF_LTP/2022-10-06_19-04-03.log
- logger/jyb/WORD2VEC_BiLSTMCRF_LTP/2022-10-06_19-26-04.log
- logger/jyb/WORD2VEC_BiLSTMCRF_LTP/2022-10-06_19-32-13.log
- logger/jyb/WORD2VEC_BiLSTMCRF_LTP/2022-10-06_19-35-39.log
- logger/jyb/WORD2VEC_BiLSTMCRF_LTP/2022-10-06_19-38-43.log
- logger/jyb/WORD2VEC_BiLSTMCRF_LTP/2022-10-07_09-59-04.log
- logger/jyb/WORD2VEC_BiLSTMCRF_LTP/2022-10-07_10-01-46.log
- logger/jyb/WORD2VEC_BiLSTMCRF_LTP/2022-10-07_10-03-59.log
- logger/jyb/WORD2VEC_BiLSTMCRF_LTP/2022-10-07_10-04-15.log
- logger/jyb/WORD2VEC_BiLSTMCRF_LTP/2022-10-07_10-09-46.log
- logger/jyb/WORD2VEC_BiLSTMCRF_LTP/2022-10-07_10-10-15.log
- logger/jyb/WORD2VEC_BiLSTMCRF_LTP/2022-10-07_10-14-37.log
- logger/jyb/WORD2VEC_BiLSTMCRF_LTP/2022-10-07_10-15-04.log
- logger/jyb/WORD2VEC_BiLSTMCRF_LTP/2022-10-07_10-30-41.log
- logger/jyb/WORD2VEC_BiLSTMCRF_LTP/2022-10-07_10-36-38.log
- logger/jyb/WORD2VEC_BiLSTMCRF_LTP/2022-10-07_10-52-04.log
- logger/jyb/WORD2VEC_BiLSTMCRF_LTP/2022-10-07_10-52-17.log
- logger/jyb/WORD2VEC_BiLSTMCRF_LTP/2022-10-07_10-53-45.log
- logger/jyb/WORD2VEC_BiLSTMCRF_LTP/2022-10-07_10-56-30.log
- logger/jyb/WORD2VEC_BiLSTMCRF_LTP/2022-10-07_11-55-48.log
- logger/jyb/WORD2VEC_BiLSTMCRF_RANDOM/
- logger/jyb/WORD2VEC_BiLSTMCRF_RANDOM/2022-09-29_20-56-31.log
- main.py
- modules/
- modules/__init__.py
- modules/__pycache__/
- modules/__pycache__/__init__.cpython-36.pyc
- modules/__pycache__/__init__.cpython-37.pyc
- modules/__pycache__/__init__.cpython-39.pyc
- modules/assessment/
- modules/assessment/__init__.py
- modules/assessment/__pycache__/
- modules/assessment/__pycache__/__init__.cpython-37.pyc
- modules/assessment/__pycache__/eval_index.cpython-36.pyc
- modules/assessment/__pycache__/eval_index.cpython-37.pyc
- modules/assessment/__pycache__/sample_metrics.cpython-37.pyc
[truncated: 61 more entries]
