# Supplementary material for: DDSUD: dynamically detecting subsequence uncertainty and diversity for active learning in imbalanced Chinese sentiment analysis
Source: PeerJ Comput Sci. 2025 Aug 11;11:e3091. doi: 10.7717/peerj-cs.3091 (PMC12453870; doi:10.7717/peerj-cs.3091)
Supplement: Supplemental Information 1 [file peerj-cs-11-3091-s001.zip › config_files/bilstm-crf-al.config]

[LOGGER]
logdir_prefix=../logger

[WORDEMBEDDING]
method=WORD2VEC

[MODELTRAIN]
method=BiLSTMCRF

[WORD2VEC]
all_word_embedding_path=../embedding/weibo_word2vec.pkl
choose_fraction=0.8
courpus_file=../datasets/jyb/
courpus_name=jyb
embedding_dim=300
entity_type=6
max_seq_len=64
tags_file=../datasets/jyb/tags.txt

[BiLSTMCRF]
batch_size=32
device=cuda:0
embedding_dim=300
hidden_dim=200
num_rnn_layers=1
num_epoch=2
learning_rate=0.1
model_path_prefix=../model/word2vec_bilstm_crf_ltp

[BERT]
device=cuda:0
local_rank=-1
overwrite_cache=False
model_type=bert
model_name_or_path=../prev_trained_model/bert-base-chinese
task_name=jyb
do_lower_case=True
data_dir=..\datasets\jyb\
train_max_seq_length=512
eval_max_seq_length=512
per_gpu_train_batch_size=24
per_gpu_eval_batch_size=24
learning_rate=5e-5
crf_learning_rate=1e-5
num_train_epochs=4.0
logging_steps=-1
save_steps=-1
output_dir=..\outputs\jyb_output\
seed=42

[ENTITYLEVELF1]
average=micro
digits=2
return_report=False

[ActiveStrategy]
# options:LTP,RANDOM,LC,NLC,MNLP,MTP,MTE,LONG,TE
strategy=LTP
stop_echo=2
query_batch_fraction=0.0001
