# Supplementary material for: DDSUD: dynamically detecting subsequence uncertainty and diversity for active learning in imbalanced Chinese sentiment analysis
Source: PeerJ Comput Sci. 2025 Aug 11;11:e3091. doi: 10.7717/peerj-cs.3091 (PMC12453870; doi:10.7717/peerj-cs.3091)
Supplement: Supplemental Information 1 [file peerj-cs-11-3091-s001.zip › core/task.py]

import re


class Task:
    def __init__(self, task_def, logger):
        task_name = task_def.__name__
        if re.search("^[a-zA-Z]\w+$", task_name):
            self._name = task_name
        else:
            error_tips = f"[task.py]--[ERROR]: task name \" {task_name} \" is invalid (should match [a-zA-Z][a-zA-Z0-9_]+)!"
            logger.error(error_tips)
            raise Exception(error_tips)

        self._name = task_name
        self._task_def = task_def

    @property
    def name(self):
        return self._name
    
    def submit_task(self):
        self._task_def()
        return
