# Supplementary material for: DDSUD: dynamically detecting subsequence uncertainty and diversity for active learning in imbalanced Chinese sentiment analysis
Source: PeerJ Comput Sci. 2025 Aug 11;11:e3091. doi: 10.7717/peerj-cs.3091 (PMC12453870; doi:10.7717/peerj-cs.3091)
Supplement: Supplemental Information 1 [file peerj-cs-11-3091-s001.zip › datasets/BosonNLP_NER_6C_PARTIAL/test.txt]

每 O
年 O
的 O
车 O
船 O
使 O
用 O
税 O
各 O
地 O
情 O
况 O
也 O
不 O
同 O

今 B-time
年 I-time
突 O
然 O
转 O
入 O
紧 O
缩 O
政 O
策 O

其 O
实 O
这 O
里 O
边 O
还 O
有 O
一 O
个 O
潜 O
台 O
词 O

最 O
后 O
因 O
為 O
我 O
經 O
歷 O
過 O
昨 O
天 O

工 O
商 O
部 O
门 O
可 O
以 O
随 O
时 O
抽 O
查 O
的 O
实 O
体 O
店 O
蜂 O
蜜 O
的 O
平 O
均 O
合 O
格 O
率 O
才 O
4 O
6 O
. O
8 O
% O


其 O
实 O
这 O
里 O
边 O
还 O
有 O
一 O
个 O
潜 O
台 O
词 O

最 O
后 O
因 O
為 O
我 O
經 O
歷 O
過 O
昨 O
天 O

工 O
商 O
部 O
门 O
可 O
以 O
随 O
时 O
抽 O
查 O
的 O
实 O
体 O
店 O
蜂 O
蜜 O
的 O
平 O
均 O
合 O
格 O
率 O
才 O
4 O
6 O
. O
8 O
% O


其 O
实 O
这 O
里 O
边 O
还 O
有 O
一 O
个 O
潜 O
台 O
词 O

最 O
后 O
因 O
為 O
我 O
經 O
歷 O
過 O
昨 O
天 O

工 O
商 O
部 O
门 O
可 O
以 O
随 O
时 O
抽 O
查 O
的 O
实 O
体 O
店 O
蜂 O
蜜 O
的 O
平 O
均 O
合 O
格 O
率 O
才 O
4 O
6 O
. O
8 O
% O


其 O
实 O
这 O
里 O
边 O
还 O
有 O
一 O
个 O
潜 O
台 O
词 O

最 O
后 O
因 O
為 O
我 O
經 O
歷 O
過 O
昨 O
天 O

工 O
商 O
部 O
门 O
可 O
以 O
随 O
时 O
抽 O
查 O
