# Supplementary material for: DDSUD: dynamically detecting subsequence uncertainty and diversity for active learning in imbalanced Chinese sentiment analysis
Source: PeerJ Comput Sci. 2025 Aug 11;11:e3091. doi: 10.7717/peerj-cs.3091 (PMC12453870; doi:10.7717/peerj-cs.3091)
Supplement: Supplemental Information 1 [file peerj-cs-11-3091-s001.zip › datasets/BosonNLP_NER_6C_PARTIAL/train.txt]

教 O
师 O
7 O
1 O
7 O
人 O

现 O
在 O
一 O
个 O
是 O
要 O
加 O
快 O
多 O
层 O
次 O
资 O
本 O
的 O
发 O
展 O

成 O
立 O
这 O
个 O
基 O
金 O
主 O
要 O
帮 O
助 O
0 O
- O
1 O
6 O
岁 O
患 O
有 O
重 O
大 O
疾 O
病 O
或 O
发 O
生 O
突 O
发 O
事 O
故 O
的 O
特 O
困 O
孩 O
子 O

1 O
4 O
家 O
上 O
市 O
银 O
行 O
未 B-time
来 I-time
6 I-time
个 I-time
月 I-time
将 O
缴 O
存 O
6 O
9 O
5 O
8 O
亿 O
元 O
准 O
备 O
金 O
