# Supplementary material for: DDSUD: dynamically detecting subsequence uncertainty and diversity for active learning in imbalanced Chinese sentiment analysis
Source: PeerJ Comput Sci. 2025 Aug 11;11:e3091. doi: 10.7717/peerj-cs.3091 (PMC12453870; doi:10.7717/peerj-cs.3091)
Supplement: Supplemental Information 1 [file peerj-cs-11-3091-s001.zip › datasets/CONLL2003__PARTIAL/tags.txt]

[PAD]
B-LOC
B-MISC
B-ORG
B-PER
I-ORG
I-PER
O
X
B-Cause
B-Degree
B-Holder
B-Negation
B-Property
B-Trigger
B-compared_Entity
B-sent_Entity
I-Cause
I-Degree
I-Holder
I-Negation
I-Property
I-Trigger
I-compared_Entity
I-sent_Entity
[START]
[END]
[CLS]
[SEP]
