# Supplementary material for: DDSUD: dynamically detecting subsequence uncertainty and diversity for active learning in imbalanced Chinese sentiment analysis
Source: PeerJ Comput Sci. 2025 Aug 11;11:e3091. doi: 10.7717/peerj-cs.3091 (PMC12453870; doi:10.7717/peerj-cs.3091)
Supplement: Supplemental Information 1 [file peerj-cs-11-3091-s001.zip › datasets/CONLL2003__PARTIAL/test.txt]

-docstart- O

cricket O
- O
leicestershire B-ORG
take O
over O
at O
top O
after O
innings O
victory O
. O

london B-LOC
1996-08-30 O

west B-MISC
indian I-MISC
all-rounder O
phil B-PER
simmons I-PER
took O
four O
for O
38 O
on O
friday O
as O
leicestershire B-ORG
beat O
somerset B-ORG
by O
an O
innings O
and O
39 O
runs O
in O
two O
days O
to O
take O
over O
at O
the O
head O
of O
the O
county O
championship O
. O

their O
stay O
on O
top O
, O
though O
, O
may O
be O
short-lived O
as O
title O
rivals O
essex B-ORG
, O
derbyshire B-ORG
and O
surrey B-ORG
all O
closed O
in O
on O
victory O
while O
kent B-ORG
made O
up O
for O
lost O
time O
in O
their O
rain-affected O
match O
against O
nottinghamshire B-ORG
. O
