# Supplementary material for: DDSUD: dynamically detecting subsequence uncertainty and diversity for active learning in imbalanced Chinese sentiment analysis
Source: PeerJ Comput Sci. 2025 Aug 11;11:e3091. doi: 10.7717/peerj-cs.3091 (PMC12453870; doi:10.7717/peerj-cs.3091)
Supplement: Supplemental Information 1 [file peerj-cs-11-3091-s001.zip › datasets/CONLL2003__PARTIAL/train.txt]

-docstart- O

eu B-ORG
rejects O
german B-MISC
call O
to O
boycott O
british B-MISC
lamb O
. O

peter B-PER
blackburn I-PER

brussels B-LOC
1996-08-22 O

the O
european B-ORG
commission I-ORG
said O
on O
thursday O
it O
disagreed O
with O
german B-MISC
advice O
to O
consumers O
to O
shun O
british B-MISC
lamb O
until O
scientists O
determine O
whether O
mad O
cow O
disease O
can O
be O
transmitted O
to O
sheep O
. O

germany B-LOC
's O
representative O
to O
the O
european B-ORG
union I-ORG
's O
veterinary O
committee O
werner B-PER
zwingmann I-PER
said O
on O
wednesday O
consumers O
should O
buy O
sheepmeat O
from O
countries O
other O
than O
britain B-LOC
until O
the O
scientific O
advice O
was O
clearer O
. O
