# Supplementary material for: DDSUD: dynamically detecting subsequence uncertainty and diversity for active learning in imbalanced Chinese sentiment analysis
Source: PeerJ Comput Sci. 2025 Aug 11;11:e3091. doi: 10.7717/peerj-cs.3091 (PMC12453870; doi:10.7717/peerj-cs.3091)
Supplement: Supplemental Information 1 [file peerj-cs-11-3091-s001.zip › datasets/jyb/dev.txt]

0 O O_x
, O O_x
长 B-Cause B_v
成 I-Cause I_v
这 I-Cause B_r
样 I-Cause I_r
， O O_x
我 B-Holder O_r
真 O B_d
的 O I_d
无 B-Trigger B_v
语 I-Trigger I_v
了 O O_ul
。 O O_x
《 O O_x
锦 O B_n
绣 O I_n
》 O O_x
有 O O_v
很 O B_m
多 O I_m
猫 O O_n
控 O B_v
好 O I_v
一 O B_m
只 O I_m
锦 O B_n
绣 O I_n
的 O O_uj
猫 O O_n

2 O O_x
, O O_x
这 O O_r
是 O O_v
怎 O B_r
么 O I_r
爬 O B_v
上 O I_v
去 O I_v
的 O O_uj
呢 O O_y
？ O O_x
？ O O_x
呃 B-Trigger O_y
呃 I-Trigger O_y
呃 I-Trigger O_y
， I-Trigger O_x
S B-Trigger B_eng
B I-Trigger I_eng
结 O B_v
束 O I_v
了 O O_ul
， O O_x
恐 O B_n
怖 O I_n
片 O I_n
开 O B_v
始 O I_v
了 O O_ul
: O O_x
有 B-Degree B_n
点 I-Degree I_n
可 B-Trigger B_c
怕 I-Trigger I_c

3 O O_x
, O O_x
人 B-sent_Entity B_n
生 I-sent_Entity I_n
的 O O_uj
路 O O_n
说 O O_v
长 O O_a
真 B-Degree B_d
的 I-Degree I_d
很 I-Degree O_d
长 O O_a
说 O O_v
短 B-Trigger O_a
一 O B_i
眨 O I_i
眼 O I_i
就 O O_d
消 O B_n
失 O I_n
了 O O_ul
从 O O_p
失 O B_v
去 O I_v
他 B-sent_Entity O_r
的 O O_uj
那 O B_r
一 O I_r
刻 O I_r
我 B-Holder O_r
的 O O_uj
时 O B_n
间 O I_n
就 O O_d
停 O B_v
止 O I_v
在 O O_p
这 B-sent_Entity B_r
里 O I_r
全 O O_a
是 O O_v
静 O B_v
止 O I_v
的 O O_uj

3 O O_x
, O O_x
丑 B-Trigger O_a
乖 I-Trigger O_a
丑 I-Trigger O_a
乖 I-Trigger O_a
的 O O_uj
小 B-sent_Entity O_n
可 I-sent_Entity B_v
怜 I-sent_Entity I_v
， O O_x
你 O O_r
望 O B_i
眼 O I_i
欲 O I_i
穿 O I_i
的 O B_u
等 O I_u
谁 O O_r
呢 O O_y
？ O O_x
世 O B_n
界 O I_n
上 O O_f
“ B-Property O_x
最 I-Property O_d
忧 I-Property B_v
伤 I-Property I_v
的 I-Property O_uj
狗 I-Property O_n
” I-Property O_x
照 B-sent_Entity B_n
片 I-sent_Entity I_n
网 O B_s
上 O I_s
蹿 O B_v
红 O I_v
， O O_x
忧 B-Trigger B_v
伤 I-Trigger I_v
到 O O_v
了 O O_ul
极 B-Degree B_d
点 I-Degree I_d
！ O O_x

1 O O_x
, O O_x
我 O O_r
现 O B_t
在 O I_t
最 O O_d
需 O B_v
要 O I_v
做 O O_v
的 O O_uj
就 O O_d
是 O B_v
从 O I_v
模 O B_a
糊 O I_a
中 O B_ns
跳 O I_ns
出 O B_v
来 O I_v
. O B_m
. O I_m
回 O B_v
到 O I_v
最 O B_t
初 O I_t
的 O O_uj
清 O B_a
醒 O I_a
. O B_m
. O I_m
. O I_m
纠 O B_v
结 O I_v
的 O O_uj
复 O B_v
习 O I_v
让 O O_v
我 B-Holder O_r
如 B-Degree B_c
此 I-Degree I_c
的 I-Degree O_uj
抓 B-Trigger B_v
狂 I-Trigger I_v
. O B_m
. O I_m
. O I_m

0 O O_x
, O O_x
靓 O O_a
女 O O_n
. O B_m
. O I_m
. O I_m
生 O B_l
日 O I_l
快 O I_l
乐 O I_l
哇 O O_y
~ O O_x
~ O O_x
! O O_x
唔 O O_y
使 O O_v
讲 O O_v
野 O O_n
~ O O_x
越 B-Degree B_d
来 I-Degree I_d
越 I-Degree I_d
靓 B-Trigger O_a
女 O O_b
~ O O_x
! O O_x

1 O O_x
, O O_x
老 O B_n
项 O I_n
出 O B_v
去 O I_v
踢 O B_n
球 O I_n
了 O O_ul
， O O_x
难 O B_d
得 O I_d
可 O B_c
以 O I_c
很 O O_zg
安 O B_nr
静 O I_nr
的 O O_uj
窝 O O_n
在 O O_p
阳 O B_n
台 O I_n
上 O B_f
面 O I_f
一 O B_m
个 O I_m
人 O O_n
上 O B_v
网 O I_v
看 O O_v
帖 O B_n
子 O I_n
， O O_x
没 B-Cause B_v
有 I-Cause I_v
人 I-Cause O_n
在 I-Cause O_p
耳 I-Cause B_s
边 I-Cause I_s
聒 I-Cause B_a
噪 I-Cause I_a
， O O_x
狠 B-Degree O_d
开 B-Trigger B_v
心 I-Trigger I_v

3 O O_x
, O O_x
如 O B_c
果 O I_c
人 O B_n
生 O I_n
每 O B_r
天 O I_r
都 O O_d
是 O O_v
周 O B_t
五 O I_t
… O O_x
… O O_x
啊 O O_zg
， O O_x
还 O B_c
是 O I_c
周 O B_t
六 O I_t
吧 O O_y
~ O O_x
我 B-Holder O_r
最 B-Degree O_d
喜 B-Trigger B_v
欢 I-Trigger I_v
周 B-sent_Entity B_t
六 I-sent_Entity I_t
了 O O_ul
… O O_x
… B-Cause O_x
别 I-Cause B_i
出 I-Cause I_i
心 I-Cause I_i
裁 I-Cause I_i
的 I-Cause O_uj
一 I-Cause B_m
周 I-Cause I_m
心 I-Cause B_n
情 I-Cause I_n
表 I-Cause O_v
【 O O_x
g O B_eng
i O I_eng
f O I_eng
】 O O_x

0 O O_x
, O O_x
全 B-sent_Entity B_n
集 I-sent_Entity I_n
】 O O_x
— O O_x
— O O_x
十 B-Degree B_m
分 I-Degree I_m
有 B-Trigger B_a
趣 I-Trigger I_a
， O O_x
又 O O_d
很 O O_d
难 O O_a
找 O O_v
哦 O O_e
！ O O_x
喜 O B_v
欢 O I_v
就 O O_d
、 O O_x
收 O B_v
藏 O I_v
吧 O O_y
！ O O_x

2 O O_x
, O O_x
内 B-sent_Entity B_n
牛 I-sent_Entity I_n
满 I-sent_Entity B_n
面 I-sent_Entity I_n
的 I-sent_Entity O_uj
走 I-sent_Entity B_v
进 I-sent_Entity I_v
光 I-sent_Entity O_n
时 I-sent_Entity B_n
代 I-sent_Entity I_n
电 I-sent_Entity B_n
信 I-sent_Entity I_n
天 I-sent_Entity B_n
翼 I-sent_Entity I_n
敢 I-sent_Entity B_v
于 I-sent_Entity I_v
把 I-sent_Entity O_p
自 I-sent_Entity B_r
己 I-sent_Entity I_r
这 I-sent_Entity B_r
样 I-sent_Entity I_r
恶 I-sent_Entity B_a
搞 I-sent_Entity I_a
营 I-sent_Entity B_vn
销 I-sent_Entity I_vn
， O O_x
我 B-Holder O_r
很 B-Degree O_d
欣 B-Trigger B_v
慰 I-Trigger I_v

3 O O_x
, O O_x
女 O B_n
儿 O I_n
昨 O B_t
天 O I_t
顺 O B_ad
利 O I_ad
的 O O_uj
开 O B_v
始 O I_v
上 O O_f
幼 O B_nr
儿 O I_nr
园 O I_nr
鸟 O O_zg
， O O_x
L O B_eng
P O I_eng
顺 O B_ad
利 O I_ad
的 O O_uj
出 O B_v
差 O I_v
鸟 O O_zg
， O O_x
我 O O_r
顺 O B_ad
利 O I_ad
的 O O_uj
生 O B_n
病 O I_n
鸟 O O_zg
， O O_x
希 B-Trigger B_v
望 I-Trigger I_v
病 B-sent_Entity O_n
很 I-sent_Entity B_d
快 I-sent_Entity I_d
顺 I-sent_Entity B_ad
利 I-sent_Entity I_ad
的 I-sent_Entity O_uj
好 I-sent_Entity O_a
鸟 O O_n
吧 O O_y
。 O O_x

0 O O_x
, O O_x
回 O B_v
复 O I_v
你 B-Holder B_r
们 I-Holder I_r
喜 B-Trigger B_v
欢 I-Trigger I_v
克 B-sent_Entity O_m
， O O_x
我 O O_r
大 O B_n
学 O I_n
时 O O_n
发 O B_v
现 O I_v
他 O O_r
后 O O_f
， O O_x
震 O B_v
惊 O I_v
坏 O O_a
了 O O_ul
。 O O_x
希 O B_v
望 O I_v
能 O O_v
互 O B_d
相 O I_d
交 O B_n
流 O I_n
。 O O_x
对 O O_p
说 O O_v
： O O_x
你 O O_r
也 O O_d
很 O O_d
喜 O B_v
欢 O I_v
克 O B_nrt
里 O I_nrt
希 O I_nrt
那 O B_nr
穆 O I_nr
提 O O_v
。 O O_x

3 O O_x
, O O_x
… O O_x
… O O_x
我 O O_r
刚 O B_d
刚 O I_d
快 O B_d
速 O I_d
浏 O B_v
览 O I_v
的 O O_uj
时 O B_n
候 O I_n
… O O_x
还 O O_d
真 O O_d
没 O B_v
看 O I_v
出 O B_v
来 O I_v
… O O_x
经 B-Cause B_d
常 I-Cause I_d
会 I-Cause O_v
被 I-Cause B_n
误 I-Cause I_n
丢 I-Cause B_v
进 I-Cause I_v
洗 I-Cause B_n
衣 I-Cause I_n
机 I-Cause I_n
的 O O_uj
狗 B-Holder B_n
狗 I-Holder I_n
很 B-Degree O_zg
无 B-Trigger B_d
奈 I-Trigger I_d
。 O O_x

0 O O_x
, O O_x
我 B-Holder O_r
也 O O_d
很 B-Degree O_d
喜 B-Trigger B_v
欢 I-Trigger I_v
这 B-sent_Entity B_r
个 I-sent_Entity I_r
. O B_m
. O I_m
你 O O_r
最 O O_d
喜 O B_v
欢 O I_v
水 O B_n
瓶 O I_n
座 O I_n
哪 O B_mq
一 O I_mq
点 O I_mq
。 O O_x
答 O O_v
： O O_x
不 O B_v
靠 O I_v
谱 O O_v
！ O O_x
凡 O B_nr
客 O I_nr
该 O O_r
付 O O_v
我 O O_r
创 O B_vn
作 O I_vn
$ O O_x
$ O O_x
$ O O_x
不 O B_v
靠 O I_v
谱 O O_v
！ O O_x

3 O O_x
, O O_x
今 O B_t
晚 O I_t
最 O B_f
后 O I_f
疯 B-Trigger B_a
狂 I-Trigger I_a
一 O B_m
次 O I_m
， O O_x
明 B-Cause B_t
天 I-Cause I_t
开 I-Cause B_v
始 I-Cause I_v
断 I-Cause B_n
网 I-Cause I_n
… I-Cause O_x
… I-Cause O_x
要 I-Cause O_v
学 I-Cause B_v
习 I-Cause I_v
了 I-Cause O_ul

1 O O_x
, O O_x
那 O O_r
是 O O_v
， O O_x
巧 O B_nr
克 O I_nr
力 O I_nr
让 O O_v
人 O O_n
有 O O_v
幸 O B_nr
福 O I_nr
感 O I_nr
， O O_x
^ O O_x
_ O O_x
^ O O_x
太 B-Degree O_d
罪 B-Trigger B_n
恶 I-Trigger I_n
了 O O_ul
a O O_eng
我 B-Holder O_r
吃 B-Cause O_v
了 I-Cause O_ul
雀 I-Cause B_nz
巢 I-Cause I_nz
的 I-Cause O_uj
巧 I-Cause B_nr
克 I-Cause I_nr
力 I-Cause I_nr
雪 I-Cause B_n
糕 I-Cause I_n
但 I-Cause B_c
是 I-Cause I_c
必 I-Cause B_d
须 I-Cause I_d
说 I-Cause O_v
心 I-Cause B_n
情 I-Cause I_n
有 I-Cause O_v
好 I-Cause O_a
点 I-Cause O_q

0 O O_x
, O O_x
我 O O_r
表 O B_v
示 O I_v
奶 O B_n
爸 O I_n
比 O O_p
他 O O_r
帅 O O_a
多 O O_m
了 O O_ul
神 O B_n
马 O I_n
。 O O_x
去 O O_v
看 O B_v
看 O I_v
真 O B_d
的 O I_d
好 O B_v
像 O I_v
你 O O_r
来 O B_u
看 O I_u
， O O_x
这 O B_r
个 O I_r
人 O O_n
的 O O_uj
样 O B_n
子 O I_n
是 O B_l
不 O I_l
是 O I_l
措 O B_n
的 O I_n
很 O O_d
有 O O_v
你 O O_r
的 O O_uj
境 O B_n
界 O I_n
哈 B-Trigger B_o
哈 I-Trigger I_o

3 O O_x
, O O_x
见 B-Cause B_v
到 I-Cause I_v
第 I-Cause B_m
二 I-Cause I_m
条 I-Cause I_m
。 O O_x
我 B-Holder O_r
好 B-Degree O_a
惊 B-Trigger B_a
慌 I-Trigger I_a
咯 O O_o
。 O O_x
虽 O B_c
然 O I_c
未 O B_d
确 O I_d
定 O I_d
。 O O_x
北 O B_ns
区 O I_ns
网 O B_n
络 O I_n
中 O B_n
心 O I_n
最 O B_d
新 O I_d
小 O B_n
道 O I_n
消 O I_n
息 O I_n
， O O_x
欢 O B_v
迎 O I_v
转 O B_v
载 O I_v

2 O O_x
, O O_x
不 O O_d
评 O B_n
论 O I_n
… O O_x
… O O_x
。 O O_x
这 B-Cause B_r
些 I-Cause I_r
回 I-Cause B_v
复 I-Cause I_v
都 I-Cause O_d
太 I-Cause O_d
有 I-Cause O_v
才 I-Cause O_d
鸟 I-Cause O_n
！ O O_x
我 B-Holder O_r
已 O B_d
经 O I_d
被 B-Trigger O_p
震 I-Trigger B_v
惊 I-Trigger I_v
了 O O_ul
！ O O_x

1 O O_x
, O O_x
刚 O O_d
发 O B_v
现 O I_v
一 O B_m
个 O I_m
问 O B_n
题 O I_n
， O O_x
很 B-Degree O_zg
不 B-Trigger B_a
爽 I-Trigger I_a
… O O_x
… O O_x
有 O O_v
毛 O B_n
病 O I_n
啊 O O_zg
， O O_x
作 O O_v
变 O B_vn
动 O I_vn
连 O B_v
给 O I_v
人 O O_n
说 O O_v
都 O O_d
不 O O_d
说 O O_v
！ O O_x

3 O O_x
, O O_x
5 O O_x
知 O B_v
道 O I_v
而 O O_c
家 O B_nr
既 O I_nr
尒 O O_zg
系 O B_n
度 O I_n
做 O B_v
紧 O I_v
咩 O O_o
捏 O O_v
。 O O_x
心 O O_n
卦 O O_n
卦 O O_n
咁 O O_zg
样 O O_n
、 O O_x
希 O B_v
望 O I_v
尒 O O_x
5 O O_m
好 B-Degree O_a
太 I-Degree O_n
辛 B-Trigger B_a
苦 I-Trigger I_a
啦 O O_y
。 O O_x

3 O O_x
, O O_x
我 B-Holder O_r
喜 B-Trigger B_v
欢 I-Trigger I_v
上 O O_f
一 O B_m
个 O I_m
比 B-Property O_p
我 I-Property O_r
小 I-Property O_a
的 I-Property O_uj
腐 B-sent_Entity B_n
女 I-sent_Entity I_n
. O B_m
. O I_m
. O I_m
. O I_m
唉 O O_e
. O B_m
. O I_m
怎 O B_l
么 O I_l
办 O I_l
好 O O_a
啊 O O_y
. O B_m
. O I_m

1 O O_x
, O O_x
终 O B_d
于 O I_d
要 O O_v
感 O B_v
冒 O I_v
了 O O_ul
啊 O O_y
。 O O_x
昨 O B_t
天 O I_t
损 O B_i
失 O I_i
惨 O I_i
重 O I_i
。 O O_x
但 O B_c
是 O I_c
好 B-Degree O_a
失 B-Trigger B_v
望 I-Trigger I_v
啊 O O_zg
， O O_x
原 O B_d
来 O I_d
是 O B_n
我 O I_n
太 O I_n
希 O B_v
望 O I_v
了 O O_ul
。 O O_x
. O B_m
. O I_m
. O I_m
. O I_m

1 O O_x
, O O_x
怎 O B_r
么 O I_r
了 O O_ul
？ O O_x
晕 O O_v
了 O O_ul
无 B-Trigger B_nz
语 I-Trigger I_nz
真 B-Cause B_d
的 I-Cause I_d
不 I-Cause B_c
是 I-Cause I_c
我 I-Cause O_r
不 I-Cause O_d
明 I-Cause B_nr
白 I-Cause I_nr
是 I-Cause O_v
. I-Cause B_m
. I-Cause I_m
. I-Cause I_m
这 I-Cause B_r
个 I-Cause I_r
世 I-Cause B_n
界 I-Cause I_n
变 I-Cause B_vn
化 I-Cause I_vn
太 I-Cause O_d
快 I-Cause O_a

2 O O_x
, O O_x
最 O B_f
近 O I_f
上 B-Holder O_f
校 I-Holder B_s
内 O I_s
总 O B_n
会 O I_n
被 O O_p
一 O B_m
种 O I_m
悲 B-Trigger B_a
愤 I-Trigger I_a
的 O O_uj
心 B-sent_Entity B_n
情 I-sent_Entity I_n
所 O O_c
围 O B_v
绕 O I_v
~ O O_x
~ O O_x
人 O O_n
在 O O_p
做 O O_v
， O O_x
天 O O_q
在 O O_p
看 O O_v
！ O O_x
上 O B_ns
海 O I_ns
不 O O_d
哭 O O_v
！ O O_x

1 O O_x
, O O_x
你 O O_r
知 O B_v
道 O I_v
最 O B_n
让 O I_n
人 B-Holder I_n
恼 B-Trigger B_v
火 I-Trigger I_v
的 O O_uj
事 B-sent_Entity B_n
情 I-sent_Entity I_n
是 O O_v
什 O B_r
么 O I_r
吗 O O_y
？ O O_x
就 O B_d
是 O I_d
你 O O_r
状 O B_n
态 O I_n
饱 O B_v
满 O I_v
的 O O_uj
录 O B_v
完 O I_v
了 O O_ul
音 O O_n
， O O_x
还 O O_d
没 O B_v
存 O I_v
， O O_x
电 O B_n
脑 O I_n
被 O O_p
重 O B_v
启 O I_v
啦 O O_y
~ O O_x

0 O O_x
, O O_x
真 O B_d
的 O I_d
要 O B_v
谢 O I_v
谢 O O_v
你 O O_r
为 O O_p
我 O O_r
所 O O_u
弄 O O_v
的 O O_uj
一 O B_r
切 O I_r
， O O_x
 O O_x
 O O_x
太 B-Trigger O_d
捧 I-Trigger O_v
了 I-Trigger O_ul
再 O O_d
来 O O_v
一 O B_m
张 O I_m

1 O O_x
, O O_x
抓 B-Trigger B_v
狂 I-Trigger I_v
抓 I-Trigger B_v
狂 I-Trigger I_v
！ O O_x
！ O O_x
是 O B_l
不 O I_l
是 O I_l
人 O O_n
烦 O B_a
躁 O I_a
的 O O_uj
时 O B_n
候 O I_n
更 O B_d
是 O I_d
事 O B_n
事 O I_n
不 O B_a
顺 O I_a
！ O O_x
！ O O_x
！ O O_x
！ O O_x

1 O O_x
, O O_x
" O O_x
强 B-Degree B_a
烈 I-Degree I_a
的 O O_uj
错 B-Trigger B_n
觉 I-Trigger I_n
史 O O_ng
上 O O_f
" O O_x
" O O_x
最 O O_d
不 O B_v
靠 O I_v
谱 O O_v
" O O_x
" O O_x
纹 O B_n
身 O I_n
" O O_x

3 O O_x
, O O_x
窗 B-Cause B_s
外 I-Cause I_s
越 I-Cause B_d
发 I-Cause I_d
暴 I-Cause B_i
雨 I-Cause I_i
如 I-Cause I_i
注 I-Cause I_i
， O O_x
好 B-Degree O_a
鬼 I-Degree O_n
失 B-Trigger B_v
望 I-Trigger I_v
， O O_x
彻 B-Degree B_ad
底 I-Degree I_ad
绝 B-Trigger B_v
望 I-Trigger I_v
， O O_x
我 O O_r
睡 O B_v
觉 O I_v
去 O O_v
了 O O_ul
， O O_x
各 O B_r
位 O I_r
同 O B_n
学 O I_n
晚 O B_n
安 O I_n
~ O O_x
好 O O_a
梦 O O_n
~ O O_x

3 O O_x
, O O_x
。 O O_x
。 O O_x
。 O O_x
老 B-Holder B_n
子 I-Holder I_n
貌 O B_v
似 O I_v
很 B-Degree O_zg
紧 B-Trigger B_a
张 I-Trigger I_a
嘛 O O_y
。 O O_x
。 O O_x
。 O O_x
莫 O B_ns
非 O I_ns
是 O B_c
因 B-Cause I_c
为 I-Cause I_c
大 I-Cause O_a
国 I-Cause B_n
际 I-Cause I_n
今 I-Cause B_t
天 I-Cause I_t
穿 I-Cause O_v
的 I-Cause O_uj
是 I-Cause O_v
白 I-Cause B_n
色 I-Cause I_n
？ O O_x
？ O O_x
？ O O_x

3 O O_x
, O O_x
哎 O B_e
呀 O I_e
， O O_x
太 B-Degree O_d
可 B-Trigger B_v
爱 I-Trigger I_v
， O O_x
怎 O B_r
么 O I_r
就 O B_d
是 O I_d
那 O B_r
么 O I_r
喜 B-Trigger B_v
欢 I-Trigger I_v
圆 B-Property O_n
的 I-Property O_uj
东 B-sent_Entity B_ns
西 I-sent_Entity I_ns
呢 O O_y
我 O O_r
灰 O O_n
。 O O_x
。 O O_x
我 O O_r
灰 O O_n
。 O O_x
。 O O_x
。 O O_x
我 O O_r
灰 O O_n
不 O O_d
起 O B_v
来 O I_v
了 O O_ul
啦 O O_y
！ O O_x
呜 O O_o
， O O_x
该 O O_r
减 O B_v
肥 O I_v
了 O O_ul
。 O O_x
。 O O_x
。 O O_x

1 O O_x
, O O_x
讨 B-Trigger B_v
厌 I-Trigger I_v
这 O B_r
样 O I_r
被 B-sent_Entity B_d
迫 I-sent_Entity I_d
的 I-sent_Entity O_uj
工 I-sent_Entity B_vn
作 I-sent_Entity I_vn
！ O O_x
非 B-Degree B_d
常 I-Degree I_d
讨 B-Trigger B_v
厌 I-Trigger I_v
！ O O_x
不 O B_i
管 O I_i
是 O I_i
谁 O I_i
， O O_x
我 O O_r
没 O B_v
有 O I_v
好 O O_a
脸 O B_n
色 O I_n
面 O B_v
对 O I_v
！ O O_x

0 O O_x
, O O_x
学 B-sent_Entity B_n
长 I-sent_Entity I_n
你 B-sent_Entity O_r
真 O B_d
的 O I_d
是 O O_v
我 B-Holder O_r
见 O O_v
过 O O_ug
的 O O_uj
感 O B_n
情 O I_n
上 O O_f
最 B-Degree O_d
纯 B-Trigger B_a
洁 I-Trigger I_a
的 O O_uj
男 O B_n
生 O I_n
- O O_x
- O O_x
- O O_x
- O O_x
- O O_x
今 O B_t
晚 O I_t
收 O B_v
到 O I_v
的 O O_uj
评 O B_n
价 O I_n

2 O O_x
, O O_x
伤 B-Trigger B_n
心 I-Trigger I_n
！ O O_x
关 O B_p
于 O I_p
小 O B_nr
贝 O I_nr
， O O_x
我 O O_r
必 O B_d
须 O I_d
承 O B_v
认 O I_v
自 O B_r
己 O I_r
很 O O_zg
“ O O_x
贝 O B_nr
利 O I_nr
” O O_x

2 O O_x
, O O_x
什 O B_r
么 O I_r
电 O B_n
影 O I_n
？ O O_x
连 O B_a
续 O I_a
看 O O_v
了 O O_ul
三 O B_m
部 O I_m
电 O B_n
影 O I_n
都 O O_d
看 O B_v
到 O I_v
我 O O_r
哭 O O_v
了 O O_ul
. O B_m
. O I_m
. O I_m
难 O B_d
道 O I_d
我 O O_r
就 O B_d
是 O I_d
个 O O_q
悲 O B_n
剧 O I_n
吗 O O_y
? O O_x
. O B_m
. O I_m
. O I_m
有 O B_r
些 B-sent_Entity I_r
事 I-sent_Entity B_n
情 I-sent_Entity I_n
真 O B_d
的 O I_d
很 B-Degree O_zg
矛 B-Trigger B_an
盾 I-Trigger I_an
! O O_x

2 O O_x
, O O_x
真 B-Degree B_d
的 I-Degree I_d
很 I-Degree O_zg
惊 B-Trigger B_a
人 I-Trigger I_a
， O O_x
祈 B-sent_Entity B_nz
福 I-sent_Entity I_nz
甘 I-sent_Entity B_ns
肃 I-sent_Entity I_ns
舟 I-sent_Entity B_ns
曲 I-sent_Entity I_ns
受 I-sent_Entity B_v
灾 I-sent_Entity I_v
前 I-sent_Entity B_f
后 I-sent_Entity I_f
对 I-sent_Entity B_v
比 I-sent_Entity I_v
图 I-sent_Entity O_n

2 O O_x
, O O_x
谁 O B_v
能 O I_v
给 O I_v
我 O O_r
推 O B_v
荐 O I_v
几 O B_n
本 O I_n
书 O I_n
呢 O O_y
？ O O_x
准 O B_v
备 O I_v
下 O O_f
了 O O_ul
丧 O B_v
课 O I_v
看 O O_v
， O O_x
内 B-sent_Entity O_n
实 O B_v
在 O I_v
太 B-Degree O_d
痛 B-Trigger B_an
苦 I-Trigger I_an
鸟 O O_zg
！ O O_x
一 O B_d
定 O I_d
要 O O_v
想 O B_l
个 O I_l
办 O I_l
法 O I_l
~ O O_x

0 O O_x
, O O_x
回 O B_v
复 O I_v
咋 O O_r
说 O B_v
话 O I_v
呢 O O_y
？ O O_x
世 B-Cause B_nz
界 I-Cause I_nz
杯 I-Cause I_nz
结 I-Cause B_v
束 I-Cause I_v
了 I-Cause O_ul
， O O_x
我 B-Holder O_r
感 O B_n
觉 O I_n
到 O O_v
空 B-Trigger B_n
虚 I-Trigger I_n
、 I-Trigger O_x
寂 I-Trigger B_a
寞 I-Trigger I_a
、 I-Trigger O_x
有 I-Trigger B_n
点 I-Trigger I_n
冷 I-Trigger O_a
， O O_x
我 B-sent_Entity O_r
的 I-sent_Entity O_uj
生 I-sent_Entity B_vn
活 I-sent_Entity I_vn
失 B-Trigger B_v
去 I-Trigger I_v
了 I-Trigger O_ul
奔 I-Trigger B_v
头 I-Trigger I_v
！ O O_x
哎 B-Trigger O_e
！ O O_x

2 O O_x
, O O_x
一 O B_d
定 O I_d
是 O O_v
太 O O_d
累 O O_v
了 O O_ul
才 O O_d
会 O O_v
这 O B_r
样 O I_r
哭 O O_v
的 O O_uj
， O O_x
一 B-Cause B_d
定 I-Cause I_d
是 I-Cause O_v
下 I-Cause B_v
雨 I-Cause I_v
了 I-Cause O_ul
才 O O_d
这 O B_r
么 O I_r
伤 B-Negation B_n
心 I-Negation I_n
的 O O_uj
， O O_x
我 B-Holder O_r
真 O B_d
的 O I_d
真 O B_d
的 O I_d
也 O O_d
不 O B_v
想 O I_v
这 B-Degree B_r
么 I-Degree I_r
悲 B-Trigger B_a
伤 I-Trigger I_a
的 O O_uj
！ O O_x
！ O O_x

0 O O_x
, O O_x
今 O B_t
天 O I_t
网 O B_v
购 O I_v
了 O O_ul
很 O B_m
多 O I_m
的 O O_uj
家 O B_n
具 O I_n
， O O_x
衣 O B_n
服 O I_n
， O O_x
书 O O_n
， O O_x
D O B_eng
V O I_eng
D O I_eng
人 B-sent_Entity B_n
生 I-sent_Entity I_n
真 O B_d
是 O I_d
有 B-Trigger O_v
乐 I-Trigger B_a
趣 I-Trigger I_a
~ O O_x

2 O O_x
, O O_x
为 O B_r
啥 O I_r
我 B-Holder O_r
都 O O_d
是 O O_v
倒 B-Trigger B_a
霉 I-Trigger I_a
太 B-Degree O_d
强 I-Degree O_a
了 O O_ul
， O O_x
按 O B_p
了 O I_p
两 O B_m
次 O I_m
， O O_x
一 O B_m
个 O I_m
高 O B_b
兴 O I_b
， O O_x
一 O B_m
个 O I_m
是 O O_v
发 O B_v
呆 O I_v
。 O O_x
。 O O_x
。 O O_x
→ O O_x
点 O B_v
击 O I_v
图 O B_n
片 O I_n
→ O O_x
查 O B_v
看 O I_v
大 O B_n
图 O I_n
→ O O_x
按 O O_p
E O B_eng
s O I_eng
c O I_eng

3 O O_x
, O O_x
诶 O O_e
地 O O_uv
神 O O_n
牛 O O_n
啊 O O_y
， O O_x
这 O O_r
是 O O_v
谁 O B_r
家 O I_r
的 O O_uj
？ O O_x
我 B-Holder O_r
有 B-Degree B_n
点 I-Degree I_n
后 B-Trigger B_v
悔 I-Trigger I_v
没 B-sent_Entity O_v
去 I-sent_Entity O_v
。 O O_x
。 O O_x

0 O O_x
, O O_x
真 O B_d
的 O I_d
好 B-Trigger O_a
负 I-Trigger B_v
责 I-Trigger I_v
， O O_x
还 B-Cause O_d
不 I-Cause O_d
忘 I-Cause O_v
照 I-Cause B_v
顾 I-Cause I_v
我 I-Cause O_r
这 I-Cause B_r
种 I-Cause I_r
白 I-Cause B_nr
痴 I-Cause I_nr
。 O O_x
真 B-Degree B_d
的 I-Degree I_d
很 I-Degree O_d
D O O_eng
谢 B-Trigger B_nr
谢 I-Trigger I_nr
。 O O_x

1 O O_x
, O O_x
要 O O_v
积 O B_ad
极 O I_ad
地 O O_uv
从 O O_p
现 O B_n
实 O I_n
中 O O_f
寻 O B_v
找 O I_v
幸 O B_a
福 O I_a
。 O O_x
又 B-Cause O_d
一 I-Cause B_m
个 I-Cause I_m
周 I-Cause B_t
末 I-Cause I_t
哎 I-Cause O_e
上 I-Cause B_v
班 I-Cause I_v
自 I-Cause B_p
从 I-Cause I_p
毕 I-Cause B_n
业 I-Cause I_n
上 I-Cause O_f
了 I-Cause O_ul
班 I-Cause O_n
还 I-Cause O_d
没 I-Cause O_v
享 I-Cause B_v
受 I-Cause I_v
过 I-Cause O_ug
周 I-Cause B_t
末 I-Cause I_t
吼 O B_v
吼 O I_v
怀 B-Trigger B_v
念 I-Trigger I_v
上 B-sent_Entity B_n
学 I-sent_Entity I_n
时 I-sent_Entity I_n
周 I-sent_Entity B_t
末 I-sent_Entity I_t
的 I-sent_Entity O_uj
疯 I-sent_Entity B_a
狂 I-sent_Entity I_a

3 O O_x
, O O_x
刚 O B_t
才 O I_t
一 O B_m
个 O I_m
电 O B_n
话 O I_n
让 O O_v
我 O O_r
突 O B_ad
然 O I_ad
发 O B_v
觉 O I_v
我 O O_r
何 O B_c
时 O I_c
试 O B_v
图 O I_v
封 O B_v
闭 O I_v
自 O B_r
己 O I_r
的 O O_uj
内 O B_n
心 O I_n
不 O B_v
想 O I_v
接 O B_v
纳 O I_v
任 O B_r
何 O I_r
人 O I_r
了 O O_ul
呢 O O_y
？ O O_x
烦 B-Trigger O_v
很 B-Degree B_a
烦 B-Trigger I_a
我 O O_r
需 O B_v
要 O I_v
心 O B_n
理 O I_n
医 O I_n
生 O I_n
. O B_m
. O I_m
. O I_m

3 O O_x
, O O_x
最 O B_f
近 O I_f
感 B-sent_Entity B_n
觉 I-sent_Entity I_n
自 I-sent_Entity B_r
己 I-sent_Entity I_r
瘦 I-sent_Entity O_a
了 I-sent_Entity O_ul
， O O_x
昨 O B_t
天 O I_t
很 B-Degree O_zg
兴 B-Trigger B_v
奋 I-Trigger I_v
的 O O_uj
走 O B_v
到 O I_v
药 O B_n
店 O I_n
门 O B_s
口 O I_s
称 O O_v
了 O O_ul
一 O B_m
下 O I_m
， O O_x
结 O B_n
果 O I_n
杯 B-Trigger O_q
具 I-Trigger O_vg
了 O O_ul
， O O_x
不 B-Cause B_l
降 I-Cause I_l
反 I-Cause I_l
升 I-Cause I_l
啊 I-Cause O_zg
！ O O_x

0 O O_x
, O O_x
太 B-Degree O_d
可 B-Trigger B_v
爱 I-Trigger I_v
了 O O_ul
小 O B_nr
女 O I_nr
儿 O I_nr
穿 O O_v
夹 O O_v
脚 O O_n
拖 O B_n
鞋 O I_n
一 O B_d
直 O I_d
走 O O_v
不 O B_d
快 O I_d
， O O_x
原 O B_d
来 O I_d
. O B_m
. O I_m
. O I_m
. O I_m
！ O O_x
！ O O_x

3 O O_x
, O O_x
这 O B_r
一 O I_r
跳 O O_v
， O O_x
说 O B_v
不 O I_v
出 O I_v
的 O O_uj
惆 B-Trigger B_a
怅 I-Trigger I_a
… O O_x
太 B-Degree O_d
经 B-Trigger B_n
典 I-Trigger I_n
了 O O_ul
， O O_x
转 O O_v
！ O O_x
朱 B-sent_Entity B_nrfg
德 I-sent_Entity I_nrfg
庸 I-sent_Entity I_nrfg
《 I-sent_Entity O_x
跳 I-sent_Entity O_v
》 I-sent_Entity O_x
完 I-sent_Entity B_n
整 I-sent_Entity I_n
版 I-sent_Entity I_n

2 O O_x
, O O_x
支 O B_v
持 O I_v
裸 O B_v
睡 O I_v
， O O_x
不 O B_c
过 O I_c
宿 O B_n
舍 O I_n
的 O B_u
话 O I_u
， O O_x
有 B-Degree B_n
点 I-Degree I_n
麻 B-Trigger B_an
烦 I-Trigger I_an
。 O O_x
。 O O_x
。 O O_x
起 O B_v
床 O I_v
之 O B_f
后 O I_f
如 O B_c
果 O I_c
不 O B_v
用 O I_v
上 O B_v
课 O I_v
， O O_x
这 O B_r
天 O I_r
都 O O_d
不 O B_v
想 O I_v
穿 O B_n
衣 O I_n
服 O I_n
= O O_x
= O O_x

0 O O_x
, O O_x
。 O O_x
【 O O_x
全 O B_n
集 O I_n
】 O O_x
— O O_x
— O O_x
十 B-Degree B_m
分 I-Degree I_m
有 B-Trigger B_a
趣 I-Trigger I_a
， O O_x
又 O O_d
很 O O_d
难 O O_a
找 O O_v
哦 O O_e
！ O O_x
喜 O B_v
欢 O I_v
就 O O_d
、 O O_x
收 O B_v
藏 O I_v
吧 O O_y
！ O O_x

3 O O_x
, O O_x
妈 B-Holder B_n
妈 I-Holder I_n
非 B-Degree B_d
常 I-Degree I_d
无 B-Trigger B_d
奈 I-Trigger I_d
的 O O_uj
生 B-sent_Entity O_v
了 I-sent_Entity O_ul
这 I-sent_Entity B_r
么 I-sent_Entity I_r
挫 I-sent_Entity O_v
的 I-sent_Entity O_uj
我 I-sent_Entity O_r
谢 B-Trigger B_nr
谢 I-Trigger I_nr
你 B-sent_Entity O_r
给 I-sent_Entity B_v
予 I-sent_Entity I_v
我 I-sent_Entity O_r
生 I-sent_Entity B_vn
命 I-sent_Entity I_vn
， O O_x
谢 B-Trigger B_nr
谢 I-Trigger I_nr
你 B-sent_Entity O_r
给 I-sent_Entity B_v
予 I-sent_Entity I_v
我 I-sent_Entity O_r
爱 I-sent_Entity O_v
， O O_x
谢 B-Trigger B_nr
谢 I-Trigger I_nr
你 B-sent_Entity O_r
给 I-sent_Entity B_v
予 I-sent_Entity I_v
我 I-sent_Entity O_r
的 I-sent_Entity O_uj
一 I-sent_Entity B_r
切 I-sent_Entity I_r
， O O_x
母 O B_n
亲 O I_n
。 O O_x
。 O O_x
。 O O_x

3 O O_x
, O O_x
关 O B_p
于 O I_p
， O O_x
我 O O_r
来 O B_u
说 O I_u
一 O B_m
句 O I_m
， B-sent_Entity O_x
英 I-sent_Entity B_ns
国 I-sent_Entity I_ns
这 I-sent_Entity B_r
种 I-sent_Entity I_r
相 I-sent_Entity B_n
貌 I-sent_Entity I_n
歧 I-sent_Entity B_v
视 I-sent_Entity I_v
比 I-sent_Entity B_d
较 I-sent_Entity I_d
少 I-sent_Entity O_a
， I-sent_Entity O_x
所 I-sent_Entity B_c
以 I-sent_Entity I_c
满 I-sent_Entity B_ns
街 I-sent_Entity I_ns
都 I-sent_Entity O_d
是 I-sent_Entity O_v
小 I-sent_Entity O_a
月 I-sent_Entity O_m
月 I-sent_Entity O_m
， O O_x
很 B-Degree O_zg
快 B-Trigger B_a
乐 I-Trigger I_a

1 O O_x
, O O_x
没 O B_v
有 O I_v
什 O B_r
么 O I_r
比 O O_p
下 B-sent_Entity B_n
雨 I-sent_Entity I_n
天 I-sent_Entity I_n
上 I-sent_Entity B_n
学 I-sent_Entity I_n
更 B-Degree O_d
难 B-Trigger B_v
受 I-Trigger I_v
咯 O O_o
！ O O_x
公 O B_n
交 O I_n
车 O I_n
超 O B_b
级 O I_b
拥 O B_v
挤 O I_v
啊 O O_zg
！ O O_x
！ O O_x

1 O O_x
, O O_x
真 B-Degree B_d
是 I-Degree I_d
幸 B-Trigger B_a
运 I-Trigger I_a
！ O O_x
太 B-Degree O_d
完 B-Trigger B_a
美 I-Trigger I_a
了 O O_ul
！ O O_x
成 B-Cause B_v
长 I-Cause I_v
时 I-Cause B_n
期 I-Cause I_n
遇 I-Cause B_v
到 I-Cause I_v
好 I-Cause O_a
父 I-Cause B_n
母 I-Cause I_n
， I-Cause O_x
求 I-Cause B_v
学 I-Cause I_v
遇 I-Cause B_v
到 I-Cause I_v
好 I-Cause O_a
老 I-Cause B_n
师 I-Cause I_n
， I-Cause O_x
生 I-Cause B_vn
活 I-Cause I_vn
遇 I-Cause B_v
到 I-Cause I_v
好 I-Cause O_a
妻 I-Cause B_n
子 I-Cause I_n
， I-Cause O_x
工 I-Cause B_vn
作 I-Cause I_vn
遇 I-Cause B_v
到 I-Cause I_v
好 I-Cause O_a
领 I-Cause B_n
导 I-Cause I_n
。 O O_x
” O O_x

3 O O_x
, O O_x
刚 O O_d
游 O O_v
完 O B_v
泳 O I_v
回 O B_n
家 O I_n
， O O_x
晒 O B_v
黑 O I_v
了 O O_ul
， O O_x
也 O O_d
累 O O_v
了 O O_ul
！ O O_x
但 O B_c
是 O I_c
心 B-sent_Entity O_n
更 B-Degree B_v
累 B-Trigger I_v
， O O_x
都 O O_d
是 O B_c
因 O I_c
为 O I_c
他 O O_r
！ O O_x
好 O B_v
像 O I_v
痛 B-Trigger B_an
苦 I-Trigger I_an
一 O B_m
场 O I_m
！ O O_x
~ O O_x

2 O O_x
, O O_x
我 B-Holder O_r
的 I-Holder O_uj
公 I-Holder B_n
主 I-Holder I_n
， O O_x
很 B-Degree O_zg
喜 B-Trigger B_v
欢 I-Trigger I_v
大 B-sent_Entity B_d
自 I-sent_Entity I_d
然 I-sent_Entity I_d
． O O_x
． O O_x
麻 O B_n
麻 O I_n
赚 O B_v
钱 O I_v
， O O_x
买 O O_v
带 O O_v
院 O B_n
子 O I_n
的 O O_uj
房 O B_n
子 O I_n
． O O_x
2 O B_m
0 O I_m
1 O I_m
0 O I_m
. O I_m
1 O I_m
0 O I_m
. O I_m
1 O I_m
5 O I_m
さ O O_x
ん O O_x
ぽ O O_x
( O O_x
散 O B_n
步 O I_n
) O O_x

2 O O_x
, O O_x
关 O B_p
于 O I_p
， O O_x
我 O O_r
来 O B_u
说 O I_u
一 O B_m
句 O I_m
， O O_x
英 B-Cause B_ns
国 I-Cause I_ns
这 I-Cause B_r
种 I-Cause I_r
相 I-Cause B_n
貌 I-Cause I_n
歧 I-Cause B_v
视 I-Cause I_v
比 I-Cause B_d
较 I-Cause I_d
少 I-Cause O_a
， I-Cause O_x
所 O B_c
以 O I_c
满 O B_ns
街 O I_ns
都 O O_d
是 O O_v
小 O O_a
月 O O_m
月 O O_m
， O O_x
很 B-Degree O_zg
快 B-Trigger B_a
乐 I-Trigger I_a

3 O O_x
, O O_x
最 O B_f
近 O I_f
上 B-Holder O_f
校 I-Holder B_s
内 O I_s
总 O B_n
会 O I_n
被 O O_p
一 O B_m
种 O I_m
悲 B-Trigger B_a
愤 I-Trigger I_a
的 O O_uj
心 B-sent_Entity B_n
情 I-sent_Entity I_n
所 O O_c
围 O B_v
绕 O I_v
~ O O_x
~ O O_x
人 O O_n
在 O O_p
做 O O_v
， O O_x
天 O O_q
在 O O_p
看 O O_v
！ O O_x
上 O B_ns
海 O I_ns
不 O O_d
哭 O O_v
！ O O_x

1 O O_x
, O O_x
今 O B_t
天 O I_t
晚 O B_t
上 O I_t
， O O_x
染 O B_n
血 O I_n
将 O B_n
军 O I_n
的 O O_uj
凯 O B_nr
旋 O I_nr
最 O B_f
后 O I_f
一 O B_m
集 O I_m
了 O O_ul
， O O_x
期 B-Trigger B_v
待 I-Trigger I_v
… O O_x
… O O_x
真 B-Degree O_d
希 B-Trigger B_v
望 I-Trigger I_v
将 B-sent_Entity B_n
军 I-sent_Entity I_n
不 O B_v
会 O I_v
死 O O_v
… O O_x
… O O_x

2 O O_x
, O O_x
大 O B_n
家 O I_n
快 O B_d
来 O I_d
听 O O_v
啊 O O_y
！ O O_x
我 B-Holder O_r
激 B-Trigger B_a
动 I-Trigger I_a
了 O O_ul
， O O_x
太 B-Degree O_d
好 B-Trigger B_v
听 I-Trigger I_v
了 O O_ul
！ O O_x
！ O O_x
！ O O_x
！ O O_x
！ O O_x
！ B-Trigger O_x
！ I-Trigger O_x
加 I-Trigger B_v
油 I-Trigger I_v
！ I-Trigger O_x
！ I-Trigger O_x
！ I-Trigger O_x
！ I-Trigger O_x
！ O O_x

0 O O_x
, O O_x
万 O B_nr
圣 O I_nr
节 O I_nr
了 O O_ul
， O O_x
我 O B_r
们 O I_r
今 O B_t
天 O I_t
又 O O_d
去 O O_v
讨 O B_v
糖 O I_v
了 O O_ul
， O O_x
而 O B_c
且 O I_c
讨 O O_v
了 O O_ul
好 O B_m
多 O I_m
糖 O B_n
糖 O I_n
， O O_x
小 B-Holder B_n
朋 I-Holder I_n
友 I-Holder I_n
们 O O_k
都 O O_d
很 B-Degree O_d
开 B-Trigger B_v
心 I-Trigger I_v
， O O_x
我 B-Holder O_r
也 O O_d
很 B-Degree O_d
开 B-Trigger B_v
心 I-Trigger I_v
， O O_x
哈 B-Trigger B_o
哈 I-Trigger I_o

0 O O_x
, O O_x
昨 O B_t
天 O I_t
看 O B_v
到 O I_v
《 O O_x
大 O B_v
笑 O I_v
江 O B_ns
湖 O I_ns
》 O O_x
的 O O_uj
剧 O B_n
照 O I_n
， O O_x
实 O B_v
在 O I_v
是 O O_v
太 B-Degree O_d
满 B-Trigger B_v
意 I-Trigger I_v
啦 O O_y
！ O O_x

3 O O_x
, O O_x
好 B-Degree O_a
可 B-Trigger B_v
怜 I-Trigger I_v
！ O O_x
！ O O_x
！ O O_x
但 O B_c
是 O I_c
也 O O_d
很 B-Degree O_d
幸 B-Trigger B_a
福 I-Trigger I_a
~ I-Trigger O_x
呢 O O_y
短 O B_n
片 O I_n
真 O B_d
的 O I_d
要 O O_v
看 O O_v
~ O O_x
震 B-Property B_v
惊 I-Property I_v
世 I-Property B_n
界 I-Property I_n
的 O O_uj
短 B-sent_Entity B_n
片 I-sent_Entity I_n
， O O_x
看 O B_v
完 O I_v
我 B-Holder O_r
惊 B-Trigger O_v
了 O O_ul
。 O O_x
。 O O_x
。 O O_x
感 B-Trigger B_v
动 I-Trigger I_v
了 O O_ul
. O B_m
. O I_m
. O I_m

3 O O_x
, O O_x
忽 O B_d
然 O I_d
觉 O B_v
得 O I_v
很 B-Degree O_zg
孤 B-Trigger B_a
单 I-Trigger I_a
。 O O_x
连 B-sent_Entity O_nr
个 I-sent_Entity O_q
说 I-sent_Entity B_v
话 I-sent_Entity I_v
的 I-sent_Entity O_uj
人 I-sent_Entity O_n
都 I-sent_Entity O_d
没 I-sent_Entity B_v
有 I-sent_Entity I_v
。 I-sent_Entity O_x
。 O O_x
。 O O_x

3 O O_x
, O O_x
我 B-Holder O_r
是 O O_v
笨 O B_n
蛋 O I_n
。 O O_x
「 O O_x
抱 O B_v
住 O I_v
」 O O_x
不 O B_d
许 O I_d
不 B-Negation O_d
开 B-Trigger B_v
心 I-Trigger I_v
， O O_x
不 B-Negation O_d
开 B-Trigger B_v
心 I-Trigger I_v
的 O O_uj
是 O O_v
笨 O B_n
蛋 O I_n
。 O O_x
: O O_x
「 O O_x
抱 O O_v
」 O O_x
不 O O_d
给 O O_p
不 O B_d
好 O I_d
。 O O_x
心 B-sent_Entity B_n
情 I-sent_Entity I_n
不 O B_d
好 O I_d
、 O O_x
非 B-Degree B_d
常 I-Degree I_d
不 B-Negation B_d
好 I-Negation I_d
。 O O_x

0 O O_x
, O O_x
w O B_eng
o O I_eng
h O I_eng
o O I_eng
h O I_eng
o O I_eng
， O O_x
我 B-Holder O_r
喜 B-Trigger B_v
欢 I-Trigger I_v
我 B-Holder O_r
很 O O_d
喜 B-Trigger B_v
欢 I-Trigger I_v
的 O O_uj
角 B-sent_Entity B_n
色 I-sent_Entity I_n
造 I-sent_Entity B_n
型 I-sent_Entity I_n
！ O O_x
这 O O_r
是 O O_v
我 O O_r
看 O B_v
到 O I_v
过 O O_ug
的 O O_uj
最 O O_d
有 O B_a
爱 O I_a
的 O O_uj
c O B_eng
o O I_eng
s O I_eng
p O I_eng
l O I_eng
a O I_eng
y O I_eng

1 O O_x
, O O_x
心 B-sent_Entity B_n
情 I-sent_Entity I_n
不 B-Trigger B_a
爽 I-Trigger I_a
。 O O_x
。 O O_x
。 O O_x
M O B_eng
D O I_eng
活 O O_vn
越 O B_d
来 O I_d
越 O I_d
难 O O_a
干 O O_v
。 O O_x
。 O O_x
。 O O_x
P O O_x
事 O O_n
越 O B_d
来 O I_d
越 O I_d
多 O O_m
。 O O_x
。 O O_x
。 O O_x
又 O O_d
碰 O B_v
到 O I_v
个 O O_m
S O B_eng
B O I_eng
。 O O_x
。 O O_x
。 O O_x

1 O O_x
, O O_x
真 O B_d
的 O I_d
太 B-Degree B_l
过 B-Trigger I_l
分 I-Trigger I_l
了 I-Trigger B_v
让 O I_v
我 O B_r
们 O I_r
的 O O_uj
不 O B_a
满 O I_a
被 O O_p
听 O B_v
见 O I_v
。 O O_x
请 O O_v
随 O B_d
意 O I_d
使 O B_v
用 O I_v
及 O O_c
。 O O_x

0 O O_x
, O O_x
不 B-Trigger B_a
错 I-Trigger I_a
， O O_x
牛 B-Trigger O_n
好 I-Trigger O_a
！ O O_x
强 B-Trigger B_n
力 I-Trigger I_n
支 I-Trigger B_v
持 I-Trigger I_v
！ O O_x
转 O O_v
呵 O B_v
呵 O I_v
， O O_x
很 B-Degree O_d
给 B-Trigger O_p
力 I-Trigger O_n
！ O O_x
今 O B_t
天 O I_t
突 O B_ad
然 O I_ad
看 O B_v
到 O I_v
这 O B_r
个 O I_r
广 O B_n
告 O I_n
牌 O I_n
， O O_x
心 B-sent_Entity B_n
情 I-sent_Entity I_n
大 B-Degree O_a
爽 B-Trigger O_nr
， O O_x
比 O O_p
吃 B-compared_Entity O_v
月 I-compared_Entity B_n
饼 I-compared_Entity I_n
还 O O_d
开 B-Trigger B_v
心 I-Trigger I_v
！ O O_x

2 O O_x
, O O_x
每 O B_r
天 O I_r
都 O O_d
有 O O_v
一 O B_m
个 O I_m
坏 B-Negation B_n
消 B-sent_Entity I_n
息 I-sent_Entity I_n
， O O_x
今 O B_t
天 O I_t
来 O O_v
的 O O_uj
更 B-Degree B_d
加 I-Degree I_d
让 O O_v
人 B-sent_Entity O_n
伤 B-Trigger B_i
心 I-Trigger I_i
欲 I-Trigger I_i
绝 I-Trigger I_i
！ O O_x

0 O O_x
, O O_x
分 O B_v
享 O I_v
图 O B_n
片 O I_n
现 B-sent_Entity O_tg
场 I-sent_Entity O_q
听 I-sent_Entity O_v
i I-sent_Entity O_x
b I-sent_Entity B_eng
e I-sent_Entity I_eng
l I-sent_Entity I_eng
i I-sent_Entity I_eng
e I-sent_Entity I_eng
v I-sent_Entity I_eng
e I-sent_Entity I_eng
真 O B_d
的 O I_d
太 B-Degree O_d
震 B-Trigger B_v
撼 I-Trigger I_v

2 O O_x
, O O_x
经 O B_d
常 O I_d
在 O O_p
网 O B_s
上 O I_s
看 O B_v
到 O I_v
上 B-sent_Entity B_v
班 I-sent_Entity I_v
的 O O_uj
心 O B_n
情 O I_n
比 O O_p
上 B-compared_Entity B_v
坟 I-compared_Entity I_v
还 O O_d
沉 B-Trigger B_a
重 I-Trigger I_a
， O O_x
属 O O_v
又 O O_d
知 O O_v
上 B-sent_Entity B_v
坟 I-sent_Entity I_v
的 O O_uj
心 B-sent_Entity B_n
情 I-sent_Entity I_n
多 O O_m
悲 B-Trigger B_a
痛 I-Trigger I_a
？ O O_x
！ O O_x

0 O O_x
, O O_x
音 O B_n
姐 O I_n
， O O_x
这 O O_r
也 O O_d
是 O O_v
… O O_x
… O O_x
日 O B_t
暮 O I_t
里 O O_f
？ O O_x
囧 O O_zg
人 O O_n
真 O B_d
的 O I_d
很 B-Degree O_d
帅 B-Trigger O_a
很 B-Degree O_d
帅 B-Trigger O_a
~ O O_x
~ O O_x
~ O O_x

3 O O_x
, O O_x
这 O B_r
个 O I_r
情 O B_n
人 O I_n
节 O I_n
过 O O_ug
得 O O_ud
真 O B_d
的 O I_d
是 O O_v
很 B-Degree O_d
狼 B-Trigger B_an
狈 I-Trigger I_an
， O O_x
一 B-sent_Entity B_m
个 I-sent_Entity I_m
人 I-sent_Entity O_n
待 I-sent_Entity O_v
着 I-sent_Entity O_uz
家 I-sent_Entity O_q
吃 I-sent_Entity O_v
泡 I-sent_Entity B_n
面 I-sent_Entity I_n
， O O_x
哎 O O_e
… O O_x
… O O_x
我 O O_r
的 O O_uj
“ O O_x
情 O B_n
人 O I_n
” O O_x
呢 O O_y
… O O_x
… O O_x
？ O O_x

2 O O_x
, O O_x
因 O B_c
为 O I_c
快 B-Cause B_a
乐 I-Cause I_a
太 I-Cause O_d
少 I-Cause O_a
。 O O_x
。 O O_x
。 O O_x
人 B-Holder O_n
为 O B_r
何 O I_r
不 O B_v
会 O I_v
觉 O B_v
得 O I_v
快 B-Trigger B_a
乐 I-Trigger I_a
漫 I-Trigger B_n
长 I-Trigger I_n
。 O O_x
。 O O_x
。 O O_x

2 O O_x
, O O_x
" O O_x
真 B-Degree B_d
的 I-Degree I_d
, I-Degree O_x
很 I-Degree O_zg
可 B-Trigger B_v
爱 I-Trigger I_v
的 O B_u
样 O I_u
子 O O_ng
! O O_x
你 B-sent_Entity O_r
是 O O_v
可 B-Trigger B_v
爱 I-Trigger I_v
的 O O_uj
！ O O_x
转 O O_v
发 O O_v
微 O O_a
博 O O_n
。 O O_x
尽 O O_v
力 O O_n
了 O O_ul
! O O_x
永 O B_d
远 O I_d
爱 B-Trigger O_v
你 I-sent_Entity O_r
! I-sent_Entity O_x
! I-sent_Entity O_x
! I-sent_Entity O_x
" O O_x

0 O O_x
, O O_x
太 B-Degree O_d
喜 B-Trigger B_n
剧 I-Trigger I_n
了 I-Trigger O_ul
想 O B_v
起 O I_v
了 O O_ul
侯 O O_nr
老 O O_a
的 O O_uj
相 O B_d
声 O I_d
。 O O_x
顺 O B_ad
便 O I_ad
说 O O_v
点 O O_q
什 O B_r
么 O I_r
吧 O O_y
. O B_m
. O I_m
. O I_m
人 O B_nt
民 O I_nt
大 O I_nt
会 O I_nt
堂 O I_nt
尴 O B_a
尬 O I_a
一 O B_m
幕 O I_m
~ O O_x
~ O O_x
~ O O_x
风 O B_n
骚 O I_n

0 O O_x
, O O_x
深 B-sent_Entity B_b
深 I-sent_Entity I_b
爱 I-sent_Entity O_v
过 I-sent_Entity O_ug
你 I-sent_Entity O_r
这 I-sent_Entity O_r
首 I-sent_Entity B_n
歌 I-sent_Entity I_n
真 O B_d
的 O I_d
很 B-Degree O_d
有 B-Trigger O_v
意 I-Trigger B_n
境 I-Trigger I_n
~ O O_x
~ O O_x

1 O O_x
, O O_x
你 O O_r
是 O O_v
哪 O O_r
一 O B_m
个 O I_m
， O O_x
报 O B_l
上 O I_l
名 O I_l
来 O I_l
！ O O_x
小 O B_n
心 O I_n
周 O B_t
日 O I_t
我 O O_r
去 O O_v
反 O B_v
扑 O I_v
你 O O_r
^ O O_x
^ O O_x
最 O B_f
近 O I_f
情 B-sent_Entity B_n
绪 I-sent_Entity I_n
不 B-Negation O_d
太 I-Negation O_d
稳 B-Trigger B_a
定 I-Trigger I_a
。 O O_x
。 O O_x
。 O O_x
。 O O_x
。 O O_x
。 O O_x
勿 O O_d
碰 O O_v
。 O O_x
。 O O_x
。 O O_x
。 O O_x

0 O O_x
, O O_x
回 O B_v
复 O I_v
寂 O B_a
寞 O I_a
了 O O_ul
吗 O O_y
？ O O_x
。 O O_x
当 O O_p
哥 O O_ns
一 O B_m
个 O I_m
人 O O_n
的 O O_uj
时 O B_n
候 O I_n
， O O_x
就 O O_d
喜 B-Trigger B_v
欢 I-Trigger I_v
遥 B-sent_Entity B_v
望 I-sent_Entity I_v
远 I-sent_Entity B_s
方 I-sent_Entity I_s
… O O_x
… O O_x
… O O_x
… O O_x
寂 O B_a
寞 O I_a
~ O O_x
~ O O_x
太 O O_n
T O B_eng
M O I_eng
寂 O B_a
寞 O I_a
了 O O_ul

2 O O_x
, O O_x
感 O B_v
冒 O I_v
好 O O_a
几 O B_m
天 O I_m
了 O O_ul
都 O B_nr
还 O I_nr
没 O I_nr
好 O O_a
， O O_x
膝 O B_n
盖 O I_n
上 O O_f
摔 O B_v
伤 O I_v
的 O O_uj
伤 O B_n
疤 O I_n
也 O O_d
没 O O_d
好 O O_a
， O O_x
我 B-Holder O_r
心 B-sent_Entity B_n
情 I-sent_Entity I_n
杂 O O_v
就 O O_d
不 B-Negation O_d
美 B-Trigger B_ns
丽 I-Trigger I_ns
的 B-Degree O_uj
很 I-Degree O_a
~ O O_x
！ O O_x

3 O O_x
, O O_x
终 O B_d
于 O I_d
回 O B_v
到 O I_v
学 O B_n
校 O I_n
啦 O O_y
， O O_x
后 B-Trigger B_v
悔 I-Trigger I_v
今 B-sent_Entity B_t
天 I-sent_Entity I_t
回 I-sent_Entity B_v
来 I-sent_Entity I_v
啦 I-sent_Entity O_y
， O O_x
路 B-Cause B_s
上 I-Cause I_s
超 I-Cause O_v
多 I-Cause O_m
车 I-Cause O_n
， I-Cause O_x
比 I-Cause O_p
平 I-Cause B_t
时 I-Cause I_t
迟 I-Cause O_a
了 I-Cause O_ul
一 I-Cause B_m
个 I-Cause I_m
多 I-Cause B_m
种 I-Cause I_m

3 O O_x
, O O_x
谁 O O_r
叫 O O_v
它 O O_r
长 O B_v
成 O I_v
那 O B_r
样 O I_r
了 O O_ul
呢 O O_y
， O O_x
经 B-Cause B_d
常 I-Cause I_d
会 I-Cause O_v
被 I-Cause B_n
误 I-Cause I_n
丢 I-Cause B_v
进 I-Cause I_v
洗 I-Cause B_n
衣 I-Cause I_n
机 I-Cause I_n
的 O O_uj
狗 B-Holder B_n
狗 I-Holder I_n
很 B-Degree O_zg
无 B-Trigger B_d
奈 I-Trigger I_d
。 O O_x

3 O O_x
, O O_x
" O O_x
R B-Cause B_eng
A I-Cause I_eng
F I-Cause I_eng
A I-Cause I_eng
, I-Cause O_x
金 I-Cause B_nr
满 I-Cause I_nr
贯 I-Cause O_nr
！ O O_x
你 B-Holder O_r
真 B-Degree B_d
的 I-Degree I_d
太 I-Degree B_nr
棒 B-Trigger I_nr
了 I-Trigger I_nr
！ O O_x
" O O_x

1 O O_x
, O O_x
新 O O_a
买 O O_v
了 O O_ul
一 O B_m
个 O I_m
旅 B-sent_Entity B_n
行 I-sent_Entity I_n
箱 I-sent_Entity I_n
， O O_x
超 B-Degree B_b
级 I-Degree I_b
喜 B-Trigger B_v
欢 I-Trigger I_v
。 O O_x
不 O B_c
过 O I_c
我 B-Holder O_r
很 B-Degree O_d
担 B-Trigger B_v
心 I-Trigger I_v
的 O O_uj
是 O O_v
， O O_x
我 O O_r
要 O B_c
是 O I_c
想 O O_v
天 O B_t
天 O I_t
见 O B_v
到 O I_v
它 O O_r
， O O_x
就 O O_d
得 O O_ud
出 O B_v
差 O I_v
。 O O_x
。 O O_x
。 O O_x

0 O O_x
, O O_x
太 B-Degree O_d
可 B-Trigger B_v
爱 I-Trigger I_v
啦 O O_y
太 B-Degree O_d
可 B-Trigger B_v
爱 I-Trigger I_v
啦 O O_y
我 O B_r
们 O I_r
觉 O B_v
得 O I_v
， O O_x
发 O B_vn
型 O I_vn
真 O B_d
的 O I_d
真 O B_d
的 O I_d
很 O O_zg
重 O B_a
要 O I_a
。 O O_x

3 O O_x
, O O_x
感 O B_n
觉 O I_n
现 O B_t
在 O I_t
的 O O_uj
自 O B_r
己 O I_r
真 O B_d
的 O I_d
很 B-Degree O_zg
敏 B-Trigger B_a
感 I-Trigger I_a
很 B-Degree O_zg
脆 B-Trigger B_a
弱 I-Trigger I_a
， O O_x
唉 O O_zg
， O O_x
愚 O B_n
人 O I_n
节 O I_n
， O O_x
却 O O_d
一 B-Degree B_m
点 I-Degree I_m
也 O O_d
不 B-Negation O_d
开 B-Trigger B_v
心 I-Trigger I_v

1 O O_x
, O O_x
大 B-Cause B_n
家 I-Cause I_n
都 I-Cause O_d
要 I-Cause O_v
放 I-Cause B_v
假 I-Cause I_v
啦 I-Cause O_y
。 O O_x
。 O O_x
。 O O_x
我 O O_r
感 O B_n
觉 O I_n
到 O O_v
节 O B_t
日 O I_t
的 O O_uj
气 O B_n
氛 O I_n
了 O O_ul
哦 O O_e
。 O O_x
有 B-Degree B_n
点 I-Degree I_n
兴 B-Trigger B_v
奋 I-Trigger I_v
了 O O_ul
耶 O O_nr
~ O O_x

3 O O_x
, O O_x
我 O O_r
的 O O_uj
心 O O_n
哪 O O_r
… O O_x
… O O_x
太 B-Degree O_d
可 B-Trigger B_v
怜 I-Trigger I_v
了 O O_ul
以 O B_f
后 O I_f
要 O O_v
幸 B-Trigger B_a
福 I-Trigger I_a
！ I-Trigger O_x
【 O O_x
祈 O B_nz
福 O I_nz
玉 O B_nr
树 O I_nr
幸 O B_nr
运 O I_nr
儿 O I_nr
】 O O_x
一 O B_m
个 O I_m
九 O B_m
个 O I_m
月 O O_m
大 O O_a
的 O O_uj
婴 O B_n
儿 O I_n
逃 O B_i
过 O I_i
一 O I_i
劫 O I_i
。 O O_x

1 O O_x
, O O_x
。 O O_x
我 B-Holder O_r
就 O O_d
说 O O_v
思 O B_l
想 O I_l
解 O I_l
放 O I_l
的 O O_uj
有 B-Degree B_n
点 I-Degree I_n
可 B-Trigger B_c
怕 I-Trigger I_c
美 O B_n
女 O I_n
作 O I_n
家 O I_n
性 O B_n
感 O I_n
出 O O_v
位 O O_q
（ O O_x
） O O_x
作 B-Holder B_n
家 I-Holder I_n
也 O O_d
疯 B-Trigger B_a
狂 I-Trigger I_a
， O O_x
* O O_x
内 O O_f
有 O O_v
全 O B_i
裸 O I_i
* O O_x
看 O O_v
她 O O_r
全 O B_n
部 O I_n

1 O O_x
, O O_x
吥 O O_zg
知 O O_v
是 O B_v
否 O I_v
受 O O_v
这 O O_r
些 O O_q
坏 B-sent_Entity O_a
天 I-sent_Entity B_n
气 I-sent_Entity I_n
啲 O O_zg
影 O B_vn
响 O I_vn
. O B_m
. O I_m
. O I_m
最 O B_f
近 O I_f
鈊 O O_x
情 O O_n
都 O O_d
糟 B-Trigger B_a
糕 I-Trigger I_a
透 I-Trigger O_v
了 I-Trigger O_ul
. O B_m
. O I_m
. O I_m
~ O O_x

1 O O_x
, O O_x
" O O_x
提 O B_v
示 O I_v
一 O B_m
下 O I_m
风 O B_n
险 O I_n
, O O_x
今 O B_t
天 O I_t
量 O O_n
能 O O_v
太 B-Degree O_d
疯 B-Trigger B_a
狂 I-Trigger I_a
了 O O_ul
. O O_m
大 O B_n
家 O I_n
注 O B_v
意 O I_v
呀 O O_y
. O O_m
市 O B_n
场 O I_n
如 O B_c
果 O I_c
不 O O_d
对 O O_p
, O O_x
大 O B_n
家 O I_n
一 O B_d
定 O I_d
转 O B_v
身 O I_v
快 O O_a
跑 O O_v
呀 O O_y
" O O_x

1 O O_x
, O O_x
对 O O_p
说 O O_v
： O O_x
北 O B_ns
鼻 O I_ns
， O O_x
我 O O_r
后 O B_t
天 O I_t
就 O O_d
可 O B_c
以 O I_c
见 O B_v
到 O I_v
阔 O B_n
别 O I_n
已 O O_d
久 O O_a
的 O O_uj
你 O O_r
了 O O_ul
？ O O_x
你 O O_r
是 O B_v
否 O I_v
和 O O_c
我 O O_r
一 O B_r
样 O I_r
兴 O B_v
奋 O I_v
呢 O O_y
？ O O_x
不 B-Negation B_df
要 I-Negation I_df
太 B-Degree O_d
期 B-Trigger B_v
待 I-Trigger I_v
哦 O O_zg
！ O O_x

2 O O_x
, O O_x
明 O B_t
天 O I_t
算 O B_v
是 O I_v
正 O B_ad
式 O I_ad
上 O B_v
课 O I_v
了 O O_ul
， O O_x
虽 O B_c
然 O I_c
很 O O_zg
盼 O B_v
望 O I_v
开 O B_n
学 O I_n
， O O_x
但 O O_c
每 B-sent_Entity B_r
次 I-sent_Entity I_r
一 I-sent_Entity B_m
堆 I-sent_Entity I_m
摸 I-sent_Entity B_n
底 I-sent_Entity I_n
考 I-sent_Entity O_v
总 O O_b
让 O O_v
我 B-Holder O_r
很 B-Degree O_d
烦 B-Trigger B_a
躁 I-Trigger I_a
。 O O_x
。 O O_x

3 O O_x
, O O_x
天 B-Cause B_i
有 I-Cause I_i
不 I-Cause I_i
测 I-Cause I_i
风 I-Cause I_i
云 I-Cause I_i
啊 I-Cause O_zg
！ I-Cause O_x
太 I-Cause O_d
可 I-Cause B_c
怕 I-Cause I_c
了 I-Cause O_ul
广 I-Cause B_ns
东 I-Cause I_ns
暴 I-Cause B_n
雨 I-Cause I_n
呀 I-Cause O_y
！ I-Cause O_x
落 I-Cause B_n
雨 I-Cause I_n
大 I-Cause O_a
， I-Cause O_x
水 I-Cause B_n
浸 I-Cause I_n
街 I-Cause O_n
。 O O_x
看 O B_v
看 O I_v
这 O B_r
些 O I_r
可 B-Trigger B_v
怜 I-Trigger I_v
的 O O_uj
轿 B-sent_Entity B_n
车 I-sent_Entity I_n
们 I-sent_Entity O_k

1 O O_x
, O O_x
有 O B_r
个 O I_r
东 O B_ns
西 O I_ns
叫 O O_v
考 O B_vn
试 O I_vn
… O O_x
它 B-sent_Entity O_r
很 B-Degree O_d
恶 B-Trigger B_n
心 I-Trigger I_n
… O O_x
它 O O_r
可 O B_c
以 O I_c
让 O O_v
你 O O_r
揪 O B_a
心 O I_a
的 O O_uj
烦 O O_a
… O O_x

3 O O_x
, O O_x
" O O_x
主 B-sent_Entity B_n
力 I-sent_Entity I_n
开 I-sent_Entity B_v
始 I-sent_Entity I_v
拉 I-sent_Entity O_v
煤 I-sent_Entity B_n
炭 I-sent_Entity I_n
了 I-sent_Entity O_ul
, O O_x
太 B-Degree O_d
糟 B-Trigger B_a
糕 I-Trigger I_a
了 O O_ul
, O O_x
这 O B_r
时 O I_r
候 O I_r
拉 O O_v
煤 O B_n
炭 O I_n
, O O_x
只 O O_d
会 O O_v
引 O B_v
来 O I_v
更 O O_d
大 O O_a
抛 O B_v
盘 O I_v
. O O_x
" O O_x

1 O O_x
, O O_x
视 O B_n
觉 O I_n
冲 O B_n
击 O I_n
力 O I_n
。 O O_x
她 O O_r
竟 O B_d
然 O I_d
能 O O_v
弯 O B_v
下 O I_v
去 O I_v
， O O_x
少 O B_l
儿 O I_l
不 O I_l
宜 O I_l
。 O O_x
恶 B-Trigger B_n
心 I-Trigger I_n
这 O B_r
啥 O I_r
玩 O B_n
意 O I_n
！ O O_x
太 B-Degree O_d
可 B-Trigger B_c
怕 I-Trigger I_c
了 O O_ul
我 O O_r
觉 O B_v
得 O I_v
这 O O_r
更 O B_d
是 O I_d
一 O B_m
个 O I_m
警 O B_v
惕 O I_v
~ O O_x

0 O O_x
, O O_x
我 B-Holder O_r
很 B-Degree O_d
有 B-Trigger O_v
成 I-Trigger B_l
就 I-Trigger I_l
感 I-Trigger I_l
。 O O_x
Q O B_eng
A O I_eng
Q O I_eng
就 O B_d
是 O I_d
想 O O_v
叫 O O_v
但 O B_c
是 O I_c
已 O B_d
经 O I_d
被 O O_p
抢 O B_v
注 O I_v
了 O O_ul
啊 O B_nr
啊 O I_nr
啊 O I_nr
… O O_x

2 O O_x
, O O_x
很 B-Degree O_zg
伤 B-Trigger B_n
心 I-Trigger I_n
！ O O_x
伤 B-Negation B_n
离 I-Negation I_n
别 I-Negation I_n
~ I-Negation O_x
（ O O_x
v O B_eng
i O I_eng
a O I_eng
@ O O_x
河 O B_n
蟹 O I_n
愚 O B_a
乐 O I_a
） O O_x

2 O O_x
, O O_x
可 B-sent_Entity B_v
爱 I-sent_Entity I_v
的 I-sent_Entity O_uj
小 I-sent_Entity B_nr
狮 I-sent_Entity I_nr
子 I-sent_Entity I_nr
离 I-sent_Entity B_v
开 I-sent_Entity I_v
我 I-sent_Entity B_r
们 I-sent_Entity I_r
了 I-sent_Entity O_ul
在 I-sent_Entity O_p
的 I-sent_Entity B_n
士 I-sent_Entity I_n
上 O O_f
就 O O_d
听 O B_v
到 O I_v
广 O B_vn
播 O I_vn
真 O B_d
的 O I_d
很 B-Degree O_zg
可 B-Trigger B_v
惜 I-Trigger I_v

1 O O_x
, O O_x
不 O B_d
得 O I_d
不 O I_d
说 O O_v
今 O B_t
天 O I_t
早 O B_t
上 O I_t
看 O O_v
了 O O_ul
上 B-sent_Entity B_f
面 I-sent_Entity I_f
这 I-sent_Entity B_r
个 I-sent_Entity I_r
新 I-sent_Entity B_n
闻 I-sent_Entity I_n
非 B-Degree B_d
常 I-Degree I_d
气 B-Trigger B_n
愤 I-Trigger I_n

2 O O_x
, O O_x
看 B-sent_Entity B_v
到 I-sent_Entity I_v
海 I-sent_Entity B_ns
南 I-sent_Entity I_ns
的 I-sent_Entity O_uj
天 I-sent_Entity B_n
灾 I-sent_Entity I_n
， O O_x
真 B-Degree B_d
的 I-Degree I_d
很 I-Degree O_d
有 B-Trigger O_v
感 I-Trigger B_v
触 I-Trigger I_v
。 O O_x
可 B-Cause B_v
能 I-Cause I_v
之 I-Cause B_f
前 I-Cause I_f
有 I-Cause O_v
一 I-Cause B_m
个 I-Cause I_m
海 I-Cause B_ns
南 I-Cause I_ns
的 I-Cause O_uj
宿 I-Cause B_n
友 I-Cause I_n
吧 I-Cause O_y
。 O O_x

0 O O_x
, O O_x
. O B_m
. O I_m
. O I_m
. O I_m
. O I_m
. O I_m
. O I_m
. O I_m
. O I_m
. O I_m
! O O_x
! O O_x
真 O B_d
的 O I_d
么 O O_y
？ O O_x
太 B-Degree O_n
B B-Trigger B_eng
T I-Trigger I_eng
了 O O_ul
据 O B_v
说 O I_v
这 O O_r
是 O O_v
日 O B_ns
本 O I_ns
人 O O_n
设 O B_vn
计 O I_vn
的 O O_uj
围 O B_n
巾 O I_n
， O O_x
太 B-Degree O_d
给 B-Trigger B_v
力 I-Trigger I_v
了 O O_ul
！ O O_x
！ O O_x

3 O O_x
, O O_x
有 B-sent_Entity B_r
人 I-sent_Entity I_r
加 I-sent_Entity O_v
我 I-sent_Entity O_r
粉 I-sent_Entity B_n
丝 I-sent_Entity I_n
， O O_x
很 B-Degree O_zg
兴 B-Trigger B_v
奋 I-Trigger I_v
地 O B_n
点 O I_n
开 O O_v
来 O B_u
看 O I_u
， O O_x
结 O B_n
果 O I_n
是 O O_v
… O O_x
… O O_x
（ O O_x
而 O B_c
且 O I_c
， O O_x
老 O B_n
婆 O I_n
在 O O_p
身 O B_f
后 O I_f
… O O_x
… O O_x
） O O_x

2 O O_x
, O O_x
就 O O_d
快 O O_a
开 O B_n
学 O I_n
啦 O O_y
！ O O_x
真 O B_n
舍 O I_n
5 O O_m
得 O O_ud
哩 O O_y
个 O O_q
快 O B_a
乐 O I_a
的 O O_uj
假 O B_t
期 O I_t
o O O_x
（ O O_x
— O O_x
- O O_x
— O O_x
） O O_x
o O O_x
嘿 O O_e
！ O O_x
一 B-sent_Entity B_nr
霖 I-sent_Entity I_nr
到 I-sent_Entity O_v
仲 I-sent_Entity B_v
要 I-sent_Entity I_v
军 I-sent_Entity B_n
训 I-sent_Entity I_n
就 O O_d
更 B-Degree O_d
郁 B-Trigger B_a
闷 I-Trigger I_a
！ O O_x
！ O O_x
！ O O_x
- O O_x
互 O B_n
粉 O I_n
群 O O_n

3 O O_x
, O O_x
【 O O_x
I O O_x
M O B_eng
E O I_eng
怎 O B_r
么 O I_r
能 O O_v
配 O O_v
小 O B_n
艺 O I_n
呢 O O_y
！ O O_x
杯 B-Trigger B_n
具 I-Trigger I_n
一 O B_m
个 O I_m
！ O O_x
】 O O_x
【 O O_x
李 O B_nr
弘 O I_nr
基 O I_nr
的 O O_uj
中 O B_nz
文 O I_nz
真 O B_d
的 O I_d
越 O O_d
听 O O_v
越 O O_d
可 O B_v
爱 O I_v
！ O O_x
】 O O_x
【 O O_x
大 O O_a
爱 O O_v
亚 O B_nrt
当 O I_nrt
】 O O_x

1 O O_x
, O O_x
最 B-Cause B_f
近 I-Cause I_f
q I-Cause B_eng
q I-Cause I_eng
号 I-Cause O_m
频 I-Cause B_a
繁 I-Cause I_a
被 I-Cause B_n
盗 I-Cause I_n
， I-Cause O_x
身 I-Cause B_s
边 I-Cause I_s
人 I-Cause O_n
的 I-Cause O_uj
q I-Cause B_eng
q I-Cause I_eng
也 I-Cause O_d
多 I-Cause O_m
有 I-Cause O_v
安 I-Cause B_an
全 I-Cause I_an
问 I-Cause B_n
题 I-Cause I_n
· O O_x
· O O_x
· O O_x
· O O_x
· O O_x
· O O_x
· O O_x
· O O_x
真 O B_d
是 O I_d
对 O O_p
q B-sent_Entity B_eng
q I-sent_Entity I_eng
失 B-Trigger B_v
望 I-Trigger I_v
了 O O_ul

3 O O_x
, O O_x
" O O_x
3 O O_m
水 O B_n
说 O I_n
： O O_x
这 O B_r
样 O I_r
的 O O_uj
天 O B_n
气 O I_n
, O O_x
上 O B_v
课 O I_v
的 O O_uj
心 B-sent_Entity B_n
情 I-sent_Entity I_n
比 O O_p
上 B-compared_Entity B_v
坟 I-compared_Entity I_v
还 O B_c
要 O I_c
沉 B-Trigger B_a
重 I-Trigger I_a
。 O O_x
讲 O O_v
得 O O_ud
太 O B_l
好 O I_l
了 O I_l
" O O_x

0 O O_x
, O O_x
陈 O B_nr
翔 O I_nr
， O O_x
你 O O_r
的 O O_uj
是 O O_v
这 O B_r
个 O I_r
夏 O B_t
天 O I_t
我 B-Holder O_r
最 B-Degree B_a
大 I-Degree I_a
的 I-Degree O_uj
欣 B-Trigger B_v
慰 I-Trigger I_v
. O B_m
. O I_m
陈 O B_nr
翔 O I_nr
典 O B_n
藏 O I_n
照 O B_n
片 O I_n

3 O O_x
, O O_x
我 B-Holder O_r
最 B-Degree O_d
喜 B-Trigger B_v
欢 I-Trigger I_v
的 O O_uj
实 B-sent_Entity B_n
和 I-sent_Entity I_n
子 I-sent_Entity I_n
。 O O_x
。 O O_x
反 O B_d
正 O I_d
。 O O_x
。 O O_x
她 O O_r
和 O O_c
实 O O_v
果 O B_n
子 O I_n
长 O O_a
得 O O_ud
一 O B_r
样 O I_r
的 O O_uj
。 O O_x

0 O O_x
, O O_x
太 O B_ns
阳 O I_ns
仔 O O_ng
都 O O_d
大 O B_m
个 O I_m
了 O O_ul
得 O B_v
得 O I_v
B O O_eng
好 O O_a
得 O B_v
意 O I_v
【 O O_x
劲 O O_n
搞 O B_v
笑 O I_v
！ O O_x
】 O O_x
天 O B_nz
线 O I_nz
宝 O I_nz
宝 O I_nz
版 O O_n
s O B_eng
o O I_eng
r O I_eng
r O I_eng
y O I_eng
s O B_eng
o O I_eng
r O I_eng
r O I_eng
y O I_eng
。 O O_x
我 B-Holder O_r
笑 B-Trigger O_v
抽 I-Trigger O_v
了 O O_ul
~ O O_x
~ O O_x
~ O O_x

1 O O_x
, O O_x
烦 B-Trigger B_a
躁 I-Trigger I_a
地 O O_uv
心 B-sent_Entity B_n
情 I-sent_Entity I_n
， O O_x
我 O O_r
是 O B_l
不 O I_l
是 O I_l
有 O B_n
点 O I_n
更 O B_t
年 O I_t
期 O I_t
了 O O_ul
。 O O_x

0 O O_x
, O O_x
这 B-sent_Entity O_r
图 I-sent_Entity O_n
太 B-Trigger O_d
逗 I-Trigger O_v
了 I-Trigger O_ul
对 O B_p
了 O I_p
明 O B_t
天 O I_t
1 O B_m
1 O I_m
1 O I_m
1 O I_m
大 O B_n
家 O I_n
节 O B_i
日 O I_i
快 O I_i
乐 O I_i
哈 O O_nr
！ O O_x
没 O B_v
脱 O I_v
的 O O_uj
不 O B_df
要 O I_df
瞎 O O_v
脱 O O_v
哦 O O_e
~ O O_x
要 O O_v
顺 O B_p
着 O I_p
脱 O O_v
~ O O_x

1 O O_x
, O O_x
经 O B_n
典 O I_n
， O O_x
系 O B_q
列 O I_q
就 O O_d
这 O B_r
样 O I_r
产 O B_n
生 O I_n
了 O O_ul
! O O_x
这 B-sent_Entity B_r
些 I-sent_Entity I_r
作 I-sent_Entity B_n
者 I-sent_Entity I_n
让 O O_v
我 B-Holder O_r
很 B-Degree O_d
纠 B-Trigger B_v
结 I-Trigger I_v
… O O_x
… O O_x
到 O B_d
底 O I_d
高 O O_a
不 O O_d
高 O B_b
兴 O I_b
！ O O_x
！ O O_x
！ O O_x

0 O O_x
, O O_x
哈 B-Trigger B_o
哈 I-Trigger I_o
， O O_x
很 B-Degree O_zg
幽 B-Trigger B_a
默 I-Trigger I_a
的 O O_uj
现 B-sent_Entity B_n
实 I-sent_Entity I_n
视 I-sent_Entity B_n
角 I-sent_Entity I_n
～ O O_x
与 O O_p
你 O O_r
为 O O_p
邻 O O_n
， O O_x
实 O B_v
吾 O I_v
不 O B_a
幸 O I_a
。 O O_x
非 O B_d
为 O I_d
钱 O O_n
故 O O_c
， O O_x
何 O B_nr
忍 O I_nr
至 O B_d
今 O I_d
？ O O_x

3 O O_x
, O O_x
太 B-Degree O_d
乖 B-Trigger O_a
了 O O_ul
， O O_x
真 O O_d
招 O B_v
人 O I_v
喜 O B_v
欢 O I_v
乖 B-Trigger O_a
死 B-sent_Entity O_v
了 I-sent_Entity O_ul
乖 B-Degree O_a
死 B-sent_Entity O_v
了 I-sent_Entity O_ul
， O O_x
点 O B_v
击 O I_v
查 O B_v
看 O I_v
大 O B_n
图 O I_n
， O O_x
是 O B_v
动 O I_v
的 O O_uj

3 O O_x
, O O_x
好 B-Degree O_a
可 B-Trigger B_v
爱 I-Trigger I_v
。 I-Trigger O_x
。 O O_x
。 O O_x
【 O O_x
萌 O O_v
， O O_x
太 O O_d
萌 O O_v
了 O O_ul
】 O O_x
你 O O_r
不 O B_df
要 O I_df
送 O O_v
我 O B_r
们 O I_r
走 O O_v
啊 O O_y
， O O_x
以 O B_f
后 O I_f
再 O B_d
也 O I_d
不 O O_d
惹 O O_v
你 B-sent_Entity O_r
生 B-Trigger B_n
气 I-Trigger I_n
了 I-Trigger O_ul
v O B_eng
i O I_eng
a O I_eng
@ O O_x
郑 O B_nr
薇 O I_nr
是 O O_v
政 O B_n
委 O I_n

3 O O_x
, O O_x
魔 O O_n
道 O O_q
威 O B_nrt
武 O I_nrt
！ O O_x
望 O B_nr
天 O I_nr
。 O O_x
。 O O_x
。 O O_x
我 B-Holder O_r
内 O B_n
心 O I_n
十 B-Degree B_m
分 I-Degree I_m
惆 B-Trigger B_a
怅 I-Trigger I_a
十 B-Degree B_m
分 I-Degree I_m
挣 B-Trigger B_v
扎 I-Trigger I_v
。 O O_x
。 O O_x
你 O B_r
们 O I_r
不 O B_a
懂 O I_a
的 O O_uj

1 O O_x
, O O_x
这 O O_r
就 O B_d
是 O I_d
案 O B_n
发 O I_n
现 O I_n
场 O I_n
记 B-Holder B_n
者 I-Holder I_n
的 O O_uj
心 B-sent_Entity B_n
情 I-sent_Entity I_n
很 B-Degree O_zg
复 B-Trigger B_a
杂 I-Trigger I_a
. O B_m
. O I_m
. O I_m
. O I_m
. O I_m
. O I_m
. O I_m
. O I_m
. O I_m
. O I_m
. O I_m
. O I_m
. O I_m
. O I_m

2 O O_x
, O O_x
这 O B_r
个 O I_r
包 B-sent_Entity O_v
的 O O_uj
造 B-Property B_n
型 I-Property I_n
和 I-Property O_c
名 I-Property B_n
字 I-Property I_n
都 O O_d
很 B-Degree O_d
给 B-Trigger O_p
力 I-Trigger O_n
! O O_x
在 B-Cause O_p
C I-Cause B_eng
P I-Cause I_eng
I I-Cause I_eng
疯 I-Cause B_a
狂 I-Cause I_a
上 I-Cause B_v
涨 I-Cause I_v
的 I-Cause O_uj
社 I-Cause B_n
会 I-Cause I_n
条 I-Cause B_n
件 I-Cause I_n
下 I-Cause O_f
极 I-Cause B_n
具 I-Cause I_n
性 I-Cause B_n
价 I-Cause I_n
比 I-Cause I_n
! I-Cause O_x

1 O O_x
, O O_x
最 O B_f
近 O I_f
不 O O_d
晓 O B_v
得 O I_v
为 O B_r
啥 O I_r
， O O_x
对 O O_p
吃 O O_v
东 O B_ns
西 O I_ns
这 O B_mq
件 O I_mq
曾 O B_d
经 O I_d
对 O O_p
我 B-Holder O_r
最 O O_d
重 O B_a
要 O I_a
的 O O_uj
事 O B_n
情 O I_n
不 B-Negation B_c
是 O I_c
很 B-Degree O_d
有 B-Trigger O_v
兴 I-Trigger B_n
趣 I-Trigger I_n
， O O_x
这 O O_r
是 O O_v
意 O B_v
味 O I_v
着 O I_v
我 O O_r
要 O O_v
变 O O_v
瘦 O O_a
了 O O_ul
吧 O O_y

2 O O_x
, O O_x
为 O O_p
嘛 O O_y
不 O O_d
收 O O_v
呢 O O_y
太 B-Degree O_d
遗 B-Trigger B_a
憾 I-Trigger I_a
。 O O_x
。 O O_x
。 O O_x
罄 O O_vg
床 O O_n
庞 O B_nr
辛 O I_nr
艘 O O_m
徽 O O_n
 O O_x
镜 O O_ng
腇 O O_zg
o O B_eng
r O I_eng
e O I_eng
v O I_eng
e O I_eng
r O I_eng
L O I_eng
a O I_eng
n O I_eng
d O I_eng
。 O O_x

1 O O_x
, O O_x
最 O B_f
近 O I_f
天 O B_t
天 O I_t
的 O O_uj
吖 O O_x
！ O O_x
还 O O_d
好 O B_m
几 O I_m
条 O I_m
的 O O_uj
、 O O_x
、 O O_x
、 O O_x
烦 B-Trigger B_a
躁 I-Trigger I_a
。 O O_x
就 O B_v
业 O I_v
中 O B_n
心 O I_n
你 O O_r
够 O O_v
了 O O_ul
吧 O O_y
每 O B_r
天 O I_r
一 O B_d
次 O I_d
性 O I_d
发 O O_v
可 O B_c
以 O I_c
吗 O O_y
？ O O_x

3 O O_x
, O O_x
那 O B_r
天 B-Cause I_r
是 I-Cause O_v
个 I-Cause O_q
生 I-Cause B_l
日 I-Cause I_l
派 I-Cause I_l
对 I-Cause I_l
， I-Cause O_x
这 I-Cause B_r
样 I-Cause I_r
的 I-Cause O_uj
蜡 I-Cause B_n
烛 I-Cause I_n
恰 I-Cause B_i
到 I-Cause I_i
好 I-Cause I_i
处 I-Cause I_i
蜡 I-Cause B_n
烛 I-Cause I_n
是 I-Cause O_v
亮 I-Cause B_n
点 I-Cause I_n
。 O O_x
更 B-Degree O_d
喜 B-Trigger B_v
欢 I-Trigger I_v
这 O O_r
张 B-sent_Entity O_q
餐 I-sent_Entity B_n
桌 I-sent_Entity I_n
的 O O_uj
布 B-Property B_n
置 I-Property I_n
气 I-Property B_n
氛 I-Property I_n

1 O O_x
, O O_x
看 O B_v
到 O I_v
放 O B_v
假 O I_v
还 O O_d
不 B-Negation O_d
开 B-Trigger B_v
心 I-Trigger I_v
的 O O_uj
小 B-sent_Entity B_n
孩 I-sent_Entity I_n
子 I-sent_Entity I_n
e O O_x
， O O_x
你 B-Holder O_r
妈 I-Holder O_n
很 B-Degree O_d
欣 B-Trigger B_v
慰 I-Trigger I_v
吧 O O_y
梦 O O_n
蘖 O O_ng
摹 O O_v
！ O O_x
！ O O_x
? O O_x
还 O O_d
不 O B_c
如 O I_c
去 O O_v
学 O B_n
校 O I_n
过 O O_ug
上 O O_f
充 O B_ad
实 O I_ad
的 O O_uj
天 O O_n
。 O O_x

3 O O_x
, O O_x
感 B-sent_Entity B_v
冒 I-sent_Entity I_v
真 B-Degree B_d
的 I-Degree I_d
很 B-Degree O_d
不 B-Negation O_d
舒 B-Trigger B_a
服 I-Trigger I_a
啊 O O_y
. O B_m
. O I_m
. O I_m
好 B-Degree O_a
辛 B-Trigger B_a
苦 I-Trigger I_a
啊 O O_y
. O O_m

1 O O_x
, O O_x
我 B-Holder O_r
很 B-Degree O_d
讨 B-Trigger B_v
厌 I-Trigger I_v
很 B-Degree O_zg
讨 B-Trigger B_v
厌 I-Trigger I_v
被 O O_p
人 O O_n
耍 O O_v
的 O O_uj
感 O B_n
觉 O I_n
一 O B_m
次 O I_m
又 O O_d
一 O B_m
次 O I_m
的 O O_uj
烦 O B_a
不 O I_a
烦 O I_a
啊 O O_y

0 O O_x
, O O_x
喜 B-Trigger B_v
欢 I-Trigger I_v
温 B-sent_Entity O_nr
宝 I-sent_Entity B_nr
宝 I-sent_Entity I_nr
我 B-Holder O_r
也 O O_d
喜 B-Trigger B_v
欢 I-Trigger I_v
温 B-sent_Entity B_n
总 I-sent_Entity I_n
理 I-sent_Entity I_n
的 I-sent_Entity O_uj
一 I-sent_Entity B_m
张 I-sent_Entity I_m
新 I-sent_Entity B_n
闻 I-sent_Entity I_n
照 I-sent_Entity I_n
片 I-sent_Entity I_n
， O O_x
他 O O_r
没 O O_d
笑 O O_v
， O O_x
很 O O_zg
严 O B_a
肃 O I_a
， O O_x
但 O B_c
是 O I_c
我 B-Holder O_r
很 B-Degree O_d
喜 B-Trigger B_v
欢 I-Trigger I_v
。 O O_x

3 O O_x
, O O_x
最 O B_f
近 O I_f
喜 B-Trigger B_v
欢 I-Trigger I_v
上 O O_f
相 B-sent_Entity B_v
宜 I-sent_Entity I_v
本 I-sent_Entity B_n
草 I-sent_Entity I_n
！ O O_x
啊 O O_zg
， O O_x
今 O B_t
天 O I_t
的 O O_uj
天 O B_l
天 O I_l
向 O I_l
上 O I_l
没 O O_v
看 O O_v
， O O_x
阿 O B_ns
兰 O I_ns
阿 O B_ns
兰 O I_ns
啊 O O_zg

0 O O_x
, O O_x
成 O B_a
熟 O I_a
了 O O_ul
不 O B_d
少 O I_d
这 O O_r
张 O O_q
显 O B_v
得 O I_v
脸 O O_n
太 O O_d
结 O B_n
实 O I_n
了 O O_ul
， O O_x
哈 B-Trigger B_o
哈 I-Trigger I_o
！ O O_x
转 O O_v
发 O O_v
微 O O_a
博 O O_n
。 O O_x
昨 O B_t
晚 O I_t
真 O B_d
的 O I_d
是 O O_v
帅 O O_a
惨 O O_a
了 O O_ul
！ O O_x
又 O O_d
帅 O B_n
气 O I_n
又 O O_d
深 O B_n
情 O I_n
的 O O_uj

1 O O_x
, O O_x
看 O O_v
得 O O_ud
难 B-Trigger B_v
受 I-Trigger I_v
四 O O_m
了 O O_ul
看 O B_v
着 O I_v
超 B-Degree O_v
不 B-Trigger B_a
爽 I-Trigger I_a
！ O O_x
恶 O B_n
心 O I_n
靠 O O_v
！ O O_x
！ O O_x
！ O O_x
！ O O_x
太 O O_d
逼 O B_v
真 O I_v
了 O O_ul
， O O_x
是 O O_v
狗 O O_n
还 O B_c
是 O I_c
寿 O B_n
丝 O I_n
啊 O O_y
. O B_m
. O I_m
. O I_m
. O I_m
. O I_m

0 O O_x
, O O_x
羚 O B_n
羊 O I_n
~ O O_x
真 O B_d
的 O I_d
很 B-Trigger O_d
准 I-Trigger O_a
耶 O O_j
~ O O_x
！ O O_x
【 O O_x
性 B-sent_Entity B_n
格 I-sent_Entity I_n
测 I-sent_Entity B_vn
试 I-sent_Entity I_vn
】 O O_x
测 O B_vn
测 O I_vn
你 O O_r
是 O O_v
谁 O O_r
？ O O_x
准 O B_v
得 O I_v
让 O O_v
你 O O_r
受 O B_l
不 O I_l
了 O I_l
！ O O_x
（ O O_x
v O B_eng
i O I_eng
a O I_eng
@ O O_x
微 O O_a
博 O O_n
男 O B_n
女 O I_n
） O O_x

2 O O_x
, O O_x
" O O_x
内 O B_n
牛 O I_n
满 O B_n
面 O I_n
啊 O O_zg
, O O_x
小 O B_n
时 O I_n
候 O I_n
最 B-Degree O_d
喜 B-Trigger B_v
欢 I-Trigger I_v
的 O O_uj
动 B-sent_Entity B_n
画 I-sent_Entity I_n
片 I-sent_Entity I_n
主 B-Property B_n
题 I-Property I_n
曲 I-Property I_n
原 O B_d
来 O I_d
中 O B_nz
文 O I_nz
译 O B_n
音 O I_n
是 O O_v
这 O B_r
么 O I_r
恶 O B_i
趣 O I_i
味 O I_i
（ O O_x
v O B_eng
i O I_eng
a O I_eng
恶 O B_i
趣 O I_i
味 O I_i
先 O B_n
生 O I_n
） O O_x
" O O_x

2 O O_x
, O O_x
这 O B_r
样 O I_r
也 O O_d
可 O B_c
以 O I_c
！ O O_x
这 B-sent_Entity B_r
个 I-sent_Entity I_r
也 O O_d
太 B-Degree O_d
疯 B-Trigger B_a
狂 I-Trigger I_a
了 O O_ul
吧 O O_y
！ O O_x
胃 O B_n
口 O I_n
太 O B_n
重 O I_n
！ O O_x

3 O O_x
, O O_x
N O O_x
边 O O_d
了 O O_ul
， O O_x
可 O O_v
我 O O_r
还 O B_c
是 O I_c
要 O O_v
。 O O_x
太 B-Trigger O_d
他 I-Trigger O_r
妈 I-Trigger O_n
悲 I-Trigger B_a
愤 I-Trigger I_a
了 O O_ul
。 O O_x
连 O O_nr
黑 O B_nt
社 O I_nt
会 O I_nt
下 O B_v
手 O I_v
都 O O_d
没 O O_v
这 O B_r
么 O I_r
黑 O O_a
。 O O_x

1 O O_x
, O O_x
逃 O O_v
了 O O_ul
三 O B_m
节 O I_m
毛 O B_n
概 O I_n
， O O_x
不 O B_c
过 O I_c
据 B-Cause B_v
说 I-Cause I_v
党 I-Cause B_n
委 I-Cause I_n
书 I-Cause I_n
记 I-Cause I_n
会 I-Cause B_t
来 I-Cause I_t
抓 I-Cause O_v
人 I-Cause O_n
， O O_x
我 B-Holder O_r
表 O B_v
示 O I_v
很 B-Degree O_zg
忐 B-Trigger B_a
忑 I-Trigger I_a
外 O B_v
加 O I_v
荣 B-Trigger B_nr
幸 I-Trigger I_nr

3 O O_x
, O O_x
离 B-Cause O_v
预 I-Cause B_v
定 I-Cause I_v
轨 I-Cause B_n
道 I-Cause I_n
越 I-Cause B_nr
来 I-Cause I_nr
越 I-Cause I_nr
近 I-Cause I_nr
， I-Cause O_x
离 I-Cause O_v
胖 I-Cause B_z
胖 I-Cause I_z
越 I-Cause B_d
来 I-Cause I_d
越 I-Cause I_d
远 I-Cause O_a
。 O O_x
有 O B_r
时 O I_r
我 B-Holder O_r
竟 O O_d
不 O O_d
知 O B_v
道 O I_v
自 O B_r
己 O I_r
的 O O_uj
伤 B-Trigger B_n
心 I-Trigger I_n
是 O B_l
不 O I_l
是 O I_l
真 O B_d
的 O I_d
。 O O_x
。 O O_x
难 O B_d
道 O I_d
这 O O_r
就 O B_d
是 O I_d
成 O B_a
熟 O I_a
？ O O_x

3 O O_x
, O O_x
绝 B-Trigger B_v
望 I-Trigger I_v
啊 I-Trigger O_zg
绝 I-Trigger B_v
望 I-Trigger I_v
啊 I-Trigger O_zg
绝 I-Trigger B_v
望 I-Trigger I_v
… O O_x
… O O_x
哈 B-Trigger B_o
哈 I-Trigger I_o
哈 I-Trigger I_o
哈 I-Trigger B_o
哈 I-Trigger I_o
哈 I-Trigger I_o
你 O O_r
这 O O_r
地 O B_n
图 O I_n
， O O_x
居 O B_d
然 O I_d
重 O B_ns
庆 O I_ns
还 O O_d
在 O O_p
四 O B_ns
川 O I_ns
里 O O_f
， O O_x
太 O O_d
落 O B_a
后 O I_a
了 O O_ul
！ O O_x
分 O B_v
享 O I_v
图 O B_n
片 O I_n
五 O B_m
一 O I_m
去 O O_v
哪 O B_r
里 O I_r

0 O O_x
, O O_x
太 B-Degree O_d
可 B-Trigger B_v
爱 I-Trigger I_v
了 O O_ul
， O O_x
让 O O_v
我 O O_r
开 O B_v
心 O I_v
一 O O_m
笑 O O_v
啊 O O_y
！ O O_x
H O B_eng
a O I_eng
h O I_eng
a O I_eng
a O I_eng
a O I_eng
. O B_m
. O I_m
. O I_m
. O I_m
. O I_m
. O I_m
. O I_m
好 O O_a
神 O B_n
经 O I_n
！ O O_x
！ O O_x

0 O O_x
, O O_x
太 B-Degree O_d
油 B-Trigger B_n
菜 I-Trigger I_n
花 I-Trigger I_n
了 O O_ul
分 O B_v
享 O I_v
图 O B_n
片 O I_n
做 O O_v
了 O O_ul
几 O B_m
张 O I_m
～ O O_x
～ O O_x
全 O O_a
是 O O_v
自 O B_r
己 O I_r
喜 O B_v
欢 O I_v
的 O O_uj
！ O O_x
～ O O_x

2 O O_x
, O O_x
和 O O_c
逛 O O_v
完 O B_v
街 O I_v
回 O B_v
来 O I_v
， O O_x
打 O O_v
了 B-sent_Entity O_ul
N I-sent_Entity O_eng
个 I-sent_Entity O_q
电 I-sent_Entity B_n
话 I-sent_Entity I_n
找 I-sent_Entity O_v
人 I-sent_Entity O_n
吃 I-sent_Entity B_i
宵 I-sent_Entity I_i
夜 I-sent_Entity I_i
都 I-sent_Entity O_d
被 I-sent_Entity O_p
拒 I-sent_Entity B_v
绝 I-sent_Entity I_v
， O O_x
太 B-Degree O_d
失 B-Trigger B_v
败 I-Trigger I_v
鸟 O O_zg

1 O O_x
, O O_x
我 O O_r
放 O B_v
假 O I_v
这 O O_r
几 O B_m
天 O I_m
就 O O_d
指 O B_v
着 O I_v
【 O O_x
康 O B_nrfg
熙 O I_nrfg
】 O O_x
【 O O_x
国 O B_n
光 O I_n
】 O O_x
活 O O_n
呢 O O_y
， O O_x
P O B_eng
P O I_eng
S O I_eng
怎 O B_r
么 O I_r
更 O B_d
新 O I_d
那 O B_r
么 O I_r
慢 O O_a
， O O_x
我 B-Holder O_r
太 B-Degree O_d
失 B-Trigger B_v
望 I-Trigger I_v
了 O O_ul
~ O O_x
~ O O_x
~ O O_x

2 O O_x
, O O_x
我 O O_r
香 O B_n
蕉 O I_n
你 O B_r
个 O I_r
奥 O B_nz
利 O I_nz
奥 O O_nr
~ O O_x
中 O B_t
午 O I_t
谁 O O_r
吃 O O_v
奥 O B_nz
利 O I_nz
奥 O O_j
配 O O_v
香 O B_n
蕉 O I_n
？ O O_x
？ O O_x
？ O O_x
冷 O O_a
兔 O O_ng
我 O O_r
请 O O_v
！ O O_x
卡 B-Holder B_nrt
夫 I-Holder I_nrt
公 I-Holder B_n
司 I-Holder I_n
感 O B_v
到 O I_v
鸭 B-Trigger B_n
梨 I-Trigger I_n
很 B-Degree B_a
大 I-Degree I_a
… O O_x
… O O_x

2 O O_x
, O O_x
金 O B_nr
老 O I_nr
云 O I_nr
= O O_x
= O O_x
你 B-Holder O_r
很 B-Degree O_d
喜 B-Trigger B_v
欢 I-Trigger I_v
勾 B-sent_Entity B_i
肩 I-sent_Entity I_i
搭 I-sent_Entity I_i
背 I-sent_Entity I_i
- O O_x
- O O_x
虽 O B_c
然 O I_c
很 B-Degree O_zg
嫉 B-Trigger B_v
妒 I-Trigger I_v
， O O_x
但 O B_c
是 O I_c
大 B-Holder B_nr
云 I-Holder I_nr
哥 I-Holder I_nr
， O O_x
喜 B-Trigger B_v
欢 I-Trigger I_v
就 O O_d
好 O O_a

3 O O_x
, O O_x
这 B-Cause O_r
叫 I-Cause O_v
真 I-Cause B_d
的 I-Cause I_d
很 I-Cause B_d
狠 I-Cause I_d
， O O_x
现 O B_t
在 O I_t
看 O B_v
着 O I_v
还 O B_c
是 O I_c
很 O O_d
替 O O_p
阿 B-sent_Entity B_nr
隆 I-sent_Entity I_nr
索 I-sent_Entity I_nr
担 B-Trigger B_v
心 I-Trigger I_v
啊 O O_zg
！ B-Cause O_x
“ I-Cause O_x
惊 I-Cause B_a
爆 I-Cause I_a
阿 I-Cause B_nr
隆 I-Cause I_nr
索 I-Cause I_nr
肋 I-Cause B_n
骨 I-Cause I_n
骨 I-Cause B_n
折 I-Cause I_n
德 I-Cause B_nr
容 I-Cause I_nr
穿 I-Cause O_v
心 I-Cause B_i
脚 I-Cause I_i
恐 I-Cause I_i
影 I-Cause B_vn
响 I-Cause I_vn
铁 I-Cause B_n
腰 I-Cause I_n
一 I-Cause B_m
生 I-Cause I_m
” I-Cause O_x

2 O O_x
, O O_x
乖 B-Holder O_a
妞 I-Holder O_ng
今 O B_t
天 O I_t
好 O B_v
像 O I_v
很 B-Degree O_d
d O O_eng
不 B-Negation O_c
舒 B-Trigger B_a
服 I-Trigger I_a
， O O_x
早 B-Cause B_t
上 I-Cause I_t
起 I-Cause B_v
床 I-Cause I_v
也 I-Cause O_d
没 I-Cause B_i
精 I-Cause I_i
打 I-Cause I_i
采 I-Cause I_i
， I-Cause O_x
鼻 I-Cause B_n
子 I-Cause I_n
也 I-Cause O_d
干 I-Cause B_z
干 I-Cause I_z
的 I-Cause I_z
， O O_x
好 B-Degree O_a
担 B-Negation B_v
心 I-Negation I_v
！ O O_x

0 O O_x
, O O_x
我 B-Holder O_r
更 B-Degree O_d
喜 B-Trigger B_v
欢 I-Trigger I_v
叫 B-sent_Entity O_v
你 I-sent_Entity O_r
大 I-sent_Entity O_a
腹 I-sent_Entity B_n
婆 I-sent_Entity I_n
嘛 O O_y
～ O O_x
内 O O_n
馅 O O_n
越 O O_d
来 O O_v
越 O O_d
多 O O_m
了 O O_ul
. O B_m
. O I_m
. O I_m
. O I_m
. O I_m
请 O O_v
叫 O O_v
我 O O_r
小 O B_n
腹 O I_n
婆 O O_n
！ O O_x
耶 O O_nr
～ O O_x

3 O O_x
, O O_x
【 O O_x
对 O O_p
说 O O_v
】 O O_x
： O O_x
老 O B_a
大 O I_a
辞 O B_v
演 O I_v
了 O O_ul
！ O O_x
对 O O_p
外 O B_f
面 O I_f
的 O O_uj
评 B-sent_Entity B_nz
语 I-sent_Entity I_nz
真 O B_d
的 O I_d
很 B-Degree O_d
难 B-Trigger O_a
忍 I-Trigger B_v
受 I-Trigger I_v
！ O O_x

2 O O_x
, O O_x
想 O B_v
到 O I_v
今 O B_t
天 O I_t
回 O B_n
家 O I_n
， O O_x
很 B-Degree O_zg
开 B-Trigger B_v
心 I-Trigger I_v
， O O_x
想 B-sent_Entity B_v
到 I-sent_Entity I_v
准 I-sent_Entity B_v
备 I-sent_Entity I_v
军 I-sent_Entity B_n
训 I-sent_Entity I_n
， O O_x
很 B-Degree O_zg
伤 B-Trigger B_n
心 I-Trigger I_n
， O O_x
想 O B_v
到 O I_v
蛋 B-Trigger O_n
疼 I-Trigger O_a
的 O O_uj
生 B-sent_Entity B_vn
活 I-sent_Entity I_vn
， O O_x
很 B-Degree B_m
杯 B-Trigger I_m
具 I-Trigger O_v

3 O O_x
, O O_x
最 B-Cause B_f
近 I-Cause I_f
情 I-Cause B_n
绪 I-Cause I_n
不 I-Cause O_d
稳 I-Cause B_a
定 I-Cause I_a
啊 I-Cause O_zg
经 I-Cause B_d
常 I-Cause I_d
低 I-Cause B_v
落 I-Cause I_v
。 O O_x
好 B-Degree O_a
烦 B-Trigger B_a
恼 I-Trigger I_a
啊 O O_zg
。 O O_x
心 B-sent_Entity B_s
里 I-sent_Entity I_s
烦 B-Trigger O_v

1 O O_x
, O O_x
害 B-Trigger B_v
怕 I-Trigger I_v
的 O O_uj
时 B-sent_Entity B_n
候 I-sent_Entity I_n
， O O_x
总 B-Cause B_c
是 I-Cause I_c
很 I-Cause O_d
难 I-Cause O_a
把 I-Cause B_v
握 I-Cause I_v
事 I-Cause B_n
情 I-Cause I_n
， I-Cause O_x
又 I-Cause O_d
作 I-Cause O_v
过 I-Cause B_n
头 I-Cause I_n
了 I-Cause O_ul
， O O_x
还 O O_d
睡 O O_v
得 O O_ud
着 O O_uz
吗 O O_y
？ O O_x

0 O O_x
, O O_x
… O O_x
… O O_x
写 O O_v
的 O O_uj
靠 O O_v
谱 O O_v
吗 O O_y
？ O O_x
凡 O B_nr
客 O I_nr
火 O O_n
了 O O_ul
。 O O_x
。 O O_x
爱 O B_nr
老 O I_nr
郭 O I_nr
更 O O_d
爱 O O_v
春 O B_n
妮 O I_n
我 O O_r
是 O O_v
大 O O_a
拿 O O_v
何 O B_nr
云 O I_nr
伟 O I_nr
我 O O_r
是 O O_v
少 O O_a
帮 O B_v
主 O I_v
李 O B_nr
菁 O I_nr
太 B-Degree O_d
欢 B-Trigger B_a
乐 I-Trigger I_a
了 O O_ul
~ O O_x

2 O O_x
, O O_x
我 B-Holder O_r
i B-sent_Entity B_eng
q I-sent_Entity I_eng
岂 O O_d
不 O B_c
是 O I_c
很 B-Degree O_d
不 B-Negation O_d
稳 B-Trigger B_a
定 I-Trigger I_a
？ O O_x
真 O B_l
的 O I_l
假 O I_l
的 O O_uj
？ O O_x
难 O B_d
道 O I_d
我 O O_r
的 O O_uj
I O B_eng
Q O I_eng
越 O B_d
来 O I_d
越 O I_d
高 O O_a
啦 O O_y
？ O O_x

1 O O_x
, O O_x
我 B-Holder O_r
很 B-Degree O_d
讨 B-Trigger B_v
厌 I-Trigger I_v
这 B-sent_Entity B_r
样 I-sent_Entity I_r
。 O O_x
。 O O_x
。 O O_x
我 B-Holder O_r
真 B-Degree B_d
的 I-Degree I_d
已 O B_d
经 O I_d
开 O B_v
始 O I_v
后 B-Trigger B_v
悔 I-Trigger I_v
了 O O_ul
。 O O_x
。 O O_x
。 O O_x

0 O O_x
, O O_x
力 B-Holder O_n
宏 I-Holder O_nr
跳 O O_v
得 O O_ud
很 B-Degree O_d
开 B-Trigger B_v
心 I-Trigger I_v
呀 O O_y
~ O O_x
~ O O_x
力 O O_n
宏 O O_n
搞 O B_v
笑 O I_v
配 O B_v
合 O I_v
小 O B_nr
燕 O I_nr
姐 O I_nr
一 O B_m
起 O I_m
大 O O_a
跳 O O_v
恰 O B_d
恰 O I_d

0 O O_x
, O O_x
? O O_x
人 B-Holder B_n
家 I-Holder I_n
都 O O_d
无 B-Trigger B_v
视 I-Trigger I_v
你 B-sent_Entity O_r
的 O O_uj
却 O O_d
很 B-Trigger O_zg
二 I-Trigger B_b
小 O I_b
二 O O_m
~ O O_x
二 O B_ns
哥 O I_ns
， O O_x
你 B-sent_Entity O_r
真 O B_d
的 O I_d
很 B-Trigger B_m
二 I-Trigger I_m
— O O_x
— O O_x
鉴 O B_v
定 O I_v
完 O B_v
毕 O I_v
！ O O_x

1 O O_x
, O O_x
相 B-sent_Entity B_v
亲 I-sent_Entity I_v
什 I-sent_Entity B_r
么 I-sent_Entity I_r
的 I-sent_Entity O_uj
最 B-Degree O_a
讨 B-Trigger B_v
厌 I-Trigger I_v
了 O O_ul
我 O O_r
不 O B_df
要 O I_df
相 O B_v
亲 O I_v
， O O_x
烦 B-Trigger B_a
死 I-Trigger I_a
了 I-Trigger O_ul
~ O O_x
抓 B-Trigger B_v
狂 I-Trigger I_v
啊 O O_zg
。 O O_x
。 O O_x

3 O O_x
, O O_x
" O O_x
老 O B_n
师 O I_n
们 O O_k
给 O O_p
成 O B_n
绩 O I_n
会 O O_v
不 O B_v
会 O I_v
太 O O_n
o O B_eng
v O I_eng
e O I_eng
r O I_eng
, O O_x
要 B-sent_Entity B_c
么 I-sent_Entity I_c
第 I-sent_Entity B_m
一 I-sent_Entity I_m
要 I-sent_Entity B_c
么 I-sent_Entity I_c
倒 I-sent_Entity B_n
数 I-sent_Entity I_n
的 I-sent_Entity O_uj
冰 I-sent_Entity B_n
火 I-sent_Entity I_n
两 I-sent_Entity B_z
重 I-sent_Entity I_z
天 I-sent_Entity I_z
真 O B_d
的 O I_d
让 B-Degree O_v
人 I-Degree O_n
相 I-Degree B_d
当 I-Degree I_d
难 B-Trigger O_a
树 I-Trigger O_v
啊 O O_y
! O O_x
" O O_x

2 O O_x
, O O_x
。 O O_x
。 O O_x
。 O O_x
老 B-Holder B_n
子 I-Holder I_n
貌 O B_v
似 O I_v
很 B-Degree O_zg
紧 B-Trigger B_a
张 I-Trigger I_a
嘛 O O_y
。 O O_x
。 O O_x
。 O O_x
莫 B-Cause B_ns
非 I-Cause I_ns
是 I-Cause B_c
因 I-Cause I_c
为 I-Cause I_c
大 I-Cause O_a
国 I-Cause B_n
际 I-Cause I_n
今 I-Cause B_t
天 I-Cause I_t
穿 I-Cause O_v
的 I-Cause O_uj
是 I-Cause O_v
白 I-Cause B_n
色 I-Cause I_n
？ I-Cause O_x
？ I-Cause O_x
？ I-Cause O_x

0 O O_x
, O O_x
这 B-sent_Entity B_r
个 I-sent_Entity I_r
拍 I-sent_Entity O_v
大 I-sent_Entity B_n
腿 I-sent_Entity I_n
的 I-sent_Entity O_uj
动 I-sent_Entity B_n
作 I-sent_Entity I_n
真 B-Degree B_d
的 I-Degree I_d
很 I-Degree O_zg
可 B-Trigger B_v
爱 I-Trigger I_v
！ O O_x
是 O O_v
不 O B_i
敢 O I_i
相 O I_i
信 O I_i
么 O O_y
~ O O_x
~ O O_x
~ O O_x
。 O O_x
当 O B_t
天 O I_t
王 O O_nr
知 O B_v
道 O I_v
小 O B_nr
燕 O I_nr
子 O I_nr
是 O O_v
海 O B_nr
涛 O I_nr
的 O O_uj
时 O B_n
候 O I_n
， O O_x
他 O O_r
这 O B_r
样 O I_r
了 O O_ul
~ O O_x

3 O O_x
, O O_x
这 O O_r
是 O O_v
怎 O B_r
么 O I_r
爬 O B_v
上 O I_v
去 O I_v
的 O O_uj
呢 O O_y
？ O O_x
？ O O_x
呃 O O_y
呃 O O_y
呃 O O_y
， O O_x
S O B_eng
B O I_eng
结 O B_v
束 O I_v
了 O O_ul
， O O_x
恐 B-sent_Entity B_n
怖 I-sent_Entity I_n
片 I-sent_Entity I_n
开 I-sent_Entity B_v
始 I-sent_Entity I_v
了 O O_ul
: O O_x
有 B-Degree B_n
点 I-Degree I_n
可 B-Trigger B_c
怕 I-Trigger I_c

0 O O_x
, O O_x
现 O B_t
在 O I_t
最 O B_a
大 O I_a
的 O O_uj
兴 O B_n
趣 O I_n
就 O B_d
是 O I_d
围 O B_n
脖 O I_n
一 O B_m
天 O I_m
开 O B_n
窗 O I_n
V O O_x
. O O_m
S O O_eng
. O O_x
校 O B_s
内 O I_s
一 O B_m
周 O I_m
登 O O_v
一 O B_m
两 O I_m
次 O I_m
V O O_x
. O O_m
S O O_eng
. O O_x
开 B-Trigger B_v
心 I-Trigger I_v
一 O B_m
天 O I_m
登 O O_v
一 O B_m
次 O I_m

2 O O_x
, O O_x
我 O O_r
去 O O_v
找 O O_v
千 O B_m
年 O I_m
女 O B_n
优 O I_n
了 O O_ul
请 O B_v
化 O I_v
悲 O B_a
痛 O I_a
为 O O_p
力 O B_n
量 O I_n
， O O_x
继 O B_v
续 O I_v
为 O B_p
了 O I_p
电 O B_n
影 O I_n
事 O B_n
业 O I_n
奋 O B_v
斗 O I_v
吧 O O_y
今 O O_tg
敏 O O_ag
真 O B_d
的 O I_d
死 O O_v
了 O O_ul
， O O_x
很 B-Degree O_zg
悲 B-Trigger B_a
痛 I-Trigger I_a

1 O O_x
, O O_x
大 O B_n
家 O I_n
都 O O_d
在 O O_p
关 O B_n
心 O I_n
山 O B_ns
西 O I_ns
的 O O_uj
甲 B-sent_Entity B_n
流 I-sent_Entity I_n
疫 I-sent_Entity B_n
苗 I-sent_Entity I_n
事 I-sent_Entity B_n
件 I-sent_Entity I_n
， O O_x
很 B-Degree O_zg
愤 B-Trigger B_v
怒 I-Trigger I_v
， O O_x
为 B-Negation O_p
那 I-Negation B_r
些 I-Negation I_r
无 I-Negation B_n
辜 I-Negation I_n
的 I-Negation O_uj
婴 I-Negation B_n
儿 I-Negation I_n
。 O O_x
希 O B_v
望 O I_v
尽 O B_d
快 O I_d
把 O O_p
那 O B_r
些 O I_r
可 O B_v
恶 O I_v
的 O O_uj
人 O O_n
揪 O B_v
出 O I_v
来 O I_v
! O O_x

0 O O_x
, O O_x
" O O_x
很 B-Degree O_zg
喜 B-Trigger B_v
欢 I-Trigger I_v
L B-sent_Entity B_eng
a I-sent_Entity I_eng
d I-sent_Entity I_eng
y I-sent_Entity I_eng
G I-sent_Entity I_eng
a I-sent_Entity I_eng
g I-sent_Entity I_eng
a I-sent_Entity I_eng
, O O_x
咛 O O_x
瞩 O B_v
了 O I_v
" O O_x

0 O O_x
, O O_x
这 O B_r
个 O I_r
容 O B_a
易 O I_a
记 O O_n
， O O_x
好 B-Trigger O_a
， O O_x
我 B-Holder O_r
喜 B-Trigger B_v
欢 I-Trigger I_v
~ O O_x
记 O B_v
住 O I_v
了 O O_ul
这 O B_r
个 O I_r
嘛 O O_y
应 O B_v
该 O I_v
是 O O_v
中 O B_t
秋 O I_t
以 O B_c
及 O I_c
国 O B_t
庆 O I_t
放 O B_v
假 O I_v
最 O O_d
形 O B_n
象 O I_n
的 O O_uj
一 O B_m
个 O I_m
时 O B_n
间 O I_n
表 O I_n
啦 O O_y
~ O O_x
~ O O_x
~ O O_x

2 O O_x
, O O_x
最 O B_f
近 O I_f
感 B-sent_Entity B_n
觉 I-sent_Entity I_n
自 I-sent_Entity B_r
己 I-sent_Entity I_r
瘦 I-sent_Entity O_a
了 I-sent_Entity O_ul
， O O_x
昨 O B_t
天 O I_t
很 B-Degree O_zg
兴 B-Trigger B_v
奋 I-Trigger I_v
的 O O_uj
走 O B_v
到 O I_v
药 O B_n
店 O I_n
门 O B_s
口 O I_s
称 O O_v
了 O O_ul
一 O B_m
下 O I_m
， O O_x
结 O B_n
果 O I_n
杯 B-Trigger O_q
具 I-Trigger O_vg
了 O O_ul
， O O_x
不 O B_l
降 O I_l
反 O I_l
升 O I_l
啊 O O_zg
！ O O_x

2 O O_x
, O O_x
, B-Holder O_x
我 I-Holder O_r
现 O B_t
在 O I_t
最 B-Degree B_a
大 I-Degree I_a
的 I-Degree O_uj
痛 B-Trigger B_an
苦 I-Trigger I_an
就 O B_d
是 O I_d
没 O B_v
能 B-sent_Entity I_v
很 I-sent_Entity B_a
好 I-sent_Entity I_a
的 I-sent_Entity O_uj
满 I-sent_Entity B_v
足 I-sent_Entity I_v
别 I-sent_Entity B_r
人 I-sent_Entity I_r
的 I-sent_Entity O_uj
需 I-sent_Entity B_v
求 I-sent_Entity I_v
， O O_x
这 O B_r
样 O I_r
我 B-Holder O_r
无 B-Degree B_v
比 I-Degree I_v
的 I-Degree O_uj
内 B-Trigger B_a
疚 I-Trigger I_a
。 O O_x
。 O O_x
。 O O_x
。 O O_x
。 O O_x
。 O O_x

0 O O_x
, O O_x
世 B-sent_Entity B_nz
界 I-sent_Entity I_nz
杯 I-sent_Entity I_nz
进 I-sent_Entity B_n
球 I-sent_Entity I_n
报 I-sent_Entity B_n
数 I-sent_Entity I_n
国 I-sent_Entity B_n
语 I-sent_Entity I_n
版 I-sent_Entity I_n
念 I-sent_Entity B_n
法 I-sent_Entity I_n
指 I-sent_Entity B_n
南 I-sent_Entity I_n
以 O B_f
前 O I_f
看 O B_v
过 O I_v
， O O_x
不 O B_c
过 O I_c
今 O B_t
天 O I_t
再 O O_d
看 O O_v
还 O B_c
是 O I_c
感 O B_n
觉 O I_n
， O O_x
太 B-Trigger O_d
逗 I-Trigger O_v
了 I-Trigger O_ul
笑 B-Trigger O_v
抽 I-Trigger O_v
了 I-Trigger O_ul
。 O O_x
真 O B_d
的 O I_d

0 O O_x
, O O_x
太 B-Degree O_d
可 B-Trigger B_v
爱 I-Trigger I_v
了 O O_ul
~ O O_x
~ O O_x
呼 O B_v
呼 O I_v
~ O O_x
好 B-Degree O_a
得 B-Trigger B_v
意 I-Trigger I_v
啊 O O_y
. O B_m
. O I_m
右 O B_f
边 B-sent_Entity I_f
第 I-sent_Entity B_m
三 I-sent_Entity I_m
只 I-sent_Entity I_m
。 O O_x
。 O O_x
。 O O_x
分 O B_v
享 O I_v
图 O B_n
片 O I_n

0 O O_x
, O O_x
不 O O_d
解 O B_v
释 O I_v
! O O_x
! O O_x
虐 O O_ag
虐 O O_ag
更 O O_d
健 O B_a
康 O I_a
。 O O_x
。 O O_x
三 O B_m
位 O I_m
姑 O B_n
奶 O I_n
奶 O I_n
最 O B_f
近 O I_f
思 O B_n
念 O I_n
过 O B_n
度 O I_n
， O O_x
把 O O_p
自 O B_r
己 O I_r
折 O B_v
磨 O I_v
的 O O_uj
不 O B_v
成 O I_v
样 O B_n
子 O I_n
， O O_x
看 O O_v
了 O O_ul
就 O O_d
心 B-Trigger B_a
疼 I-Trigger I_a
啊 O O_zg

0 O O_x
, O O_x
我 B-Holder O_r
也 O O_d
喜 B-Trigger B_v
欢 I-Trigger I_v
！ O O_x
s O B_eng
h O I_eng
e O I_eng
l O I_eng
d O I_eng
o O I_eng
n O I_eng
越 O O_d
看 O B_v
越 O I_v
可 B-Trigger B_v
爱 I-Trigger I_v

2 O O_x
, O O_x
而 B-Cause B_c
且 I-Cause I_c
很 I-Cause O_zg
极 I-Cause B_d
致 I-Cause I_d
! I-Cause O_x
! I-Cause O_x
! I-Cause O_x
社 I-Cause B_n
会 I-Cause I_n
矛 I-Cause B_an
盾 I-Cause I_an
真 I-Cause B_d
的 I-Cause I_d
到 I-Cause O_v
了 I-Cause O_ul
一 I-Cause B_m
个 I-Cause I_m
新 I-Cause O_a
阶 I-Cause B_n
段 I-Cause I_n
了 I-Cause O_ul
永 I-Cause B_ns
州 I-Cause I_ns
零 I-Cause O_m
陵 I-Cause B_n
区 I-Cause I_n
法 I-Cause B_n
院 I-Cause I_n
门 I-Cause B_s
前 I-Cause I_s
花 I-Cause B_n
圈 I-Cause I_n
上 I-Cause B_v
书 I-Cause I_v
“ O O_x
朱 B-Holder B_nr
军 I-Holder I_nr
英 I-Holder B_ns
雄 I-Holder I_ns
人 I-Holder B_n
民 I-Holder I_n
敬 B-Trigger B_v
重 I-Trigger I_v
你 B-sent_Entity O_r
” O O_x

0 O O_x
, O O_x
囧 O O_zg
人 B-Trigger B_n
情 I-Trigger I_n
味 I-Trigger I_n
真 O B_d
的 O I_d
特 B-Trigger O_d
浓 I-Trigger O_a
. O B_m
. O I_m
. O I_m
最 B-Degree O_d
有 B-Trigger O_v
人 I-Trigger B_n
情 I-Trigger I_n
味 I-Trigger I_n
的 O O_uj
交 B-sent_Entity B_n
通 I-sent_Entity I_n
警 I-sent_Entity B_v
示 I-sent_Entity I_v
标 I-sent_Entity B_n
语 I-sent_Entity I_n
? O O_x

2 O O_x
, O O_x
B O B_eng
r O I_eng
a O I_eng
君 O O_nz
？ O O_x
· O O_x
· O O_x
· O O_x
很 O B_l
久 O I_l
以 O I_l
前 O I_l
发 O O_v
过 O O_ug
， O O_x
但 O O_c
还 O B_c
是 O I_c
最 B-Degree O_d
喜 B-Trigger B_v
欢 I-Trigger I_v
的 O O_uj
一 B-sent_Entity B_m
张 I-sent_Entity I_m

1 O O_x
, O O_x
豪 B-sent_Entity O_ag
豪 I-sent_Entity O_ag
很 B-Degree O_d
乖 B-Trigger O_a
， O O_x
美 O B_n
术 O I_n
课 O I_n
后 O O_f
能 O O_v
记 O B_v
得 O I_v
上 O B_t
来 O I_t
找 O O_v
我 O O_r
。 O O_x
健 O B_a
健 O I_a
， O O_x
居 O B_d
然 O I_d
敢 O O_v
逃 O O_v
！ O O_x
亏 O O_v
我 O O_r
昨 O B_t
天 O I_t
还 O O_d
用 O O_p
棒 O B_n
棒 O I_n
糖 O I_n
哄 O O_v
他 O O_r
， O O_x
失 O B_v
败 O I_v
啊 O O_zg
！ O O_x

2 O O_x
, O O_x
我 B-Holder O_r
把 O O_p
两 B-Cause B_m
份 I-Cause I_m
调 I-Cause B_n
料 I-Cause I_n
扔 I-Cause B_v
进 I-Cause I_v
一 I-Cause B_m
碗 I-Cause I_m
辛 I-Cause O_nr
拉 I-Cause B_n
面 I-Cause I_n
。 I-Cause O_x
。 I-Cause O_x
想 I-Cause O_v
刺 I-Cause B_v
激 I-Cause I_v
一 I-Cause B_m
下 I-Cause I_m
。 O O_x
。 O O_x
恩 O O_nr
。 O O_x
。 O O_x
现 O B_t
在 O I_t
觉 O B_v
得 O I_v
很 B-Degree O_zg
难 B-Trigger B_v
受 I-Trigger I_v
。 O O_x
。 O O_x

0 O O_x
, O O_x
阿 O B_nr
根 O I_nr
廷 O I_nr
阿 O B_nr
根 O I_nr
廷 O I_nr
， O O_x
梅 O B_nr
西 O I_nr
， O O_x
阿 O B_nr
奎 O I_nr
罗 O I_nr
， O O_x
伊 O B_ns
瓜 O I_ns
因 O O_c
， O O_x
太 O O_d
威 O B_nrt
武 O I_nrt
了 O O_ul
， O O_x
棒 O B_n
子 O I_n
真 O B_d
是 O I_d
输 O O_v
惨 O O_a
了 O O_ul
， O O_x
哈 O B_o
哈 O I_o
， O O_x
我 B-Holder O_r
是 O O_v
多 B-Degree B_r
么 I-Degree I_r
兴 B-Trigger B_v
奋 I-Trigger I_v
啊 O O_zg
！ O O_x

3 O O_x
, O O_x
， O O_x
太 B-Degree O_d
伤 B-Trigger B_n
心 I-Trigger I_n
了 O O_ul
， O O_x
哭 O O_v
了 O O_ul
呢 O O_y
， B-sent_Entity O_x
意 I-sent_Entity B_ns
大 I-sent_Entity I_ns
利 I-sent_Entity I_ns
很 I-sent_Entity O_zg
努 I-sent_Entity B_ad
力 I-sent_Entity I_ad
了 I-sent_Entity O_ul
， I-sent_Entity O_x
英 I-sent_Entity B_ns
雄 I-sent_Entity I_ns
的 I-sent_Entity O_uj
！ I-sent_Entity O_x

1 O O_x
, O O_x
我 B-Holder O_r
现 O B_t
在 O I_t
被 O O_p
那 O B_r
些 O I_r
所 O B_b
谓 O I_b
的 O O_uj
自 O B_vn
查 O I_vn
表 O O_n
搞 O O_v
得 O O_ud
非 B-Degree B_d
常 I-Degree I_d
烦 B-Trigger O_v
！ O O_x
！ O O_x
我 O O_r
就 O O_d
知 O B_v
道 O I_v
， O O_x
哪 O O_r
有 O O_v
这 O B_r
么 O I_r
容 O B_a
易 O I_a
就 O O_d
给 O O_p
你 O O_r
轻 O B_z
轻 O I_z
松 O I_z
松 O I_z
放 O O_v
个 O O_q
国 O B_t
庆 O I_t
假 O B_t
期 O I_t
的 O O_uj
~ O O_x
~ O O_x

1 O O_x
, O O_x
强 B-Degree B_a
烈 I-Degree I_a
同 B-Trigger B_d
意 I-Trigger I_d
六 B-sent_Entity B_m
级 I-sent_Entity I_m
你 O O_r
也 O O_d
是 O O_v
意 O B_n
思 O I_n
， O O_x
你 O O_r
说 O O_v
我 O B_r
们 O I_r
为 O B_r
什 O I_r
么 O I_r
很 O B_m
少 O I_m
学 O O_n
中 O B_nz
文 O I_nz
， O O_x
不 O O_d
都 O O_d
是 O B_c
因 B-Cause I_c
为 I-Cause I_c
你 I-Cause O_r
和 I-Cause O_c
你 I-Cause O_r
妹 I-Cause O_n
。 O O_x

3 O O_x
, O O_x
帅 B-Trigger O_a
的 O O_uj
无 B-Degree B_i
可 I-Degree I_i
奈 I-Degree I_i
何 I-Degree I_i
. I-Degree B_m
. O I_m
. O I_m
因 O B_c
为 O I_c
花 O B_n
痴 O I_n
太 B-Degree O_d
多 I-Degree O_m
第 O B_m
二 O I_m
弹 O O_v

1 O O_x
, O O_x
班 O B_n
会 O I_n
中 O O_f
… O O_x
… O O_x
有 B-Degree B_n
点 I-Degree I_n
丢 B-Trigger B_v
脸 I-Trigger I_v
了 O O_ul
， O O_x
居 O B_d
然 O I_d
放 B-Cause O_v
我 I-Cause O_r
空 I-Cause B_n
间 I-Cause I_n
秋 I-Cause B_n
游 I-Cause I_n
的 I-Cause O_uj
照 I-Cause B_n
片 I-Cause I_n
给 I-Cause O_p
全 I-Cause B_n
班 I-Cause I_n
看 I-Cause O_v
， O O_x

1 O O_x
, O O_x
太 B-Degree O_d
残 B-Trigger B_a
忍 I-Trigger I_a
了 O O_ul
， O O_x
实 O B_v
在 O I_v
看 O B_v
不 O I_v
下 O I_v
去 O I_v
了 O O_ul
看 O B_v
不 O I_v
下 O I_v
去 O I_v
了 O O_ul
！ O O_x
！ O O_x
！ O O_x
实 O B_v
在 O I_v
是 O O_v
看 O B_v
不 O I_v
下 O I_v
去 O I_v
了 O O_ul
， O O_x
这 O B_r
个 O I_r
世 O B_n
界 O I_n
有 O B_r
时 O I_r
很 O O_zg
疯 O B_a
狂 O I_a
如 B-Degree O_c
D O O_eng
此 O O_r
残 B-Trigger B_a
忍 I-Trigger I_a
. O O_x

1 O O_x
, O O_x
。 O O_x
今 O B_t
晚 O I_t
的 O O_uj
扬 O B_ns
州 O I_ns
炒 O B_v
饭 O I_v
味 O B_n
道 O I_n
变 O O_v
了 O O_ul
， O O_x
难 O B_d
道 O I_d
炒 O B_v
饭 O I_v
的 O O_uj
大 B-sent_Entity B_n
妈 I-sent_Entity I_n
今 O B_t
天 O I_t
心 O B_n
情 O I_n
不 O B_d
好 O I_d
？ O O_x
饭 O O_n
太 O B_n
烂 O I_n
， O O_x
又 O O_d
不 O B_a
辣 O I_a
， O O_x
吃 O O_v
着 O O_uz
好 B-Degree O_a
没 B-Trigger B_v
劲 I-Trigger I_v

1 O O_x
, O O_x
预 O B_vn
报 O I_vn
说 O O_v
郑 O B_ns
州 O I_ns
几 O B_m
天 O I_m
都 O O_d
有 O O_v
雨 O O_n
， O O_x
外 O B_f
面 O I_f
下 O O_f
了 O O_ul
一 O B_m
天 O I_m
了 O O_ul
。 O O_x
。 O O_x
忽 O B_z
大 O I_z
忽 O I_z
小 O I_z
的 O O_uj
。 O O_x
。 O O_x
有 B-Degree B_n
点 I-Degree I_n
不 B-Negation B_a
耐 B-Trigger I_a
烦 I-Trigger I_a
了 O O_ul
。 O O_x

0 O O_x
, O O_x
⊙ O O_x
. O O_x
⊙ O O_x
太 B-Degree O_d
有 B-Trigger O_v
才 I-Trigger O_d
了 O O_ul
， O O_x
哈 O B_o
哈 O I_o
老 O B_n
外 O I_n
也 O O_d
疯 O B_a
狂 O I_a
， O O_x
学 O O_n
起 O O_v
中 O B_nz
文 O I_nz
一 O B_m
点 O I_m
也 O O_d
不 O B_z
含 O I_z
糊 O I_z
。 O O_x
笔 B-Negation B_n
记 I-Negation I_n
做 I-Negation O_v
的 I-Negation O_uj
那 I-Negation O_r
是 I-Negation O_v
相 I-Negation B_d
当 I-Negation I_d
好 I-Negation O_a
。 O O_x
。 O O_x
。 O O_x

3 O O_x
, O O_x
" O O_x
真 O B_d
的 O I_d
真 O B_d
的 O I_d
很 B-Degree O_zg
感 B-Trigger B_v
动 I-Trigger I_v
~ O O_x
流 O B_n
泪 O I_n
了 O O_ul
~ O O_x
~ O O_x
很 B-Degree O_zg
感 B-Trigger B_v
动 I-Trigger I_v
, O O_x
不 O B_c
论 O I_c
你 O O_r
喜 O B_i
不 O I_i
喜 O I_i
欢 O I_i
罗 O B_nr
志 O I_nr
祥 O I_nr
, O O_x
看 O O_v
完 O O_v
之 O B_f
后 O I_f
很 O O_d
有 O O_v
收 O B_v
获 O I_v
" O O_x

3 O O_x
, O O_x
最 O B_f
近 O I_f
累 B-Trigger B_v
累 I-Trigger I_v
累 I-Trigger O_a
今 B-Cause B_t
天 I-Cause I_t
运 I-Cause B_n
动 I-Cause I_n
会 I-Cause I_n
扔 I-Cause O_v
铅 I-Cause B_n
球 I-Cause I_n
倒 I-Cause O_v
一 I-Cause O_m
能 I-Cause O_v
不 I-Cause B_l
能 I-Cause I_l
不 I-Cause I_l
要 I-Cause I_l
这 I-Cause B_r
么 I-Cause I_r
丢 I-Cause B_v
脸 I-Cause I_v
好 I-Cause B_n
歹 I-Cause I_n
今 I-Cause B_t
天 I-Cause I_t
难 I-Cause B_d
得 I-Cause I_d
运 I-Cause B_vn
动 I-Cause I_vn
装 I-Cause B_v
扮 I-Cause I_v
一 I-Cause B_m
下 I-Cause I_m

1 O O_x
, O O_x
回 O B_v
复 O I_v
今 O B_t
天 O I_t
一 O O_m
上 O B_t
来 O I_t
就 O O_d
看 O B_v
到 O I_v
你 O O_r
的 O O_uj
回 O B_v
复 O I_v
， O O_x
心 B-sent_Entity B_n
情 I-sent_Entity I_n
好 B-Trigger B_m
多 I-Trigger I_m
啦 I-Trigger O_y
， O O_x
嘻 B-Trigger O_zg
， O O_x
因 B-Cause B_c
为 I-Cause I_c
昨 I-Cause B_t
天 I-Cause I_t
被 I-Cause O_p
朋 I-Cause B_n
友 I-Cause I_n
灌 I-Cause B_vn
醉 I-Cause I_vn
。 O O_x
。 O O_x
。 O O_x
头 O B_n
痛 O I_n
得 O O_ud
很 O O_d
！ O O_x
恩 O B_nr
恩 O I_nr
~ O O_x
爱 O O_v
嗷 O B_o
嗷 O I_o

2 O O_x
, O O_x
事 O B_d
先 O I_d
声 O B_n
明 O I_n
我 O O_r
不 O B_c
是 O I_c
怪 O O_v
姐 O B_n
姐 O I_n
更 O O_d
不 O B_c
是 O I_c
怪 O O_a
姨 O B_n
姨 O I_n
但 O B_c
是 O I_c
这 O B_r
个 O I_r
小 B-sent_Entity B_n
萝 I-sent_Entity I_n
莉 I-sent_Entity O_nrt
真 I-sent_Entity B_d
的 I-sent_Entity I_d
是 I-sent_Entity O_v
秒 I-sent_Entity B_n
杀 I-sent_Entity I_n
我 I-sent_Entity O_r
了 O O_ul
实 B-Degree B_v
在 I-Degree I_v
太 I-Degree O_d
可 B-Trigger B_v
爱 I-Trigger I_v
了 O O_ul

0 O O_x
, O O_x
哈 B-Trigger B_o
哈 I-Trigger I_o
今 B-Cause B_t
天 I-Cause I_t
吃 I-Cause O_v
到 I-Cause O_v
我 I-Cause O_r
小 I-Cause B_n
时 I-Cause I_n
候 I-Cause I_n
最 I-Cause O_d
爱 I-Cause O_v
吃 I-Cause O_v
的 I-Cause O_uj
棒 I-Cause B_n
棒 I-Cause I_n
糖 I-Cause I_n
了 I-Cause O_ul
！ O O_x
开 B-Trigger B_v
心 I-Trigger I_v
开 B-Trigger B_v
心 I-Trigger I_v
！ O O_x

3 O O_x
, O O_x
亲 O B_a
爱 O I_a
的 O O_uj
， O O_x
你 B-sent_Entity O_r
是 O O_v
幸 B-Trigger B_a
运 I-Trigger I_a
的 O O_uj
， O O_x
因 B-Cause B_c
为 I-Cause I_c
你 I-Cause O_r
可 I-Cause B_c
以 I-Cause I_c
选 I-Cause B_v
择 I-Cause I_v
爱 I-Cause O_v
我 I-Cause O_r
， I-Cause O_x
也 I-Cause O_d
可 I-Cause B_c
以 I-Cause I_c
选 I-Cause B_v
择 I-Cause I_v
不 I-Cause O_d
爱 I-Cause O_v
我 I-Cause O_r
， I-Cause O_x
而 I-Cause O_c
我 I-Cause O_r
只 I-Cause B_v
能 I-Cause I_v
选 I-Cause B_v
择 I-Cause I_v
爱 I-Cause O_v
你 I-Cause O_r
， I-Cause O_x
或 I-Cause B_c
者 I-Cause I_c
更 I-Cause O_d
爱 I-Cause O_v
你 I-Cause O_r
。 O O_x

3 O O_x
, O O_x
时 O B_n
差 O I_n
中 O O_f
大 O B_t
半 O I_t
夜 O I_t
又 O O_d
不 O O_d
睡 O B_v
觉 O I_v
， O O_x
你 O O_r
上 O B_t
次 O I_t
说 O O_v
很 B-Degree O_d
好 B-Trigger B_v
看 I-Trigger I_v
的 O O_uj
电 B-sent_Entity B_n
影 I-sent_Entity I_n
， O O_x
是 O O_v
黄 O B_nr
真 O I_nr
真 O B_d
的 O I_d
《 O O_x
分 O B_v
手 O I_v
说 O O_v
爱 O O_v
你 O O_r
》 O O_x
么 O O_y
？ O O_x

1 O O_x
, O O_x
我 B-Holder O_r
喜 B-Trigger B_v
欢 I-Trigger I_v
！ O O_x
！ O O_x
太 O B_n
合 O I_n
我 O O_r
胃 O B_n
口 O I_n
了 O O_ul
！ O O_x
我 B-Trigger O_r
擦 I-Trigger O_v
！ O O_x
这 O O_r
哪 O B_r
位 O I_r
啊 O O_zg
？ O O_x
我 O O_r
要 O O_v
正 O B_nz
太 O I_nz
！ O O_x
我 O O_r
不 O B_df
要 O I_df
卷 O B_n
毛 O I_n
泰 O B_nz
迪 O I_nz
！ O O_x
！ O O_x

2 O O_x
, O O_x
, B-Cause O_x
痛 I-Cause B_i
心 I-Cause I_i
疾 I-Cause I_i
首 I-Cause I_i
周 I-Cause B_nr
渝 I-Cause I_nr
民 I-Cause I_nr
低 I-Cause B_v
调 I-Cause I_v
现 I-Cause B_n
身 I-Cause I_n
机 I-Cause B_n
场 I-Cause I_n
， O O_x
看 B-sent_Entity B_v
到 I-sent_Entity I_v
这 I-sent_Entity O_r
张 I-sent_Entity O_q
图 I-sent_Entity O_n
， O O_x
我 B-Holder O_r
有 B-Degree B_n
点 I-Degree I_n
不 B-Negation B_l
蛋 B-Trigger I_l
定 I-Trigger I_l
。 O O_x

0 O O_x
, O O_x
好 O B_d
好 O I_d
休 O B_v
息 O I_v
吧 O O_y
！ O O_x
忙 O O_v
了 O O_ul
一 O B_m
天 O I_m
也 O O_d
该 O B_v
累 O I_v
了 O O_ul
！ O O_x
真 B-Degree B_d
的 I-Degree I_d
很 B-Trigger O_d
有 I-Trigger O_v
表 I-Trigger B_v
演 I-Trigger I_v
细 I-Trigger B_n
胞 I-Trigger I_n
！ O O_x
歌 O B_n
迷 O I_n
送 O O_v
的 O O_uj
礼 O B_n
物 O I_n
让 O O_v
我 O B_r
们 O I_r
发 O B_v
挥 O I_v
自 O B_r
己 O I_r
的 O O_uj
表 O B_v
演 O I_v
细 O B_n
胞 O I_n
！ O O_x

1 O O_x
, O O_x
小 O O_a
三 O O_m
是 O O_v
可 O B_c
怕 O I_c
的 O O_uj
； O O_x
小 B-sent_Entity O_a
三 I-sent_Entity O_m
是 O O_v
前 O B_n
女 O I_n
友 O I_n
最 B-Degree O_d
可 B-Trigger B_c
怕 I-Trigger I_c
； O O_x
小 B-sent_Entity O_a
三 I-sent_Entity O_m
是 O O_v
被 B-sent_Entity O_p
甩 I-sent_Entity O_v
的 I-sent_Entity O_uj
前 I-sent_Entity B_n
女 I-sent_Entity I_n
友 I-sent_Entity I_n
更 B-Degree O_d
可 B-Trigger B_c
怕 I-Trigger I_c
！ O O_x

3 O O_x
, O O_x
我 B-Holder O_r
好 O B_v
像 O I_v
真 B-Degree B_d
的 I-Degree I_d
只 I-Degree O_d
喜 B-Trigger B_v
欢 I-Trigger I_v
熊 B-sent_Entity O_nr
玩 I-sent_Entity B_n
偶 I-sent_Entity I_n
诶 O O_e
… O O_x
… O O_x
最 O B_f
近 O I_f
好 O B_v
像 O I_v
基 O O_ng
的 O O_uj
内 O B_n
容 O I_n
太 O O_d
多 O O_m
了 O O_ul
一 O B_m
些 O I_m
O O B_eng
R O I_eng
Z O I_eng
， O O_x
换 O O_v
个 O O_q
口 O B_n
味 O I_n
治 O B_v
愈 O I_v
一 O B_m
下 O I_m
吧 O O_y
… O O_x
… O O_x

3 O O_x
, O O_x
好 B-Degree O_a
无 B-Trigger B_a
聊 I-Trigger I_a
， O O_x
切 O B_ad
开 O I_ad
心 O B_n
网 O I_n
逛 O O_v
了 O O_ul
一 O B_m
圈 O I_m
， O O_x
发 O B_v
现 O I_v
以 O B_f
前 O I_f
的 O O_uj
农 O B_n
场 O I_n
居 O B_d
然 O I_d
已 O B_d
经 O I_d
变 O B_v
成 O I_v
庄 O B_nr
园 O I_nr
了 O O_ul
， O O_x
额 O O_n
， O O_x
我 O O_r
真 O B_d
的 O I_d
是 O O_v
太 O B_nr
久 O I_nr
没 O B_v
点 O I_v
开 O I_v
过 O O_ug
了 O O_ul
。 O O_x

0 O O_x
, O O_x
， O O_x
白 O B_t
底 O I_t
的 O O_uj
波 O B_n
点 O I_n
我 B-Holder O_r
最 B-Degree O_d
喜 B-Trigger B_v
欢 I-Trigger I_v
老 B-sent_Entity B_r
何 I-sent_Entity I_r
， O O_x
你 O O_r
更 O O_d
迷 O B_n
人 O I_n
呀 O O_y
。 O O_x
。 O O_x
。 O O_x
。 O O_x
巴 O B_ns
黎 O I_ns
午 O B_t
后 O I_t
阳 O B_nr
光 O I_nr
下 O O_f
的 O O_uj
波 O B_n
点 O I_n
时 O B_n
光 O I_n
。 O O_x
让 O O_v
人 O O_n
迷 O O_v
。 O O_x

1 O O_x
, O O_x
原 O B_d
来 O I_d
我 B-sent_Entity O_r
真 O B_d
的 O I_d
很 B-Degree B_a
傻 B-Trigger I_a
. O B_m
. O I_m
大 O B_n
家 O I_n
叫 O O_v
我 O O_r
猪 O B_n
头 O I_n
妹 O O_n
. O B_m
. O I_m
确 O B_ad
实 O I_ad
没 O B_v
错 O I_v
. O O_m
好 O O_a
吧 O O_y
. O B_m
. O I_m
我 B-Holder O_r
就 O O_d
勇 B-Trigger B_a
敢 I-Trigger I_a
地 O O_uv
接 O B_v
受 O I_v
吧 O O_y
. O B_m
. O I_m
. O I_m
. O I_m
继 O B_v
续 O I_v
讨 B-Trigger B_v
厌 I-Trigger I_v
自 B-sent_Entity B_r
己 I-sent_Entity I_r

1 O O_x
, O O_x
残 B-Trigger B_a
忍 I-Trigger I_a
的 O O_uj
人 B-sent_Entity B_n
类 I-sent_Entity I_n
！ O O_x
人 B-Holder B_n
类 I-Holder I_n
的 O O_uj
贪 B-Trigger B_v
欲 I-Trigger I_v
给 O O_p
很 O B_m
多 O I_m
生 O B_n
灵 O I_n
带 O B_v
来 O I_v
了 O O_ul
噩 O B_n
梦 O I_n
和 O O_c
杀 O B_v
戮 O I_v
。 O O_x
为 O B_r
什 O I_r
么 O I_r
亚 B-Holder B_ns
洲 I-Holder I_ns
人 I-Holder O_n
喜 B-Trigger B_v
欢 I-Trigger I_v
犀 B-sent_Entity B_n
牛 I-sent_Entity I_n
角 I-sent_Entity I_n
？ O O_x
？ O O_x
？ O O_x
？ O O_x
？ O O_x
？ O O_x
？ O O_x

1 O O_x
, O O_x
吵 O O_v
到 O O_v
这 O B_r
个 O I_r
死 O O_v
人 O O_n
了 O O_ul
！ O O_x
你 O O_r
T O B_eng
M O I_eng
D O I_eng
能 O O_v
不 O B_v
能 O I_v
别 O O_d
吹 O O_v
啊 O O_y
， O O_x
吵 O O_v
死 O O_v
人 O O_n
了 O O_ul
。 O O_x
老 B-Holder B_nr
爷 I-Holder I_nr
爷 I-Holder I_nr
尴 B-Trigger B_a
尬 I-Trigger I_a
地 O O_uv
收 O B_v
起 O I_v
笛 B-sent_Entity B_n
子 I-sent_Entity I_n
， O O_x
我 B-Holder O_r
无 B-Trigger O_v
语 I-Trigger O_n
， O O_x
感 O B_v
到 O I_v
很 B-Degree O_zg
难 B-Trigger B_v
受 I-Trigger I_v
。 O O_x

1 O O_x
, O O_x
今 O B_t
天 O I_t
的 O O_uj
话 O B_n
题 O I_n
太 B-Degree O_d
欢 B-Trigger B_a
乐 I-Trigger I_a
了 O O_ul
最 O B_f
后 O I_f
一 O B_m
句 O I_m
给 O O_p
我 O O_r
整 O B_v
笑 O I_v
了 O O_ul

1 O O_x
, O O_x
遇 O B_v
到 O I_v
很 O B_m
多 O I_m
老 O B_n
妈 O I_n
以 O B_f
前 O I_f
的 O O_uj
老 O B_n
同 O I_n
事 O I_n
， O O_x
她 B-Cause B_r
们 I-Cause I_r
都 I-Cause O_d
说 I-Cause O_v
我 I-Cause O_r
瘦 I-Cause O_a
了 I-Cause O_ul
， O O_x
于 O B_c
是 O I_c
兴 B-Trigger B_i
高 I-Trigger I_i
采 I-Trigger I_i
烈 I-Trigger I_i
去 O O_v
称 O O_v
体 O B_n
重 O I_n
， O O_x
居 O B_d
然 O I_d
比 O O_p
之 O B_f
前 O I_f
还 O O_d
重 O O_a
了 O O_ul
2 O O_m
斤 O O_m
， O O_x
靠 O O_v

3 O O_x
, O O_x
哦 O O_zg
， O O_x
为 O O_p
你 B-sent_Entity O_r
难 B-Trigger B_v
过 I-Trigger I_v
， O O_x
第 O B_m
一 O I_m
次 O I_m
啊 O O_zg
， O O_x
爸 B-sent_Entity B_n
爸 I-sent_Entity I_n
就 I-sent_Entity O_d
帮 I-sent_Entity O_v
我 I-sent_Entity O_r
洗 I-sent_Entity B_v
头 I-sent_Entity I_v
很 B-Degree O_d
那 O O_r
。 O O_x

1 O O_x
, O O_x
啊 B-Trigger B_nr
啊 I-Trigger I_nr
啊 I-Trigger I_nr
啊 I-Trigger O_zg
啊 I-Trigger B_nr
啊 I-Trigger I_nr
啊 I-Trigger I_nr
啊 I-Trigger B_nr
啊 I-Trigger I_nr
啊 I-Trigger I_nr
啊 I-Trigger O_zg
、 O O_x
抓 B-Trigger B_v
狂 I-Trigger I_v
啊 O O_zg
我 O B_r
家 O I_r
阿 O B_nr
布 O I_nr
呜 O B_l
呜 O I_l
呜 O O_o
华 O O_j
研 O O_v
你 O O_r
哌 O B_n
才 O I_n
是 O O_v
我 B-Holder O_r
最 B-Degree O_d
受 B-Trigger B_l
不 I-Trigger I_l
了 I-Trigger I_l
的 O O_uj

3 O O_x
, O O_x
怀 B-Trigger B_v
念 I-Trigger I_v
我 B-sent_Entity O_r
头 I-sent_Entity B_n
发 I-sent_Entity I_n
的 O O_uj
颜 B-Property B_n
色 I-Property I_n
怀 B-Trigger B_v
念 I-Trigger I_v
我 B-sent_Entity O_r
还 I-sent_Entity O_d
不 I-sent_Entity B_v
算 I-sent_Entity I_v
太 I-sent_Entity B_a
胖 I-sent_Entity I_a
的 I-sent_Entity O_uj
脸 I-sent_Entity O_n
怀 B-Trigger B_v
念 I-Trigger I_v
我 O O_r
还 B-sent_Entity O_d
不 I-sent_Entity B_v
算 I-sent_Entity I_v
太 I-sent_Entity O_d
糟 I-sent_Entity B_a
糕 I-sent_Entity I_a
的 I-sent_Entity O_uj
皮 I-sent_Entity B_n
肤 I-sent_Entity I_n

1 O O_x
, O O_x
最 O B_a
爱 O I_a
龙 B-sent_Entity B_n
猫 I-sent_Entity I_n
~ O O_x
今 O B_t
日 O I_t
有 O O_v
雨 O O_n
， O O_x
心 B-sent_Entity B_n
情 I-sent_Entity I_n
不 B-Trigger B_a
爽 I-Trigger I_a
， O O_x
请 O B_v
勿 O I_v
近 O O_a
身 O O_ng
， O O_x
我 O O_r
要 O O_v
变 O B_v
身 O I_v
。 O O_x
变 O B_v
成 O I_v
龙 O B_n
猫 O I_n
， O O_x
吓 O B_v
死 O I_v
你 O O_r
- O O_x
- O O_x
哼 O O_v
！ O O_x

3 O O_x
, O O_x
对 O O_p
说 O O_v
： O O_x
我 B-Holder O_r
太 B-Degree B_n
苦 B-Trigger I_n
了 O O_ul
， O O_x
最 B-sent_Entity B_n
亲 I-sent_Entity I_n
的 I-sent_Entity O_uj
亲 I-sent_Entity B_n
人 I-sent_Entity I_n
走 I-sent_Entity O_v
了 I-sent_Entity O_ul
。 O O_x
我 B-Holder O_r
伤 B-Trigger B_n
心 I-Trigger I_n
了 O O_ul

2 O O_x
, O O_x
明 O B_t
天 O I_t
会 O O_v
越 O B_d
来 O I_d
越 O I_d
好 O O_a
！ O O_x
大 B-sent_Entity B_n
家 I-sent_Entity I_n
都 I-sent_Entity O_d
是 I-sent_Entity O_v
看 I-sent_Entity B_v
到 I-sent_Entity I_v
那 I-sent_Entity B_r
么 I-sent_Entity I_r
多 I-sent_Entity O_m
人 I-sent_Entity O_n
对 I-sent_Entity O_p
年 I-sent_Entity B_n
轻 I-sent_Entity I_n
人 I-sent_Entity I_n
的 I-sent_Entity O_uj
支 I-sent_Entity B_v
持 I-sent_Entity I_v
和 I-sent_Entity O_c
鼓 I-sent_Entity B_v
励 I-sent_Entity I_v
， O O_x
很 B-Degree O_zg
欣 B-Trigger B_v
慰 I-Trigger I_v
， O O_x
我 O B_r
们 O I_r
都 O O_d
相 O B_v
信 O I_v
— O O_x
— O O_x
明 O B_t
天 O I_t
会 O O_v
更 O B_d
好 O I_d
！ O O_x

0 O O_x
, O O_x
支 O B_v
持 O I_v
西 O B_ns
班 O I_ns
牙 O I_ns
的 O O_uj
朋 O B_n
友 O I_n
昨 O B_t
天 O I_t
看 O O_v
比 O B_vn
赛 O I_vn
时 O B_n
候 O I_n
紧 O B_a
张 O I_a
吗 O O_y
？ O O_x
我 B-Holder O_r
是 O O_v
紧 B-Trigger B_a
张 I-Trigger I_a
得 O O_ud
不 O B_l
得 O I_l
了 O I_l
。 O O_x

1 O O_x
, O O_x
看 O O_v
别 O B_r
人 O I_r
的 O O_uj
甜 O B_a
蜜 O I_a
， O O_x
看 O O_v
的 O O_uj
我 B-Holder O_r
自 I-Holder B_r
己 I-Holder I_r
丢 B-Trigger O_v
了 I-Trigger O_ul
魂 I-Trigger O_n
。 O O_x
是 O B_l
不 O I_l
是 O I_l
越 O B_d
是 O I_d
幸 O B_a
福 O I_a
就 O B_d
越 O I_d
不 O O_d
满 O B_v
足 O I_v
？ O O_x

3 O O_x
, O O_x
很 B-Degree O_d
想 O O_v
老 O O_a
于 O O_p
~ B-Trigger O_x
他 I-Trigger O_r
奶 I-Trigger B_n
奶 I-Trigger I_n
个 I-Trigger O_m
腿 I-Trigger O_n
~ I-Trigger O_x
~ I-Trigger O_x
~ I-Trigger O_x
总 O B_c
是 O I_c
一 O B_m
秒 O I_m
不 O B_v
见 O I_v
如 O B_i
隔 O I_i
三 O I_i
秋 O I_i
！ O O_x
！ O O_x
！ O O_x
烦 B-Trigger B_a
死 B-Degree I_a
了 I-Degree O_ul
！ O O_x
我 O O_r
喝 O B_nr
咖 O I_nr
啡 O I_nr
去 O O_v
了 O O_ul
！ O O_x

2 O O_x
, O O_x
习 O B_n
惯 O I_n
就 O O_d
好 O O_a
了 O O_ul
期 B-sent_Entity B_v
望 I-sent_Entity I_v
变 I-sent_Entity B_v
成 I-sent_Entity I_v
失 I-sent_Entity B_v
望 I-sent_Entity I_v
， O O_x
确 B-Degree B_ad
实 I-Degree I_ad
很 I-Degree O_zg
难 B-Trigger B_v
受 I-Trigger I_v
. O B_m
. O I_m
. O I_m
. O I_m
晚 O B_n
安 O I_n

3 O O_x
, O O_x
谢 B-Trigger B_nr
谢 I-Trigger I_nr
妈 B-sent_Entity O_n
， O O_x
谢 B-Trigger B_nr
谢 I-Trigger I_nr
妈 B-sent_Entity O_n
一 B-sent_Entity B_d
直 I-sent_Entity I_d
都 I-sent_Entity O_d
这 I-sent_Entity B_r
么 I-sent_Entity I_r
理 I-sent_Entity B_v
解 I-sent_Entity I_v
我 I-sent_Entity O_r
， O O_x
这 O B_r
么 O I_r
支 O B_v
持 O I_v
我 O O_r
。 O O_x
能 O O_v
当 O O_p
你 O O_r
女 O B_n
儿 O I_n
是 O O_v
我 O O_r
这 O B_l
辈 O I_l
子 O I_l
最 O O_d
幸 O B_a
运 O I_a
的 O O_uj
事 O O_n
。 O O_x

0 O O_x
, O O_x
分 O B_v
享 O I_v
图 O B_n
片 O I_n
小 O O_a
北 O B_n
极 O I_n
熊 O I_n
时 O O_ng
潜 O O_v
时 O O_ng
浮 O O_v
， O O_x
玩 B-sent_Entity O_v
得 I-sent_Entity O_ud
很 B-Degree O_d
开 B-Trigger B_v
心 I-Trigger I_v
， O O_x
北 O B_n
极 O I_n
熊 O I_n
妈 O B_n
妈 O I_n
充 O B_a
满 O I_a
爱 O B_n
意 O I_n
地 O O_uv
看 O B_v
着 O I_v
自 O B_r
己 O I_r
的 O O_uj
孩 O B_n
子 O I_n
。 O O_x

2 O O_x
, O O_x
噗 O O_zg
罗 O B_nrt
莎 O I_nrt
莎 O B_nr
我 O I_nr
不 O B_df
要 O I_df
关 O B_v
注 O I_v
你 O O_r
了 O O_ul
， O O_x
你 B-Holder O_r
刷 B-sent_Entity O_v
频 I-sent_Entity O_n
真 B-Degree B_d
的 I-Degree I_d
太 I-Degree O_d
厉 B-Trigger B_a
害 I-Trigger I_a
了 O O_ul

0 O O_x
, O O_x
这 O B_r
个 O I_r
真 O B_d
的 O I_d
很 B-Degree O_d
有 B-Trigger O_v
说 I-Trigger B_l
服 I-Trigger I_l
力 I-Trigger I_l
！ O O_x
。 O O_x
朋 O B_n
友 O I_n
， O O_x
开 O O_v
慢 O B_d
点 O I_d
， O O_x
你 O O_r
爸 O O_n
不 O B_c
是 O I_c
李 O B_nr
刚 O I_nr
。 O O_x

3 O O_x
, O O_x
香 B-Cause B_ns
港 I-Cause I_ns
下 I-Cause O_f
着 I-Cause O_uz
大 I-Cause B_n
雨 I-Cause I_n
！ O O_x
真 B-Degree B_d
的 I-Degree I_d
很 I-Degree O_zg
难 B-Trigger B_v
过 I-Trigger I_v
！ O O_x
为 O O_p
正 B-sent_Entity B_t
在 I-sent_Entity I_t
菲 I-sent_Entity B_ns
律 I-sent_Entity I_ns
宾 I-sent_Entity I_ns
的 I-sent_Entity O_uj
香 I-sent_Entity B_ns
港 I-sent_Entity I_ns
朋 I-sent_Entity B_n
友 I-sent_Entity I_n
祈 B-Trigger B_v
祷 I-Trigger I_v
！ I-Trigger O_x
祝 B-Trigger B_v
愿 I-Trigger I_v
平 I-Trigger B_a
安 I-Trigger I_a
！ I-Trigger O_x

1 O O_x
, O O_x
坏 O O_a
天 O B_n
气 O I_n
. O B_m
. O I_m
坏 O O_a
心 O B_n
情 O I_n
. O B_m
. O I_m
哎 O O_e
. O B_m
. O I_m
. O I_m
最 O B_f
近 O I_f
好 B-sent_Entity B_m
多 I-sent_Entity I_m
事 I-sent_Entity B_n
情 I-sent_Entity I_n
都 O O_d
不 B-Degree B_i
顺 B-Trigger I_i
心 I-Trigger I_i
. O B_m
. O I_m

2 O O_x
, O O_x
难 O B_d
道 O I_d
f B-sent_Entity B_eng
b I-sent_Entity I_eng
b I-sent_Entity I_eng
真 I-sent_Entity B_d
的 I-sent_Entity I_d
和 I-sent_Entity O_c
老 I-sent_Entity B_nr
王 I-sent_Entity I_nr
恋 I-sent_Entity B_v
爱 I-sent_Entity I_v
了 O O_ul
？ O O_x
太 B-Degree O_d
不 B-Trigger B_i
可 I-Trigger I_i
思 I-Trigger I_i
议 I-Trigger I_i
了 O O_ul
， O O_x
但 O O_c
也 O O_d
是 O O_v
郎 O B_nr
才 O I_nr
女 O I_nr
貌 O I_nr
了 O O_ul
！ O O_x

1 O O_x
, O O_x
我 O O_r
就 O B_d
是 O I_d
记 O B_n
性 O I_n
很 O O_d
差 O O_a
记 O B_n
性 O I_n
不 O B_d
好 O I_d
但 O B_c
是 O I_c
又 O O_d
不 O O_d
快 O B_a
乐 O I_a
的 O O_uj
人 O O_n
是 O B_l
不 O I_l
是 O I_l
很 O O_zg
另 O B_n
类 O I_n
~ O O_x
~ O O_x
难 O B_d
怪 O I_d
我 B-Holder O_r
很 B-Degree O_d
快 B-Trigger B_a
乐 I-Trigger I_a
~ O O_x
~ O O_x
浪 B-Trigger O_n
里 I-Trigger B_nrt
格 I-Trigger I_nrt
朗 I-Trigger O_nr
~ O O_x

2 O O_x
, O O_x
有 B-Degree B_n
点 I-Degree I_n
无 B-Trigger B_v
助 I-Trigger I_v
， O O_x
有 B-Degree B_r
些 I-Degree I_r
无 B-Trigger B_n
力 I-Trigger I_n
， O O_x
不 B-sent_Entity O_d
知 I-sent_Entity B_v
道 I-sent_Entity I_v
自 I-sent_Entity B_r
己 I-sent_Entity I_r
还 I-sent_Entity O_d
能 I-sent_Entity O_v
做 I-sent_Entity O_v
些 I-sent_Entity O_q
什 I-sent_Entity B_r
么 I-sent_Entity I_r
， O O_x
只 O B_c
是 O I_c
很 B-Degree O_zg
无 B-Trigger B_v
能 I-Trigger I_v
的 O O_uj
哭 O O_v
了 O O_ul
一 O O_m
鼻 O B_n
子 O I_n
！ O O_x

2 O O_x
, O O_x
中 O B_t
午 O I_t
谁 O O_r
吃 O O_v
奥 O B_nz
利 O I_nz
奥 O O_j
配 O O_v
香 O B_n
蕉 O I_n
？ O O_x
？ O O_x
？ O O_x
冷 O O_a
兔 O O_ng
我 O O_r
请 O O_v
！ O O_x
卡 B-Holder B_nrt
夫 I-Holder I_nrt
公 I-Holder B_n
司 I-Holder I_n
感 O B_v
到 O I_v
鸭 B-Trigger B_n
梨 I-Trigger I_n
很 B-Degree B_a
大 I-Degree I_a
… O O_x
… O O_x

3 O O_x
, O O_x
太 O B_ns
阳 O I_ns
好 O O_a
毒 O O_n
啊 O O_y
， O O_x
今 B-sent_Entity B_nr
天 I-sent_Entity I_nr
下 I-sent_Entity I_nr
午 I-sent_Entity I_nr
去 I-sent_Entity O_v
八 I-sent_Entity B_m
棵 I-sent_Entity I_m
树 I-sent_Entity B_n
练 I-sent_Entity I_n
车 I-sent_Entity I_n
又 I-sent_Entity O_d
被 I-sent_Entity O_p
晒 I-sent_Entity O_v
过 I-sent_Entity B_nr
敏 I-sent_Entity I_nr
啦 I-sent_Entity O_y
， O O_x
难 B-Trigger B_v
受 I-Trigger I_v
死 B-Degree O_v
了 I-Degree O_ul
； O O_x
下 O B_t
次 O I_t
再 O O_d
去 O O_v
要 O O_v
穿 O B_v
成 O I_v
阿 O B_nr
拉 O I_nr
伯 O I_nr
妇 O B_n
女 O I_n
那 O B_r
样 O I_r
了 O O_ul

2 O O_x
, O O_x
这 B-sent_Entity B_r
个 I-sent_Entity I_r
真 B-Degree B_d
的 I-Degree I_d
很 I-Degree O_zg
搞 B-Trigger B_v
笑 I-Trigger I_v
哎 O O_e
. O B_m
. O I_m
. O I_m
. O I_m
. O I_m
. O I_m
. O I_m
. O I_m
. O I_m
. O I_m
. O I_m
. O I_m
. O I_m
. O I_m
. O I_m
. O I_m
. O I_m
. O I_m
. O I_m
. O I_m
. O I_m
. O I_m
. O I_m
. O I_m
. O I_m
. O I_m
怎 O B_r
么 O I_r
可 O B_c
以 O I_c
这 O B_r
样 O I_r
！ O O_x
！ O O_x

2 O O_x
, O O_x
小 O O_a
可 O B_v
怜 O I_v
快 O O_a
去 O O_v
休 O B_v
息 O I_v
哈 O O_nr
， O O_x
你 B-sent_Entity O_r
这 O B_r
样 O I_r
要 O O_v
心 B-Trigger B_n
痛 I-Trigger I_n
死 B-Degree O_v
芝 B-Holder B_n
麻 I-Holder I_n
吗 O O_y
有 B-Cause B_v
点 I-Cause I_v
累 I-Cause I_v
了 I-Cause O_ul
。 O O_x
。 O O_x
。 O O_x
。 O O_x
。 O O_x
。 O O_x
。 O O_x
。 O O_x
。 O O_x
。 O O_x
。 O O_x
。 O O_x
。 O O_x
。 O O_x
。 O O_x

3 O O_x
, O O_x
说 O O_v
得 O O_ud
太 O O_d
对 O B_p
了 O I_p
孤 B-Trigger B_a
单 I-Trigger I_a
， O O_x
是 O O_v
你 B-Holder O_r
心 B-sent_Entity B_s
里 B-Cause I_s
面 I-Cause O_n
没 I-Cause B_v
有 I-Cause I_v
人 I-Cause O_n
。 O O_x
寂 B-Trigger B_a
寞 I-Trigger I_a
， O O_x
是 O O_v
你 B-Holder O_r
心 B-sent_Entity B_s
里 O I_s
有 B-Cause B_r
人 I-Cause I_r
却 I-Cause O_d
不 I-Cause O_d
在 I-Cause O_p
身 I-Cause B_s
边 I-Cause I_s
。 O O_x
早 O B_n
安 O I_n

0 O O_x
, O O_x
回 O B_v
复 O I_v
你 O O_r
很 O B_a
松 O I_a
吗 O O_y
挖 O O_v
， O O_x
你 O B_l
好 O I_l
紧 O O_a
每 O B_r
次 O I_r
体 O B_v
检 O I_v
之 O B_f
后 O I_f
我 B-Holder O_r
都 O O_d
好 B-Degree O_a
兴 B-Trigger B_v
奋 I-Trigger I_v
， O O_x
又 B-Cause O_d
可 I-Cause B_c
以 I-Cause I_c
和 I-Cause O_c
别 I-Cause B_r
人 I-Cause I_r
攀 I-Cause B_v
比 I-Cause I_v
骨 I-Cause B_n
密 I-Cause I_n
度 I-Cause I_n
了 I-Cause O_ul

1 O O_x
, O O_x
被 O O_p
逼 O O_v
无 O B_d
奈 O I_d
之 O B_f
下 O I_f
， O O_x
今 O B_t
天 O I_t
我 O O_r
讲 O O_v
了 O O_ul
很 O B_m
多 O I_m
白 O B_n
话 O I_n
， O O_x
感 O B_n
觉 O I_n
比 O O_p
讲 O O_v
谎 O B_n
话 O I_n
要 O O_v
难 B-Trigger B_v
受 I-Trigger I_v

3 O O_x
, O O_x
今 O B_t
日 O I_t
买 B-Trigger O_v
噶 I-Trigger O_x
雀 B-sent_Entity B_nz
巢 I-sent_Entity I_nz
特 O B_d
然 O I_d
觉 O B_v
得 O I_v
我 O O_r
买 O O_v
的 O O_uj
太 B-Degree O_d
多 I-Degree O_m
有 I-Degree O_v
D I-Degree O_eng
后 B-Trigger B_v
悔 I-Trigger I_v
。 O O_x

3 O O_x
, O O_x
伤 B-Cause B_a
痛 I-Cause I_a
是 I-Cause O_v
自 I-Cause B_r
己 I-Cause I_r
给 I-Cause O_p
自 I-Cause B_r
己 I-Cause I_r
的 I-Cause O_uj
~ I-Cause O_x
是 I-Cause B_v
否 I-Cause I_v
要 I-Cause O_v
不 I-Cause B_i
顾 I-Cause I_i
一 I-Cause I_i
切 I-Cause I_i
的 I-Cause O_uj
快 I-Cause B_a
乐 I-Cause I_a
起 I-Cause B_v
来 I-Cause I_v
呢 O O_y
？ B-sent_Entity O_x
笑 I-sent_Entity B_n
容 I-sent_Entity I_n
背 I-sent_Entity B_f
后 I-sent_Entity I_f
永 I-sent_Entity B_d
远 I-sent_Entity I_d
隐 I-sent_Entity B_v
藏 I-sent_Entity I_v
着 I-sent_Entity O_uz
关 I-sent_Entity B_p
于 I-sent_Entity I_p
我 I-sent_Entity B_r
们 I-sent_Entity I_r
之 I-sent_Entity B_f
间 I-sent_Entity I_f
· I-sent_Entity O_x
· I-sent_Entity O_x
· O O_x
很 B-Degree O_zg
伤 B-Trigger B_n
心 I-Trigger I_n
！ O O_x

3 O O_x
, O O_x
这 O B_r
个 O I_r
视 O B_n
频 O I_n
看 O B_v
过 O I_v
的 O O_uj
不 O B_m
多 O I_m
？ O O_x
我 B-Holder O_r
好 B-Degree O_a
喜 B-Trigger B_v
欢 I-Trigger I_v
， O O_x
突 O B_ad
然 O I_ad
觉 O B_v
得 O I_v
0 O B_m
9 O I_m
年 O O_m
太 B-Degree O_n
幸 B-Trigger B_a
福 I-Trigger I_a
了 O O_ul
， O O_x
太 B-Degree O_d
顺 B-Trigger B_ad
利 I-Trigger I_ad
了 O O_ul
。 O O_x
我 O O_r
当 O B_t
时 O I_t
居 O B_d
然 O I_d
不 O O_d
满 O B_v
足 O I_v
。 O O_x

0 O O_x
, O O_x
哇 O O_y
， O O_x
我 B-Holder O_r
最 B-Degree O_d
喜 B-Trigger B_v
欢 I-Trigger I_v
吃 B-sent_Entity O_v
草 I-sent_Entity B_n
莓 I-sent_Entity I_n
啦 O O_y
好 O B_v
吃 O I_v
不 O B_c
怕 O I_c
胖 O O_a
的 O O_uj
草 O B_n
莓 O I_n
优 O O_n
格 O O_n
冰 O B_nr
淇 O I_nr
淋 O I_nr
！ O O_x
呜 O O_o
耶 O O_nr

1 O O_x
, O O_x
大 O O_a
得 O O_ud
瑟 O O_z
. O B_m
. O I_m
大 O O_a
冷 O B_t
天 O I_t
儿 O O_n
的 O O_uj
. O B_m
. O I_m
不 O B_c
过 O I_c
这 B-sent_Entity O_r
张 I-sent_Entity O_q
照 I-sent_Entity B_n
片 I-sent_Entity I_n
儿 I-sent_Entity O_n
还 B-Trigger O_d
不 I-Trigger B_a
错 I-Trigger I_a
看 O O_v
我 O O_r
的 O O_uj
小 O O_a
棉 O B_n
窝 O I_n
饱 O B_v
满 O I_v
么 O O_y
今 O B_t
天 O I_t
很 B-Degree O_zg
开 B-Trigger B_v
心 I-Trigger I_v

1 O O_x
, O O_x
很 B-Degree O_zg
害 B-Trigger B_v
怕 I-Trigger I_v
在 O O_p
工 O B_vn
作 O I_vn
上 O O_f
遇 O B_v
到 O I_v
一 O B_m
些 O I_m
假 B-sent_Entity B_n
装 I-sent_Entity I_n
有 I-sent_Entity O_v
知 I-sent_Entity B_v
识 I-sent_Entity I_v
的 I-sent_Entity O_uj
人 I-sent_Entity O_n
. O B_m
. O I_m
. O I_m

2 O O_x
, O O_x
" O O_x
好 B-Degree O_a
可 B-Trigger B_v
爱 I-Trigger I_v
的 O O_uj
章 B-sent_Entity B_nr
鱼 I-sent_Entity I_nr
机 I-sent_Entity B_n
械 I-sent_Entity I_n
人 I-sent_Entity O_n
, O O_x
怎 O B_r
么 O I_r
有 I-Degree B_n
点 I-Degree I_n
忧 B-Trigger B_a
郁 I-Trigger I_a
的 O O_uj
样 B-sent_Entity B_n
子 I-sent_Entity I_n
相 O B_n
片 O I_n
来 O O_v
源 O O_ng
: O O_x
g O B_eng
i O I_eng
z O I_eng
m O I_eng
o O I_eng
d O I_eng
o O I_eng
. O O_m
j O B_eng
p O I_eng
" O O_x

3 O O_x
, O O_x
这 B-sent_Entity O_r
两 I-sent_Entity B_m
天 I-sent_Entity I_m
人 I-sent_Entity B_n
品 I-sent_Entity I_n
太 I-sent_Entity O_d
差 I-sent_Entity O_a
！ O O_x
又 B-Trigger O_d
烦 I-Trigger O_v
又 I-Trigger O_d
郁 I-Trigger B_a
闷 I-Trigger I_a
又 I-Trigger O_d
生 I-Trigger B_n
气 I-Trigger I_n
！ O O_x
~ O O_x
~ O O_x
~ O O_x
~ O O_x
求 O O_v
提 O B_v
升 O I_v
人 O B_n
品 O I_n
小 O O_a
秘 O B_n
诀 O I_n
！ O O_x

1 O O_x
, O O_x
比 O O_p
三 B-compared_Entity B_nz
鹿 I-compared_Entity I_nz
更 B-Degree O_d
可 B-Trigger B_c
怕 I-Trigger I_c
的 O O_uj
… O O_x
… O O_x
， O O_x
想 O B_v
吐 O I_v
… O O_x
… O O_x
哪 O B_l
敢 O I_l
吃 O O_v
啊 O O_y
— O O_x
— O O_x
虾 O B_n
米 O I_n

1 O O_x
, O O_x
山 B-Cause B_ns
东 I-Cause I_ns
惊 I-Cause B_v
现 I-Cause I_v
“ I-Cause O_x
稻 I-Cause B_n
草 I-Cause I_n
” I-Cause O_x
井 I-Cause B_nr
盖 I-Cause I_nr
， O O_x
真 O B_d
的 O I_d
是 O O_v
太 B-Degree O_d
让 O O_v
人 O O_n
寒 B-Trigger B_n
心 I-Trigger I_n
了 O O_ul
， O O_x
我 O B_r
们 O I_r
纳 O B_n
税 O I_n
人 O I_n
的 O O_uj
钱 O O_n
都 O O_d
花 O O_v
到 O O_v
哪 O B_r
里 O I_r
去 O O_v
了 O O_ul
？ O O_x

3 O O_x
, O O_x
这 O B_r
个 O I_r
给 O O_p
力 O O_n
！ O O_x
这 O B_r
个 O I_r
必 O B_d
须 O I_d
转 O O_v
！ O O_x
！ O O_x
！ O O_x
！ O O_x
！ O O_x
我 O O_r
哭 O O_v
啦 O O_y
， O O_x
真 B-Degree B_d
的 I-Degree I_d
很 I-Degree O_zg
感 B-Trigger B_v
动 I-Trigger I_v
林 B-sent_Entity B_nr
俊 I-sent_Entity I_nr
杰 I-sent_Entity I_nr
I I-sent_Entity O_x
A I-sent_Entity B_eng
M I-sent_Entity I_eng
北 I-sent_Entity B_ns
京 I-sent_Entity I_ns
演 I-sent_Entity B_n
唱 I-sent_Entity I_n
会 I-sent_Entity I_n
（ I-sent_Entity O_x
自 I-sent_Entity B_v
制 I-sent_Entity I_v
M I-sent_Entity B_eng
V I-sent_Entity I_eng
） I-sent_Entity O_x

0 O O_x
, O O_x
要 O O_v
低 O B_v
调 O I_v
， O O_x
微 O O_a
博 O O_nr
上 O O_f
很 O O_d
容 O B_a
易 O I_a
引 O B_v
起 O I_v
万 O B_m
丈 O I_m
怒 O B_n
火 O I_n
。 O O_x
有 B-Cause O_v
那 I-Cause B_r
么 I-Cause I_r
多 I-Cause B_nr
微 I-Cause I_nr
博 I-Cause I_nr
主 I-Cause B_n
人 I-Cause I_n
不 I-Cause B_c
是 I-Cause I_c
公 I-Cause B_n
众 I-Cause I_n
人 I-Cause B_n
物 I-Cause I_n
， I-Cause O_x
却 I-Cause O_d
有 I-Cause O_v
几 I-Cause B_m
十 I-Cause I_m
几 I-Cause I_m
百 I-Cause I_m
的 I-Cause O_uj
粉 I-Cause B_n
丝 I-Cause I_n
， O O_x
佩 B-Trigger B_v
服 I-Trigger I_v
了 O O_ul
。 O O_x

0 O O_x
, O O_x
今 O B_t
天 O I_t
打 O B_l
电 O I_l
话 O I_l
遇 O B_v
到 O I_v
一 O B_m
个 O I_m
超 O B_b
级 O I_b
彬 O B_i
彬 O I_i
有 O I_i
礼 O I_i
的 O O_uj
客 O B_n
户 O I_n
， O O_x
声 B-sent_Entity B_n
音 I-sent_Entity I_n
也 O O_d
很 B-Degree O_d
好 B-Trigger B_v
听 I-Trigger I_v
， O O_x
算 O B_v
是 O I_v
糟 O B_a
糕 O I_a
的 O O_uj
一 O B_m
天 O I_m
里 O O_f
唯 O B_b
一 O I_b
的 O O_uj
安 O B_v
慰 O I_v
了 O O_ul
。 O O_x
。 O O_x
。 O O_x

1 O O_x
, O O_x
现 O B_t
在 O I_t
很 B-Degree O_zg
讨 B-Trigger B_v
厌 I-Trigger I_v
很 B-sent_Entity O_zg
大 I-sent_Entity B_m
声 I-sent_Entity I_m
的 I-sent_Entity O_uj
东 I-sent_Entity B_ns
西 I-sent_Entity I_ns
。 O O_x
。 O O_x
。 O O_x
好 B-Degree B_a
烦 B-Trigger I_a
啊 O O_zg

1 O O_x
, O O_x
整 O B_b
个 O I_b
曼 B-sent_Entity B_ns
哈 I-sent_Entity I_ns
顿 I-sent_Entity I_ns
d O B_eng
o O I_eng
w O I_eng
n O I_eng
t O I_eng
o O I_eng
w O I_eng
n O I_eng
今 O B_t
天 O I_t
大 O B_z
呼 O I_z
小 O I_z
叫 O I_z
了 O O_ul
一 O B_m
个 O I_m
下 O B_t
午 O I_t
英 B-sent_Entity B_ns
格 I-sent_Entity I_ns
兰 I-sent_Entity I_ns
v O B_eng
s O I_eng
美 B-sent_Entity B_ns
国 I-sent_Entity I_ns
1 O O_x
： O O_x
1 O O_m
太 B-Degree O_n
失 B-Trigger B_v
望 I-Trigger I_v
了 O O_ul
！ O O_x

1 O O_x
, O O_x
放 O B_v
到 O I_v
网 O B_s
上 O I_s
吧 O O_y
别 O O_d
让 O O_v
人 O O_n
太 B-Degree O_d
绝 B-Trigger B_v
望 I-Trigger I_v
啊 O O_y
. O B_m
. O I_m
. O I_m
. O I_m
. O I_m

0 O O_x
, O O_x
刚 O B_t
才 O I_t
看 O O_v
快 O B_a
乐 O I_a
大 O B_n
本 O I_n
营 O I_n
太 B-Degree O_d
搞 B-Trigger B_v
笑 I-Trigger I_v
咯 O O_o
， O O_x
果 O B_d
然 O I_d
只 O B_c
要 O I_c
看 O O_v
大 O B_n
本 O I_n
营 O I_n
什 O B_r
么 O I_r
不 O B_d
好 O I_d
的 O O_uj
心 O B_n
情 O I_n
都 O O_d
没 O B_v
有 O I_v
了 O O_ul
啊 O O_y
！ O O_x

3 O O_x
, O O_x
我 O B_r
们 O I_r
这 O B_r
里 O I_r
四 O B_mq
十 O I_mq
度 O I_mq
今 O B_t
天 O I_t
很 O O_d
热 O O_a
， O O_x
不 O O_d
打 O B_v
算 O I_v
出 O B_v
门 O I_v
， O O_x
泡 O O_v
了 O O_ul
一 O B_m
杯 O I_m
黑 O O_a
咖 O B_n
啡 O I_n
， O O_x
虽 O B_c
然 O I_c
在 O O_p
家 O B_s
里 O I_s
， O O_x
也 O O_d
希 B-Trigger B_v
望 I-Trigger I_v
精 B-sent_Entity B_i
神 I-sent_Entity I_i
抖 I-sent_Entity I_i
擞 I-sent_Entity I_i
。 O O_x

1 O O_x
, O O_x
好 B-Trigger B_a
烦 I-Trigger I_a
。 O O_x
很 O O_zg
受 O B_l
不 O I_l
了 O I_l
某 B-sent_Entity B_r
些 I-sent_Entity I_r
人 I-sent_Entity O_n
。 O O_x
如 O B_c
果 O I_c
可 O B_c
以 O I_c
我 O O_r
真 O B_d
的 O I_d
想 O O_v
发 O B_v
火 O I_v
， O O_x
之 O B_f
后 O I_f
离 O B_v
开 O I_v
。 O O_x

3 O O_x
, O O_x
灰 B-Degree O_n
常 I-Degree O_d
尴 B-Trigger B_a
尬 I-Trigger I_a
。 O O_x
。 O O_x
。 O O_x
尴 O B_a
尬 O I_a
天 B-Cause B_n
气 I-Cause I_n
太 I-Cause O_d
热 I-Cause O_a
！ O O_x
女 O B_n
性 O I_n
防 O B_v
止 O I_v
尴 O B_a
尬 O I_a
事 O B_n
件 O I_n
， O O_x
腋 B-sent_Entity B_n
窝 I-sent_Entity I_n
和 I-sent_Entity O_c
胯 I-sent_Entity B_n
下 I-sent_Entity I_n
都 I-sent_Entity O_d
容 I-sent_Entity B_a
易 I-sent_Entity I_a
汗 I-sent_Entity B_n
渍 I-sent_Entity I_n

3 O O_x
, O O_x
超 B-Degree O_v
经 B-Trigger B_n
典 I-Trigger I_n
啊 O O_zg
！ O O_x
！ O O_x
你 O O_r
还 O O_d
记 O B_v
得 O I_v
最 O B_t
初 O I_t
用 O O_p
Q O B_eng
Q O I_eng
时 O O_ng
的 O O_uj
心 O B_n
情 O I_n
吗 O O_y
？ O O_x
（ O O_x
感 O B_v
谢 O I_v
投 O B_n
稿 O I_n
分 O B_v
享 O I_v
） O O_x

1 O O_x
, O O_x
美 O O_ns
！ O O_x
！ O O_x
美 O O_j
得 O O_ud
让 O O_v
人 O O_n
抓 B-Trigger B_v
狂 I-Trigger I_v
！ O O_x
！ O O_x
最 O O_d
有 O B_a
爱 O I_a
的 O O_uj
村 O B_n
庄 O I_n
！ O O_x
5 O O_m
秒 O O_n
内 O O_f
， O O_x
保 O B_v
佑 O I_v
你 O O_r
3 O B_m
0 O I_m
岁 O B_t
前 O I_t
能 O O_v
和 O O_c
心 O B_n
爱 O I_n
的 O O_uj
人 O O_n
在 O O_p
旁 O B_f
边 O I_f
拥 O B_v
有 O I_v
一 O B_m
栋 O I_m
小 O B_n
别 O I_n
野 O O_n
。 O O_x

1 O O_x
, O O_x
喜 B-Trigger B_v
欢 I-Trigger I_v
！ O O_x
好 B-Trigger O_a
萌 I-Trigger O_v
！ O O_x
樱 O B_n
桃 O I_n
小 O B_nr
丸 O I_nr
子 O I_nr
同 O B_n
学 O I_n
很 O B_a
小 O I_a
很 O B_a
小 O I_a
的 O O_uj
Q O O_eng
候 O O_nr
。 O O_x
你 O O_r
喜 O B_v
欢 O I_v
吗 O O_y
？ O O_x

3 O O_x
, O O_x
果 O B_d
然 O I_d
几 O B_d
乎 O I_d
不 O B_v
会 O I_v
。 O O_x
据 B-Cause B_v
说 I-Cause I_v
世 I-Cause B_n
界 I-Cause I_n
上 I-Cause O_ns
9 I-Cause B_m
9 I-Cause I_m
% I-Cause O_x
的 I-Cause O_uj
人 I-Cause O_n
都 I-Cause O_d
不 I-Cause B_v
会 I-Cause I_v
的 I-Cause O_uj
动 I-Cause B_n
作 I-Cause I_n
！ I-Cause O_x
越 I-Cause O_d
到 I-Cause O_v
后 I-Cause B_f
面 I-Cause I_f
越 I-Cause O_d
抓 I-Cause B_v
狂 I-Cause I_v
， O O_x
我 B-Holder O_r
受 B-Trigger B_l
不 I-Trigger I_l
了 I-Trigger I_l
了 O O_ul
… O O_x
… O O_x

2 O O_x
, O O_x
有 B-Cause B_r
时 I-Cause I_r
都 I-Cause O_d
不 I-Cause O_d
应 I-Cause B_v
该 I-Cause I_v
有 I-Cause O_v
期 I-Cause B_v
望 I-Cause I_v
。 I-Cause O_x
期 I-Cause B_v
望 I-Cause I_v
越 I-Cause O_d
大 I-Cause O_a
， I-Cause O_x
失 I-Cause B_v
望 I-Cause I_v
越 I-Cause O_d
大 I-Cause O_a
！ I-Cause O_x
: I-Cause O_x
期 I-Cause B_v
望 I-Cause I_v
变 I-Cause B_v
成 I-Cause I_v
失 I-Cause B_v
望 I-Cause I_v
， O O_x
确 O B_ad
实 O I_ad
很 B-Degree O_zg
难 B-Trigger B_v
受 I-Trigger I_v
. O B_m
. O I_m
. O I_m
. O I_m
晚 O B_n
安 O I_n

1 O O_x
, O O_x
说 O O_v
是 O O_v
发 O B_v
钱 O I_v
， O O_x
更 O O_d
不 O B_c
如 O I_c
说 O I_c
是 O I_c
打 O B_v
发 O I_v
叫 O B_n
花 O I_n
子 O I_n
。 O O_x
太 B-Degree O_d
气 B-Trigger B_n
愤 I-Trigger I_n
了 O O_ul
， O O_x
我 B-Holder O_r
实 B-Degree B_v
在 I-Degree I_v
是 I-Degree O_v
太 I-Degree O_d
生 B-Trigger B_n
气 I-Trigger I_n
了 O O_ul
！ O O_x
生 O B_n
气 O I_n
害 O O_v
我 O O_r
又 O O_d
长 O O_a
痘 O O_n
痘 O O_n
， O O_x
我 B-Holder O_r
更 B-Degree O_d
恨 B-Trigger O_v
了 O O_ul
E O B_eng
E O I_eng
E O I_eng
E O I_eng
E O I_eng
！ O O_x

3 O O_x
, O O_x
买 B-Cause O_v
铜 I-Cause B_n
锣 I-Cause I_n
烧 I-Cause O_v
回 I-Cause B_v
来 I-Cause I_v
的 I-Cause O_uj
路 I-Cause B_s
上 I-Cause I_s
看 I-Cause B_v
到 I-Cause I_v
有 I-Cause O_v
买 I-Cause O_v
狗 I-Cause O_n
的 I-Cause O_uj
， O O_x
萨 B-sent_Entity B_nr
摩 I-sent_Entity I_nr
耶 I-sent_Entity I_nr
， O O_x
真 B-Degree B_d
的 I-Degree I_d
很 I-Degree O_zg
可 B-Trigger B_v
爱 I-Trigger I_v
。 O O_x
可 B-Trigger B_v
惜 I-Trigger I_v
家 B-sent_Entity B_s
里 I-sent_Entity I_s
不 I-sent_Entity O_d
方 I-sent_Entity B_a
便 I-sent_Entity I_a
养 I-sent_Entity O_v
， O O_x
过 O O_ug
过 O B_n
眼 O I_n
瘾 O O_n
吧 O O_y
… O O_x
… O O_x

1 O O_x
, O O_x
回 O B_v
复 O I_v
一 O B_m
个 O I_m
字 O O_n
闷 O O_v
， O O_x
3 O O_m
D O O_eng
好 O B_v
玩 O I_v
D O O_x
感 O B_n
觉 O I_n
如 O B_r
何 O I_r
？ O O_x
开 O B_v
始 O I_v
实 O B_v
习 O I_v
啦 O O_y
， O O_x
终 O B_d
于 O I_d
有 O O_v
自 O B_r
己 O I_r
的 O O_uj
办 O B_n
公 O I_n
桌 O I_n
啦 O O_y
， O O_x
高 O B_b
兴 O I_b
之 O B_r
余 O I_r
却 O O_d
很 B-Degree O_d
累 B-Trigger O_a
啊 O O_y
！ O O_x
！ O O_x
！ O O_x

0 O O_x
, O O_x
看 O B_v
来 O I_v
迈 O B_v
迷 O I_v
的 O O_uj
听 O B_v
觉 O I_v
都 O O_d
是 O O_v
一 O B_r
样 O I_r
的 O O_uj
我 B-Holder O_r
也 O O_d
喜 B-Trigger B_v
欢 I-Trigger I_v
这 B-sent_Entity B_r
个 I-sent_Entity I_r
我 B-Holder O_r
更 B-Degree O_d
喜 B-Trigger B_v
欢 I-Trigger I_v
这 B-sent_Entity B_r
个 I-sent_Entity I_r
版 I-sent_Entity B_n
本 I-sent_Entity I_n
， O O_x
喜 B-Trigger B_v
欢 I-Trigger I_v
这 B-sent_Entity B_r
个 I-sent_Entity I_r
编 I-sent_Entity B_n
曲 I-sent_Entity I_n
