# Supplementary material for: DDSUD: dynamically detecting subsequence uncertainty and diversity for active learning in imbalanced Chinese sentiment analysis
Source: PeerJ Comput Sci. 2025 Aug 11;11:e3091. doi: 10.7717/peerj-cs.3091 (PMC12453870; doi:10.7717/peerj-cs.3091)
Supplement: Supplemental Information 1 [file peerj-cs-11-3091-s001.zip › datasets/jyb/dev_new.txt]

还 O I_i
不 O O_x
知 O O_x
道 O O_r
忙 O O_d
啥 O O_v
捏 O O_x
也 O B_n
没 O I_n
个 O O_ng
信 O B_d
儿 O I_d
这 O B_a
日 O I_a
子 O B_i
过 O I_i
的 O I_i

宝 O B_d
宝 O I_d
要 O O_p
多 O B_n
吃 O I_n
点 O I_n
啊 O B_vn
， O I_vn
不 O B_i
然 O I_i
等 O I_i
会 O I_i
儿 O B_r
又 O I_r
唱 O B_n
饿 O I_n
了 O O_n
宝 O B_f
贝 O I_f
不 B-Negation O_d
紧 B-Trigger B_v
张 I-Trigger I_v
全 O O_v
场 O O_r
都 O O_v
是 O O_d
你 O O_d
的 O O_m
随 O B_n
你 O I_n
调 O O_r
戏 O B_n
随 O I_n
你 O O_ug
撒 O O_uj
娇 O O_x
随 O B_nr
你 O I_nr
欺 O O_v
负 O O_m
进 O O_v
场 O O_q
中 O O_y
。 O O_x
。 O B_c
。 O I_c
晚 O B_n
上 O I_n
吃 O I_n
了 O O_d
一 O O_v
点 O O_v
说 O O_ul
有 B-Degree B_nr
点 I-Degree I_nr
紧 B-Trigger O_d
张 I-Trigger B_a

我 B-Holder B_n
是 B-Degree I_n
真 I-Degree O_d
的 I-Degree O_v
很 I-Degree O_r
想 B-Trigger O_uj
减 B-sent_Entity O_v
肥 I-sent_Entity O_r
我 B-Holder B_v
恨 B-Negation I_v
我 B-sent_Entity O_v
的 I-sent_Entity O_r
大 I-sent_Entity B_v
饼 I-sent_Entity I_v
脸 I-sent_Entity O_v

上 O B_v
班 O I_v
不 O B_n
能 O I_n
去 O O_f
， O O_x
一 O O_x
千 O O_x
妞 O B_t
记 O I_t
得 O O_v
把 O O_ul
签 O B_m
名 O I_m
专 O O_v
辑 O B_n
寄 O I_n
给 O B_a
偶 O I_a
吖 O O_x
~ O O_r
我 O O_v
家 O B_d
闪 O I_d
闪 O O_d
应 O O_v
该 O B_v
也 O I_v
在 O O_r
这 O O_v
里 O O_r
面 O O_uj
。 O B_n
- O I_n
. O O_n
- O O_x
等 O B_v
待 O I_v
魏 O B_v
晨 O I_v
， O O_v
孩 B-Holder O_x
子 I-Holder B_m
们 I-Holder I_m
太 B-Degree O_zg
疯 B-Trigger B_v
狂 I-Trigger I_v
了 O O_p
！ O B_v

太 B-Degree B_n
可 B-Trigger I_n
怕 I-Trigger B_v
了 O I_v
~ O O_n
可 O O_x
惜 O O_x
我 O B_r
依 O I_r
然 O B_z
觉 O I_z
得 O B_v
明 O I_v
天 O O_d
的 O O_p
烦 O O_r
心 O B_f
事 O I_f
比 O O_x
世 O O_x
界 O O_x
末 O O_x
日 O B_v
还 O I_v
讨 B-Trigger B_nr
厌 I-Trigger I_nr
~ O O_x
为 O B_n
什 O I_n
么 O O_k
呢 O O_d
？ O B_a
传 O I_a
说 O O_ul
中 O O_x
的 O O_x
地 O O_d
震 O B_c
活 O I_c
跃 O O_ul
期 O O_x
真 O B_v
的 O I_v
来 O O_r
到 O B_d
了 O I_d
？ O B_v

外 O B_t
人 O I_t
看 O O_uj
来 O B_n
浙 O I_n
江 O I_n
人 O O_p
挺 O B_l
有 O I_l
钱 O I_l
的 O I_l
， O O_d
浙 O B_v
江 O I_v
人 O O_x
自 O B_r
己 O I_r
觉 O I_r
的 O O_y
日 O O_x
子 O B_n
难 B-Trigger I_n
过 I-Trigger O_f
， O O_uj
这 O B_n
就 O I_n
是 O B_b
证 O I_b
据 O I_b
啊 O B_d
。 O I_d
此 O B_v
图 O I_v
绝 O O_ul
非 O O_x
攀 O O_x
比 O B_n
较 O I_n
劲 O B_v
， O I_v
只 O B_nz
是 O I_nz
纯 O I_nz
粹 O O_d
的 O B_v
关 O I_v
心 O O_uj
时 O O_x
事 O B_nz
， O I_nz
忧 O I_nz
国 O B_r
忧 O I_r
民 O O_v

轉 O B_n
發 O I_n
微 O B_v
博 O I_v
。 O O_x
主 B-Holder O_r
席 I-Holder B_d
很 B-Degree I_d
烦 B-Trigger B_n
恼 I-Trigger I_n
、 O O_zg
主 B-Holder O_x
席 I-Holder O_r
很 B-Degree O_n
快 B-Trigger B_d
乐 I-Trigger I_d
， O B_v
拆 O I_v
这 O B_a
种 O I_a
纸 O O_x
币 O B_c
的 O I_c
人 O B_a
太 O I_a
有 O O_uj
才 O B_n
了 O I_n
。 O B_n

太 B-Degree O_x
难 B-Trigger B_i
过 I-Trigger I_i
了 O I_i
！ O I_i
城 O O_x
市 O B_v
， O I_v
让 O B_a
生 O I_a
活 O O_x
更 O B_n
美 O I_n
好 O O_zg
？ O B_a
阿 O I_a
门 O O_x
! O B_n
默 O I_n
哀 O O_zg
3 O B_a
分 O I_a
钟 O O_x
截 O O_v
至 O B_r
晚 O I_r
十 O B_n
时 O I_n
， O O_uj
上 B-Cause O_n
海 I-Cause O_d
静 I-Cause O_v
安 I-Cause O_d
区 I-Cause O_ul
胶 I-Cause O_x
州 I-Cause O_x
路 I-Cause O_d
大 I-Cause B_v
楼 I-Cause I_v
的 I-Cause O_ul
火 I-Cause O_x
灾 I-Cause B_ns
已 I-Cause I_ns
经 I-Cause O_x
导 I-Cause O_v
致 I-Cause B_vn
4 I-Cause I_vn
2 I-Cause O_d
人 I-Cause B_a
遇 I-Cause I_a
难 I-Cause O_x
。 I-Cause B_ns

这 B-sent_Entity O_x
张 I-sent_Entity B_a
图 I-sent_Entity I_a
越 B-Degree O_x
看 I-Degree B_q
越 I-Degree I_q
喜 B-Trigger B_v
欢 I-Trigger I_v
！ O O_tg
！ O B_t
！ O I_t
！ O O_x
这 O B_ns
场 O I_ns
演 O B_ns
唱 O I_ns
会 O I_ns
就 O B_ns
是 O I_ns
来 O I_ns
赚 O B_n
人 O I_n
眼 O O_uj
泪 O B_n
的 O I_n
很 O B_d
不 O I_d
容 O B_v
易 O I_v
把 O B_m
你 O I_m
的 O O_n
阿 O B_v
信 O I_v
转 O O_x
给 O O_x
暴 O O_r
民 O O_q
们 O O_n
看 O O_d
， O B_v
哈 B-Trigger I_v
哈 I-Trigger B_v
~ O I_v
~ O O_x
我 O O_x
的 O O_x

昨 O B_mq
晚 O I_mq
感 O B_n
觉 O I_n
特 B-Degree I_n
别 I-Degree B_d
幸 B-Trigger I_d
福 I-Trigger O_v
， O B_n
因 B-Cause I_n
为 I-Cause I_n
和 I-Cause I_n
姐 I-Cause O_uj
姐 I-Cause O_d
妹 I-Cause O_d
妹 I-Cause B_a
聊 I-Cause I_a
天 I-Cause O_p
聊 I-Cause O_r
得 I-Cause O_uj
好 I-Cause B_nr
开 I-Cause I_nr
心 I-Cause B_v
， I-Cause I_v
说 I-Cause B_n
起 I-Cause I_n
以 I-Cause O_k
前 I-Cause O_v
的 I-Cause O_x
傻 I-Cause B_o
逼 I-Cause I_o
事 I-Cause O_x
哈 I-Cause O_x
哈 I-Cause O_r
， O O_uj
彭 O O_x
舒 O B_t
婷 O I_t
要 O B_n
走 O I_n
了 O B_d
！ O I_d
有 B-Degree B_a
点 I-Degree I_a
不 B-Trigger O_x
舍 I-Trigger B_c
的 O I_c
她 B-sent_Entity O_c

回 O I_n
复 O B_n
这 O I_n
世 O B_nz
上 O I_nz
没 O B_v
有 O I_v
鬼 O B_l
， O I_l
但 O I_l
又 O O_x
比 O B_v
鬼 O I_v
更 B-Degree B_f
可 B-Trigger I_f
怕 I-Trigger O_uj
的 O O_a
， O O_v
那 O O_n
就 O B_o
是 O I_o
人 O O_x
的 O B_nr
欲 O I_nr
望 O I_nr
。 O O_v
鬼 O O_v
节 O O_ul
向 O O_x
伊 O B_n
春 O I_n
飞 O B_n
机 O I_n
失 O O_uj
事 O O_r
中 O O_x
遇 O B_v
难 O I_v
的 O O_r
4 O B_s
3 O I_s
名 O B_v
同 O I_v
胞 O O_n
表 O O_x
示 O O_c
深 B-Degree O_d
切 I-Degree O_p
哀 B-Trigger O_n
悼 I-Trigger O_d

我 O I_c
也 O O_uj
哭 O O_x
啦 O O_r
~ O B_d
痛 O I_d
快 O O_n
的 O O_uj
哭 O B_v
吧 O I_v
~ O O_x
赵 O B_n
薇 O I_n
好 O O_p
棒 O B_nr
我 O I_nr
以 O B_n
你 O I_n
为 O B_v
荣 O I_v
太 B-Degree O_f
感 B-Trigger B_v
动 I-Trigger I_v
了 O O_uj
我 O B_m
哭 O I_m
了 O O_n
好 O B_n
长 O I_n
时 O B_v
间 O I_v
。 O B_a
。 O I_a
怎 O B_v
么 O I_v
比 O O_x
我 O O_r
拿 O O_d
奖 O O_v
还 O O_y
要 O O_x
感 O B_a
动 O I_a
啊 O O_uj
我 O O_v
一 O O_y
哭 O O_x
就 O B_nr
想 O I_nr
起 O O_a
我 O O_a
妈 O O_r
妈 O O_p
了 O O_r

我 B-Holder B_nr
也 O I_nr
想 B-Trigger B_v
去 B-sent_Entity I_v
草 I-sent_Entity O_ul
原 I-sent_Entity O_r
骑 I-sent_Entity O_v
马 I-sent_Entity O_ul
内 I-sent_Entity B_n
蒙 I-sent_Entity I_n
草 I-sent_Entity I_n
原 I-sent_Entity I_n
骑 I-sent_Entity O_x
马 I-sent_Entity O_x
， O B_r
过 B-sent_Entity I_r
程 I-sent_Entity O_p
很 B-Degree O_r
爽 B-Trigger O_v
， O O_n
我 O B_c
的 O I_c
坐 O B_v
骑 O I_v
是 O O_y
一 O O_r
匹 O O_m
黑 O O_v
马 O O_d
， O B_v
一 O I_v
路 O O_r
相 O B_n
处 O I_n
很 O O_ul
愉 O O_x
快 O O_r
， O O_d
只 O O_v
可 B-Trigger O_v
惜 I-Trigger B_n
今 B-sent_Entity I_n
年 I-sent_Entity B_n
天 I-sent_Entity I_n
鹅 I-sent_Entity B_ns
湖 I-sent_Entity I_ns
干 I-sent_Entity B_n
旱 I-sent_Entity I_n
， I-sent_Entity B_n
水 I-sent_Entity I_n
很 I-sent_Entity O_x
少 I-sent_Entity B_n
… I-sent_Entity I_n

嗯 O I_a
嗯 O O_x
， O O_r
只 O O_uj
要 O B_n
你 O I_n
好 O O_v
， O B_m
大 O I_m
家 O B_ns
才 O I_ns
好 O O_x
啊 O B_m
~ O I_m
~ O B_d
~ O I_d
~ O O_zg
最 O B_a
后 O I_a
陳 O O_x
翔 O O_d
說 O B_v
希 B-Trigger I_v
望 I-Trigger B_t
他 B-sent_Entity I_t
的 I-sent_Entity B_ns
香 I-sent_Entity I_ns
橙 I-sent_Entity I_ns
身 I-sent_Entity B_a
體 I-sent_Entity I_a
都 I-sent_Entity O_x
健 I-sent_Entity O_n
康 I-sent_Entity B_m
陳 O I_m
翔 O O_x
好 O O_x
好 O O_e
休 O O_e
息 O O_x
啊 O B_c
你 O I_c
好 O B_l
大 O I_l
家 O O_x
才 O B_n
好 O I_n

… O O_a
… O O_y
本 O O_x
本 O O_x
广 O O_x
告 O O_x
吗 O B_f
目 B-Degree I_f
瞪 I-Degree B_nr
口 I-Degree I_nr
呆 I-Degree O_v
惊 B-Trigger B_v
诧 I-Trigger I_v
极 B-Degree O_r
了 I-Degree O_uj
。 O B_nr
。 O I_nr
。 O B_n
昨 O I_n
晚 O O_d
看 O B_a
完 O I_a
那 O B_nr
个 O I_nr
3 O B_d
5 O I_d
秒 O B_v
的 O I_v
视 O O_zg
频 O B_l
， O I_l
哥 B-Holder B_n
震 B-Trigger I_n
精 I-Trigger O_d
了 O O_a
； O O_x
但 O O_x
看 O O_x
完 O B_n
这 O I_n
个 O B_n
视 O I_n
频 O O_y
， O B_i
哥 O I_i
一 O I_i
定 O I_i
要 O B_a
蛋 O I_a
定 O B_d
. O I_d
. O O_x
. O O_x

最 O B_t
晚 O I_t
睡 O O_v
的 O O_v
真 B-Degree B_r
难 B-Trigger I_r
受 I-Trigger B_m
啊 O I_m
， O O_m
， O O_uj
脖 B-Cause B_n
子 I-Cause I_n
疼 I-Cause O_x
的 I-Cause O_n
不 I-Cause B_v
能 I-Cause I_v
行 I-Cause O_ul
， O O_x
估 O O_c
计 O B_v
压 O I_v
迫 O B_r
神 O I_r
经 O B_n
了 O I_n
， O O_x
头 O O_n
都 O B_d
是 O I_d
晕 O O_v
的 O B_n
， O I_n
， O B_m
难 B-Trigger I_m
受 I-Trigger I_m
啊 O O_x
啊 O O_d
啊 O B_v
啊 O I_v
啊 O O_uj
啊 O O_n
啊 O B_v
啊 O I_v
啊 O O_zg
啊 O O_x
啊 O O_x
啊 O B_n
啊 O I_n
， O O_a
晚 O O_uj
上 O B_v
按 O I_v
摩 O O_zg
去 O O_x

赵 O I_v
薇 O B_v
啦 O I_v
这 O B_n
么 O I_n
多 O O_ul
首 O O_x
歌 O O_n
曲 O O_d
里 O O_v
面 O O_v
， O O_uj
大 B-Holder O_x
家 I-Holder O_x
最 B-Degree B_v
喜 B-Trigger I_v
欢 I-Trigger B_nr
谁 B-sent_Entity I_nr
呀 O I_nr
？ O B_nr
2 O I_nr
0 O I_nr
1 O B_nr
0 O I_nr
央 O I_nr
视 O B_nr
秋 O I_nr
晚 O I_nr
节 O O_zg
目 O O_x
单 O B_t
曝 O I_t
光 O B_v
演 O I_v
员 O O_v
阵 O O_x
容 O B_nr
强 O I_nr
曲 O O_y
目 O B_r
精 O I_r
舞 O O_m
台 O B_n
流 O I_n
光 O I_n
溢 O B_f
彩 O I_f

还 O B_n
是 O I_n
思 O O_d
念 O B_v
是 O I_v
一 O O_r
种 O O_y
很 O O_x
咸 O B_m
的 O I_m
东 O I_m
西 O I_m
第 O B_j
六 O I_j
段 O B_t
。 O I_t
。 O B_n
。 O I_n
王 O I_n
菲 O B_nz
演 O I_nz
唱 O B_n
会 O I_n
现 O I_n
场 O I_n
我 B-Holder O_a
愿 B-Trigger B_n
意 I-Trigger I_n
终 B-sent_Entity O_n
于 I-sent_Entity B_n
找 I-sent_Entity I_n
到 I-sent_Entity B_l
能 I-sent_Entity I_l
直 I-sent_Entity I_l
接 I-sent_Entity I_l
播 I-sent_Entity O_x
放 I-sent_Entity B_c
的 I-sent_Entity I_c
模 I-sent_Entity B_n
式 I-sent_Entity I_n
了 I-sent_Entity O_v
。 I-sent_Entity B_m
。 I-sent_Entity I_m
# O O_d
4 O O_a
0 O O_uj
6 O B_ns
2 O I_ns
2 O B_m
2 O I_m
7 O I_m
3 O O_x

对 O O_x
的 O B_nr
对 O I_nr
的 O B_n
。 O I_n
大 B-Holder I_n
家 I-Holder B_n
表 B-Negation I_n
怕 B-Trigger O_r
表 B-Negation B_v
怕 B-Trigger I_v
。 O B_d
是 O I_d
轻 O B_v
微 O I_v
震 O O_v
感 O B_ad
。 O I_ad
深 O B_v
圳 O I_v
风 O O_uj
水 O B_n
好 O I_n
， O O_ul
是 O O_x
宝 O O_x
地 O O_x
。 O B_m
摸 O I_m
摸 O I_m
大 O I_m
伙 O I_m
。 O I_m
深 O I_m
圳 O I_m
地 O O_x
震 O O_p
很 O O_uj
弱 O O_p
， O O_uj
都 O O_x
过 O B_n
去 O I_n
了 O B_v
哈 O I_v
。 O B_v
大 B-Holder I_v
家 I-Holder O_x
不 B-Negation O_v
要 I-Negation B_d
害 B-Trigger I_d
怕 I-Trigger B_v
了 O I_v
。 O O_x
摸 O B_ns
摸 O I_ns

太 O I_n
难 O O_a
了 O O_x
吧 O O_v
？ O B_n
微 O I_n
博 O O_x
出 O B_v
现 O I_v
回 O B_n
复 O I_n
要 O O_x
回 O B_ns
答 O I_ns
问 O B_n
题 O I_n
了 O O_zg
， O O_a
好 O O_x
在 O O_d
这 O B_t
问 O I_t
题 O O_ul
不 O O_nr
是 O O_x
很 O B_n
难 O I_n
， O B_df
勉 O I_df
强 O B_v
回 O I_v
答 O O_ul
得 O O_x
出 O B_v
！ O I_v
这 O O_x
样 O O_d
真 O O_a
的 O O_ul
很 B-Degree O_y
麻 B-Trigger O_x
烦 I-Trigger O_a
啊 O O_n
， O B_v
每 O I_v
次 O B_v
恢 O I_v
复 O O_v
都 O B_v
要 O I_v
花 O B_n
很 O I_n
多 O O_ul
时 O O_x
间 O O_a
啊 O O_p

回 O B_n
复 O I_n
仔 O B_c
细 O I_c
看 O O_d
商 O O_a
标 O O_x
， O B_v
笑 O I_v
而 O B_v
不 O I_v
语 O B_v
加 O I_v
了 O O_x
！ O B_r
对 O I_r
不 O B_d
起 O I_d
耶 O O_zg
， O B_an
烦 B-Trigger I_an
我 O O_zg
了 O O_x
随 O B_r
时 O I_r
P O B_v
掉 O I_v
耶 O O_d
！ O O_v
同 O O_v
乐 O B_m
7 O I_m
1 O B_n
. O I_n
3 O O_zg
％ O O_x
的 O B_v
人 O I_v
认 O B_ad
为 O I_ad
中 O O_v
国 O B_n
品 O I_n
牌 O O_x
目 O O_v
前 O O_c
最 O B_n
缺 O I_n
“ O O_v
灵 O O_ul
魂 O O_x
” O B_l

劳 O I_l
资 O O_nr
穷 O O_x
困 O O_v
潦 O O_r
倒 O O_ul
的 O B_d
时 O I_d
候 O O_eng
。 O O_v
。 O O_nr
看 O O_x
到 O B_n
很 O I_n
多 O B_m
可 O I_m
爱 O I_m
的 O I_m
小 O O_x
东 O O_uj
西 O O_n
。 O B_v
5 O I_v
5 O B_ns
5 O I_ns
女 O B_n
儿 O I_n
的 O B_t
礼 O I_t
物 O B_a
啊 O I_a
。 O O_x
越 B-Degree B_n
发 I-Degree I_n
后 B-Trigger O_x
悔 I-Trigger O_x
。 O B_vn
。 O I_vn
我 O B_i
怎 O I_i
么 O I_i
就 O I_i
这 O O_uj
么 O B_n
不 O I_n
懂 O O_x
拒 O O_x
绝 O B_v
呢 O I_v

唉 O I_m
！ O B_v
现 O I_v
在 O O_uj
才 O B_nr
刚 O I_nr
开 O I_nr
学 O O_x
， O B_m
老 O I_m
师 O I_m
就 O B_n
让 O I_n
我 O O_uj
们 O B_n
为 O I_n
期 O O_zg
中 O O_x
考 O B_d
试 O I_d
做 O B_v
准 O I_v
备 O O_x
。 O O_x
学 O O_r
习 O B_r
压 O I_r
得 O O_d
我 O B_r
们 O I_r
喘 O O_d
不 O O_v
过 O B_v
气 O I_v
来 O O_y
， O O_x
高 O O_zg
二 O O_x
的 O B_t
学 O I_t
习 O B_d
很 O I_d
重 O B_n
要 O I_n
也 O O_x
很 B-Degree B_n
紧 B-Trigger I_n
张 I-Trigger B_v
。 O I_v

" O I_r
我 O O_p
发 O B_j
现 O I_j
. O I_j
. O I_j
现 O O_v
在 O B_v
的 O I_v
我 O O_x
. O B_v
只 O I_v
想 O O_v
听 O O_ud
歌 O B_r
, O I_r
连 O O_v
看 O B_c
什 O I_c
么 O O_n
电 O O_v
视 O O_x
剧 O O_a
. O O_m
电 O O_uj
影 O B_v
的 O I_v
心 O O_zg
情 O B_a
都 O I_a
没 O O_d
有 O O_d
. O B_a
. O I_a
真 O O_x
的 O O_x
真 O O_x
的 O O_r
感 O B_v
到 O I_v
很 B-Degree B_m
茫 B-Trigger I_m
然 I-Trigger B_t
. O I_t
. O O_uj
真 O O_r
的 O O_m
不 O O_d
知 O O_v
道 O B_v
该 O I_v
怎 O O_x
么 O B_v
办 O I_v
. O B_r
" O I_r

汗 O I_n
颜 O I_n
… O O_x
⊙ O B_n
﹏ O I_n
⊙ O O_uj
b O B_n
汗 O I_n
山 O O_d
木 O B_v
大 O I_v
叔 O B_m
快 O I_m
回 O B_d
来 O I_d
， O B_d
凤 O I_d
姐 O B_v
答 O I_v
应 O O_zg
嫁 O B_z
给 O I_z
你 O B_m
了 O I_m
！ O B_d
凤 O I_d
姐 O O_d
最 O B_v
终 O I_v
目 O O_r
标 O B_l
。 O I_l
。 O I_l
。 O O_x
山 O O_x
木 O O_x
最 B-Degree B_n
后 B-Trigger I_n
悔 I-Trigger O_x
的 O O_x
目 O O_x
标 O O_x
！ O O_eng
最 O O_n
牛 O B_ns
的 O I_ns
图 O B_n
！ O I_n
绝 O O_a
配 O B_v
！ O I_v

很 B-Degree B_nr
纠 B-Trigger I_nr
结 I-Trigger B_v
的 O I_v
表 O B_v
情 O I_v
。 O O_r
。 O O_ul
。 O O_x
我 O B_nr
这 O I_nr
个 O B_l
侧 O I_l
脸 O I_l
控 O I_l
得 O O_x
到 O O_x
了 O O_x
极 B-Degree B_ns
大 I-Degree I_ns
的 I-Degree O_d
满 B-Trigger B_v
足 I-Trigger I_v
， O O_uj
但 O B_n
是 O I_n
忽 O O_x
然 O O_d
控 O O_n
上 O O_uj
正 O O_n
脸 O O_x
了 O B_v
， O I_v
因 O O_x
为 O O_x
天 O O_zg
小 O B_v
哇 O I_v
扭 O O_uj
过 O B_n
来 O I_n
正 O O_x
对 O O_x
我 O O_x
们 O O_r
的 O B_r
时 O I_r
候 O B_d
都 O I_d
好 O O_v
可 O B_v
爱 O I_v
啊 O O_ul

打 O I_a
p O O_uj
s O B_v
2 O I_v
嗨 O O_x
死 O B_c
! O I_c
我 B-Degree B_d
想 B-Trigger I_d
要 I-Trigger B_v
！ O I_v
！ O B_v
好 B-Degree I_v
得 B-Trigger O_ul
意 I-Trigger O_x
啊 O B_c
~ O I_c
~ O O_q
~ O O_a
珊 O O_y
珊 O B_l
珊 O I_l
珊 O I_l
珊 O O_d
很 B-Degree O_p
有 B-Trigger B_r
爱 I-Trigger I_r
的 O O_uj
转 O B_n
俾 O I_n
你 O O_d
啊 O O_a
口 O B_v
水 O I_v
i O O_zg
n O O_x
g O O_v

真 O I_eng
的 O I_eng
假 O O_e
的 O O_v
？ O O_x
太 B-Degree O_r
搞 B-Trigger B_v
了 O I_v
！ O O_x
: O O_x
哈 O O_a
哈 O B_v
哈 O I_v
哈 O O_zg
哈 O O_x
哈 O O_x
: O O_x
这 O B_nrt
个 O I_nrt
太 B-Degree I_nrt
逗 B-Trigger I_nrt
了 O I_nrt
我 O O_d
中 O B_a
午 O I_a
去 O O_uj
取 O O_v
钱 O O_vg
， O O_r
被 O O_y
“ O B_n
对 O I_n
公 O B_eng
业 O I_eng
务 O I_eng
” O O_x
的 O B_l
英 O I_l
文 O I_l
版 O O_uj
灿 O O_x
烂 O O_d
烂 O O_v
的 O O_ul
惊 B-Trigger O_x
吓 I-Trigger O_x
到 O B_o
了 O I_o
！ O I_o
！ O B_o

回 O I_o
复 O O_x
m O B_r
e O I_r
谁 O O_d
是 O O_v
大 O O_ul
帅 O O_r
哥 O B_t
？ O I_t
大 O B_v
半 O I_v
夜 O O_n
不 O O_x
睡 O O_p
觉 O O_x
盯 O B_n
着 O I_n
帅 O B_n
哥 O I_n
的 O O_x
围 O O_uj
脖 O B_nz
看 O I_nz
， O I_nz
你 O B_a
居 O I_a
心 O O_a
何 O O_uj
在 O B_v
？ O I_v
还 O O_v
好 O O_ul
啊 O O_x
。 O O_x
这 O O_x
张 O B_v
很 B-Degree I_v
孤 B-Trigger B_eng
独 I-Trigger I_eng
分 O O_r
享 O O_v
图 O O_a
片 O B_nr
电 O I_nr
影 O O_x
《 O B_t
旭 O I_t
东 O I_t
》 O O_d
剧 O B_v
照 O I_v

叹 O O_uz
气 O B_nr
。 O I_nr
。 O O_uj
。 O B_n
中 O I_n
国 O O_v
军 O O_x
人 O O_r
威 O B_n
武 O I_n
做 O B_d
粉 O I_d
丝 O O_x
要 O B_v
理 O I_v
智 O O_zg
不 O O_x
解 O O_r
释 O O_q
！ O O_d
最 O B_a
后 O I_a
泪 O B_v
了 O I_v
- O B_n
v O I_n
- O B_n
W O I_n
W O O_x
P O B_nrt
T O I_nrt
T O O_x
泪 O B_n
点 O I_n
中 O O_x
！ O B_v
！ O I_v
这 O O_x
个 O O_x
看 O O_x
到 O B_ns
后 O I_ns
面 O B_n
我 B-Holder I_n
很 B-Degree B_nrt
心 B-Trigger I_nrt
酸 I-Trigger O_v
， O B_n
说 O I_n
真 O O_v
的 O B_n

生 O O_d
還 O B_v
者 O I_v
撐 O O_x
住 O B_f
呀 O I_f
！ O O_n
不 O O_ul
想 O O_x
向 O O_x
橫 O O_x
發 O B_eng
展 O I_eng
的 O I_eng
朋 O I_eng
友 O I_eng
可 O O_n
站 O B_v
到 O I_v
後 O O_x
方 O O_x
努 O B_r
力 O I_r
畫 O B_v
！ O I_v
死 O B_f
者 O I_f
已 O O_r
矣 O O_d
生 O B_n
者 O I_n
坚 O O_x
强 O B_l
. O I_l
希 B-Trigger I_l
望 I-Trigger O_x
更 B-sent_Entity O_v
多 I-sent_Entity B_c
人 I-sent_Entity I_c
一 I-sent_Entity B_v
起 I-sent_Entity I_v
參 I-sent_Entity O_y
加 I-sent_Entity O_x

小 O I_v
时 O O_p
候 O O_v
的 O B_vn
玩 O I_vn
具 O O_uj
， O B_n
真 B-Degree I_n
怀 B-Trigger O_v
念 I-Trigger O_v
我 O O_v
还 O O_nr
记 O O_n
得 O B_ad
小 O I_ad
的 O O_zg
时 O O_x
候 O B_n
的 O I_n
玩 O O_d
具 O O_y
不 O B_n
倒 O I_n
翁 O B_v
， O I_v
已 O O_x
经 O B_v
很 O I_v
旧 O O_d
了 O O_m
。 O O_n
每 O B_m
当 O I_m
看 O B_v
到 O I_v
它 O O_x
的 O B_n
时 O I_n
候 O I_n
， O O_uj
都 O B_n
会 O I_n
想 O O_x
起 O O_d
童 O B_v
年 O I_v
。 O O_r
真 B-Degree O_d
的 I-Degree B_v
好 I-Degree I_v
怀 B-Trigger O_a
念 I-Trigger O_uj
。 O B_n
。 O I_n
。 O O_uj
。 O B_n

吸 O B_n
血 O I_n
鬼 O I_n
明 O O_x
明 O B_d
应 O I_d
该 O O_d
美 O O_a
貌 O O_ul
的 O O_x
嘛 O B_p
T O I_p
T O B_v
为 O I_v
毛 O O_r
会 O O_uj
成 O B_n
那 O I_n
个 O O_x
样 O O_d
子 O O_v
比 O B_v
起 O I_v
大 O B_t
魔 O I_t
王 O O_x
我 B-Holder B_d
更 B-Degree I_d
喜 B-Trigger B_l
欢 I-Trigger I_l
这 B-sent_Entity I_l
个 I-sent_Entity O_x
吸 I-sent_Entity O_x
血 I-sent_Entity O_x
鬼 I-sent_Entity O_x
弟 I-sent_Entity O_x
兄 I-sent_Entity B_n
。 O I_n
。 O I_n
。 O B_t
大 O I_t
魔 O B_v
王 O I_v
我 O B_nz
不 O I_nz
能 O O_uj
原 O O_y
谅 O B_eng
你 O I_eng

“ O B_n
上 O I_n
班 O O_v
” O B_r
换 O I_r
成 O B_n
“ O I_n
上 O B_v
课 O I_v
” O O_a
。 O B_n
。 O I_n
心 O O_r
情 O O_d
一 O B_v
样 O I_v
这 O B_r
个 O I_r
星 O B_n
期 O I_n
要 O I_n
连 O B_n
续 O I_n
上 O O_x
7 O O_x
天 O O_x
的 O O_a
班 O B_n
， O I_n
就 O O_r
为 O B_v
了 O I_v
端 O B_nr
午 O I_nr
节 O O_r
放 O O_x
假 O O_x
， O B_v
其 O I_v
实 O O_x
会 O B_v
更 B-Degree I_v
累 B-Trigger O_x
， O B_v
真 B-Degree I_v
的 I-Degree O_x
很 I-Degree O_x
不 B-Negation O_x
喜 B-Trigger B_n
欢 I-Trigger I_n
这 O B_r
样 O I_r
。 O B_r

夏 O B_t
天 O I_t
过 O O_v
了 O B_a
就 O I_a
学 O O_ns
开 O O_m
车 O O_q
吧 O O_uj
， O O_n
这 O O_x
样 O O_d
下 O B_p
去 O I_p
可 O B_t
不 O I_t
行 O I_t
， O B_v
要 O I_v
不 O O_x
就 O B_d
现 O I_d
在 O O_v
， O B_v
朋 O I_v
友 O O_x
说 O B_d
她 O I_d
也 O O_d
要 O O_d
学 O B_v
， O I_v
更 O B_r
有 O I_r
动 O O_x
力 O O_x
了 O B_t
， O I_t
大 O O_ug
城 O O_ul
市 O B_v
里 O I_v
不 O B_v
会 O I_v
开 O O_y
车 O O_x
真 B-Degree B_r
麻 B-Trigger I_r
烦 I-Trigger B_t
。 O I_t

好 B-Cause B_v
不 I-Cause I_v
容 I-Cause O_x
易 I-Cause O_v
有 I-Cause O_d
人 I-Cause O_d
称 I-Cause B_t
赞 I-Cause I_t
我 I-Cause O_x
： I-Cause B_n
真 I-Cause I_n
会 I-Cause O_v
拍 I-Cause O_r
马 I-Cause O_d
屁 I-Cause O_v
。 I-Cause O_n
爷 I-Cause O_x
这 I-Cause O_d
样 I-Cause O_v
夸 I-Cause B_n
奖 I-Cause I_n
我 I-Cause O_ul
， I-Cause O_x
心 I-Cause B_ns
里 I-Cause I_ns
美 I-Cause I_ns
滋 I-Cause O_f
滋 I-Cause B_v
的 I-Cause I_v
。 I-Cause B_v
忽 I-Cause I_v
又 I-Cause O_d
见 I-Cause B_an
发 I-Cause I_an
来 I-Cause O_x
： I-Cause O_x
不 I-Cause B_l
好 I-Cause I_l
意 I-Cause I_l
思 I-Cause I_l
发 I-Cause B_r
错 I-Cause I_r
了 I-Cause B_v
。 O I_v
我 B-Holder O_r
太 B-Degree O_x
失 B-Trigger O_d
望 I-Trigger O_v
啦 O B_v
~ O I_v

老 O O_x
公 O O_ng
和 O B_r
螃 O I_r
蟹 O B_v
昨 O I_v
天 O O_r
一 O O_x
起 O B_s
回 O I_s
来 O B_z
了 O I_z
， O I_z
提 O O_uj
前 O O_x
了 O O_d
一 O O_d
天 O O_v
， O B_v
给 O I_v
了 O O_x
我 O B_a
一 O I_a
个 O I_a
惊 B-Trigger I_a
喜 I-Trigger B_v
！ O I_v
~ O O_ul
螃 O O_x
蟹 O O_r
很 O O_d
好 O B_v
吃 O I_v
， O O_y
老 O O_x
公 O O_x
很 O B_nr
二 O I_nr
！ O O_c
~ O B_n

恨 B-Trigger B_t
一 B-sent_Entity I_t
个 I-sent_Entity B_m
人 I-sent_Entity I_m
只 O B_v
有 O I_v
一 O O_ul
种 O O_x
感 O B_v
觉 O I_v
， O O_ul
那 O B_m
就 O I_m
是 O O_x
恨 B-Trigger O_p
， O O_ul
而 O O_r
喜 B-Trigger B_m
欢 I-Trigger I_m
一 B-sent_Entity B_a
个 I-sent_Entity I_a
人 I-sent_Entity O_x
， O O_x
包 O B_n
含 O I_n
的 O O_zg
感 O B_v
觉 O I_v
很 O O_x
多 O B_nr
， O I_nr
其 O B_m
中 O I_m
也 O O_x
包 O O_x
含 O O_x
了 O O_v
恨 B-Trigger B_m
， O I_m
因 O O_n
为 O B_c
有 O I_c
了 O B_m
爱 B-Trigger I_m
才 O B_n
会 O I_n
有 O O_x
恨 B-Trigger O_r
~ O B_d

发 O O_v
一 O O_x
张 O O_c
给 O B_v
做 O I_v
专 O B_m
访 O I_m
的 O O_n
照 O O_x
片 O B_v
— O I_v
O O O_uj
— O B_n
好 O I_n
吧 O B_m
我 O I_m
承 O O_x
认 O B_r
我 O I_r
鼓 O O_d
足 O B_v
了 O I_v
很 O B_v
大 O I_v
的 O O_x
勇 O B_c
气 O I_c
才 O O_v
发 O O_ul
的 O O_v
发 O O_d
完 O O_v
就 O O_v
睡 O O_v
省 O O_x
得 O O_x
被 O O_v
损 O B_m
并 O I_m
感 B-Trigger O_p
谢 I-Trigger O_v
主 O B_v
编 O I_v
真 O O_uj
的 O B_n
觉 O I_n
得 O O_x
我 O O_x
们 O O_x
有 O O_a
能 O O_y
写 O O_r
的 O B_v
东 O I_v
东 O O_r

原 O I_v
来 O O_ul
这 O B_a
是 O I_a
真 O O_uj
的 O B_n
， O I_n
囧 B-Trigger O_d
~ O O_v
今 O O_uj
天 O B_v
我 O I_v
也 O O_d
在 O O_v
那 O B_v
. O I_v
. O O_p
. O O_vn
本 O O_c
人 O B_v
三 O I_v
分 O B_b
钟 O I_b
前 O B_d
拍 O I_d
摄 O B_v
于 O I_v
国 O B_r
贸 O I_r
桥 O O_v
上 O O_v
， O O_v
全 O O_uj
球 O B_ns
最 O I_ns
大 O O_x
的 O B_d
停 O I_d
车 O O_r
场 O O_v
， O B_d
也 O I_d
称 O O_x
北 O O_zg
京 O O_x
之 O B_t
夜 O I_t
！ O O_r

" O O_p
回 O O_r
复 O B_m
别 B-Negation I_m
怕 B-Trigger I_m
, O B_r
我 O I_r
是 O B_mq
米 O I_mq
帅 O I_mq
比 O O_f
你 O B_v
酷 O I_v
喜 O O_p
欢 O B_j
的 O I_j
人 O O_n
有 O O_f
点 O O_x
多 O B_n
， O I_n
请 O B_a
排 O I_a
队 O O_uj
崇 B-Trigger B_n
拜 I-Trigger I_n
哥 B-sent_Entity I_n
。 O O_x
刘 O O_d
翔 O O_v
， O B_ns
你 O I_ns
奔 O O_u
跑 O O_tg
的 O O_x
速 O O_x
度 O O_x
和 O B_v
国 O I_v
民 O B_c
身 O I_c
体 O O_x
素 O O_r
质 O O_v
下 O B_nr
降 O I_nr
的 O O_p
速 O O_r
度 O O_d
一 O B_v
样 O I_v
快 O O_uj
！ O O_n
" O B_n

头 O O_m
先 O O_x
手 O O_v
贱 O B_n
搜 O I_n
左 O B_nrt
D O I_nrt
唔 O O_n
可 O O_x
以 O B_nr
搜 O I_nr
嘅 O O_x
野 O O_r
虽 O B_v
然 O I_v
无 O O_uj
点 O B_n
睇 O I_n
听 O O_c
人 O B_n
形 O I_n
容 O B_n
都 O I_n
觉 O I_n
得 O I_n
太 B-Degree B_v
呕 B-Trigger I_v
心 I-Trigger O_uj
了 O B_n
然 O I_n
后 O B_r
发 O I_r
现 O O_a
原 O O_x
来 O O_x
我 O O_x
都 O B_n
有 O I_n
密 O O_n
集 O O_a
物 O O_v
恐 O O_m
惧 O O_eng
症 O O_y
恐 O B_c
怖 O I_c
冻 O O_v
起 O O_y
鸡 O O_b
皮 O B_c
了 O I_c

这 O I_d
个 O O_vg
· O O_v
· O O_n
吓 O B_n
到 O I_n
了 O O_d
· O B_v
· O I_v
啊 O O_d
恐 B-Trigger B_v
怖 I-Trigger I_v
有 B-Degree O_ul
点 I-Degree B_c
可 B-Trigger I_c
怕 I-Trigger B_v

我 B-Holder B_d
喜 B-Trigger I_d
欢 I-Trigger O_r
这 B-sent_Entity O_d
衣 I-sent_Entity O_v
服 I-sent_Entity B_n
丫 O I_n
頭 O O_zg
的 O B_n
最 O I_n
新 O I_n
街 O B_a
拍 O I_a
~ O B_v

回 O B_n
复 O I_n
小 O O_ul
小 O O_x
希 O B_r
起 O I_r
床 O O_x
了 O O_x
吗 O B_v
？ O I_v
现 O O_ul
在 O O_x
的 O O_x
心 O O_zg
情 O B_a
就 O I_a
是 O B_n
很 B-Degree I_n
难 B-Trigger B_c
过 I-Trigger I_c
很 B-Degree O_x
难 B-Trigger O_r
过 I-Trigger B_v
很 B-Degree I_v
难 B-Trigger O_r
过 I-Trigger B_n
。 O I_n
Q O B_n
Q O I_n
也 O O_uj
被 O B_d
强 O I_d
制 O O_n
关 O O_v
了 O O_x
， O O_x
不 O B_v
想 O I_v
理 O B_b
了 O I_b
。 O O_v
洗 O B_v
洗 O I_v
睡 O O_ul
吧 O O_y
。 O O_x
。 O B_t

不 O O_uj
哭 O B_n
。 O I_n
分 O B_d
手 O I_d
快 B-Trigger O_zg
乐 I-Trigger B_v
。 O I_v
。 O O_zg
。 O B_v
祝 O I_v
你 O O_zg
快 B-Trigger B_v
乐 I-Trigger I_v
. O O_x
. O B_eng
. O I_eng
. O O_d
. O O_p
. O B_v
. O I_v
. O O_v
. O O_ul
. O O_x
. O B_v
. O I_v
你 O O_v
可 O O_ul
以 O O_x
找 O B_v
到 O I_v
更 O O_v
好 O O_y
的 O O_x
当 O O_x
初 O O_x
是 O O_d
你 O O_v
要 O O_x
分 O B_v
开 O I_v
， O B_a
分 O I_a
开 O O_x
就 O O_x
分 O O_x
开 O B_nr
~ O I_nr
~ O I_nr
~ O I_nr

最 O I_m
后 O I_m
， O I_m
兰 O I_m
州 O I_m
的 O I_m
一 O I_m
张 O I_m
全 O I_m
景 O I_m
图 O I_m
， O O_r
希 B-Trigger B_c
望 I-Trigger I_c
大 B-sent_Entity B_v
家 I-sent_Entity I_v
不 I-sent_Entity B_d
要 I-sent_Entity I_d
再 I-sent_Entity O_uj
以 I-sent_Entity B_t
为 I-sent_Entity I_t
我 I-sent_Entity O_v
们 I-sent_Entity O_r
骑 I-sent_Entity O_v
骆 I-sent_Entity B_v
驼 I-sent_Entity I_v
， O O_x
谢 O B_v
谢 O I_v
合 O O_d
作 O B_v
~ O I_v

哪 O O_x
的 O O_x
市 O O_x
场 O B_f
部 O I_f
？ O O_x
！ O B_ns
居 O I_ns
然 O O_uj
碰 O B_m
到 O I_m
个 O B_nr
当 O I_nr
面 O I_nr
骂 O O_x
女 O B_v
人 O I_v
的 O B_n
男 O I_n
客 O B_df
户 O I_df
， O O_d
很 B-Degree B_c
诧 B-Trigger I_c
异 I-Trigger B_r
现 B-Cause I_r
在 I-Cause B_n
的 I-Cause I_n
小 I-Cause I_n
孩 I-Cause O_x
可 I-Cause B_i
以 I-Cause I_i
这 I-Cause I_i
样 I-Cause I_i
没 I-Cause O_x
素 I-Cause O_x
质 I-Cause O_r
， I-Cause O_uj
还 I-Cause B_n
能 I-Cause I_n
做 I-Cause I_n
市 I-Cause O_x
场 I-Cause O_x
部 I-Cause B_d
？ O I_d
！ O B_v
？ O I_v
！ O O_q
5 O B_f

可 B-Property O_v
怜 I-Property B_n
的 I-Property I_n
狗 B-Holder O_uj
狗 I-Holder O_n
他 O B_n
很 B-Degree I_n
无 B-Trigger O_x
助 I-Trigger O_zg
的 O B_a
样 O I_a
子 O B_t
这 O I_t
是 O O_uj
一 O B_n
只 O I_n
从 O B_c
上 O I_c
海 O B_r
着 O I_r
火 O O_v
大 O B_n
楼 O I_n
里 O O_x
逃 O O_d
出 O O_v
来 O O_v
的 O B_n
狗 O I_n
。 O I_n
此 O O_x
狗 O O_x
一 O O_x
直 O O_x
趴 O O_x
在 O O_x
路 O B_v
边 O I_v
等 O O_uj
待 O B_n
主 O I_n
人 O O_r
， O O_d
并 O B_v
不 O I_v
时 O O_uj
流 O B_n
下 O I_n
眼 O O_r
泪 O O_v
。 O B_m

啊 B-Trigger O_p
~ I-Trigger B_ns
~ I-Trigger I_ns
~ I-Trigger B_v
~ I-Trigger I_v
~ I-Trigger B_n
~ I-Trigger I_n
~ I-Trigger O_f
~ I-Trigger B_v
~ I-Trigger I_v
我 B-Holder I_v
最 B-Degree O_uj
烦 B-Trigger O_n
夏 B-sent_Entity O_x
天 I-sent_Entity O_r
感 I-sent_Entity O_n
冒 I-sent_Entity B_d
我 B-Cause I_d
的 I-Cause B_v
泪 I-Cause I_v
啊 I-Cause B_s
一 I-Cause I_s
直 I-Cause B_v
流 I-Cause I_v
我 I-Cause B_n
的 I-Cause I_n
鼻 I-Cause O_x
子 I-Cause O_c
啊 I-Cause B_c
一 I-Cause I_c
直 I-Cause B_v
不 I-Cause I_v
通 I-Cause B_n
气 I-Cause I_n
我 I-Cause O_x
的 I-Cause O_x
鼻 I-Cause O_zg
涕 I-Cause O_x
啊 I-Cause O_x
一 I-Cause O_x
直 I-Cause O_x
淌 I-Cause O_x

嘉 O O_x
颖 O O_x
别 B-Negation O_x
太 B-Degree O_r
难 B-Trigger B_a
过 I-Trigger I_a
啦 O B_t
。 O I_t
。 O B_v
。 O I_v
2 O O_r
0 O O_uj
1 O O_n
0 O O_y
- O B_d
0 O I_d
7 O O_v
- O O_r
1 O O_uj
9 O B_n
娛 O I_n
樂 O O_zg
新 O B_d
聞 O I_d
台 O O_d
戴 O B_n
思 O I_n
聰 O O_r
病 O O_uj
逝 O B_n
嘉 O I_n
穎 O O_zg
表 B-Negation B_d
傷 B-Trigger I_d
痛 I-Trigger O_v
下 O O_x
載 O B_nr
請 O I_nr
進 O O_d
： O O_d

买 O I_v
不 O O_y
起 O O_x
. O O_x
更 O O_x
供 O B_m
不 O I_m
起 O I_m
. O I_m
就 O O_x
算 O B_m
不 O I_m
停 O O_x
产 O B_m
， O I_m
我 O B_vn
也 O I_vn
买 O B_n
不 O I_n
起 O O_q
。 O B_nr
。 O I_nr
。 O I_nr
★ O B_v
粉 B-sent_Entity I_v
红 I-sent_Entity B_nr
色 I-sent_Entity I_nr
的 I-sent_Entity B_v
甲 I-sent_Entity I_v
壳 I-sent_Entity O_a
虫 I-sent_Entity B_v
。 O I_v
现 B-Property B_v
在 I-Property I_v
已 I-Property O_x
经 I-Property O_x
停 I-Property B_v
产 I-Property I_v
。 I-Property I_v
很 I-Property O_m
可 I-Property O_d
爱 I-Property B_l
吧 I-Property I_l
， O I_l
喜 B-Trigger O_x
欢 I-Trigger B_v
吗 O I_v
？ O O_d

来 B-Cause I_v
了 I-Cause O_x
来 I-Cause O_r
了 I-Cause O_d
~ I-Cause B_v
~ I-Cause I_v
~ I-Cause I_v
长 I-Cause O_x
沙 I-Cause O_x
站 I-Cause O_x
来 I-Cause O_x
了 I-Cause B_n
~ I-Cause I_n
~ I-Cause I_n
南 I-Cause O_uj
京 I-Cause B_n
也 I-Cause I_n
越 I-Cause I_n
来 I-Cause O_x
越 I-Cause B_t
近 I-Cause I_t
了 I-Cause B_d
~ I-Cause I_d
~ I-Cause B_v
~ I-Cause I_v
大 I-Cause O_x
概 I-Cause O_zg
明 I-Cause B_v
天 I-Cause I_v
去 I-Cause O_y
汇 I-Cause O_x
款 I-Cause B_v
买 I-Cause I_v
票 I-Cause O_y
= O O_x
= O O_x
有 B-Degree O_v
毫 I-Degree O_ul
紧 B-Trigger O_v
张 I-Trigger O_ul
… O O_x
… O O_x

从 O B_ns
未 O I_ns
想 O O_v
过 O O_v
你 O O_ul
们 O O_x
会 O O_x
再 O B_ns
次 O I_ns
站 O O_d
在 O B_nr
一 O I_nr
起 O I_nr
。 O I_nr
那 O O_ul
份 O O_x
默 O O_x
契 O O_x
， O B_d
让 O I_d
人 O B_t
泪 B-Trigger I_t
流 I-Trigger O_v
j O B_n
a O I_n
y O B_n
和 O I_n
J O O_x
o O O_x
l O O_v
i O O_m
n O B_a
久 O I_a
违 O O_x
的 O O_x
“ O O_x
双 O B_d
J O I_d
” O O_v
舞 O O_ug
台 O B_r
， O I_r
无 O O_v
与 O B_d
伦 O I_d
比 O O_v
的 O O_p
激 B-Trigger B_m
动 I-Trigger I_m

金 B-sent_Entity O_r
希 I-sent_Entity O_q
澈 I-sent_Entity B_nrt
我 B-Holder I_nrt
有 B-Degree O_x
点 I-Degree O_v
惊 B-Trigger O_n
讶 I-Trigger B_n
。 O I_n
。 O B_eng
。 O I_eng
金 B-Cause I_eng
希 I-Cause O_c
澈 I-Cause B_eng
第 I-Cause I_eng
五 I-Cause I_eng
。 O I_eng
。 O I_eng
天 O B_v
啊 O I_v
这 O O_uj
些 O O_x
人 O O_n
看 O O_eng
上 O O_x
他 O B_n
神 O I_n
马 O O_x
了 O B_i
啊 O I_i
！ O I_i
！ O I_i
很 O O_uj
争 O B_a
气 O I_a
啊 O O_x
两 O B_nr
位 O I_nr
给 O I_nr
力 O O_r
啊 O B_n
， O I_n
我 O B_a
们 O I_a
允 O O_x
浩 O O_x

e O B_nr
r O I_nr
. O I_nr
. O B_m
. O I_m
低 O O_x
调 O O_x
咁 O O_q
一 O O_y
下 O B_r
. O I_r
. O O_n
. O O_v
我 B-Holder O_f
鸭 B-Trigger O_r
梨 I-Trigger B_n
很 I-Trigger I_n
大 I-Trigger O_ul
“ O O_y
姐 O O_x
要 O O_x
是 O O_zg
死 O B_n
了 O I_n
给 O O_zg
我 O B_m
烧 O I_m
个 O O_p
哥 O O_n
。 O O_y
” O O_x
— O B_r
— O I_r
来 O B_nr
自 O I_nr
一 O O_x
个 O B_eng
8 O I_eng
0 O B_m
后 O I_m
愤 O I_m
怒 O B_v
大 O I_v
龄 O O_x
女 O B_m
青 O I_m
年 O B_m
的 O I_m
呐 O I_m
喊 O O_r
。 O B_n

太 B-Degree B_a
疯 B-Trigger I_a
狂 I-Trigger O_x
了 O O_n
1 O B_c
0 O I_c
月 O O_v
1 O O_ul
7 O O_p
日 O O_r
音 O O_v
乐 O O_q
剧 O O_n
全 O O_x
州 O O_x
巡 O O_x
演 O O_x
谢 O B_v
幕 O I_v
， O B_m
超 B-Degree I_m
级 I-Degree B_m
得 B-Trigger I_m
瑟 I-Trigger O_t
的 O B_v
某 O I_v
娃 O B_n
p O I_n
s O O_b
： O B_t
友 O I_t
情 O O_uj
提 O B_v
示 O I_v
， O O_x
请 O O_x
注 O O_d
意 O B_a
耳 O I_a
膜 O O_ul
- O B_m
- O I_m

太 B-Degree B_m
深 B-Trigger I_m
刻 I-Trigger O_m
了 I-Trigger B_n
上 B-sent_Entity I_n
班 I-sent_Entity I_n
的 I-sent_Entity B_n
心 I-sent_Entity I_n
情 I-sent_Entity B_v
比 O I_v
上 B-compared_Entity B_nr
坟 I-compared_Entity I_nr
还 B-Degree O_x
沉 B-Trigger B_b
重 I-Trigger I_b

" O B_z
好 B-Degree I_z
难 B-Trigger O_r
受 I-Trigger O_ng
~ O B_eng
肚 O I_eng
子 O O_x
难 O B_n
受 O I_n
~ O B_v
脚 O I_v
难 O O_x
受 O O_v
~ O B_v
脑 O I_v
子 O B_n
难 O I_n
受 O O_x
~ O O_x
心 O O_x
里 O O_d
更 O B_d
难 O I_d
受 O O_ul
~ O B_v
~ O I_v
今 O O_uj
天 O B_n
是 O I_n
周 O O_p
五 O B_v
耶 O I_v
, O O_d
没 O B_a
有 O I_a
往 O O_x
日 O O_x
的 O O_a
活 O B_v
力 O I_v
了 O O_x
" O B_n

文 O B_v
字 O I_v
功 O O_x
底 O O_n
不 O B_v
好 O I_v
， O O_x
表 O B_n
示 O I_n
本 B-Holder B_v
人 I-Holder I_v
很 B-Degree O_x
羞 B-Trigger B_s
愧 I-Trigger I_s
， O O_d
每 O B_v
次 O I_v
被 O O_x
他 O O_x
秒 O B_t
， O I_t
都 O O_v
无 O B_t
法 O I_t
用 O O_nr
言 O O_x
语 O B_v
来 O I_v
表 O B_t
达 O I_t
！ O O_uj
5 O B_n
5 O I_n
5 O O_ul
5 O O_x
5 O O_x
5 O B_n
5 O I_n
5 O B_n
5 O I_n
5 O B_d
5 O I_d
5 O O_x
( O B_v
图 O I_v
片 O B_r
来 O I_r
自 O O_zg
来 O B_a
自 O I_a
韩 O O_x
先 O B_r
生 O I_r
) O O_p

有 O I_r
人 O O_x
说 O O_d
… O B_n
我 O I_n
们 O O_p
这 O B_nr
个 O I_nr
工 O O_v
作 O B_v
… O I_v
起 O O_x
得 O B_m
比 O I_m
鸡 O I_m
早 O I_m
、 O I_m
睡 O I_m
得 O I_m
比 O I_m
狗 O I_m
晚 O I_m
~ O I_m
外 O I_m
表 O O_x
光 O B_n
鲜 O I_n
、 O B_v
内 O I_v
心 O B_v
落 B-Trigger I_v
寞 I-Trigger B_nr
~ O I_nr
~ O I_nr
我 O O_x
觉 O O_x
得 O B_r
咋 O I_r
这 O O_v
么 O O_x
有 O B_r
道 O I_r
理 O B_r
呢 O I_r
！ O B_vn
！ O I_vn
~ O O_x

烦 B-Trigger I_v
啊 I-Trigger O_p
， O O_n
找 B-Cause O_a
资 I-Cause O_x
料 I-Cause B_v
找 I-Cause I_v
不 I-Cause O_p
到 I-Cause O_n
。 O O_tg
我 O O_x
发 O B_n
现 O I_n
， O B_a
网 O I_a
络 O O_x
并 O B_n
不 O I_n
是 O B_a
像 O I_a
平 O O_x
常 O O_x
说 O O_r
的 O B_v
那 O I_v
样 O O_r
传 O B_r
播 O I_r
速 O O_v
度 O B_n
很 O I_n
快 O O_y
！ O O_x
不 O O_x
过 O O_x
一 O O_x
些 O O_v
八 O O_y
卦 O O_x
新 O O_v
闻 O B_n
就 O I_n
会 O O_v
很 O B_v
快 O I_v
！ O O_x
- O O_r
互 O B_v
粉 O I_v
群 O O_x

雪 O I_n
中 O O_c
送 O B_c
炭 O I_c
， O O_v
很 O B_a
形 O I_a
象 O O_v
！ O O_uj
落 O B_r
落 O I_r
快 O B_n
来 O I_n
， O I_n
你 O I_n
说 O B_d
对 O I_d
了 O O_x
， O B_c
真 O I_c
的 O B_m
是 O I_m
雪 O B_n
中 O I_n
送 O I_n
炭 O I_n
！ O O_d
白 O O_v
雪 O B_d
皑 O I_d
皑 O O_x
， O O_x
黑 O B_n
胖 O I_n
滚 O O_n
滚 O O_x
－ O B_n
－ O I_n
啧 O I_n
啧 O I_n
， O O_x
想 O O_zg
到 O B_n
就 O I_n
嗨 B-Trigger O_x
啊 O B_v
又 O I_v
遇 O O_a
美 O O_v
妞 O O_x
啊 O O_r
！ O O_v

刚 O I_p
看 O O_x
了 O B_d
一 O I_d
食 O O_v
人 O B_n
鱼 O I_n
。 O I_n
青 O I_n
青 O O_x
别 O B_i
碰 O I_i
水 O I_i
我 O I_i
最 O O_x
害 O B_z
怕 O I_z
鱼 O B_z
伯 O I_z
伯 O O_x
了 O O_x
。 O B_o
小 O I_o
孩 O O_x
子 O B_v
抓 O I_v
鱼 O O_d
什 O O_e
么 O O_y
滴 O O_d
最 B-Degree O_v
搞 B-Trigger O_j
笑 I-Trigger O_ng
了 O O_y
抓 O O_x
了 O O_x
半 O O_d
天 O O_v
还 O O_ul
是 O O_m
没 O B_n
抓 O I_n
到 O I_n
！ O O_x
！ O B_nr
我 B-Holder I_nr
想 B-Trigger B_v
你 B-sent_Entity I_v
了 O O_n

那 O O_d
个 O B_v
故 O I_v
事 O O_n
是 O B_nr
看 O I_nr
了 O O_ul
这 O O_x
个 O B_n
想 O I_n
起 O I_n
来 O B_v
的 O I_v
。 O B_r
你 B-Holder I_r
不 B-Negation O_v
要 I-Negation O_d
不 B-Negation B_v
高 B-Trigger I_v
兴 I-Trigger O_ul
。 O O_v
我 O O_ul
这 O B_m
样 O I_m
儿 O B_c
的 O I_c
才 O O_d
是 O B_v
中 O I_v
国 O O_x
女 O O_x
人 O O_r
的 O O_v
主 O O_r
流 O O_ul
。 O O_x
: O B_r
。 O I_r
我 O B_n
们 O I_n
是 O O_v
怎 O O_v
么 O O_ul
看 O B_r
异 O I_r
性 O O_v
的 O B_v
？ O I_v
很 O O_uj
犀 O O_x
利 O O_r

内 O I_df
牛 O O_d
满 O B_b
面 O I_b
！ O O_x
刚 O O_r
才 O B_l
午 O I_l
睡 O I_l
的 O O_uj
时 O O_d
候 O O_v
， O B_ns
有 O I_ns
点 O B_n
中 O I_n
暑 O O_uj
了 O B_b
， O I_b
就 O O_x
是 O O_x
醒 O O_x
不 O B_r
过 O I_r
来 O O_v
， O B_r
梦 O I_r
里 O O_v
就 O B_n
想 B-Trigger I_n
着 I-Trigger O_uj
吃 B-sent_Entity O_x
棒 I-sent_Entity O_zg
冰 I-sent_Entity B_a
吃 I-sent_Entity I_a
棒 I-sent_Entity O_x
冰 I-sent_Entity B_n
！ O I_n
结 O B_n
果 O I_n
， O O_x
下 O B_t
面 O I_t
的 O B_v
小 O I_v
鬼 O O_uj
真 O B_n
的 O I_n
买 O O_x
了 O B_n
棒 O I_n
冰 O B_t
！ O I_t

太 B-Degree O_x
可 B-Trigger B_d
怕 I-Trigger I_d
了 O O_v
。 O O_d
。 O B_t
。 O I_t
。 O O_x
建 O O_n
议 O O_f
立 O O_d
即 O B_v
疏 O I_v
散 O O_v
周 O B_n
围 O I_n
居 O O_v
民 O B_n
！ O I_n
！ O O_x
！ O B_n
这 O I_n
个 O O_x
波 O B_f
及 O I_f
得 O O_uj
大 O B_n
了 O I_n
。 O B_d
。 O I_d
。 O O_v
貌 O O_ul
似 O B_n
连 O I_n
绿 O O_x
化 O O_x
带 O O_d
都 O B_c
烧 O I_c
起 O O_ul
来 O O_x
了 O O_x
， O O_x
太 B-Degree O_x
吓 B-Trigger B_n
人 I-Trigger I_n
了 O B_d
胶 O I_d
州 O B_v
路 O I_v
余 O B_f
姚 O I_f
路 O B_n
大 O I_n
火 O O_x

看 O O_x
的 O B_r
内 O I_r
牛 O B_ns
面 O I_ns
~ O O_ud
朝 O O_a
鲜 O O_ul
进 O O_x
巴 O O_x
一 O O_x
球 O B_v
不 B-Negation I_v
容 B-Trigger O_nr
易 I-Trigger B_n
那 O I_n
么 O I_n
多 O O_d
国 O O_v
球 O B_v
迷 O I_v
为 O O_ul
朝 O O_x
鲜 O O_d
队 O B_v
疯 B-Trigger I_v
狂 I-Trigger O_ul
呐 O B_ns
喊 O I_ns
更 B-Degree I_ns
不 B-Negation B_nr
容 B-Trigger I_nr
易 I-Trigger O_n
所 O B_n
以 O I_n
中 O O_x
国 O O_v
足 O O_uj
球 O B_n
还 O I_n
是 O I_n
有 O O_x
其 O B_ns
牛 O I_ns
逼 O B_n
之 O I_n
处 O B_n

" O O_d
以 O B_a
前 O I_a
看 O B_r
过 O I_r
这 O O_m
组 O O_n
照 O B_n
片 O I_n
, O O_p
超 O B_nt
萌 O I_nt
啊 O I_nt
, O B_a
可 O I_a
惜 O B_v
电 O I_v
影 O O_d
里 O O_d
没 O B_a
有 O I_a
了 O B_c
! O I_c
转 O B_ns
。 O I_ns
。 O B_n
再 O I_n
发 O B_c
一 O I_c
张 O O_v
， O O_r
哈 O B_i
哈 O I_i
， O I_i
很 B-Degree I_i
喜 B-Trigger O_x
欢 I-Trigger O_x
这 B-sent_Entity B_f
个 I-sent_Entity I_f
跳 I-sent_Entity B_v
上 I-sent_Entity I_v
桌 I-sent_Entity O_r
子 I-sent_Entity O_v
的 I-sent_Entity B_n
动 I-sent_Entity I_n
作 I-sent_Entity O_x
。 O O_v
。 O O_v
。 O O_y
" O O_x

美 O I_v
翻 O B_n
了 O I_n
胶 O O_f
原 O B_v
蛋 O I_v
白 O O_ul
， O O_x
她 O O_v
最 O O_x
多 O O_x
比 O O_d
我 O O_v
小 O B_m
2 O I_m
岁 O O_x
， O B_o
但 O I_o
是 O O_x
我 O O_zg
觉 O B_v
得 O I_v
我 O B_r
看 O I_r
上 O O_v
去 O O_f
老 O B_n
好 O I_n
多 O O_uj
哦 O B_n
！ O I_n
！ O O_x
！ O O_x
她 B-Holder O_x
真 O O_x
的 O O_x
蛮 B-Degree O_j
好 B-Trigger O_v
看 I-Trigger O_ul
额 O B_n
大 O I_n
元 O I_n
~ O I_n
~ O O_x
年 O O_r
轻 O B_d
真 B-Degree I_d
好 B-Trigger O_p
~ O O_r
~ O O_n

剛 O O_m
看 O O_x
完 O B_c
《 O I_c
唐 O O_r
山 O B_v
大 O I_v
地 O O_r
震 O B_v
A O I_v
f O I_v
t O O_a
e O B_m
r O I_m
S O O_zg
h O O_x
o O O_x
c O O_x
k O O_r
》 O B_d
真 O I_d
的 O O_d
很 B-Degree B_v
感 B-Trigger I_v
人 I-Trigger O_n
! O B_m
! O I_m
! O O_x
. O O_x
. O B_a
. O I_a
洗 O O_d
個 O O_a
澡 O O_x
. O O_x
. O O_x
. O O_d
繼 O O_v
續 O O_v
看 O O_x
電 O B_nr
影 O I_nr
L O I_nr
o O B_n
r O I_n
. O B_eng
. O I_eng
. O I_eng

归 O I_eng
来 O I_eng
了 O I_eng
~ O I_eng
很 B-Degree I_eng
累 B-Trigger I_eng
很 B-Degree O_x
累 B-Trigger B_d
~ O I_d
假 O O_zg
期 O B_n
结 O I_n
束 O O_x
， O O_x
又 O O_x
要 O B_m
“ O I_m
开 O I_m
学 O O_v
” O O_q
了 O O_ng
， O B_m
唉 O I_m
~ O I_m
~ O B_v
心 O I_v
情 O O_v
就 O B_n
像 O I_n
乌 O B_eng
云 O I_eng
密 O I_eng
布 O B_m
的 O I_m
亚 O I_m
龙 O O_x
湾 O B_v
一 O I_v
样 O O_ul
~ O O_x
唉 B-Trigger O_d
~ O O_a
~ O O_d

" O O_x
乖 O B_t
~ O I_t
看 O B_v
了 O I_v
心 O O_x
里 O O_d
悲 B-Trigger O_v
哀 I-Trigger O_x
~ O B_n
人 O I_n
本 O O_x
善 O O_ul
刚 O O_x
因 O O_zg
贫 O O_x
病 O O_x
交 O B_n
加 O I_n
而 O O_d
死 O O_v
去 O B_nr
的 O I_nr
一 O I_nr
位 O I_nr
母 O O_uj
亲 O B_ns
, O I_ns
留 O I_ns
下 O B_r
仅 O I_r
三 O O_x
岁 O O_zg
的 O O_x
婴 O O_x
儿 O O_x
. O O_x
你 O O_a
认 O O_x
为 O O_v
这 O O_ul
孩 O B_s
子 O I_s
比 O B_a
你 O I_a
幸 O O_x
福 O B_n
吗 O I_n
? O O_v
" O O_d

哇 O B_j
。 O I_j
。 O I_j
。 O I_j
咁 O O_c
嘎 O B_v
， O I_v
背 O O_uj
位 O B_m
添 O I_m
呀 O B_n
。 O I_n
唔 O O_x
好 O B_v
搞 O I_v
啦 O O_d
～ O B_m
心 B-Trigger I_m
情 I-Trigger O_uj
唔 I-Trigger B_n
好 I-Trigger I_n
啊 O O_m
亚 O O_r
运 O B_v
就 O I_v
快 O O_r
结 O B_n
束 O I_n
啦 O O_p
好 O O_r
快 O B_a
无 O I_a
得 O O_y
同 O O_x
大 O O_x
家 O O_x
见 O O_y
面 O O_x
啦 O O_x
都 O O_x
最 O O_y
后 O O_o
两 O O_x
日 O B_n
啦 O I_n
你 O O_v
放 O O_y
过 O O_x
我 O O_y
啦 O O_a

很 B-Degree O_y
喜 B-Trigger O_x
欢 I-Trigger B_n
昨 B-sent_Entity I_n
天 I-sent_Entity O_y
拍 I-sent_Entity O_a
的 I-sent_Entity O_y
一 I-sent_Entity B_j
张 I-sent_Entity I_j
图 I-sent_Entity O_d
片 I-sent_Entity O_a
. O B_v
. O I_v
. O O_y
. O B_d
. O I_d
帅 B-Property B_v
呆 I-Property I_v
了 I-Property O_c

继 O I_n
续 O B_n
分 O I_n
享 O O_y
图 O O_d
片 O B_f
~ O I_f
~ O B_m
~ O I_m
萌 O O_y
的 O O_r
很 B-Degree B_v
开 B-Trigger I_v
心 I-Trigger O_r
。 O O_y
。 O O_x

" O B_v
又 O I_v
讓 O B_t
我 O I_t
情 O O_v
不 O O_uj
自 O B_m
禁 O I_m
的 O B_n
想 O I_n
起 O B_m
了 O I_m
些 O I_m
什 O I_m
麽 O I_m
力 O B_nr
宏 O I_nr
大 O I_nr
哥 O O_x
的 O B_v
婚 O I_v
礼 O B_v
, O I_v
那 O B_n
天 O I_n
力 B-Holder O_x
宏 I-Holder O_x
一 O O_x
定 O O_nr
很 B-Degree O_uj
悲 B-Trigger O_a
伤 I-Trigger B_v
吧 O I_v
, O O_x
没 O O_x
有 O O_x
等 O O_x
到 O O_d
白 O O_v
小 O O_r
姐 O B_i
. O I_i
. O I_i
. O I_i
. O O_uj
. O B_v
. O I_v
" O O_ul

恭 B-Trigger B_r
喜 I-Trigger I_r
啊 O O_n
！ O B_a
！ O I_a
你 O O_n
哋 O O_uj
都 O B_n
签 O I_n
咗 O O_x
喇 O B_r
. O I_r
. O O_n
我 O O_n
无 O B_d
机 O I_d
会 O O_zg
喇 O B_a
. O I_a
. O O_y
我 O O_x
支 O B_v
笔 O I_v
突 O B_v
然 O I_v
烂 O B_nr
咗 O I_nr
吖 O I_nr
. O B_m
. O I_m
! O I_m
心 B-Property I_m
情 I-Property I_m
越 I-Property I_m
来 I-Property O_x
越 I-Property O_x
紧 I-Property B_a
张 I-Property I_a
！ O O_zg
贝 O O_x
蒂 O O_x
， O O_r
我 O O_y
们 O O_d
需 O O_v
要 O O_zg
你 O O_nr
支 O B_m
笔 O I_m
啊 O O_r

我 B-Holder B_n
喜 B-Trigger I_n
欢 I-Trigger O_n
吃 B-sent_Entity B_m
但 O I_m
甜 O O_r
食 O B_v
发 O I_v
胖 O B_ad
啊 O I_ad
. O O_v
. O O_zg
. O O_x
苦 O B_m
恼 O I_m
睡 O O_x
前 O B_n
吃 O I_n
甜 O B_d
食 O I_d
很 O I_d
危 O B_a
险 O I_a
， O O_x
因 O B_nr
为 O I_nr
甜 O O_x
食 O B_r
很 O I_r
容 O B_v
易 O I_v
转 O O_r
化 O O_q
为 O O_q
肚 O O_y
子 O O_x
上 O O_r
的 O B_v
肉 O I_v
肉 O O_v
。 O O_c
（ O B_n
v O I_n
i O B_a
a O I_a
@ O O_y
没 O B_m
有 O I_m
昵 O I_m
称 O B_a
T O I_a
O O O_v
T O O_f
） O O_v

哎 O I_n
， O O_zg
刚 O B_an
想 O I_an
进 O O_x
去 O B_c
说 O I_c
我 O B_n
弟 O I_n
的 O O_zg
这 O B_a
张 O I_a
图 O B_v
的 O I_v
脑 O O_p
袋 O B_n
可 O I_n
以 O O_f
跟 O O_uj
俺 O B_n
们 O I_n
皮 O O_x
少 O O_x
比 O B_eng
比 O I_eng
了 O I_eng
， O O_x
结 O B_v
果 O I_v
就 O B_n
被 O I_n
梓 O B_eng
给 O I_eng
删 O I_eng
了 O O_x
。 O O_x
于 O O_e
是 O O_x
梗 O O_d
在 O O_v
我 O B_v
喉 O I_v
咙 O O_v
里 O O_r
真 B-Degree O_n
难 B-Trigger O_uj
受 I-Trigger O_r
。 O O_q
。 O O_n
。 O O_uj

入 O I_n
秋 O B_c
的 O I_c
海 O O_p
水 O B_r
微 O I_r
凉 O B_nr
， O I_nr
但 O B_nrt
不 O I_nrt
影 O O_ul
响 O O_x
大 O B_n
家 O I_n
的 O O_d
热 O B_n
情 O I_n
， O O_p
事 O O_v
实 O O_ul
上 O O_x
， O B_c
在 O I_c
冬 O O_v
天 O O_p
也 O O_r
有 O B_n
许 O I_n
多 O O_f
人 O O_d
冬 O B_v
泳 O I_v
， O O_x
我 B-Holder O_x
特 B-Degree O_x
诚 B-Trigger O_x
恳 I-Trigger B_n
的 O I_n
说 O O_uj
： O B_n
我 B-Holder I_n
很 B-Degree B_a
佩 B-Trigger I_a
服 I-Trigger O_x
你 B-sent_Entity O_c
们 I-sent_Entity O_d
， O B_vn
因 O I_vn
为 O B_n
我 B-Cause I_n
不 I-Cause O_uj
敢 I-Cause B_n
！ O I_n

回 O B_l
复 O I_l
哈 B-Trigger I_l
哈 I-Trigger O_x
惭 B-Trigger O_p
愧 I-Trigger B_t
打 O I_t
腹 O O_d
稿 O O_v
中 O B_m
囚 O I_m
哥 O O_n
可 O B_n
有 O I_n
日 O O_x
子 O O_r
没 O O_d
更 O B_a
新 O I_a
一 O O_uj
百 O O_v
单 O O_x
八 O O_r
将 O O_d
了 O B_v
“ O I_v
小 O B_r
A O I_r
说 O O_x
， O B_c
谢 B-Trigger I_c
谢 I-Trigger O_r
你 B-sent_Entity B_d
当 O I_d
年 O O_x
救 O O_x
了 O B_v
他 O I_v
。 O B_o
他 O I_o
每 O B_a
年 O I_a
都 O O_v
会 O B_n
烧 O I_n
钱 O O_f
给 O B_n
你 O I_n
。 O B_v
” O I_v

真 O I_n
的 O O_v
？ O B_d
不 O I_d
想 O B_i
见 O I_i
你 O I_i
我 B-Holder I_i
不 B-Negation I_i
鸡 B-Trigger O_ul
动 I-Trigger O_x
开 O O_a
学 O O_eng
见 O O_v
， O O_x
鸡 B-Trigger B_nr
冻 I-Trigger I_nr
。 O O_r
关 O B_t
你 O I_t
没 O O_v
事 O O_ul
～ O O_r
你 O O_x
有 O O_r
事 O B_r
关 O I_r
我 O O_d
什 O O_v
么 O B_v
事 O I_v
= O O_p
= O O_r
明 O O_x
儿 O O_x
我 O O_x
就 O B_d
有 O I_d
点 O O_x
儿 O B_v
事 O I_v
情 O O_v
了 O O_r
。 O O_r
哈 O B_i
哈 O I_i
。 O I_i
今 O B_n
天 O I_n
太 O O_v
特 O O_x
么 O O_n
的 O O_v
无 O O_x
聊 O O_v
了 O O_r

对 O I_v
。 O O_x
其 O O_r
实 O O_v
， O B_n
爱 O I_n
情 O O_r
真 O B_r
的 O I_r
很 O O_n
简 O O_x
单 O O_x
。 O B_t
从 O I_t
心 O O_r
出 O O_d
发 O B_r
的 O I_r
爱 O I_r
， O B_n
才 O I_n
算 O O_ul
是 O O_x
爱 O B_o
。 O I_o
好 B-Degree O_x
感 B-Trigger B_t
动 I-Trigger I_t
， O O_d
其 O B_d
实 O I_d
爱 O O_uj
情 O B_a
真 O I_a
的 O O_ul
很 O O_x
简 O O_p
单 O O_x
。 O B_d
有 O I_d
一 O O_x
种 O B_n
爱 O I_n
情 O B_d
叫 O I_d
做 O O_zg
冷 O B_a
淡 O I_a

呵 B-Trigger O_p
呵 I-Trigger O_s
团 O B_v
聚 O I_v
啦 O O_uj
狗 B-sent_Entity O_n
开 B-Trigger O_x
心 I-Trigger O_d
了 O B_v
呵 B-Trigger I_v
呵 I-Trigger O_v
都 O O_x
笑 O O_a
了 O B_v
。 O I_v
: O O_x
好 O B_d
狗 O I_d
狗 O B_n
5 B-Trigger I_n
5 I-Trigger B_d
5 I-Trigger I_d
5 I-Trigger O_zg
5 I-Trigger B_a
5 I-Trigger I_a
5 I-Trigger O_x
5 I-Trigger O_v
5 I-Trigger B_m
5 I-Trigger I_m
5 I-Trigger B_n
5 I-Trigger I_n
5 I-Trigger B_v
: O I_v
太 O B_a
好 O I_a
了 O O_x
。 O B_v
。 O I_v
狗 B-Cause B_v
狗 I-Cause I_v
终 I-Cause O_y
于 I-Cause O_n
和 I-Cause B_v
主 I-Cause I_v
人 I-Cause O_ul
团 I-Cause B_v
聚 I-Cause I_v
了 I-Cause O_d
。 O O_v
。 O O_ul

一 O O_x
年 O O_a
多 O B_n
没 O I_n
有 O B_m
去 O I_m
第 O I_m
三 O I_m
极 O I_m
吃 O I_m
午 O I_m
饭 O I_m
了 O I_m
， O I_m
今 B-Cause I_m
天 I-Cause I_m
去 I-Cause I_m
吃 I-Cause O_x
了 I-Cause B_l
手 I-Cause I_l
抓 I-Cause I_l
饼 I-Cause O_x
， I-Cause O_x
排 I-Cause B_n
队 I-Cause I_n
时 I-Cause B_d
间 I-Cause I_d
长 I-Cause O_c
了 I-Cause B_n
， I-Cause I_n
价 I-Cause B_v
格 I-Cause I_v
贵 I-Cause O_ul
了 I-Cause O_x
， I-Cause O_x
可 I-Cause O_x
是 I-Cause B_m
不 I-Cause I_m
好 I-Cause O_m
吃 I-Cause B_v
了 I-Cause I_v
， O O_v
失 B-Trigger B_ns
望 I-Trigger I_ns
啊 O I_ns
~ O O_v
~ O B_n
~ O I_n
~ O O_ul
~ O O_x

回 O I_t
复 O O_v
居 B-Cause O_v
然 I-Cause O_ul
又 I-Cause O_n
差 I-Cause O_v
一 I-Cause O_n
点 I-Cause O_x
。 O B_n
俺 O I_n
的 O B_n
三 O I_n
比 O O_a
一 O O_ul
啊 O O_x
！ O B_n
这 B-sent_Entity I_n
场 I-sent_Entity O_a
球 I-sent_Entity O_ul
看 I-sent_Entity O_x
得 I-sent_Entity B_c
太 B-Degree I_c
闷 B-Negation O_d
了 I-Negation B_v
， O I_v
希 B-Trigger O_ul
望 I-Trigger O_x
巴 B-sent_Entity B_v
西 I-sent_Entity I_v
的 I-sent_Entity O_zg
那 I-sent_Entity O_x
场 I-sent_Entity O_x
踢 I-sent_Entity O_x
得 I-sent_Entity O_x
好 I-sent_Entity O_x
看 I-sent_Entity O_x
点 I-sent_Entity B_v
。 O I_v
1 O B_d
智 O I_d
利 O O_d
； O B_d
有 O I_d
请 O I_d
b O O_x
y O O_r
@ O O_uj
澹 O B_j
台 O I_j
宇 O O_m

。 O O_x
。 O B_mq
。 O I_mq
是 O O_n
啊 O O_v
是 O O_ud
啊 O O_d
， O O_v
庆 B-Cause O_ul
功 I-Cause O_x
宴 I-Cause B_v
那 I-Cause I_v
天 I-Cause B_ns
我 I-Cause I_ns
们 I-Cause O_uj
多 I-Cause B_mq
多 I-Cause I_mq
臭 I-Cause O_v
美 I-Cause O_ud
拍 I-Cause B_v
几 I-Cause I_v
张 I-Cause O_m
~ I-Cause O_x
~ I-Cause O_x
~ I-Cause B_ns
到 I-Cause I_ns
最 I-Cause O_x
后 I-Cause O_v
咱 I-Cause O_v
俩 I-Cause B_eng
也 I-Cause I_eng
没 I-Cause O_x
和 I-Cause B_nr
上 I-Cause I_nr
影 I-Cause O_nr
， O O_x
这 O O_x
遗 B-Negation O_x
憾 I-Negation O_x
在 O O_v
庆 O O_y
功 O O_v
聚 O O_y
会 O O_x
时 O B_n
一 O I_n
定 O I_n
弥 O B_r
补 O I_r
上 O B_r
！ O I_r

啊 O I_m
！ O B_n
这 O I_n
也 O O_v
算 O B_m
民 O I_m
族 O O_x
品 O O_x
牌 O O_x
了 O O_v
~ O B_f
8 O I_f
5 O B_r
° O I_r
C O O_d
的 O B_v
面 O I_v
包 O O_f
真 O O_vn
的 O O_x
很 O O_r
好 O B_a
吃 O I_a
。 O O_p
。 O B_v
。 O I_v
: O B_n
: O I_n
: O O_n
: O B_d
? O I_d
: O B_v
看 O I_v
到 O O_f
这 O O_x
个 O O_x
横 O O_zg
幅 O O_x
我 B-Holder O_r
内 B-Trigger O_d
牛 I-Trigger O_v
满 I-Trigger B_n
面 I-Trigger I_n
啊 O B_n
。 O I_n
。 O O_ul
。 O O_x

啊 O I_m
？ O O_x
“ O O_eng
是 O O_uj
啊 O B_n
， O I_n
我 B-Holder B_d
生 O I_d
前 O O_zg
也 B-Degree B_v
很 I-Degree I_v
喜 B-Trigger O_x
欢 I-Trigger O_x
吃 B-sent_Entity O_x
的 O O_x
。 O O_x
” O O_x
司 O O_x
机 O O_x
听 O O_x
了 O B_v
吓 O I_v
得 O B_r
头 O I_r
皮 O B_n
发 O I_n
麻 O O_r
！ O B_n
接 O I_n
着 O B_n
少 O I_n
妇 O O_zg
又 O O_x
说 O O_x
： O O_x
“ O O_x
可 O O_zg
是 O O_x
， O O_x
生 O O_v
了 O O_y
孩 O O_x
子 O O_r
之 O B_t
后 O I_t
胃 O O_d
口 O O_d
全 O B_v
变 O I_v
了 O O_v
！ O O_uj
” O O_x

林 O B_n
徽 O I_n
因 O O_v
长 O O_ul
得 O O_v
果 O O_ud
然 O B_n
漂 O I_n
亮 O I_n
， O I_n
怪 O O_x
不 O B_c
得 O I_c
有 O B_n
三 O I_n
个 O O_d
名 O O_v
士 O O_x
为 O O_x
她 O B_c
痴 B-Trigger I_c
迷 I-Trigger O_x
一 O O_v
生 O O_ul
林 O B_n
徽 O I_n
因 O B_f
. O I_f
泰 O B_n
戈 O I_n
尔 O O_a
. O O_v
梁 O O_ul
思 O O_x
成 O O_x
。 O O_x
泰 O B_nr
戈 O I_nr
尔 O I_nr
看 O O_a
着 O O_ud
很 O B_d
像 O I_d
一 O B_a
个 O I_a
布 O O_x
袋 O B_l
和 O I_l
尚 O I_l
啊 O O_v
？ O B_m

" O B_n
看 O I_n
得 O O_p
人 O O_r
恶 B-Negation B_v
心 I-Negation I_v
, O B_m
吃 O I_m
的 O B_nr
蟑 O I_nr
螂 O I_nr
舒 O O_x
服 O B_nr
! O I_nr
在 O I_nr
吃 O O_x
饭 O B_nr
的 O I_nr
, O I_nr
千 O O_x
万 O B_nr
不 O I_nr
要 O I_nr
看 O B_v
~ O I_v
徐 O O_d
福 O O_v
记 O B_m
吃 O I_m
出 O B_n
蟑 O I_n
螂 O B_nr
… O I_nr
… O O_zg
… O O_x
… O O_x
这 O O_x
蟑 O B_v
螂 O I_v
应 O I_v
该 O B_n
死 O I_n
的 O O_x
很 B-Degree O_v
满 B-Trigger O_uj
足 I-Trigger B_n
" O I_n

等 O I_a
待 O O_x
那 O O_p
三 O B_v
个 O I_v
妖 O O_uj
孽 O O_x
出 O B_m
去 O I_m
买 O B_df
饭 O I_df
还 O O_v
没 O O_x
回 O B_nr
来 O I_nr
， O O_v
我 O B_v
都 O I_v
要 O B_n
饿 O I_n
死 O O_x
在 O O_x
酒 O O_x
店 O O_x
里 O O_r
了 O B_n
， O I_n
明 O B_v
天 O I_v
可 O O_v
以 O O_uj
回 O O_a
家 O B_v
了 O I_v
， O O_x
苏 O O_x
州 O B_v
保 O I_v
姆 O O_r
做 O B_m
的 O I_m
菜 O B_n
吃 O I_n
起 O B_v
来 O I_v
， O B_v
唉 B-Trigger I_v
， O O_d
但 O O_v
是 O B_v
还 O I_v
有 O O_x
很 O O_r
多 O O_d
烦 B-Trigger O_v
心 I-Trigger B_v
事 O I_v

万 O B_n
圣 B-Trigger I_n
节 I-Trigger O_f
快 I-Trigger O_ul
乐 I-Trigger O_x
吧 I-Trigger B_t
！ O I_t
哈 B-Trigger B_c
哈 I-Trigger I_c
哈 I-Trigger B_n
哈 I-Trigger I_n
分 O O_ul
享 O O_x
图 O B_ns
片 O I_ns
这 B-sent_Entity B_nrt
个 I-sent_Entity I_nrt
太 B-Degree O_v
逗 B-Trigger O_uj
乐 I-Trigger O_n

看 O B_v
这 O I_v
情 O O_x
况 O O_zg
下 O O_x
半 O B_c
场 O I_c
一 O B_v
比 O I_v
一 O B_m
平 O I_m
局 O B_n
。 O I_n
斗 B-Holder I_n
牛 I-Holder O_x
士 I-Holder B_nr
紧 B-Trigger I_nr
张 I-Trigger I_nr
了 O B_a
吗 O I_a
下 O O_y
半 O O_x
场 O B_o
一 O I_o
定 O I_o
要 O I_o
进 O B_v
球 O I_v
啊 O B_n
。 O I_n
。 O B_r
。 O I_r
。 O O_d
是 O B_a
挺 B-Degree I_a
可 B-Trigger O_x
惜 I-Trigger O_v
. O O_r
. O B_n
. O I_n
. O B_n
. O I_n
托 B-Cause I_n
雷 I-Cause B_j
斯 I-Cause I_j
没 I-Cause O_m
上 I-Cause B_n
真 B-Degree I_n
可 B-Trigger O_x
惜 I-Trigger B_n
。 O I_n

又 O B_a
重 O I_a
新 O O_ul
看 O O_y
了 O B_n
一 O I_n
遍 O I_n
， O B_d
热 B-Trigger I_d
泪 I-Trigger O_v
盈 I-Trigger B_n
眶 I-Trigger I_n
哪 O O_zg
~ O O_x
， O O_x
还 O O_x
是 O O_x
最 B-Degree O_v
爱 B-Trigger O_d
c B-sent_Entity B_v
h I-sent_Entity I_v
a I-sent_Entity B_m
n I-sent_Entity I_m
d I-sent_Entity I_m
l I-sent_Entity I_m
e I-sent_Entity I_m
r I-sent_Entity B_nr
！ O I_nr
个 O I_nr
人 O B_v
偏 O I_v
好 O O_d
喜 B-Trigger B_v
欢 I-Trigger I_v
第 O O_x
五 O O_x
季 O O_d
开 O B_a
始 O I_a
~ O O_v
O O O_ul
p O B_m
r O I_m
a O O_x
h O B_l
老 O I_l
友 O I_l
记 O I_l
告 O O_r
别 O O_x
专 O O_x
访 O B_c

同 O B_a
桌 O I_a
走 O B_eng
了 O I_eng
~ O I_eng
很 B-Degree I_eng
不 B-Negation I_eng
舍 B-Trigger I_eng
得 I-Trigger I_eng
， O I_eng
因 B-Cause O_x
为 I-Cause B_n
她 I-Cause I_n
在 I-Cause B_d
这 I-Cause I_d
里 I-Cause B_v
让 I-Cause I_v
我 I-Cause B_m
感 I-Cause I_m
到 I-Cause O_n
我 I-Cause B_v
回 I-Cause I_v
到 I-Cause O_x
了 I-Cause B_eng
5 I-Cause I_eng
0 I-Cause I_eng
2 I-Cause I_eng
~ I-Cause I_eng
那 I-Cause B_nr
是 I-Cause I_nr
很 I-Cause I_nr
熟 I-Cause B_v
悉 I-Cause I_v
的 I-Cause B_v
感 I-Cause I_v
觉 I-Cause O_x
， I-Cause B_n
久 I-Cause I_n
违 I-Cause O_v
的 I-Cause O_ul
感 I-Cause O_x
觉 I-Cause O_d
！ O O_d
！ O B_v
m O I_v
i O O_x
s O B_c
s O I_c
~ O O_r
！ O O_p
！ O B_r

是 O O_v
我 O O_r
想 O B_v
太 O I_v
多 O O_r
， O B_v
你 O I_v
总 O O_ul
这 O B_m
样 O I_m
说 O I_m
， O O_x
但 O O_r
你 O O_v
却 O O_d
没 O B_v
有 O I_v
， O O_uj
真 B-Degree B_n
的 I-Degree I_n
心 B-Trigger O_x
疼 I-Trigger B_v
我 O I_v
. O O_uj
. O B_n
. O I_n
在 O O_x
伤 O O_x
心 O B_eng
欲 O I_eng
绝 O I_eng
的 O I_eng
时 O O_x
候 O O_x
， O O_x
听 O O_x
这 O O_v
歌 O O_r
， O O_v
眼 O O_d
泪 O O_m
也 O O_x
情 O O_r
不 O O_b
自 O B_r
禁 O I_r
的 O O_v
不 O O_x
断 O O_c
往 O O_r
下 O O_d
落 O B_v
。 O I_v

确 O B_d
实 O I_d
如 O B_a
此 O I_a
！ O O_r
！ O B_m
！ O I_m
【 O I_m
上 O O_p
班 O B_i
族 O I_i
采 O I_i
访 O I_i
】 O O_uj
即 O B_n
使 O I_n
每 O O_x
天 O O_v
更 B-Degree B_nz
更 I-Degree I_nz
更 I-Degree O_x
痛 B-Trigger B_n
苦 I-Trigger I_n
地 O O_d
天 O B_i
天 O I_i
无 O I_i
偿 O I_i
加 O O_uj
班 O B_d
， O I_d
只 O O_zg
为 O B_v
了 O I_v
那 O O_x
些 O O_x
爱 O B_ad
我 O I_ad
的 O B_c
和 O I_c
我 O O_x
爱 O O_x
的 O O_x
人 O O_x
。 O B_nz
。 O I_nz
。 O I_nz
。 O B_v

桃 O O_x
子 O B_c
妈 O I_c
很 O B_r
生 O I_r
气 O O_d
， O O_d
后 O O_d
果 O B_an
很 O I_an
严 O O_uv
重 O B_t
， O I_t
责 O B_v
问 O I_v
我 O B_v
过 O I_v
去 O O_x
这 O O_d
1 O B_p
1 O I_p
年 O B_r
爹 O I_r
是 O O_v
这 O O_r
么 O O_uj
当 O O_c
的 O O_r
. O O_v
. O O_uj
. O O_n
我 B-Holder O_x
也 O O_x
在 O O_x
自 B-Trigger O_x
责 I-Trigger O_x
思 I-Trigger B_n
过 I-Trigger I_n
。 O O_n
估 O O_d
计 O B_n
今 O I_n
晚 O O_x
没 O B_n
饭 O I_n
吃 O O_zg
. O B_a
. O I_a
. O O_x

人 O I_n
在 O O_r
面 O B_t
临 O I_t
幸 O O_r
福 O B_m
时 O I_m
会 O O_m
突 O O_n
然 O O_v
变 O B_r
得 O I_r
胆 O O_p
怯 O O_uj
人 O B_m
在 O I_m
面 O I_m
临 O O_r
幸 O O_d
福 O O_p
时 O B_v
会 O I_v
突 O B_v
然 O I_v
变 O O_x
得 O B_v
胆 B-Trigger I_v
怯 I-Trigger B_t
， O I_t
抓 O B_v
住 O I_v
幸 O O_v
福 O B_m
其 O I_m
实 O I_m
比 O O_x
忍 O O_n
受 O O_p
痛 O B_v
苦 O I_v
更 O B_a
需 O I_a
要 O B_n
勇 O I_n
气 O B_ad
。 O I_ad
早 O B_v
安 O I_v

发 B-Cause I_a
展 I-Cause O_n
商 I-Cause O_p
的 I-Cause B_v
员 I-Cause I_v
工 I-Cause B_a
素 I-Cause I_a
质 I-Cause B_n
越 I-Cause I_n
来 I-Cause B_ad
越 I-Cause I_ad
低 I-Cause B_v
， O I_v
悲 B-Trigger B_a
哀 I-Trigger I_a

回 O B_v
复 O I_v
？ O B_a
无 B-Trigger I_a
聊 I-Trigger B_d
啊 O I_d
！ O O_p
！ O B_v
！ O I_v
听 O B_an
说 O I_an
某 O O_d
人 O B_v
要 O I_v
来 O B_n
江 O I_n
苏 O O_x
， O B_n
真 O I_n
的 O O_x
吗 O B_n
？ O I_n
最 O I_n
好 O O_uj
到 O B_n
南 O I_n
京 O I_n
！ O I_n
！ O B_i
！ O I_i
！ O I_i
好 O I_i
久 O O_x
没 O B_a
见 O I_a
某 O O_x
人 O B_v
了 O I_v
. O O_x
. O B_a
. O I_a
. O O_zg
. O O_x
. O O_x
. O O_x
. O B_v
. O I_v
. O B_r

其 O O_v
实 O O_v
说 O B_ns
真 O I_ns
的 O O_x
， O B_d
新 O I_d
版 O O_y
《 O O_x
三 O B_a
国 O I_a
》 O O_v
我 B-Holder B_ns
觉 B-Trigger I_ns
得 I-Trigger O_x
除 O O_x
了 O O_x
刘 O O_x
备 O B_i
这 O I_i
个 O I_i
角 O O_v
色 O B_r
演 O I_r
得 O O_ul
很 O B_m
失 O I_m
败 O I_m
之 O I_m
外 O I_m
， O I_m
其 O I_m
他 O I_m
的 O I_m
演 O I_m
员 O O_x
都 O B_d
非 O I_d
常 O B_l
不 O I_l
错 O I_l
～ O O_x
～ O B_b
整 O I_b
部 O O_x
片 O B_ns
子 O I_ns
还 O O_x
是 O O_r
值 O B_v
得 O I_v
一 O B_p
看 O I_p
的 O B_nrfg
～ O I_nrfg
～ O B_r

史 O B_n
上 O I_n
最 O B_v
销 O I_v
魂 O O_d
酱 O B_v
油 O I_v
这 O B_f
一 O I_f
张 O O_x
也 O B_r
大 B-Trigger I_r
爱 I-Trigger O_uj
… O B_n
… O I_n
很 B-Degree O_d
动 B-Trigger B_d
感 I-Trigger I_d
… O B_a
… O I_a
很 B-Degree O_x
喜 B-Trigger O_x
欢 I-Trigger B_n
严 B-sent_Entity I_n
宽 I-sent_Entity B_n
… O I_n
… O B_c
不 O I_c
用 O B_l
演 O I_l
都 O I_l
很 O I_l
有 O O_uj
戏 O O_x
… O O_x
… O O_x

无 B-Degree O_f
法 I-Degree O_d
自 I-Degree B_n
拔 I-Degree I_n
地 I-Degree B_n
喜 B-Trigger I_n
欢 I-Trigger O_r
上 O B_m
你 B-sent_Entity I_m
， O O_d
给 O O_a
我 O O_v
力 O O_x
量 O O_x
， O O_zg
以 O B_n
后 O I_n
的 O O_x
日 O O_x
子 O O_zg
没 O B_v
有 O I_v
你 O B_nr
怎 O I_nr
么 O O_x
办 O O_x
， O B_v
不 O I_v
解 O O_v
释 O O_d
轉 O O_d
發 O B_n
微 O I_n
博 O O_x
。 O O_x
因 B-Cause O_x
為 I-Cause B_i
你 I-Cause I_i
是 I-Cause I_i
羅 I-Cause I_i
志 I-Cause O_uv
祥 I-Cause B_v
， O I_v
所 O O_f
以 O O_r
更 B-Degree O_x
加 I-Degree O_p
愛 B-Trigger O_r
你 B-sent_Entity B_n

4 O I_c
天 O O_r
之 O O_v
後 O B_nr
會 O I_nr
得 O I_nr
到 O O_x
很 O B_c
多 O I_c
。 O B_d
希 B-Trigger I_d
望 I-Trigger O_v
大 B-sent_Entity O_r
家 I-sent_Entity O_x
都 I-sent_Entity O_o
幸 I-sent_Entity O_x
福 I-sent_Entity O_x
. O O_m
. O B_t
. O I_t
. O O_x
. O B_m

很 B-Degree B_t
厉 B-Trigger I_t
害 I-Trigger O_x
啊 O B_m
. O I_m
. O B_t
唉 B-Trigger I_t
~ I-Trigger O_x
~ I-Trigger O_x
~ I-Trigger O_zg
人 O B_n
都 O I_n
是 O O_x
现 O O_m
实 O B_nr
的 O I_nr
！ O O_nr
！ O O_v
！ O B_v
广 O I_v
美 O B_m
学 O I_m
生 O O_x
何 O B_v
伟 O I_v
锋 O B_n
毕 O I_n
业 O O_d
作 O B_a
品 O I_a
- O B_m
《 O I_m
小 O I_m
胖 O I_m
妞 O I_m
》 O O_x
很 O O_zg
好 O B_a
看 O I_a
很 O O_y
好 O B_m
看 O I_m
！ O O_e
！ O O_x
强 B-Degree O_x
烈 I-Degree O_x
推 B-Trigger O_n
荐 I-Trigger O_d
！ O O_v
！ O B_n

为 O O_uj
毛 O O_x
是 O O_x
宝 O O_x
钗 O B_ns
， O I_ns
咱 B-Holder B_n
明 O I_n
明 O B_nr
最 B-Degree I_nr
喜 B-Trigger I_nr
欢 I-Trigger B_n
林 B-sent_Entity I_n
妹 I-sent_Entity B_n
妹 I-sent_Entity I_n
~ O O_x
~ O O_x
~ O O_a
果 O B_n
然 O I_n
我 B-Holder O_x
最 B-Degree O_zg
愛 B-Trigger B_v
湘 B-sent_Entity I_v
雲 I-sent_Entity O_zg
黛 I-sent_Entity B_v
玉 I-sent_Entity I_v
。 O O_x
【 O O_x
附 O B_i
图 O I_i
： O I_i
金 O I_i
陵 O O_x
十 O O_x
二 O O_x
金 O O_p
钗 O O_nr
的 O O_v
星 O B_nr
座 O I_nr
与 O O_x
生 O O_r
肖 O B_t
】 O I_t

。 O B_v
。 O I_v
。 O B_nr
? O I_nr
8 O I_nr
0 O O_x
后 O O_x
? O O_x
奔 O B_d
3 O I_d
? O O_r
没 O O_d
房 O O_v
? O O_j
没 O B_nr
钱 O I_nr
? O I_nr
没 O O_x
车 O O_x
? O B_n
没 O I_n
经 O O_x
验 O B_nr
? O I_nr
未 O B_i
婚 O I_i
? O I_i
没 O I_i
死 O O_uj
看 O B_n
到 O I_n
这 O O_p
个 O B_n
最 O I_n
后 O O_x
一 O O_x
个 O O_x
， O O_x
我 B-Holder O_x
还 O O_x
是 O B_m
有 B-Degree I_m
点 I-Degree O_t
欣 B-Trigger O_x
慰 I-Trigger O_v
的 O O_m
. O O_x
. O B_v
. O I_v

回 O O_v
复 O O_n
看 O O_x
出 O B_v
来 O I_v
了 O O_x
！ O O_v
你 O B_n
是 O I_n
怪 O O_x
蜀 O B_v
黍 O I_v
。 O O_x
。 O O_v
。 O O_v
。 O B_v
。 O I_v
。 O B_r
这 O I_r
么 O B_f
欠 O I_f
啊 O B_m
还 O I_m
戴 O O_x
个 O O_r
蝴 O B_c
蝶 O I_c
结 O B_n
… O I_n
不 O B_v
过 O I_v
我 B-Holder O_uj
喜 B-Trigger B_m
欢 I-Trigger I_m
这 B-sent_Entity I_m
眼 I-sent_Entity O_x
神 I-sent_Entity B_v
。 O I_v
。 O O_v
。 O B_v
很 O I_v
想 O O_ul
虐 O O_x
待 O O_r
一 O O_v
下 O O_v
。 O B_n
。 O I_n
。 O O_x

我 O O_x
想 O O_x
对 O O_x
某 O O_x
水 O B_r
瓶 O I_r
说 O O_v
一 O O_y
句 O O_d
“ O O_v
对 O O_q
不 O B_n
起 O I_n
” O I_n
双 O O_x
子 O B_c
很 O I_c
对 O O_r
， O B_v
双 O I_v
子 O O_r
很 O B_n
害 O I_n
怕 O O_x
亲 O O_x
人 O O_x
的 O O_d
压 O O_v
力 O B_v
， O I_v
表 O B_m
面 O I_m
上 O O_x
看 O O_x
不 O O_x
出 O O_x
来 O O_r
， O O_v
其 O O_p
实 O O_r
已 O B_n
经 O I_n
崩 B-Trigger O_v
溃 I-Trigger B_m
了 O I_m
！ O O_x
。 O B_l
不 O I_l
被 O I_l
情 O O_x
人 O B_n
关 O I_n
注 O O_d
。 O O_p

昨 O B_n
天 O I_n
晚 O O_zg
上 O B_v
， O I_v
偶 B-Holder B_n
的 O I_n
心 O O_uj
情 O B_n
沮 B-Trigger I_n
丧 I-Trigger O_x
到 B-Degree B_n
了 I-Degree I_n
极 I-Degree O_f
点 I-Degree B_v

今 O I_v
天 O I_v
天 O O_x
气 O B_d
狂 O I_d
热 O B_d
， O I_d
事 O B_v
情 O I_v
狂 O O_ul
多 O O_x
， O O_x
心 O O_d
情 O O_p
超 O B_n
烦 O I_n
。 O B_v
幸 O I_v
而 O O_x
球 O O_x
学 O B_t
妹 O I_t
为 O I_t
了 O I_t
做 O O_x
了 O O_n
一 O O_uj
件 O B_n
令 O I_n
老 O B_a
衲 O I_a
十 B-Degree O_v
分 I-Degree O_ul
感 B-Trigger B_d
动 I-Trigger I_d
的 O O_x
事 O B_i
情 O I_i
， O I_i
如 O I_i
春 O B_a
风 O I_a
化 O O_x
雨 O B_n
， O I_n
将 O O_d
俺 O O_m
内 O O_x
心 O B_n
烦 O I_n
躁 O B_v
全 O I_v
部 O O_x
灭 O B_d
了 O I_d
。 O O_n

灾 O I_n
难 O B_p
是 O I_p
多 O O_v
， O O_ul
地 O B_m
球 O I_m
人 O O_v
团 O B_nr
结 O I_nr
啊 O B_m
今 O I_m
年 O B_v
灾 O I_v
难 O O_uj
真 O B_n
的 O I_n
是 O O_x
太 O O_v
多 O B_l
了 O I_l
， O I_l
应 O I_l
该 O O_x
说 O O_d
中 O O_r
国 O B_n
这 O I_n
几 O B_a
年 O I_a
都 O B_n
有 O I_n
很 O O_v
多 O O_ul
灾 O O_x
难 O O_x
， O B_n
愿 B-Trigger I_n
逝 B-sent_Entity O_v
者 I-sent_Entity O_m
安 I-sent_Entity O_x
息 I-sent_Entity B_n
也 O I_n
希 B-Trigger O_n
望 I-Trigger B_a
灾 B-sent_Entity I_a
难 I-sent_Entity O_zg
不 I-sent_Entity B_t
要 I-sent_Entity I_t
再 I-sent_Entity B_n
度 I-sent_Entity I_n
降 I-sent_Entity B_d
临 I-sent_Entity I_d
这 I-sent_Entity O_v
里 I-sent_Entity O_d
了 I-sent_Entity O_m

一 B-Cause O_x
早 I-Cause B_v
起 I-Cause I_v
来 I-Cause O_v
得 I-Cause B_ns
知 I-Cause I_ns
噩 I-Cause O_r
耗 I-Cause B_m
， O I_m
好 B-Degree O_d
难 B-Negation O_v
过 I-Negation B_m
。 O I_m
但 B-Trigger B_n
愿 I-Trigger I_n
负 B-sent_Entity O_x
能 I-sent_Entity O_v
量 I-sent_Entity B_n
能 I-sent_Entity I_n
激 I-sent_Entity B_v
发 I-sent_Entity I_v
出 I-sent_Entity O_d
更 I-sent_Entity B_v
多 I-sent_Entity I_v
的 I-sent_Entity B_n
正 I-sent_Entity I_n
能 I-sent_Entity B_df
量 I-sent_Entity I_df
。 I-sent_Entity B_d
也 I-sent_Entity I_d
但 I-sent_Entity B_v
愿 I-sent_Entity I_v
正 I-sent_Entity B_r
能 I-sent_Entity I_r
量 I-sent_Entity O_ul
的 I-sent_Entity O_x
出 I-sent_Entity B_d
现 I-sent_Entity I_d
， I-sent_Entity B_v
永 I-sent_Entity I_v
远 I-sent_Entity B_v
不 I-sent_Entity I_v
是 I-sent_Entity B_n
以 I-sent_Entity I_n
这 I-sent_Entity O_x
样 I-sent_Entity O_a
的 I-sent_Entity B_v
方 I-sent_Entity I_v
式 I-sent_Entity O_x
。 I-sent_Entity B_v

新 O O_v
的 O B_n
开 O I_n
始 O O_v
， O B_v
让 O I_v
我 O O_v
们 O O_d
心 O O_m
灵 O O_uj
继 O O_a
续 O B_n
坚 O I_n
强 O O_x
下 O O_d
去 O B_v
！ O I_v
走 O O_d
出 O B_n
阴 O I_n
霾 O O_uj
。 O B_v
。 O I_v
。 O O_x
或 O B_d
许 O I_d
这 O B_c
一 O I_c
片 O O_p
灰 O B_r
， O I_r
大 B-Holder O_uj
家 I-Holder B_n
今 O I_n
天 O O_x
心 O O_x
情 O O_a
都 O O_uj
不 B-Negation B_v
太 B-Degree I_v
好 B-Trigger O_x
~ O O_v
中 O B_r
国 O I_r
人 O B_n
， O I_n
加 O B_v
油 O I_v
。 O B_v
。 O I_v
。 O B_t

很 B-Degree O_x
好 B-Trigger B_v
很 B-Degree I_v
好 B-Trigger B_n
可 B-Trigger I_n
恶 I-Trigger O_x
益 O O_x
晒 O O_x
他 O B_d
地 O I_d
啦 O O_r
原 O B_m
來 O I_m
是 O O_n
真 O O_x
的 O B_n
居 O I_n
然 O B_t
男 O I_t
女 O B_n
混 O I_n
住 O O_d
. O B_v
. O I_v
. O I_v
5 O O_x
栋 O B_ns
唔 O I_ns
得 O O_n
了 O O_x
哦 O B_v
. O I_v
5 O O_x
栋 O O_x
最 O O_x
终 O O_x
系 O B_d
男 O I_d
女 O B_a
混 O I_a
宿 O B_v
， O I_v
不 O O_nr
过 O O_v
有 O B_r
班 O I_r
白 O O_y
痴 O B_d
~ O I_d
未 O O_v
见 O B_d
过 O I_d
女 O B_d
咩 O I_d
？ O B_n

哇 O B_v
貓 O I_v
很 O B_m
型 O I_m
鴨 O I_m
！ O I_m
陈 O O_q
豪 O O_y
介 O O_ud
绍 O O_ul
新 O O_e
剧 O B_m
《 O I_m
公 O O_m
主 O B_d
嫁 O I_d
到 O O_v
》 O B_n
片 O I_n
段 O B_v
2 O I_v
0 O O_x
1 O B_c
0 O I_c
- O O_v
0 O O_n
8 O B_nr
- O I_nr
2 O O_x
1 O O_d
明 O O_v
晚 O O_ug
9 O O_b
3 O O_o
0 O O_x
， O O_x
希 O O_y
望 O O_n
你 B-Holder O_d
哋 O O_k
睇 O O_ng
的 O O_x
开 B-Trigger B_nr
心 I-Trigger I_nr
！ O B_v

？ O B_n
？ O I_n
？ O O_x
点 O B_n
解 O I_n
会 O O_v
甘 O O_v
既 O O_x
今 O B_m
天 O I_m
很 O B_m
累 O I_m
哦 O I_m
~ O I_m
~ O O_x
近 O B_m
排 O I_m
真 O O_x
的 O B_m
好 O I_m
缺 O B_t
乏 O I_t
安 O B_m
全 O I_m
感 O I_m
， O O_x
对 O B_v
所 O I_v
有 O O_r
野 O O_y
都 O O_vg
害 B-Trigger O_uj
怕 I-Trigger B_v
， O I_v
快 O O_x
D O O_x
过 O O_x
尼 O O_x
个 O O_x
星 O B_v
期 O I_v
吧 O O_v
！ O O_nr
！ O O_c
将 O B_t
烦 O I_t
恼 O O_d
抛 O O_v
掉 O O_e
~ O O_x
~ O O_x

虽 O O_v
然 O B_d
咱 O I_d
小 O O_a
同 O B_v
学 O I_v
红 O B_nr
包 O I_nr
压 O I_nr
的 O O_x
是 O O_p
重 O B_b
庆 O I_b
， O O_b
因 O O_d
为 O B_v
偶 O I_v
知 O O_x
道 O O_a
肯 O O_eng
定 O B_nr
是 O I_nr
这 O O_q
个 O B_t
结 O I_t
果 O O_y
！ O O_x
但 O O_x
内 O O_d
心 O B_a
咱 O I_a
小 O B_v
同 O I_v
学 O O_x
是 O O_x
希 O O_x
望 O B_c
沈 O I_c
阳 O O_r
胜 O O_n
的 O B_n
！ O I_n
比 O B_n
赛 O I_n
结 O O_v
束 O O_uj
了 O O_v
， O B_ns
心 O I_ns
有 B-Degree O_x
点 I-Degree B_c
痛 B-Trigger I_c
。 O O_d
。 O B_v
。 O I_v

今 O I_v
天 O O_v
终 O B_r
于 O I_r
上 O B_n
了 O I_n
外 O O_x
教 O O_c
的 O B_n
课 O I_n
~ O O_r
~ O O_n
比 O B_n
想 O I_n
象 O O_v
中 O B_v
简 O I_v
单 O B_ns
、 O I_ns
啊 B-Trigger O_v
哈 I-Trigger O_uj
哈 I-Trigger O_x
。 O B_vn
是 O I_vn
个 O B_v
很 O I_v
n O O_ul
i O O_x
c O O_n
e O B_v
的 O I_v
人 O I_v
。 O O_x
可 O O_x
W O O_x
不 O O_x
幸 O B_t
中 O I_t
招 O B_d
， O I_d
上 O O_f
台 O O_ul
对 O B_n
话 O I_n

T O O_n
M O O_x
D O O_x
标 B-sent_Entity O_p
题 I-sent_Entity B_n
党 I-sent_Entity I_n
我 B-Holder O_f
恨 B-Trigger B_a
你 O I_a
们 O O_x
！ O O_zg
！ O B_o
！ O I_o
（ O O_x
感 O O_v
谢 O O_q
分 O O_d
享 O B_eng
更 O I_eng
快 O I_eng
乐 O I_eng
） O O_uj

爱 O O_x
. O O_v
. O O_eng
. O B_a
. O I_a
. O B_j
. O I_j
. O O_x
. O B_ns
. O I_ns
感 B-sent_Entity B_n
动 I-sent_Entity I_n
的 I-sent_Entity O_x
M I-sent_Entity B_eng
V I-sent_Entity I_eng
可 O I_eng
能 O B_n
有 O I_n
点 O O_n
老 O O_r
了 O O_v
但 O B_r
是 O I_r
真 B-Degree O_x
的 I-Degree O_x
是 I-Degree O_x
不 B-Trigger O_x
错 I-Trigger B_v
， O I_v
没 O B_v
看 O I_v
过 O O_d
的 O B_a
仔 O I_a
细 O O_x
看 O O_x
一 O O_nr
下 O B_m
吧 O I_m
~ O I_m
~ O I_m
~ O I_m
最 O I_m
后 O I_m
一 O I_m
句 O I_m
话 O B_v
“ O I_v
窝 O O_uj
爱 O B_eng
侬 O I_eng
” O B_v

你 O B_n
們 O I_n
需 O O_a
要 O O_ul
的 O B_c
是 O I_c
一 O B_d
個 O I_d
新 O O_v
的 O B_a
瑪 O I_a
麗 O O_x
紀 O O_v
念 O B_v
我 O I_v
刹 O O_uj
那 O B_ad
間 O I_ad
的 O O_v
最 B-Degree B_m
愛 B-Trigger I_m
。 O O_y
瑪 O O_x
麗 O O_x
。 O O_x
玛 O B_f
丽 O I_f
开 B-Trigger B_m
心 I-Trigger I_m
了 O O_n
两 O O_x
天 O O_n
， O O_v
音 O O_g
乐 O O_x
节 O O_x
结 O B_r
束 O I_r
了 O B_v
。 O I_v
玛 O O_uj
丽 O O_v
死 O B_m
了 O I_m
。 O O_a

最 O B_nr
近 O I_nr
比 B-Degree I_nr
较 I-Degree O_v
烦 B-Trigger O_r
， O B_t
比 B-Degree I_t
较 I-Degree O_f
烦 B-Trigger O_uj
， O B_a
比 B-Degree I_a
较 I-Degree O_x
烦 B-Trigger B_nr
！ O I_nr
！ O O_x
！ O B_nr

今 O B_v
天 O I_v
一 O O_ul
直 O B_m
下 O I_m
雨 O O_x
， O B_n
我 O I_n
带 O I_n
着 O B_v
孩 O I_v
子 O O_ul
们 O O_x
来 O B_nr
军 O I_nr
训 O O_v
， O O_ul
风 O O_x
很 O O_x
冷 O B_f
， O I_f
人 O B_l
也 O I_l
难 O I_l
免 O O_x
消 O B_l
沉 O I_l
。 O I_l
这 O O_x
时 O B_l
又 O I_l
听 O I_l
说 O O_x
霍 O O_x
全 O O_x
走 O O_x
了 O B_t
， O I_t
老 O B_d
天 O I_d
也 O B_v
哭 O I_v
了 O O_x
。 O O_r
我 B-Holder O_v
真 B-Degree O_uz
心 I-Degree B_n
很 I-Degree I_n
舍 B-Trigger O_k
不 I-Trigger O_v
得 I-Trigger B_n
的 O I_n
师 B-sent_Entity O_x
弟 I-sent_Entity O_n
。 O O_d

回 O O_x
复 O O_n
你 O O_d
确 O B_d
定 O I_d
是 O B_v
李 O I_v
晨 O O_x
？ O B_r
那 O I_r
时 O O_d
候 O B_v
小 O I_v
的 O B_nr
很 O I_nr
呢 O O_v
， O O_ul
因 O O_x
为 O B_t
这 O I_t
个 O O_d
片 O O_v
子 O O_ul
好 O O_x
象 O O_r
还 O B_d
拿 O I_d
过 O O_zg
什 O B_v
么 O I_v
奖 O I_v
， O O_uj
呵 O B_n
呵 O I_n
！ O O_x
希 B-Trigger O_x
望 I-Trigger B_v
幸 B-sent_Entity I_v
运 I-sent_Entity O_r
的 I-sent_Entity B_v
观 I-sent_Entity I_v
众 I-sent_Entity O_v
朋 I-sent_Entity B_nr
友 I-sent_Entity I_nr
可 I-sent_Entity O_x
以 I-sent_Entity O_r
拿 I-sent_Entity B_n
到 I-sent_Entity I_n
这 I-sent_Entity O_a
些 I-sent_Entity O_uj
签 I-sent_Entity O_d
名 I-sent_Entity O_y
海 I-sent_Entity O_x
报 I-sent_Entity B_c
。 O I_c

诶 O I_r
呦 O B_n
~ O I_n
美 O B_n
人 O I_n
尖 O O_d
。 O O_v
。 O O_ug
。 O B_r
: O I_r
腰 O O_n
带 O O_x
好 O B_v
亮 O I_v
好 O O_x
欧 O B_v
喷 O I_v
～ O B_a
: O I_a
， O O_uj
你 O B_n
的 O I_n
皮 O B_n
带 O I_n
太 O B_c
O O I_c
P O B_v
E O I_v
N O B_r
了 O I_r
！ O B_v
你 O I_v
的 O B_n
裤 O I_n
裆 O O_x
太 O O_x
大 O O_e
了 O O_e
！ O O_x
其 O O_j
实 O O_n
更 B-Degree O_a
喜 B-Trigger O_x
欢 I-Trigger O_x
这 B-sent_Entity O_x
个 I-sent_Entity O_x
造 I-sent_Entity B_n
型 I-sent_Entity I_n

看 O O_v
完 O O_a
了 O O_j
韩 O O_v
版 O O_x
魔 O O_x
王 O O_x
， O O_r
感 O O_uj
觉 O B_n
过 O I_n
程 O O_n
总 O B_eng
是 O I_eng
精 O I_eng
彩 O I_eng
的 O O_ul
， O O_x
结 O O_r
局 O O_uj
总 O B_n
是 O I_n
太 O O_d
快 O O_a
太 O O_ul
简 O O_x
单 O B_d
的 O I_d
。 O O_d
。 O B_v
好 B-Degree I_v
压 B-Trigger B_r
抑 I-Trigger I_r
。 O B_n
。 O I_n
抓 O O_x
紧 O B_v
找 O I_v
个 O O_ul
欢 O O_j
快 O O_n
点 O B_n
的 O I_n
电 O O_x
视 O B_n
剧 O I_n
调 O B_n
整 O I_n
一 O B_c
下 O I_c
心 O B_n
情 O I_n
。 O O_uj
。 O O_x

回 O I_n
复 O B_c
这 O I_c
就 O O_d
是 O O_a
现 O O_n
实 O B_a
！ O I_a
孩 O O_uj
子 O O_x
的 O O_x
眼 O O_a
神 O B_v
与 O I_v
城 B-Holder O_x
管 I-Holder O_x
冷 B-Trigger B_v
漠 I-Trigger I_v
的 O O_v
神 O O_q
态 O B_a
对 O I_a
比 O O_m
何 O O_uj
其 O B_n
强 O I_n
烈 O I_n
这 O B_vn
就 O I_vn
是 O B_m
现 O I_m
实 O B_n
！ O I_n
谁 O O_x
能 O O_x
消 O O_x
除 O B_v
这 O I_v
孩 B-Holder O_r
子 I-Holder B_d
对 O I_d
城 O B_n
管 O I_n
充 O O_x
满 O B_n
仇 B-Trigger I_n
恨 I-Trigger O_uj
的 O B_n
眼 O I_n
神 O O_p
？ O B_n

哈 O B_n
哈 O I_n
哈 O O_uj
冷 O B_n
兔 O I_n
我 O B_v
每 O I_v
天 O B_c
织 O I_c
这 O B_a
么 O I_a
多 O O_r
微 O B_d
博 O I_d
我 O B_n
容 O I_n
易 O O_x
嘛 O O_r
， O O_v
你 O B_v
们 O I_v
都 O O_r
不 O B_n
！ O I_n
潜 O O_p
水 O B_n
很 O I_n
过 O B_a
瘾 O I_a
吗 O B_n
？ O I_n
这 O O_uj
是 O B_n
不 O I_n
道 O O_x
德 O O_x
的 O B_o
。 O I_o
。 O I_o
。 O O_a
。 O O_ng
伊 B-Holder O_r
面 I-Holder B_r
很 B-Degree I_r
生 B-Trigger O_v
气 I-Trigger B_r
， O I_r
冷 B-Holder B_nr
兔 I-Holder I_nr
很 B-Degree I_nr
害 B-Trigger O_r
怕 I-Trigger B_a
。 O I_a
。 O O_y
。 O O_x
。 O B_r

" O O_d
= O O_d
= O O_x
无 O B_n
老 O I_n
h O O_zg
貌 O B_n
似 O I_n
今 O O_y
天 O O_x
才 O O_r
放 O O_v
出 O B_i
订 O I_i
量 O I_i
, O O_uj
群 B-Holder O_x
众 I-Holder O_x
就 O O_x
激 B-Trigger O_x
动 I-Trigger O_j
了 O O_n
= O O_d
= O B_n
. O I_n
话 O O_x
说 O O_a
这 O O_ng
书 O O_d
会 O B_v
变 O I_v
成 O O_x
日 O O_x
本 O O_x
最 O O_x
畅 O O_x
销 O O_x
的 O O_x
f O O_x
1 O O_v
书 O O_a
籍 O O_eng
吗 O B_v
" O I_v

罗 O I_t
恩 O O_d
好 O B_v
帅 O I_v
~ O B_n
~ O I_n
卧 B-Trigger O_x
去 I-Trigger B_n
！ O I_n
！ O O_d
！ O B_a
罗 O I_a
恩 O O_ul
童 O O_x
鞋 O O_x
您 O O_m
真 O O_n
的 O O_v
太 O B_r
适 O I_r
合 O O_v
露 O B_v
额 O I_v
头 O B_ns
太 O I_ns
适 O O_d
合 O B_v
露 O I_v
额 O O_uj
头 O B_eng
了 O I_eng
！ O B_n
！ O I_n
！ O O_y
帅 O O_x
到 O O_x
偶 O B_nr
了 O I_nr
嘤 O B_n
嘤 O I_n
嘤 O O_x
— O O_x
— O O_v
— O O_v
— O O_x
— O O_x
— O O_x
T O B_nr
A O I_nr
T O B_nr

" O O_zg
太 B-Degree B_d
冷 B-Trigger I_d
靜 I-Trigger O_d
太 B-Degree B_v
理 B-Trigger I_v
性 I-Trigger O_v
, O B_n
越 O I_n
想 O O_d
平 O B_v
衡 O I_v
越 O O_v
失 O B_n
衡 O I_n
, O O_ul
連 O O_x
自 O O_x
己 O O_x
都 O O_a
頂 O O_v
唔 O O_n
順 O O_ul
! O O_o
變 O O_o
得 O O_o
越 B-Degree O_x
來 I-Degree O_x
越 I-Degree O_x
冷 B-Trigger O_x
靜 I-Trigger O_x
, O O_x
我 O B_eng
真 O I_eng
的 O I_eng
不 O O_x
是 O O_x
我 O B_ns
了 O I_ns
! O B_nr
" O I_nr

你 O I_n
住 O O_x
的 O O_d
有 O O_v
安 O B_a
全 O I_a
感 O O_d
么 O B_a
. O I_a
. O O_x
我 B-Holder O_zg
喜 B-Trigger B_r
欢 I-Trigger I_r
. I-Trigger O_d
. O O_v
. O O_y
颜 O O_d
色 O O_x
太 O B_v
鲜 O I_v
了 O B_d
; O I_d
住 O I_d
进 O B_a
去 O I_a
会 O O_x
不 O O_r
习 O B_d
惯 O I_d
的 O B_c
. O I_c
你 O O_r
是 O O_ul
不 O O_x
是 O O_x
很 O O_x
想 O O_r
在 O O_v
有 O O_uj
生 O O_v
之 O B_nr
年 O I_nr
能 O I_nr
住 O O_nr
进 O B_m
这 O I_m
样 O O_r
的 O B_v
房 O I_v
间 O B_m
？ O I_m

回 O B_n
复 O I_n
更 B-Degree B_ns
加 I-Degree I_ns
杯 B-Trigger O_ul
具 I-Trigger O_x
的 O O_v
是 O B_v
密 B-Cause I_v
保 I-Cause O_v
给 I-Cause O_d
忘 I-Cause B_n
了 I-Cause I_n
， O O_uj
这 O O_m
下 O O_r
真 O B_l
的 O I_l
是 O I_l
把 O O_d
我 O O_v
逼 O O_p
上 O B_l
绝 O I_l
路 O I_l
了 O I_l
杯 O B_v
具 O I_v
突 O O_v
然 O B_r
怎 O I_r
么 O O_uj
两 O B_n
个 O I_n
Q O O_x
Q O O_x
号 O B_v
同 O I_v
时 O B_d
被 O I_d
盗 O B_n
用 O I_n
， O O_uj
我 O O_v
的 O O_a
天 O B_v
呐 O I_v
， O O_v
哎 O O_ul
。 O O_x
。 O O_r
。 O O_v

哎 B-Trigger I_d
。 O O_v
。 O O_p
英 O O_r
格 O O_v
兰 O O_f
这 O B_m
次 O I_m
太 O O_ul
惨 O O_q
了 O O_v
。 O B_ad
。 O I_ad
。 O B_r
一 O I_r
辈 O B_m
子 O I_m
有 O B_n
几 O I_n
个 O I_n
4 O B_c
年 O I_c
， O B_n
哎 O I_n
. O O_p
. O O_x
. O O_r
贝 O O_uj
克 O B_n
汉 O I_n
姆 O O_x
— O O_e
— O O_x
南 O O_x
非 O O_x
球 O O_x
场 O O_e
上 O O_x
一 O O_x
个 O B_ns
孤 B-Trigger I_ns
独 I-Trigger I_ns
寂 I-Trigger B_r
寥 I-Trigger I_r
的 O O_d
身 O O_a
影 O O_ul
， O O_x
再 O O_x
见 O O_x
！ O B_m

早 O I_m
安 O O_v
， O B_m
今 O I_m
天 O O_m
會 O O_m
是 O O_x
很 B-Degree O_e
美 B-Trigger B_m
好 I-Trigger I_m
的 O I_m
一 O B_nr
條 O I_nr
天 O I_nr
， O I_nr
好 O O_x
心 O O_x
情 O B_ns
: O I_ns
) O B_n
真 O I_n
正 O I_n
的 O B_m
勇 O I_m
者 O B_a
， O I_a
不 O B_z
是 O I_z
没 O O_uj
有 O B_n
眼 O I_n
泪 O O_x
的 O B_v
人 O I_v
， O O_x
而 O O_x
是 O B_n
含 O I_n
着 O O_x
眼 O B_t
泪 O I_t
奔 O O_v
跑 O O_v
的 O O_d
人 O B_a
。 O I_a
早 O O_uj
安 O B_m

宝 B-Cause O_n
宝 I-Cause O_x
每 I-Cause O_a
天 I-Cause B_n
好 I-Cause I_n
辛 I-Cause O_x
苦 I-Cause O_x
啊 I-Cause B_d
~ O I_d
~ O O_uj
好 B-Degree B_n
心 B-Trigger I_n
疼 I-Trigger O_x
嘉 O B_c
哥 O I_c
生 O B_v
日 O I_v
快 O B_n
乐 O I_n
。 O O_uj
希 O O_n
望 O O_x
能 O B_c
有 O I_c
开 O O_v
心 O O_uz
的 O B_n
一 O I_n
天 O B_v
。 O I_v
谢 O O_uj
谢 O O_n
围 O O_x
着 O B_n
给 O I_n
我 O O_x
生 O B_nr
日 O I_nr
祝 O B_r
福 O I_r
的 O O_a
每 O B_a
一 O I_a
位 O O_zg
， O O_x
我 B-Holder O_x
会 O O_a
更 B-Degree B_a
加 I-Degree I_a
快 B-Trigger B_nr
乐 I-Trigger I_nr
！ O B_l

宝 O I_l
宝 O I_l
. O O_x
. O B_v
. O I_v
亲 B-Holder O_v
妈 I-Holder O_v
看 O B_v
到 O I_v
这 O O_uj
段 O B_m
哭 B-Trigger I_m
了 I-Trigger O_x
. O B_nr
. O I_nr
. O B_v
. O I_v
最 O O_p
后 O O_r
笔 O B_t
笔 O I_t
说 O B_nr
， O I_nr
谢 B-Trigger O_uj
谢 I-Trigger O_r
我 B-sent_Entity B_m
的 I-sent_Entity I_m
亲 I-sent_Entity O_x
们 I-sent_Entity B_n
， O I_n
在 B-Cause B_d
这 I-Cause I_d
么 I-Cause B_a
热 I-Cause I_a
的 I-Cause O_x
天 I-Cause O_x
里 I-Cause B_nr
还 I-Cause I_nr
这 I-Cause B_m
么 I-Cause I_m
热 I-Cause I_m
情 I-Cause B_n
f O I_n
r O B_v
o O I_v
m O B_r
武 O I_r
汉 O O_v
商 O O_ul
演 O B_m
活 O I_m
动 O I_m
群 O I_m

畅 B-Cause I_f
畅 I-Cause B_n
， I-Cause I_n
看 I-Cause O_v
到 I-Cause O_x
你 I-Cause B_nr
更 I-Cause I_nr
新 I-Cause O_r
心 I-Cause O_uj
情 I-Cause B_n
真 I-Cause I_n
的 I-Cause O_x
不 I-Cause O_p
一 I-Cause B_r
样 I-Cause I_r
咧 I-Cause O_a
！ O O_uj
好 B-Degree B_s
开 B-Trigger I_s
心 I-Trigger O_d
， O B_r
好 B-Degree I_r
贴 B-Trigger B_n
心 I-Trigger I_n
， O B_eng
好 B-Degree I_eng
幸 B-Trigger I_eng
福 I-Trigger I_eng
… O B_ns
… O I_ns
让 O B_n
大 O I_n
家 O B_vn
等 O I_vn
久 O O_n
了 O O_x
还 O B_a
不 O I_a
太 O O_x
会 O B_v
用 O I_v
微 O O_r
博 O B_d
中 O I_d
. O B_n
. O I_n
. O B_d
. O I_d
. O O_d
. O B_r

一 O O_v
回 O O_x
家 O B_l
就 O I_l
收 O I_l
到 O O_x
爱 O O_a
的 O B_v
东 O I_v
西 O O_x
！ O O_a
真 O B_a
是 O I_a
太 B-Degree O_x
高 B-Trigger O_x
兴 I-Trigger O_v
了 O B_n
~ O I_n
哈 O O_u
哈 O O_a
哈 O O_ul
哈 O O_d
。 O B_n
。 O I_n
。 O I_n
有 O O_p
空 O B_ns
来 O I_ns
拿 O O_ns
你 O B_m
的 O I_m
K O I_m
I O I_m
T O I_m
T O I_m
Y O O_x
草 O O_m
泥 O B_n
马 O I_n
哦 O O_d
~ O B_v

P O O_v
h O O_uj
o O B_ns
t O I_ns
o O O_x
C O B_d
o O I_d
l O B_ns
l O I_ns
e O I_ns
c O O_ul
t O O_x
i O B_o
o O I_o
n O I_o
最 O I_o
近 O O_x
打 O O_x
开 O O_x
网 O B_vn
页 O I_vn
、 O O_v
打 O O_v
开 O O_r
微 O O_uj
博 O B_eng
， O I_eng
看 O I_eng
到 O I_eng
的 O I_eng
新 O B_n
闻 O I_n
多 O I_n
半 O O_zg
是 O O_x
不 O O_x
幸 O B_eng
， O I_eng
淡 B-Trigger I_eng
定 I-Trigger I_eng
的 O I_eng
为 O I_eng
大 O I_eng
家 O I_eng
祝 O I_eng
福 O I_eng
吧 O I_eng
。 O I_eng
。 O I_eng
。 O I_eng
早 O I_eng
安 O B_f

这 O B_v
个 O I_v
要 O B_n
转 O I_n
这 O O_x
张 O B_v
图 O I_v
， O O_a
真 O O_n
的 O O_x
有 O B_v
爱 O I_v
看 O O_uj
到 O B_n
这 O I_n
图 O B_m
后 O I_m
. O O_v
. O B_a
. O I_a
有 O O_x
一 O B_a
种 O I_a
难 O O_uj
以 O O_p
形 O B_n
容 O I_n
的 O B_nr
感 O I_nr
觉 O O_y
. O O_x
. O O_x
. O O_x
不 O B_n
知 O I_n
道 O O_x
是 O B_r
有 B-Degree I_r
点 I-Degree O_v
安 B-Trigger O_v
慰 I-Trigger O_r
， O O_q
还 O O_n
是 O O_x
有 B-Degree B_d
点 I-Degree I_d
悲 B-Trigger O_v
伤 I-Trigger O_v
. O B_v
. O I_v
. O O_r
- O O_n
海 O O_f
贼 O B_m
王 O I_m

祝 O O_v
贺 O B_m
祝 O I_m
贺 O B_l
！ O I_l
看 O I_l
比 O I_l
赛 O O_uj
比 O B_n
心 O I_n
脏 O B_m
， O I_m
场 O I_m
下 O O_c
不 O B_v
比 O I_v
场 O O_v
上 O B_n
轻 O I_n
松 O B_v
！ O I_v
好 O O_x
吧 O B_c
， O I_c
k O B_n
同 O I_n
学 O B_a
再 O I_a
次 O B_m
顺 O I_m
利 O I_m
的 O O_x
赢 O B_n
了 O I_n
。 O I_n
有 O O_x
惊 O B_nr
无 O I_nr
险 O B_nr
， O I_nr
看 B-Cause O_x
比 I-Cause O_v
赛 I-Cause B_vn
真 O I_vn
是 O O_p
纠 B-Trigger B_n
结 I-Trigger I_n
. O O_x
. O B_s
. O I_s
紧 B-Trigger O_d
张 I-Trigger O_p
的 B-Degree B_s
要 I-Degree I_s
死 I-Degree B_a
! O I_a

存 O O_a
。 O O_y
我 B-Holder O_x
就 O O_x
是 O B_n
喜 B-Trigger I_n
欢 I-Trigger B_d
《 B-sent_Entity I_d
你 I-sent_Entity B_ad
们 I-sent_Entity I_ad
的 I-sent_Entity O_uj
爱 I-sent_Entity O_v
》 I-sent_Entity O_ul
。 O O_x
一 O B_i
人 O I_i
唱 O I_i
， O I_i
众 O O_x
人 O O_v
合 O B_vn
。 O I_vn
这 O B_d
个 O I_d
感 O B_v
觉 O I_v
实 O B_m
在 O I_m
太 O I_m
好 O B_a
了 O I_a
。 O O_uj
这 O B_v
是 O I_v
三 O O_x
场 O O_x
， O O_v
给 O O_x
我 O O_r
们 O B_d
唱 O I_d
的 O B_v
最 O I_v
多 O O_x
的 O B_r
一 O I_r
次 O O_uj
。 O O_n

今 B-Cause O_x
天 I-Cause O_m
提 I-Cause O_n
前 I-Cause O_v
下 I-Cause O_x
班 I-Cause B_n
一 I-Cause I_n
出 I-Cause O_v
公 I-Cause O_x
司 I-Cause B_r
楼 I-Cause I_r
看 I-Cause B_n
见 I-Cause I_n
小 I-Cause B_v
孩 I-Cause I_v
抱 I-Cause B_l
着 I-Cause I_l
校 I-Cause I_l
服 I-Cause O_x
回 I-Cause O_r
家 I-Cause O_v
· I-Cause B_mq
· I-Cause I_mq
· I-Cause O_x
学 I-Cause O_p
校 I-Cause B_r
跟 I-Cause I_r
我 I-Cause O_v
们 I-Cause O_uj
没 I-Cause B_a
什 I-Cause I_a
么 I-Cause O_uj
事 I-Cause B_m
儿 I-Cause I_m
了 I-Cause O_x
， I-Cause O_x
又 I-Cause B_t
开 I-Cause I_t
学 I-Cause B_v
了 I-Cause I_v
· I-Cause B_v
· I-Cause I_v
· I-Cause B_m
哎 I-Cause I_m
· I-Cause B_n
· I-Cause I_n
· O O_n
我 B-Holder B_v
很 B-Degree I_v
烦 B-Trigger B_n
躁 I-Trigger I_n
！ O O_v

很 O B_n
美 O I_n
好 O B_n
很 O I_n
甜 O O_x
蜜 O O_x
~ O O_x
虽 O B_n
然 O I_n
知 O O_p
道 O B_r
是 O I_r
Y O B_l
Y O I_l
， O I_l
但 O B_n
看 O I_n
得 O O_ul
我 B-Holder O_x
好 B-Degree O_d
欢 B-Trigger B_n
乐 I-Trigger I_n
啊 O O_ul
养 B-Cause O_x
眼 I-Cause O_x
好 I-Cause O_x
多 I-Cause O_e
甜 I-Cause O_x
蜜 I-Cause O_x
又 I-Cause O_x
美 I-Cause O_r
好 I-Cause O_d
的 I-Cause B_a
回 I-Cause I_a
忆 I-Cause O_x
， I-Cause O_x
龙 I-Cause O_zg
猫 I-Cause B_a
粉 I-Cause I_a
的 I-Cause O_zg
我 I-Cause B_a
要 I-Cause I_a
泪 I-Cause O_x
奔 I-Cause B_c
了 I-Cause I_c
。 O B_v

朋 O O_v
友 O B_eng
们 O I_eng
， O O_x
多 O O_c
多 O B_v
支 O I_v
持 O O_r
《 O O_a
单 O B_a
身 O I_a
公 O O_zg
主 O B_n
相 O I_n
亲 O B_m
记 O I_m
》 O B_a
哦 O I_a
！ O O_d
真 O B_a
的 O I_a
太 O O_uj
好 O B_v
看 O I_v
啦 O O_x
！ O B_nr
有 O I_nr
的 O I_nr
集 O O_uj
呢 O O_r
， O O_v
我 O O_n
都 O O_v
有 O O_ul
点 O O_x
哭 O O_x
啦 O B_n
！ O I_n
嘻 O O_k
嘻 O O_x
… O B_m
… O I_m
我 B-Holder B_v
最 B-Degree I_v
爱 B-Trigger O_x
的 O B_n
小 B-sent_Entity I_n
志 I-sent_Entity B_n
颖 I-sent_Entity I_n
哦 O B_v
！ O I_v
太 O O_n
帅 O O_x
啦 O O_zg
！ O O_x

心 B-Trigger I_d
痛 I-Trigger O_d
。 O B_v
。 O I_v
。 O O_y
伤 O O_x
亡 O O_v
最 O O_uj
多 O O_q
的 O O_y
总 O O_x
是 O O_r
孩 O O_d
子 O B_n
们 O I_n
。 O O_v
。 O O_y
。 O O_x
那 O B_z
些 O I_z
弱 O O_x
小 O O_x
的 O O_r
生 O B_a
命 O I_a
就 O O_uj
这 O B_nr
样 O I_nr
被 O I_nr
无 O O_e
情 O O_x
的 O B_n
夺 O I_n
走 O O_y
了 O O_x
。 O O_x
。 O B_n
。 O I_n
心 O O_x
碎 O O_x
， O O_x
祭 O B_v
奠 O I_v
玉 O B_a
树 O I_a
遇 O O_uj
难 O B_c
孩 O I_c
子 O B_n
， O I_n
看 O O_k
着 O O_x
让 B-Trigger O_x
人 I-Trigger O_x
心 I-Trigger B_r
碎 I-Trigger I_r
。 O B_n

这 O O_uj
个 O B_vn
比 B-Degree I_vn
较 I-Degree O_d
搞 B-Trigger B_r
笑 I-Trigger I_r
！ O O_p
“ O B_n
不 O I_n
用 O O_uj
着 O B_v
急 O I_v
， O O_ul
他 O O_x
说 O O_x
等 O O_x
飞 O B_v
机 O I_v
降 O O_x
落 O B_v
后 O I_v
才 O B_nr
泡 O I_nr
的 O B_v
。 O I_v
” O B_n

我 O O_x
最 O B_v
要 O I_v
好 O O_v
也 O O_n
最 O B_v
照 O I_v
顧 O O_x
我 O O_x
的 O B_r
兄 O I_r
弟 O B_d
生 O I_d
病 O B_v
了 O I_v
， O O_x
嚴 O O_x
重 O B_v
的 O I_v
病 O B_a
。 O I_a
我 B-Holder O_x
希 B-Trigger O_r
望 I-Trigger O_v
， O O_u
也 O B_n
相 B-Trigger I_n
信 I-Trigger B_v
他 B-sent_Entity I_v
一 I-sent_Entity B_t
定 I-sent_Entity I_t
會 I-sent_Entity O_v
好 I-sent_Entity O_uj
起 I-sent_Entity O_x
來 I-sent_Entity O_x
。 O O_x
大 O O_r
家 O O_d
一 O O_v
起 O O_a
幫 O O_d
我 O O_d
祈 O B_v
禱 O I_v
！ O O_r

每 B-Cause B_n
每 I-Cause I_n
听 I-Cause B_n
这 I-Cause I_n
种 I-Cause O_ul
消 I-Cause O_x
息 I-Cause B_a
都 O I_a
挺 B-Degree O_uj
伤 B-Trigger O_n
心 I-Trigger O_x
的 O O_r
！ O B_v
“ O I_v
救 O O_x
援 O O_d
人 O B_v
员 O I_v
称 O O_r
飞 O B_d
机 O I_d
失 O O_v
事 O O_a
很 O B_v
多 O I_v
遇 O O_x
难 O B_n
者 O I_n
遗 O B_m
体 O I_m
抱 O O_v
在 O O_r
一 O B_v
起 O I_v
” O O_x
— O O_x
— O B_d
世 O I_d
界 O O_v
即 O B_r
使 O I_r
真 O B_n
的 O I_n
毁 O O_d
灭 O O_d
了 O B_n
， O I_n
我 O O_uj
们 O O_x
还 O O_x
剩 O B_vn
下 O I_vn
爱 O B_n
。 O I_n

堤 O B_n
拉 O I_n
米 O B_v
蘇 O I_v
的 O B_m
布 O I_m
朗 O B_n
尼 O I_n
巧 O I_n
克 O B_n
力 O I_n
真 O O_v
是 O O_p
太 O B_m
好 O I_m
吃 O O_x
了 O O_x
可 B-Trigger O_x
惜 I-Trigger B_n
我 O I_n
來 O B_c
不 O I_c
及 O B_d
買 O I_d
回 O B_v
家 O I_v
& O O_ul
我 B-Holder O_x
也 O B_r
好 B-Degree I_r
希 B-Trigger O_d
望 I-Trigger B_v
能 B-sent_Entity I_v
在 I-sent_Entity O_v
義 I-sent_Entity O_x
大 I-sent_Entity O_x
利 I-sent_Entity O_n
的 I-sent_Entity B_nrt
廣 I-sent_Entity I_nrt
場 I-sent_Entity O_j
吃 I-sent_Entity O_uj
冰 I-sent_Entity B_nr
淇 I-sent_Entity I_nr
淋 I-sent_Entity O_nr
啊 O B_nr
～ O I_nr

太 B-Degree B_nr
可 B-Negation I_nr
怕 I-Negation I_nr
了 O B_v
。 O I_v
小 O O_ul
影 O B_v
你 O I_v
快 O O_r
点 O O_v
去 O B_c
看 O I_c
刑 O O_x
警 O B_n
吧 O I_n
， O O_x
我 O O_r
不 O B_y
得 O I_y
不 O B_v
看 O I_v
了 O O_v
， O O_p
因 O O_n
为 O B_n
看 O I_n
一 O O_uj
半 O B_n
更 B-Degree I_n
可 B-Trigger O_v
怕 I-Trigger B_nr
。 O I_nr
完 O I_nr
了 O O_zg
今 O O_x
晚 O O_x
又 O O_d
无 O B_c
法 O I_c
入 O O_ul
眠 O O_x
了 O B_n
。 O I_n
可 O O_r
怕 O B_d
可 O I_d
怕 O O_v
。 O O_v
真 O B_j
的 O I_j
无 O O_y
语 O O_x
了 O O_r
。 O B_d

好 B-Degree I_d
惨 B-Trigger O_v
~ O O_ul
~ O O_x
~ O B_c
~ O I_c
~ O O_v
~ O B_m
眼 O I_m
神 O O_d
都 O B_c
有 O I_c
感 O O_x
情 O O_v
戏 O O_ul
！ O B_t
！ O I_t
世 O O_d
界 O B_n
上 O I_n
“ O B_v
最 B-Degree I_v
忧 B-Trigger O_ul
伤 I-Trigger O_x
的 O B_c
狗 O I_c
” O B_c
照 O I_c
片 O O_x
网 O B_d
上 O I_d
蹿 O B_v
红 O I_v
， O O_ul
忧 B-Trigger O_x
伤 I-Trigger O_x
到 B-Degree B_a
了 I-Degree I_a
极 I-Degree O_x
点 I-Degree O_x
！ O O_x
( O O_x
投 O O_x
稿 O O_x
) O B_n

傻 O O_d
呆 O O_v
纯 O B_n
天 O I_n
然 O O_n
。 O O_x
。 O O_x
。 O B_n
。 O I_n
。 O O_f
天 O O_x
然 O O_d
。 O B_v
。 O I_v
。 O O_uj
呆 O O_n
宝 O O_x
宝 O B_n
。 O I_n
。 O B_s
。 O I_s
好 B-Trigger B_v
萌 I-Trigger I_v
昂 O O_x
· O B_v
· O I_v
· O O_v
· O O_ul
· O B_d
· O I_d
· O O_x
· O O_x
· O B_n
· O I_n
· O O_x
真 O O_x
的 O B_z
一 O I_z
天 O B_b
比 O I_b
一 O I_b
天 O O_x
受 O O_x
什 O O_x
么 O O_x
的 O O_x
〒 O B_b
▽ O I_b
〒 O O_x
宝 O O_x
宝 O O_x
昂 O O_v

尚 O I_nr
雯 O O_x
婕 O O_x
- O O_x
当 O O_a
你 O O_v
想 O O_v
起 O O_x
我 O O_x
感 O O_x
银 O O_x
: O O_x
很 B-Degree O_x
喜 B-Trigger O_x
欢 I-Trigger O_x
， O O_x
经 O O_x
常 O O_x
听 O B_d
伤 O I_d
感 O B_m
的 O I_m
“ O O_p
当 O B_m
你 O I_m
想 O O_v
起 O B_r
我 O I_r
” O O_uj
， O O_x
听 O O_x
了 O O_x
很 B-Degree B_nr
想 B-Trigger I_nr
哭 I-Trigger O_nr
。 O O_x
。 O B_nr
。 O I_nr
。 O I_nr
尚 O O_x
雯 O O_p
婕 O O_r
- O B_v
当 O I_v
你 O O_r
想 O O_vg
起 O O_ng
我 O O_x
- O O_zg

" O I_v
回 O O_x
复 O B_d
太 B-Degree I_d
杯 B-Trigger O_v
具 I-Trigger B_n
了 O I_n
, O O_uj
还 O O_x
没 O O_p
被 O O_r
门 O B_v
挤 O I_v
呢 O O_r
你 O O_x
就 O O_x
说 O O_v
我 O O_ul
达 O O_d
标 O O_v
了 O O_v
恩 O O_x
啊 O O_x
， O O_x
你 B-Holder O_x
一 O B_nr
直 O I_nr
很 B-Degree I_nr
快 B-Trigger O_x
乐 I-Trigger O_p
， O O_r
你 O B_v
没 O I_v
发 O O_r
现 O O_x
吗 O O_x
？ O O_x
不 O B_v
知 O I_v
道 O B_nz
为 O I_nz
什 O O_vg
么 O O_ul
, O O_x
今 O O_d
天 O O_d
莫 B-Degree O_p
名 I-Degree O_n
的 I-Degree O_v
兴 B-Trigger O_y
奋 I-Trigger O_r
. O O_d
. O O_v
. O O_r
. O B_v
" O I_v

" O I_v
J O O_y
o O O_x
h O O_r
n O B_d
s O I_d
o O O_zg
n O B_a
的 O I_a
声 O O_x
音 O O_r
真 O O_d
的 O B_v
是 O I_v
太 B-Degree O_y
好 B-Trigger O_x
了 O O_d
. O B_v
. O I_v
. O B_r
M O I_r
A O I_r
Y O O_x
B O B_t
E O I_t
. O B_v
. O I_v
. O O_uj
. O B_v
把 O I_v
我 O B_m
给 O I_m
酥 O I_m
的 O I_m
. O O_x
. O O_x
. O O_x
人 O B_eng
也 O I_eng
长 O I_eng
得 O I_eng
不 B-Trigger I_eng
错 I-Trigger I_eng
. O I_eng
, O O_uj
可 O B_n
惜 O I_n
结 O B_d
婚 O I_d
了 O O_v
. O B_l
. O I_l
. O I_l
" O B_m

可 O I_m
不 O B_eng
可 O I_eng
以 O I_eng
多 O I_eng
一 O I_eng
点 O B_m
随 O I_m
意 O I_m
的 O I_m
生 O O_p
活 O O_r
啊 O O_p
！ O O_a
沉 O O_uj
思 O B_m
哀 O I_m
悼 O I_m
太 B-Degree O_n
可 B-Trigger O_d
怜 I-Trigger O_a
了 O O_ud
。 O B_a
一 B-Cause I_a
早 I-Cause O_x
看 I-Cause O_x
到 I-Cause B_v
这 I-Cause I_v
样 I-Cause B_v
的 I-Cause I_v
消 I-Cause O_ul
息 I-Cause B_m
， O I_m
悲 B-Trigger I_m
凉 I-Trigger O_x
: O O_x
@ O B_c
g O I_c
e O I_c
e O I_c
k O B_m
i O I_m
n O I_m
m O B_d
e O I_d
d O O_uj
i O B_vn
a O I_vn
） O O_zg

洼 B-Trigger B_a
: O I_a
: O B_v
: O I_v
: O O_d
这 B-Cause B_v
套 I-Cause I_v
衣 I-Cause O_ul
服 I-Cause O_x
很 I-Cause B_d
神 I-Cause I_d
奇 I-Cause B_v
， O I_v
看 O B_r
到 O I_r
转 O O_uj
了 O B_n
， O I_n
以 O O_x
后 O B_a
会 O I_a
有 O O_x
很 O O_x
多 O B_eng
钱 O I_eng
， O I_eng
看 O I_eng
到 O I_eng
不 O I_eng
转 O I_eng
， O I_eng
以 O I_eng
后 O I_eng
永 O I_eng
远 O O_x
都 O O_x
不 O O_n
会 O O_x
有 O O_x
！ O O_x
希 O O_x
望 O O_r
你 O O_q
有 O B_n
多 O I_n
多 O O_zg
中 O B_a
秋 O I_a
节 O O_x

回 O I_v
复 O O_v
掐 O O_ul
大 O O_x
腿 O B_f
可 O I_f
我 B-Holder O_v
真 B-Degree O_v
的 I-Degree B_m
很 I-Degree I_m
困 B-Trigger O_n
啊 O O_x
假 B-Cause B_v
期 I-Cause I_v
正 I-Cause O_d
式 I-Cause O_v
结 I-Cause O_x
束 I-Cause B_f
， I-Cause I_f
可 I-Cause B_d
是 I-Cause I_d
心 I-Cause O_d
怎 I-Cause B_v
么 I-Cause I_v
都 I-Cause O_v
收 I-Cause O_x
不 I-Cause B_v
回 I-Cause I_v
… O O_r
… O O_v
看 O B_m
大 O I_m
家 O B_t
都 O I_t
是 O I_t
一 O O_x
副 O B_v
懒 O I_v
洋 O O_v
洋 O B_n
的 O I_n
样 O O_v
子 O O_r
， O B_d
睁 B-Cause I_d
不 I-Cause B_a
开 I-Cause I_a
眼 I-Cause O_zg
~ O B_t
好 B-Degree I_t
痛 B-Trigger B_ad
苦 I-Trigger I_ad
！ O B_v

这 O O_x
是 O B_c
世 O I_c
界 O O_n
之 O B_r
窗 O I_r
万 O O_d
圣 O O_v
节 O O_d
软 O O_v
宣 O O_x
图 O O_x
。 O O_v
我 B-Holder B_n
很 B-Degree I_n
想 B-Trigger O_d
去 I-Trigger O_v
， O B_m
也 B-Degree I_m
想 B-Trigger B_z
找 B-sent_Entity I_z
人 I-sent_Entity I_z
陪 I-sent_Entity O_uj
我 I-sent_Entity B_n
去 I-sent_Entity I_n
， O O_x
但 O B_n
凡 B-Cause I_n
看 I-Cause I_n
过 I-Cause O_n
这 I-Cause O_x
张 I-Cause O_a
图 I-Cause B_an
的 I-Cause I_an
女 I-Cause O_x
人 I-Cause O_x
， I-Cause O_r
基 I-Cause O_v
本 I-Cause B_nz
上 I-Cause I_nz
都 I-Cause I_nz
给 I-Cause I_nz
我 I-Cause B_nr
说 I-Cause I_nr
N I-Cause I_nr
O I-Cause O_a
， O B_v
相 B-Degree I_v
当 I-Degree O_x
苦 B-Trigger O_r
闷 I-Trigger O_d
哇 I-Trigger O_v

同 O O_x
感 O O_d
啊 O O_v
， O O_v
我 O O_n
的 O O_v
刚 O O_r
重 O O_v
启 O O_x
了 O B_nr
。 O I_nr
可 O B_v
怜 O I_v
的 O O_r
笔 O O_q
记 O O_n
本 O O_uj
又 O B_n
开 O I_n
始 O O_x
像 O B_n
蒸 O I_n
板 O I_n
一 O O_d
样 O O_p
， O O_r
可 O O_v
以 O B_eng
煎 O I_eng
鸡 O O_x
蛋 O B_d
了 O I_d
… O B_a
… O I_a
闷 O O_y
热 O O_x
的 O B_n
天 O I_n
气 O O_zg
， O O_x
心 O O_r
态 O O_uj
都 O O_d
是 O B_v
有 B-Degree I_v
点 I-Degree O_ul
烦 B-Trigger O_x
躁 I-Trigger B_v
… O I_v
… O O_uj
淡 O B_n
定 O I_n
淡 O I_n
定 O O_d
… O B_v
… O I_v

雷 O B_n
人 O I_n
台 O B_r
词 O I_r
手 O O_x
记 O B_c
： O I_c
一 O O_v
同 O B_n
逃 O I_n
难 O O_ul
的 O O_x
陈 O O_x
某 O B_a
放 O I_a
弃 O O_uj
刺 O B_n
曹 O I_n
， O O_x
弃 O B_n
刀 O I_n
于 O O_d
曹 O O_v
操 O B_n
床 O I_n
头 O B_a
， O I_a
曹 O O_x
操 O O_x
醒 O B_b
来 O I_b
看 O B_n
到 O I_n
， O O_x
说 O O_x
， O O_x
要 O B_n
杀 O I_n
便 O B_n
杀 O I_n
嘛 O B_n
， O I_n
何 O O_x
必 O B_d
犹 O I_d
豫 O B_v
， O I_v
搞 O O_uj
得 O B_nr
自 B-Holder I_nr
己 I-Holder B_v
很 B-Degree I_v
痛 B-Negation O_v
苦 I-Negation O_nr
。 O O_x

我 B-Holder O_n
昨 O O_p
天 O B_nr
就 O I_nr
开 O B_n
始 O I_n
烦 B-Trigger O_x
躁 I-Trigger B_nr
乐 O I_nr
… O B_v
… O I_v
一 B-Cause B_v
想 I-Cause I_v
到 I-Cause O_x
明 I-Cause O_v
天 I-Cause O_x
是 I-Cause O_v
最 I-Cause O_v
后 I-Cause O_d
一 I-Cause O_v
天 I-Cause O_y
， O O_x
我 O B_d
就 O I_d
觉 O B_a
得 O I_a
异 B-Degree O_x
常 I-Degree O_v
的 I-Degree O_ud
难 B-Trigger B_r
过 I-Trigger I_r
我 B-Holder O_zg
表 O B_an
示 O I_an
异 B-Degree O_x
常 I-Degree O_x
烦 B-Trigger O_r
躁 I-Trigger B_t
明 O I_t
天 O O_d
就 O B_v
七 O I_v
号 O B_a
了 O I_a
， O O_a
表 O O_x
示 O O_x
很 B-Degree O_m
失 B-Trigger B_v
落 I-Trigger I_v
… O B_t
… O I_t

欢 B-Trigger B_f
迎 I-Trigger I_f
大 B-sent_Entity B_m
家 I-sent_Entity I_m
积 I-sent_Entity O_x
极 I-sent_Entity O_r
关 I-sent_Entity O_d
注 I-sent_Entity B_v
石 I-sent_Entity I_v
家 I-sent_Entity B_d
庄 I-sent_Entity I_d
同 I-sent_Entity O_uj
城 I-sent_Entity B_v
会 I-sent_Entity I_v
， O O_r
活 O B_v
动 O I_v
多 O B_d
多 O I_d
， O B_a
快 O I_a
乐 O B_t
多 O I_t
多 O O_d
， O B_m
让 O I_m
我 O O_ul
们 O O_x
一 O B_v
起 O I_v
快 O O_zg
乐 O B_v
织 O I_v
微 O O_x
博 O O_x
。 O O_x
这 O B_v
个 O I_v
冬 O B_n
天 O I_n
不 O B_l
再 O I_l
冷 O I_l
。 O I_l

唔 O I_nr
， O I_nr
现 O B_j
时 O I_j
开 B-Trigger I_j
心 I-Trigger O_x
就 O B_vn
好 O I_vn
， O B_m
及 O I_m
时 O O_x
行 O B_a
乐 O I_a
也 O B_m
很 O I_m
重 O O_x
要 O O_v
啊 O B_r
有 O I_r
些 O B_m
人 O I_m
虽 O B_a
然 O I_a
有 O B_n
爱 O I_n
， O I_n
但 O O_x
却 O B_r
没 O I_r
有 O B_t
未 O I_t
来 O B_d
。 O I_d

最 O O_x
近 O O_x
感 O O_y
觉 O O_x
异 B-Degree B_t
常 I-Degree I_t
的 O B_v
疲 B-Trigger I_v
惫 I-Trigger O_d
， O O_a
生 O O_x
活 O B_n
这 O I_n
东 O I_n
西 O I_n
过 O O_d
的 O O_d
稍 O B_a
微 O I_a
久 O O_zg
点 O B_r
就 O I_r
会 O O_n
让 O B_c
人 O I_c
觉 O O_v
得 O O_v
烦 B-Trigger O_x

今 O O_d
天 O B_v
学 O I_v
习 O B_t
新 O I_t
专 O O_x
辑 O O_x
的 O B_f
新 O I_f
歌 O B_n
， O I_n
没 O B_d
有 O I_d
去 O O_uj
看 O B_a
怒 O I_a
放 O O_x
演 O B_vn
唱 O I_vn
会 O O_r
， O B_ns
很 B-Degree I_ns
是 I-Degree O_ug
遗 B-Trigger O_uj
憾 I-Trigger B_d
啊 O I_d
！ O O_a
我 B-Holder O_q
们 I-Holder O_d
很 B-Degree O_v
想 B-Trigger O_v
去 B-sent_Entity O_n
呢 O B_v
！ O I_v
可 O O_v
是 O O_x
， O B_t
工 O I_t
作 O B_v
要 O I_v
紧 O B_l
！ O I_l
花 O I_l
朵 O O_uj
们 O B_n
都 O I_n
去 O O_x
了 O B_v
没 O I_v
啊 O O_v
？ O O_v

" O I_v
真 O B_n
爱 O I_n
经 O I_n
得 O O_x
起 O O_d
几 O O_v
次 O B_a
分 O I_a
离 O O_zg
, O O_x
又 O B_r
经 O I_r
得 O O_d
起 O O_v
多 O O_v
少 O O_y
考 O O_x
验 O B_c
, O I_c
未 O O_x
曾 O B_vn
亲 O I_vn
身 O B_v
经 O I_v
历 O O_x
又 O B_n
怎 O I_n
会 O O_k
知 O O_d
道 O O_v
最 O O_ul
锋 O O_d
利 O O_y
的 O O_x
刀 O O_x
就 O O_x
是 O O_d
那 O O_v
最 O B_v
刻 O I_v
骨 O I_v
的 O B_m
真 O I_m
爱 O B_v
. O I_v
强 B-Degree O_x
烈 I-Degree O_d
推 B-Trigger B_v
荐 I-Trigger I_v
此 B-sent_Entity I_v
片 I-sent_Entity B_m
. O I_m
. O B_vn
" O I_vn

看 O B_d
哭 B-Trigger I_d
了 O B_n
。 O I_n
。 O I_n
。 O I_n
这 O O_d
年 O B_r
头 O I_r
， O B_v
禽 O I_v
兽 O O_d
越 O B_a
来 O I_a
越 O O_uj
像 O O_n
人 O B_d
。 O I_d
两 O O_r
只 O O_d
鸟 O B_n
的 O I_n
爱 O O_uj
情 O B_a
世 O I_a
上 O O_m
真 O B_i
的 O I_i
有 O I_i
真 O I_i
爱 O B_r
， O I_r
但 O B_m
为 O I_m
什 O O_x
么 O O_x
这 O B_v
辈 O I_v
子 O O_ul
你 O O_x
不 O O_x
给 O O_x
我 O B_l
机 O I_l
会 O I_l
. O O_x
. O B_n
. O I_n
@ O B_d
河 O I_d
蟹 O I_d
愚 O O_v
乐 O O_n

虽 O B_m
然 O I_m
看 O O_n
过 O O_uj
也 O B_n
是 O I_n
支 O B_s
持 O I_s
转 O B_d
一 O I_d
下 O O_v
， O O_d
希 B-Trigger O_v
望 I-Trigger O_x
校 B-sent_Entity O_c
园 I-sent_Entity B_r
的 I-sent_Entity I_r
真 I-sent_Entity I_r
爱 I-sent_Entity B_l
可 I-sent_Entity I_l
以 I-sent_Entity I_l
永 I-sent_Entity O_r
续 I-sent_Entity O_d
想 O O_p
看 O O_r
， O B_n
留 O I_n
起 O B_m
来 O I_m
先 O I_m
太 B-Degree O_x
感 B-Trigger B_n
人 I-Trigger I_n
了 O B_a
上 O I_a
海 O O_x
交 O B_c
大 O I_c
“ O B_v
求 O I_v
婚 O O_d
门 O O_v
” O B_v
走 O I_v
红 O O_v
网 O B_m
友 O I_m
看 O O_x
几 O B_v
次 O I_v
哭 O B_n
几 O I_n
次 O O_uj

本 O I_a
来 O B_c
打 O I_c
算 O B_d
最 O I_d
近 O O_v
不 O O_v
熬 O O_x
夜 O O_v
的 O B_v
， O I_v
可 O B_n
今 O I_n
天 O B_n
的 O I_n
时 O O_ul
间 O B_j
还 O I_j
是 O I_j
过 O I_j
得 O O_x
那 O B_v
么 O I_v
快 O O_n
！ O O_x
睡 O B_v
觉 O I_v
了 O B_n
， O I_n
希 O O_v
望 O B_m
明 O I_m
天 O O_v
不 O B_m
要 O I_m
那 O O_x
么 O B_t
冷 O I_t
， O B_v
讨 B-Trigger I_v
厌 I-Trigger B_f
冬 B-sent_Entity I_f
天 I-sent_Entity O_d
· O B_v
· O I_v
· O O_uj
晚 O O_x
安 O O_v
~ O B_t
~ O I_t
~ O O_uj

回 O I_n
复 O B_c
悲 B-Trigger I_c
哀 I-Trigger O_ug
女 B-Holder O_ud
人 I-Holder B_r
在 O I_r
床 O O_a
上 O O_x
流 O B_v
的 O I_v
泪 O O_ul
， O O_x
比 O B_v
在 O I_v
任 O B_t
何 O I_t
一 O B_df
个 O I_df
地 O B_r
方 O I_r
多 O O_a
。 O O_x
男 O B_v
人 O I_v
在 O B_t
床 O I_t
上 O O_x
说 O O_x
的 O O_x
谎 O B_n
， O I_n
也 O O_x
比 O O_x
在 O O_x
任 O O_x
何 O B_v
一 O I_v
个 O B_a
地 O I_a
方 O B_n
多 O I_n
。 O O_p
- O B_n
- O I_n
- O O_v
张 O O_uj
小 O O_n
娴 O O_x

， O O_p
悼 B-Trigger B_r
念 I-Trigger I_r
# O B_m
s O I_m
e O B_n
n O I_n
t O O_m
_ O O_x
E O B_n
n O I_n
t O O_p
i O B_n
t O I_n
y O O_v
* O O_uj
] O O_n
， O O_x
希 O O_d
望 O O_p
在 O O_p
明 O B_r
天 O I_r
， O B_m
我 O I_m
们 O B_n
要 O I_n
更 O O_m
加 O O_x
珍 O O_x
惜 O O_x
生 O O_x
命 O B_nr
， O I_nr
珍 O I_nr
惜 O O_x
每 O O_x
一 O B_n
天 O I_n
， O O_x
珍 O B_eng
惜 O I_eng
自 O I_eng
己 O I_eng
， O O_x
能 O B_eng
健 O I_eng
康 O I_eng
生 O I_eng
活 O I_eng
着 O I_eng
那 O O_x
就 O O_x
是 O O_x
幸 O B_v
福 O I_v
~ O O_p
！ O B_t

网 O O_x
页 O B_r
几 O I_r
乎 O O_v
瞬 O B_d
间 O I_d
变 O B_a
成 O I_a
了 O B_vn
黑 O I_vn
白 O O_x
色 O B_a
， O I_a
默 O O_zg
哀 O B_m
日 O I_m
终 O O_x
究 O B_a
再 O I_a
次 O B_r
来 O I_r
临 O O_x
。 O O_v
。 O B_a
。 O I_a
深 B-Trigger B_vn
痛 I-Trigger I_vn
哀 I-Trigger O_uz
悼 I-Trigger O_r
玉 B-sent_Entity B_d
树 I-sent_Entity I_d
遇 I-sent_Entity B_a
难 I-sent_Entity I_a
同 I-sent_Entity O_x
胞 I-sent_Entity O_x
， O O_x
有 O B_n
爱 O I_n
就 O B_d
有 O I_d
希 O B_t
望 O I_t
， O B_v
玉 O I_v
树 O O_ul
加 O O_a
油 O B_n
， O I_n
明 O O_x
天 O B_a
会 O I_a
更 O O_m
好 O B_d
！ O I_d

“ O I_d
是 O B_v
啊 O I_v
， O O_x
那 O O_x
样 O O_x
我 B-Cause B_a
们 I-Cause I_a
以 I-Cause B_v
后 I-Cause I_v
就 I-Cause B_nr
只 I-Cause I_nr
受 I-Cause B_v
本 I-Cause I_v
国 I-Cause B_n
人 I-Cause I_n
的 I-Cause O_x
欺 I-Cause O_v
负 I-Cause O_v
了 I-Cause O_d
！ O O_v
” O B_v
说 O I_v
到 O O_x
这 O B_nr
里 O I_nr
， O B_v
我 B-Holder I_v
们 I-Holder O_x
的 O B_t
手 O I_t
握 O O_v
在 O B_d
了 O I_d
一 O O_x
起 O O_x
， O O_x
都 O O_v
很 B-Degree O_y
激 B-Trigger O_x
动 I-Trigger B_r
。 O I_r

。 O I_r
这 O B_f
个 O I_f
七 O O_d
夕 O O_d
， O O_v
特 B-Degree B_r
别 I-Degree I_r
心 B-Trigger O_n
痛 I-Trigger O_uj
～ O B_v
～ O I_v
但 O O_ul
愿 O O_x
是 O O_x
最 O O_v
后 O O_v
一 O B_r
个 O I_r
寂 O O_x
寞 O B_r
的 O I_r
七 O O_uj
夕 O B_v
～ O I_v
～ O O_p
再 O O_ul
见 O B_m
了 O I_m
～ O O_x
我 B-Holder O_d
也 O O_d
是 O B_a
带 O I_a
个 O O_x
遗 B-Trigger O_x
憾 I-Trigger O_x
结 O B_r
束 O I_r
的 O B_t
～ O I_t
虽 O O_x
然 O B_d
有 O I_d
万 O B_n
分 O I_n
的 O O_x
不 O O_x
舍 O B_v
- O I_v
- O O_v
- O B_f
- O I_f
- O B_m
- O I_m

我 O I_a
也 O O_uj
不 O B_t
知 O I_t
道 O O_x
怎 O O_x
么 O B_v
交 O I_v
电 O O_ul
费 O O_x
！ O O_r
， O O_d
谁 O O_v
知 O O_v
道 O O_q
， O B_a
快 O I_a
点 O B_v
帮 O I_v
老 O O_uj
大 O O_x
解 O B_c
决 O I_c
呀 O O_v
！ O B_m
你 B-Holder I_m
是 O O_uj
最 B-Degree B_n
棒 B-Trigger I_n
的 I-Trigger O_x
。 O O_x
. O O_x
【 O O_x
快 O O_x
男 O O_x
1 O O_x
2 O O_r
强 O O_d
人 O O_d
气 O B_v
楼 O I_v
】 O B_r
人 O I_r
气 O O_v
楼 O B_n
！ O I_n
香 O O_x
橙 O O_x
快 O O_r
来 O B_v
盖 O I_v
楼 O O_x
吧 O B_d
！ O I_d

本 O B_a
来 O I_a
是 O B_v
个 O I_v
好 O O_y
梦 O O_x
， O O_r
结 O O_v
果 O O_d
太 O O_a
让 O O_uj
我 B-Holder O_x
伤 B-Trigger O_x
心 I-Trigger O_x
了 O O_a
。 O O_n
梦 O B_m
到 O I_m
俺 O O_a
家 O B_n
帅 O I_n
帅 O O_n
~ O O_x
可 O B_n
惜 O I_n
语 O O_n
言 O O_x
不 O B_nr
通 O I_nr
， O O_a
半 O O_v
句 O B_nr
也 O I_nr
说 O O_y
不 O O_x
上 O O_x
来 O B_t
， O I_t
这 O O_v
是 O O_q
多 B-Degree O_a
么 I-Degree O_n
悲 B-Trigger O_x
惨 I-Trigger B_n
的 O I_n
一 O O_d
件 O O_v
事 O O_r
啊 O B_n
~ O I_n
好 B-Degree O_ul
难 B-Trigger O_x
受 I-Trigger O_n
啊 O O_v
~ O B_r

我 B-Holder B_nr
更 B-Degree I_nr
敬 B-Trigger O_x
重 I-Trigger B_v
金 B-sent_Entity I_v
佛 I-sent_Entity B_i
。 O I_i
唉 B-Trigger I_i
~ I-Trigger I_i
~ I-Trigger O_x
道 B-Cause B_m
不 I-Cause I_m
同 I-Cause O_d
不 I-Cause B_l
相 I-Cause I_l
为 I-Cause I_l
谋 I-Cause I_l
啊 I-Cause O_x
。 O O_r
老 O O_v
大 O B_r
， O I_r
这 O B_a
一 O I_a
点 O O_uj
我 O B_m
跟 O I_m
你 O O_n
不 O O_y
一 O O_x
样 O O_a
， O B_v
我 B-Holder I_v
平 O O_zg
生 O O_x
只 B-Degree O_x
喜 B-Trigger O_r
欢 I-Trigger O_d
一 B-sent_Entity B_v
种 I-sent_Entity I_v
东 I-sent_Entity B_nr
西 I-sent_Entity I_nr
： I-sent_Entity O_x
金 I-sent_Entity O_zg
砖 I-sent_Entity O_x
。 I-sent_Entity O_x
金 I-sent_Entity B_i
条 I-sent_Entity I_i
。 O I_i

心 B-Trigger I_i
痛 I-Trigger I_i
。 O I_i
看 O O_zg
着 O O_x
就 O B_a
让 O I_a
人 O O_x
心 B-Trigger O_r
痛 I-Trigger B_m
。 O I_m
， O O_r
一 B-Cause O_p
个 I-Cause O_r
有 I-Cause O_d
起 I-Cause B_r
飞 I-Cause I_r
但 I-Cause O_x
状 I-Cause O_r
态 I-Cause B_n
为 I-Cause I_n
取 I-Cause O_d
消 I-Cause B_v
的 I-Cause I_v
航 I-Cause B_m
班 I-Cause I_m
， O B_ns
让 O I_ns
我 B-Holder O_x
们 I-Holder B_n
祈 B-Trigger I_n
祷 I-Trigger O_x
以 B-sent_Entity B_n
后 I-sent_Entity I_n
再 I-sent_Entity O_x
也 I-sent_Entity O_x
不 I-sent_Entity B_n
要 I-sent_Entity I_n
出 I-sent_Entity O_x
现 I-sent_Entity B_v
这 I-sent_Entity I_v
样 I-sent_Entity B_v
的 I-sent_Entity I_v
航 I-sent_Entity O_n
班 I-sent_Entity B_n
状 I-sent_Entity I_n
态 I-sent_Entity O_x
， I-sent_Entity O_x
这 I-sent_Entity B_m
是 I-sent_Entity I_m
最 I-sent_Entity O_v
后 I-sent_Entity B_v
一 I-sent_Entity I_v
个 I-sent_Entity O_c
。 O B_n

我 O O_p
的 O B_v
心 O I_v
情 O O_uj
变 O B_n
呀 O I_n
变 O O_x
高 O O_v
了 O B_r
又 O I_r
低 B-Trigger B_v
沉 I-Trigger I_v
， O B_f
感 O I_f
情 O B_d
死 O I_d
了 O B_df
又 O I_df
生 O B_v
， O I_v
我 O B_r
的 O I_r
爱 O O_uj
人 O B_n
我 O I_n
的 O B_n
风 O I_n
筝 O O_x
。 O O_r
。 O O_v
。 O B_f
锅 B-sent_Entity I_f
盖 I-sent_Entity B_m
我 B-Holder I_m
太 B-Degree O_x
爱 B-Trigger O_x
你 O O_r
了 O O_uj
！ O B_n
拍 O I_n
出 O O_v
了 O O_y
多 O B_v
少 O I_v
杀 O O_ul
人 O O_d
照 O B_a
！ O I_a

。 O B_n
分 O I_n
享 O O_v
图 O O_ul
片 O O_d
太 B-Degree O_v
喜 B-Trigger O_x
欢 I-Trigger O_r
这 O O_uj
个 O B_n
造 O I_n
型 O O_r
了 O O_uj
桌 O B_n
面 O I_n
1 O O_x
2 O O_x
8 O O_x
0 O B_n
* O I_n
8 O O_r
0 O O_d
0 O O_v

我 B-Holder O_ul
好 B-Degree O_x
担 B-Trigger B_v
心 I-Trigger I_v
我 B-Holder O_ul
好 B-Degree B_m
担 B-Trigger I_m
心 I-Trigger B_n
， O I_n
不 O O_n
知 O O_x
道 O O_x
国 O O_x
庆 O B_v
过 O I_v
后 O B_n
是 O I_n
个 O O_d
什 O B_v
么 O I_v
状 O B_r
况 O I_r
啊 O B_n
感 O I_n
觉 O O_ul
这 O B_n
段 O I_n
时 O B_m
间 O I_m
有 O I_m
点 O I_m
疲 O O_x
倦 O B_m
了 O I_m
呢 O I_m
， O O_x
幸 O O_r
好 O O_a
长 O B_v
假 O I_v
要 O O_r
来 O O_a
了 O B_v
， O I_v
有 O O_x
点 O O_d
盼 O B_v
头 O I_v
~ O B_t
~ O I_t

来 O I_t
吧 O O_v
。 O O_q
这 O B_r
都 O I_r
有 O B_n
我 B-Holder I_n
更 B-Degree O_zg
敬 B-Trigger B_n
重 I-Trigger I_n
金 B-sent_Entity O_r
佛 I-sent_Entity B_nr
。 O I_nr
唉 B-Trigger I_nr
~ O B_n
~ O I_n
道 B-Cause B_a
不 I-Cause I_a
同 I-Cause O_ul
不 I-Cause O_y
相 I-Cause O_x
为 I-Cause B_a
谋 I-Cause I_a
啊 I-Cause B_n
。 O I_n
老 O B_v
大 O I_v
， O O_ul
这 O O_x
一 O B_n
点 O I_n
我 O B_v
跟 O I_v
你 O O_x
不 O O_x
一 O O_x
样 O O_v
， O O_y
我 B-Holder O_x
平 O O_r
生 O O_d
只 B-Degree O_v
喜 B-Trigger O_r
欢 I-Trigger O_d
一 B-sent_Entity B_v
种 I-sent_Entity I_v
东 I-sent_Entity B_nr
西 I-sent_Entity I_nr
： I-sent_Entity O_x
金 I-sent_Entity O_zg
砖 I-sent_Entity O_x
。 I-sent_Entity O_x
金 I-sent_Entity B_i
条 I-sent_Entity I_i
。 O I_i

哈 B-Trigger I_i
哈 I-Trigger I_i
， O I_i
好 O O_zg
好 O O_x
可 O B_a
爱 O I_a
的 O O_x
爱 O O_r
宝 O B_m
我 O I_m
倒 O O_r
吃 O O_p
到 O O_r
几 O O_d
块 O B_r
好 O I_r
吃 O O_x
的 O O_r
， O B_n
在 O I_n
饭 O O_d
桌 O B_v
上 O I_v
， O B_m
还 O I_m
是 O B_ns
平 O I_ns
时 O O_x
最 O B_n
不 O I_n
要 O O_x
吃 O B_n
的 O I_n
百 O O_x
果 O O_x
。 O B_o
我 O I_o
老 O O_x
了 O B_d
， O I_d
居 O B_v
然 O I_v
也 O O_uj
开 O B_n
始 O I_n
喜 B-Trigger O_r
欢 I-Trigger O_v
月 B-sent_Entity O_v
饼 I-sent_Entity O_v
了 O B_m
。 O I_m
。 O B_v

" O O_uj
哈 B-Trigger O_x
哈 I-Trigger O_p
, O B_n
我 O I_n
家 O O_f
刘 O O_x
心 O B_c
就 O I_c
是 O B_t
长 O I_t
这 O O_d
样 O B_df
子 O I_df
的 O O_v
, O O_uj
帅 O B_n
气 O I_n
! O O_x
! O O_r
! O O_a
受 O O_ul
不 O O_x
了 O B_d
了 O I_d
好 O O_d
可 O B_v
爱 O I_v
… O B_v
… O I_v
越 B-Degree B_n
来 I-Degree I_n
越 I-Degree O_ul
喜 B-Trigger O_x
欢 I-Trigger O_x
啦 O O_x
！ O O_x
我 O B_o
家 O I_o
刘 O O_x
心 O B_r
就 O I_r
是 O B_nr
长 O I_nr
这 O B_d
样 O I_d
子 O O_a
的 O O_r
" O B_n

看 O O_uj
开 O O_x
心 O B_n
才 O I_n
想 O O_x
起 O O_x
昨 O O_x
天 O B_l
是 O I_l
某 O I_l
天 O O_ul
枰 O O_a
男 O B_v
生 O I_v
日 O O_x
. O O_x
I O B_d
p O I_d
r O I_d
a O B_v
y O I_v
. O O_y
. O O_x
. O B_r
. O I_r
. O B_nr
. O I_nr
爆 B-Trigger B_d
强 I-Trigger I_d
啊 I-Trigger O_a
史 O O_r
上 O B_n
最 O I_n
毒 O O_uj
“ O O_x
分 O O_x
手 O O_v
歌 O B_v
” O I_v
4 O O_d
4 O B_v
秒 O I_v
后 O B_t
亮 O I_t
了 O O_v
… O B_r
… O I_r

最 O B_n
近 O I_n
超 B-Degree O_m
爱 B-Trigger O_m
用 O B_eng
的 O I_eng
表 O I_eng
情 O I_eng
的 O I_eng
确 O B_m
像 O I_m
， O I_m
不 O I_m
过 O I_m
谁 O I_m
不 O B_v
知 O I_v
道 O O_y
某 O O_ng
人 O O_f
其 O B_a
实 O I_a
是 O O_x
电 O B_v
白 O I_v
呀 O O_n
。 O O_x
。 O B_m
非 B-Degree I_m
常 I-Degree O_n
非 I-Degree O_f
常 I-Degree O_v
喜 B-Trigger O_ul
欢 I-Trigger O_x
这 B-sent_Entity O_x
张 I-sent_Entity O_x
图 I-sent_Entity B_f
片 I-sent_Entity I_f
， O O_v
感 O B_a
觉 O I_a
像 O O_uj
隔 O B_n
壁 O I_n
家 O B_d
会 O I_d
修 O O_v
电 O O_x
脑 O B_c
的 O I_c
哥 O O_r
哥 O O_d

生 O I_v
理 O B_r
期 O I_r
前 O B_d
的 O I_d
小 O O_v
情 O B_n
绪 O I_n
真 O O_y
是 O O_x
要 O O_x
了 O B_d
我 O I_d
半 O B_d
条 O I_d
命 O B_v
看 O I_v
啥 O O_r
干 O O_q
啥 O B_n
都 O I_n
想 B-Trigger O_x
哭 I-Trigger B_n
这 O I_n
可 O O_v
怎 O B_n
么 O I_n
办 O I_n
. O O_v
. O O_v
. O B_n
还 O I_n
是 O O_uj
说 O B_ns
包 O I_ns
青 O O_x
天 O B_n
和 O I_n
新 O I_n
百 O O_f
娘 O O_uj
子 O O_n
传 O B_n
奇 O I_n
都 O B_d
真 O I_d
的 O O_v
很 B-Degree O_ul
感 B-Trigger O_r
人 I-Trigger B_n
么 O I_n
. O I_n
. O O_v
. O O_r

" O O_r
= O O_d
= O O_v
酒 O O_v
店 O O_r
门 O O_v
· O B_l
· O I_l
· O I_l
· O B_m
· O I_m
· O I_m
" O B_c
" O I_c
酒 O O_v
店 O B_nr
门 O I_nr
" O I_nr
" O O_c
大 O O_a
曝 O O_n
光 O B_n
. O I_n
. O B_n
震 O I_n
惊 O O_d
. O B_d
. O I_d
现 O O_zg
在 O B_n
的 O I_n
宾 O O_nr
馆 O B_m
脏 O I_m
成 O I_m
这 O O_x
样 O O_x
还 O O_x
能 O O_x
住 O B_n
吗 O I_n
? O O_n
? O O_x
? O O_x
? O O_x
太 B-Degree O_x
夸 B-Trigger O_x
张 I-Trigger O_x
了 O O_x
~ O O_x
" O B_n

惆 B-Trigger O_n
怅 I-Trigger O_x
地 O O_x
发 O O_a
现 O B_nz
， O I_nz
关 O B_m
于 O I_m
星 O B_v
星 O I_v
的 O B_m
记 O I_m
已 O B_t
十 O I_t
分 O O_uj
遥 O B_n
远 O I_n
。 O O_a

加 O B_r
勒 O I_r
个 O O_d
油 O O_v
！ O O_v
加 O O_y
勒 O O_x
个 O O_x
油 O O_x
！ O O_x
【 O O_d
上 O B_v
班 O I_v
族 O O_ul
采 O O_x
访 O O_x
】 O O_x
即 O B_a
使 O I_a
每 O O_uv
天 O B_v
更 B-Degree I_v
更 I-Degree O_x
更 I-Degree B_p
痛 B-Trigger I_p
苦 I-Trigger B_nz
地 O I_nz
天 O O_uj
天 O O_v
无 O O_d
偿 O B_m
加 O I_m
班 O B_a
， O I_a
只 O O_x
为 O O_x
了 O B_nrt
那 O I_nrt
些 O B_n
爱 O I_n
我 O O_x
的 O B_nrt
和 O I_nrt
我 O B_n
爱 O I_n
的 O O_x
人 O O_x
。 O B_nz
。 O I_nz
。 O I_nz
。 O B_v

假 O O_x
期 O B_c
过 O I_c
后 O B_r
第 O I_r
一 O O_d
天 O O_d
上 O O_d
班 O B_an
总 O I_an
是 O O_uv
没 O B_t
什 O I_t
么 O B_v
心 O I_v
情 O B_v
的 O I_v
， O O_x
倒 O O_d
是 O B_p
很 B-Degree I_p
想 B-Trigger B_r
继 B-sent_Entity I_r
续 I-sent_Entity O_v
玩 I-sent_Entity O_r
儿 I-sent_Entity O_uj
， O O_c
所 O O_r
以 O O_v
。 O O_uj
。 O O_n
。 O O_x
。 O O_x
。 O O_x
呵 B-Trigger O_x
呵 I-Trigger O_x
， O B_t
真 B-Degree I_t
是 I-Degree B_t
太 I-Degree I_t
纠 B-Trigger B_m
结 I-Trigger I_m
了 I-Trigger I_m
， O B_v
今 B-Cause I_v
天 I-Cause B_c
下 I-Cause I_c
午 I-Cause B_l
没 I-Cause I_l
玩 I-Cause I_l
够 I-Cause B_n
啊 I-Cause I_n

见 O O_x
到 O O_v
兔 O O_v
子 O O_d
很 B-Degree O_v
是 O B_v
开 B-Trigger I_v
心 I-Trigger B_n
. O I_n
. O O_x
很 O B_c
真 O I_c
诚 O O_x
的 O O_x
兔 O O_x
子 O O_x
. O O_x
. O B_v
他 B-Holder I_v
不 B-Negation O_x
爱 B-Trigger B_nr
萝 B-sent_Entity I_nr
卜 I-sent_Entity I_nr
. O B_v
不 O I_v
过 O O_ul
看 O O_x
上 O B_nr
去 O I_nr
还 O I_nr
真 O I_nr
是 O B_v
不 O I_v
挑 O I_v
食 O O_y
. O O_x
. O B_v
你 O I_v
话 O B_n
题 O I_n
转 O O_d
的 O O_v
还 O B_v
是 O I_v
让 O B_m
我 B-Holder I_m
很 B-Degree O_d
崩 B-Trigger B_a
溃 I-Trigger I_a
！ O O_uj
！ O B_n

好 O B_m
吧 O I_m
是 O O_r
北 O O_d
方 O O_v
的 O B_n
身 O I_n
高 O O_x
吧 O B_c
。 O I_c
我 O B_v
站 O I_v
在 O I_v
那 O O_d
里 O B_d
得 O I_d
拖 O O_d
后 O B_v
腿 O I_v
了 O B_m
1 O I_m
6 O O_r
1 O B_n
太 B-Degree I_n
让 O O_v
人 O O_uj
震 B-Trigger B_c
惊 I-Trigger I_c
了 O O_v
， O O_r
这 O O_d
是 O B_v
真 O I_v
的 O O_x
吗 O O_x
？ O O_x
1 O O_a
6 O O_y
4 O O_v
. O B_f
7 O I_f
5 O O_uj
c O B_v
m O I_v
。 O O_y
看 O O_x
看 O O_r
你 O O_v
拖 O O_p
了 O B_r
后 O I_r
腿 O O_ud
么 O B_n
？ O I_n

我 O O_ul
就 O B_m
是 O I_m
早 O I_m
上 O O_d
起 O O_v
床 O O_n
很 B-Degree B_v
痛 B-Trigger I_v
苦 I-Trigger O_ul
的 O O_x
人 O O_r
越 O O_v
冷 O B_d
越 O I_d
痛 O O_y
苦 O O_x
. O B_m
. O I_m
. O I_m
. O I_m
马 O I_m
上 O I_m
补 O B_eng
充 O I_eng
甜 O O_x
食 O B_v
物 O I_v
， O O_r
如 O O_v
香 O O_ul
蕉 O B_n
、 O I_n
苹 O O_y
果 O O_x
， O O_x
大 O O_r
脑 O B_d
主 O I_d
要 O B_t
靠 O I_t
葡 O B_v
萄 O I_v
糖 O O_zg
。 O B_an
? O I_an
投 O O_uj
稿 O O_n

翰 O B_a
今 O I_a
天 O B_an
怎 O I_an
么 O B_m
还 O I_m
没 O I_m
有 O I_m
更 O B_d
新 O I_d
？ O B_v
汉 O I_v
堡 O O_a
等 O B_n
的 O I_n
好 O O_x
着 O O_v
急 O B_n
晕 O I_n
菜 O O_x
的 O B_n
某 O I_n
人 O O_x
， O B_n
微 O I_n
薄 O B_b
被 O I_b
系 O O_v
统 O B_n
当 O I_n
宵 O I_n
夜 O O_x
吃 O O_x
掉 O B_n
了 O I_n
都 O O_x
不 O O_nz
知 O B_t
道 O I_t
， O B_r
哈 B-Trigger I_r
哈 I-Trigger O_d
， O B_v
大 O I_v
家 O B_d
准 O I_d
备 O O_x
抢 O B_ns
沙 O I_ns
发 O O_u
啊 O O_uj
， O O_a
我 O B_a
先 O I_a
排 O B_v
队 O I_v
！ O O_uj

哈 B-Trigger I_r
哈 I-Trigger O_x
哈 I-Trigger B_a
~ O I_a
心 O O_p
情 O B_n
好 O I_n
的 O O_t
咧 O B_n
！ O I_n
终 O B_v
于 O I_v
出 O O_ul
太 O O_d
阳 O O_d
了 O B_v
~ O I_v
丫 O O_x
丫 O B_o
笑 O I_o
得 O O_x
好 O B_n
灿 O I_n
烂 O B_v
啊 O I_v
！ O O_v
天 O B_nz
气 O I_nz
好 O O_zg
！ O O_x
出 O O_r
来 O O_d
晒 O B_n
太 O I_n
阳 O O_x
~ O O_x
哈 B-Trigger B_o
哈 I-Trigger I_o
~ O I_o

为 O B_n
神 O I_n
马 O O_a
要 O O_uj
吃 O O_v
饭 O O_x
吃 O B_d
饭 O I_d
神 O O_v
马 O B_ns
的 O I_ns
最 B-Degree O_ul
烦 B-Trigger O_x
f O B_n
了 O I_n
！ O O_v

. O O_a
. O B_a
. O I_a
我 B-Holder O_zg
。 O O_x
。 O B_n
惊 B-Trigger I_n
讶 I-Trigger O_a
了 I-Trigger O_x
太 B-Degree B_v
太 I-Degree I_v
太 I-Degree B_n
太 I-Degree I_n
牛 B-Trigger I_n
X I-Trigger O_x
了 O B_o
我 B-Trigger I_o
靠 I-Trigger O_x
， O O_x
， O O_p
真 B-Degree B_n
牛 B-Trigger I_n
掰 I-Trigger O_v
， O B_v
\ O I_v
( O B_v
^ O I_v
o O B_n
^ O I_n
) O O_uj
~ O B_a
还 O I_a
可 O O_eng
以 O O_ul
这 O O_x
么 O O_x
玩 O B_m
祖 O I_m
玛 O I_m
就 O O_r
该 O O_x
这 O O_x
么 O B_a
玩 O I_a
太 O O_ul
牛 O B_n
了 O I_n
！ O B_n

《 O O_nr
无 O O_eng
极 O O_ul
之 O O_r
痛 O O_v
》 O O_x
… O O_x
… O B_n
最 O I_n
近 O O_v
比 B-Degree O_x
较 I-Degree O_x
感 B-Trigger O_x
兴 I-Trigger O_x
趣 I-Trigger O_x
的 O O_x
书 O O_x
~ O O_x
~ O O_d
~ O B_c
不 O I_c
过 O B_r
碍 O I_r
于 O O_v
它 O B_nr
的 O I_nr
翻 O O_d
译 O O_r
版 O B_r
好 O I_r
似 O B_n
唔 O I_n
喺 O I_n
几 O O_ul
好 O O_x
， O O_x
唔 O O_x
知 O B_ns
睇 O I_ns
唔 O O_u
睇 O O_a
好 O O_x
！ O O_x
！ O O_x
！ O B_f

居 O B_d
然 O I_d
要 O B_n
我 O I_n
在 O I_n
节 O O_uj
目 O O_n
里 O O_x
唱 O O_x
歌 O O_x
？ O B_c
请 O I_c
问 O B_v
我 O I_v
过 O O_r
生 O O_uj
日 O B_v
为 O I_v
什 O O_n
么 O B_v
是 O I_v
自 O O_y
己 O O_y
唱 O O_m
歌 O O_a
给 O O_x
自 O O_y
己 O B_v
听 O I_v
啊 O O_y
？ O O_vg
太 B-Degree O_a
凄 B-Trigger O_x
凉 I-Trigger O_x
了 O O_x
· O O_x
· O B_d
。 O I_d
· O O_v
你 O O_r
们 O O_p
这 O B_n
群 O I_n
小 O O_f
盆 O B_n
友 O I_n
！ O O_x
· O B_v
。 O I_v
。 O O_r

这 O I_t
是 O I_t
上 O B_r
部 O I_r
戏 O I_r
中 O O_v
， O B_r
我 B-Holder I_r
最 B-Degree B_n
喜 B-Trigger I_n
欢 I-Trigger O_p
的 O B_r
一 O I_r
张 O O_v
照 B-sent_Entity O_y
片 I-sent_Entity O_x

最 O B_a
近 O I_a
不 O O_ul
知 O O_x
何 O O_x
故 O O_x
， O O_x
心 O B_r
理 O I_r
上 O O_r
持 B-Degree O_q
续 I-Degree O_a
亢 B-Trigger B_n
奋 I-Trigger I_n
， O O_x
生 O O_x
理 O O_x
上 O O_x
疲 B-Trigger O_x
惫 I-Trigger O_r
不 O O_v
堪 B-Degree B_f
。 O I_f
找 O O_n
个 O O_f
时 O O_x
间 O O_r
补 O O_d
补 O B_v
觉 O I_v
。 O O_uj
最 O B_m
近 O I_m
要 O B_n
找 O I_n
我 O O_x
玩 O B_f
的 O I_f
， O B_v
不 O I_v
好 O B_d
意 O I_d
思 O O_x
了 O B_n
， O I_n
我 O O_f
真 O B_vd
的 O I_vd
要 O B_v
休 O I_v
息 O O_x
休 O B_vn
息 O I_vn
了 O O_f

刚 O I_l
用 O I_l
g O I_l
o O O_x
o O O_v
g O O_q
l O B_n
e O I_n
搜 O B_v
“ O I_v
i O O_v
p O O_x
a O B_f
d O I_f
” O O_v
， O O_v
很 B-Degree O_r
惊 B-Trigger O_v
喜 I-Trigger O_uj
的 O O_x
出 O B_a
现 O I_a
了 O I_a
t O I_a
w O O_ul
i O O_x
t O O_r
t O B_d
e O I_d
r O O_v
的 O B_v
结 O I_v
果 O B_v
！ O I_v
好 O O_ul
玩 O O_x
儿 O O_d
了 O O_p
~ O B_eng

春 O I_eng
春 O I_eng
唱 O I_eng
最 O I_eng
后 O O_nz
一 O O_x
首 O B_eng
歌 O I_eng
时 O I_eng
， O I_eng
泪 O O_x
流 O O_x
满 O O_zg
面 O B_a
； O I_a
春 O O_uj
妈 O B_v
站 O I_v
起 O O_ul
来 O B_eng
了 O I_eng
， O I_eng
和 O I_eng
女 O I_eng
儿 O I_eng
遥 O I_eng
遥 O O_uj
相 O B_n
对 O I_n
… O O_x
… O B_v
能 O I_v
够 O I_v
体 O O_ul
会 O O_x
， O O_x
一 O O_tg
个 O O_tg
母 O O_v
亲 O B_f
无 O I_f
力 O B_m
保 O I_m
护 O I_m
女 O O_n
儿 O O_x
的 O B_l
心 B-Trigger I_l
痛 I-Trigger I_l

确 O O_x
实 O B_nr
很 B-Degree I_nr
恶 B-Trigger O_v
搞 I-Trigger B_v
！ O I_v
明 O O_ul
天 O O_x
上 O O_c
午 O B_n
天 O I_n
涯 O B_i
免 O I_i
费 O I_i
送 O I_i
鸭 O O_x
脖 O O_x
子 O B_v
， O I_v
快 O B_n
去 O I_n
排 O O_x
队 O B_m
抢 O I_m
鲜 O B_n
。 O I_n
第 O B_n
二 O I_n
天 O B_v
上 O I_v
午 O B_n
， O I_n
天 O O_uj
涯 O B_n
公 O I_n
司 O O_x
大 O B_ad
楼 O I_ad
下 O O_zg
排 O B_a
起 O I_a
了 O O_x
长 O B_t
长 O I_t
的 O B_t
队 O I_t
伍 O B_n
。 O I_n
天 B-Holder B_v
涯 I-Holder I_v
员 I-Holder I_v
工 I-Holder B_n
大 B-Trigger I_n
惑 I-Trigger I_n
不 I-Trigger O_x
解 I-Trigger O_a

本 O B_n
想 O I_n
昨 O B_a
天 O I_a
能 O O_x
进 O B_m
颗 O I_m
球 O I_m
的 O B_t
罗 O I_t
J O O_x
J O B_n
生 O I_n
日 O B_n
快 O I_n
乐 O O_a
！ O B_s
生 O I_s
日 O B_v
快 O I_v
乐 O O_ul
: O B_z
: O I_z
罗 O I_z
西 O B_n
基 O I_n
一 O O_x
直 O B_n
是 O I_n
我 B-Holder B_n
最 B-Degree I_n
爱 B-Trigger B_i
的 O I_i
球 B-sent_Entity I_i
员 I-sent_Entity I_i
之 I-sent_Entity O_x
一 I-sent_Entity O_r
， O O_v
罗 O B_t
西 O I_t
基 O B_v
生 O I_v
日 O B_n
快 O I_n
乐 O O_uj
。 O O_nr

。 O I_eng
“ O B_l
世 O I_l
界 O I_l
上 O I_l
最 O O_x
快 O B_l
而 O I_l
又 O I_l
最 O I_l
慢 O O_x
， O O_x
最 O B_ns
长 O I_ns
而 O O_a
又 O B_d
最 O I_d
短 O O_v
， O O_r
最 O B_a
平 O I_a
凡 O O_uj
而 O B_n
又 O I_n
最 O B_r
珍 O I_r
贵 O O_x
， O B_ns
最 O I_ns
易 O O_a
被 O B_l
忽 O I_l
视 O I_l
而 O I_l
又 O O_x
最 B-Degree O_x
令 O O_x
人 O O_x
后 B-Trigger B_n
悔 I-Trigger I_n
的 O O_f
就 O B_d
是 O I_d
时 O O_c
间 O O_d
。 O B_a
” O I_a
─ O O_x
─ O B_a
高 O I_a
尔 O O_c
基 O O_d

" O O_a
人 B-Holder O_x
最 B-Degree O_d
痛 B-Trigger B_a
苦 I-Trigger I_a
的 O O_c
是 O O_d
因 B-Cause O_a
为 I-Cause B_a
贪 I-Cause I_a
吃 I-Cause O_x
而 I-Cause B_a
无 I-Cause I_a
法 I-Cause B_l
正 I-Cause I_l
常 I-Cause I_l
就 I-Cause O_c
寝 I-Cause O_d
, I-Cause O_a
哪 I-Cause B_nrt
都 I-Cause I_nrt
是 I-Cause B_v
软 I-Cause I_v
的 I-Cause O_uj
只 I-Cause B_d
有 I-Cause I_d
胃 I-Cause B_n
是 I-Cause I_n
硬 I-Cause O_x
的 I-Cause O_x
, I-Cause O_x
就 I-Cause O_x
像 I-Cause B_nr
这 I-Cause I_nr
样 I-Cause I_nr
挺 I-Cause O_x
着 I-Cause O_x
. O O_n
. O O_d
终 O B_an
于 O I_an
体 O O_uj
会 O B_c
什 O I_c
么 O I_c
叫 O B_a
顶 O I_a
到 O O_c
嗓 O B_n
子 O I_n
眼 O B_d
儿 O I_d
了 O B_v
. O I_v
. O O_x
. O O_r
" O O_d

人 O O_a
总 O O_uj
是 O B_c
不 O I_c
易 O O_n
满 O O_v
足 O O_a
， O O_uj
过 O O_x
分 O O_d
自 O O_v
私 O B_r
… O I_r
… O O_v
然 O O_uz
而 O B_m
过 O I_m
于 O B_d
拼 O I_d
命 O B_n
被 O I_n
认 O B_r
为 O I_r
贪 O O_v
婪 O O_v
， O O_v
与 O B_n
世 O I_n
无 O I_n
争 O I_n
又 O O_ul
说 O B_m
懒 O I_m
惰 O I_m
不 O O_x
上 O O_x
进 O O_n
… O B_c
… O I_c
是 O B_a
要 O I_a
大 O B_v
家 O I_v
怎 O O_x
样 O B_n
呢 O I_n
讨 B-Trigger B_a
厌 I-Trigger I_a
没 B-sent_Entity O_x
事 I-sent_Entity O_x
说 I-sent_Entity B_c
事 I-sent_Entity I_c
的 I-sent_Entity B_v
家 I-sent_Entity I_v
伙 I-sent_Entity B_v
， O I_v
气 B-Trigger O_p

到 O I_v
底 O B_a
是 O I_a
怎 O O_x
么 O B_i
了 O I_i
？ O I_i
真 O I_i
的 O O_d
是 O O_v
不 B-Trigger B_a
忍 I-Trigger I_a
， O B_d
更 O I_d
不 O O_v
想 O O_x
再 O O_x
看 O O_v
到 O O_v
这 O B_n
样 O I_n
的 O B_r
噩 O I_r
耗 O O_y
了 O B_v
。 O I_v
愿 O B_v
逝 O I_v
者 O O_v
安 O O_n
息 O O_uj
吧 O B_n
伊 O I_n
春 O O_x
失 O O_n
事 O O_x
飞 O B_d
机 O I_d
已 O O_v
经 O B_r
发 O I_r
现 O O_ul
4 O O_x
3 O B_d
人 O I_d
遇 O O_v
难 O B_v
5 O I_v
3 O O_x
人 O O_d
获 O B_v
救 O I_v
报 O O_d
道 O B_v
专 O I_v
题 O B_r
： O I_r

我 O B_n
刚 O I_n
刚 O O_ul
更 O O_x
新 O O_v
了 O B_n
我 O I_n
的 O B_v
博 O I_v
客 O O_y
， O B_nr
既 O I_nr
然 O B_v
写 O I_v
了 O B_n
， O I_n
就 O B_d
写 O I_d
到 O B_v
底 O I_v
， O B_m
希 O I_m
望 O O_n
大 O B_v
家 O I_v
关 O B_m
注 O I_m
， O O_n
有 O B_v
感 O I_v
兴 O B_v
趣 O I_v
的 O B_n
媒 O I_n
体 O O_x
朋 O O_x
友 O O_r
， O B_d
我 B-Holder I_d
愿 B-Trigger B_d
意 I-Trigger I_d
配 I-Trigger O_ul
合 I-Trigger O_r
你 B-sent_Entity O_uj
们 I-sent_Entity B_nr
采 O I_nr
访 O O_x
。 O B_c

唔 O O_v
知 O O_ul
道 O O_x
係 O O_d
米 O O_v
应 O B_d
该 O I_d
开 B-Trigger O_x
心 I-Trigger B_v
. O I_v
. O B_n
. O I_n
. O B_v
我 O I_v
嘅 O O_x
心 O O_v
理 O B_n
年 O I_n
龄 O I_n
係 O O_uj
4 O B_n
1 O I_n
. O B_n
. O I_n
. O O_x
对 O O_r
比 O B_v
以 O I_v
前 O B_v
曾 O I_v
经 O B_r
做 O I_r
过 O B_v
嘅 O I_v
测 O O_x
试 O O_x
嚟 O O_y
讲 O B_v
已 O I_v
经 O O_yg
后 O O_q
生 O B_v
咗 O I_v
小 O B_v
小 O I_v

当 O I_m
你 O I_m
的 O I_m
邻 O O_r
居 O O_y
在 O B_n
深 O I_n
夜 O B_n
两 O I_n
点 O O_yg
弹 O B_m
钢 O I_m
琴 O I_m
是 O I_m
你 B-Holder I_m
别 B-Negation B_v
气 B-Trigger I_v
恼 I-Trigger B_f
， O I_f
你 O B_d
可 O I_d
以 O O_v
在 O O_ug
四 O O_y
点 O B_vn
钟 O I_vn
时 O O_yg
叫 O O_v
醒 O B_d
他 O I_d
， O B_n
并 O I_n
告 O O_x
诉 O B_b
他 O I_b
你 O O_x
很 O O_p
欣 O O_r
赏 O O_uj
他 O B_v
的 O I_v
演 O O_p
奏 O B_t
~ O I_t

宋 B-Holder I_m
茜 I-Holder B_n
真 B-Degree I_n
的 I-Degree I_n
很 I-Degree O_v
喜 B-Trigger O_r
欢 I-Trigger O_d
j B-sent_Entity B_a
u I-sent_Entity I_a
i I-sent_Entity O_x
c I-sent_Entity O_r
y I-sent_Entity B_c
. O I_c
. O O_p
. O B_m
2 O I_m
0 O O_n
1 O O_ng
0 O B_v
1 O I_v
0 O O_r
2 O O_x
6 O O_c
D O B_v
T O I_v
新 O O_r
图 O O_r
V O O_d
i O B_v
c O I_v
t O O_r
o O O_uj
r O B_v
i O I_v
a O O_x
白 O O_x
手 O B_nr
环 O I_nr
认 O B_d
真 O I_d
的 O O_zg
样 O B_v
子 O I_v
很 O B_eng
美 O I_eng
~ O I_eng
【 O I_eng
补 O I_eng
图 O B_m
】 O I_m
- O I_m
宋 O I_m
茜 O I_m

看 O I_m
着 O I_m
有 O I_m
点 O I_m
疼 O I_m
. O B_eng
. O I_eng
. O O_a
可 B-Trigger O_n
爱 I-Trigger B_eng
， O I_eng
喜 B-Trigger I_eng
欢 I-Trigger I_eng
拎 B-sent_Entity I_eng
回 I-sent_Entity I_eng
家 I-sent_Entity I_eng
等 O I_eng
熊 O B_n
猫 O I_n
不 O O_v
再 O B_ad
濒 O I_ad
危 O O_uj
而 O B_n
是 O I_n
像 O O_zg
狗 O O_ns
一 O O_x
样 O O_x
多 O B_v
的 O I_v
时 O O_x
候 O O_x
， O B_nr
它 O I_nr
们 O O_x
会 O B_v
是 O I_v
最 O B_n
粘 O I_n
人 O O_n
的 O B_m
宠 O I_m
物 O I_m
。 O B_v
想 O I_v
不 O O_x
想 O B_v
拎 O I_v
他 O O_v
们 O B_n
回 O I_n
家 O O_u
？ O B_nr

假 B-Cause B_d
做 I-Cause I_d
真 I-Cause B_v
来 I-Cause I_v
真 I-Cause B_c
亦 I-Cause I_c
假 I-Cause O_v
， I-Cause O_n
现 I-Cause B_r
在 I-Cause I_r
就 I-Cause O_m
是 I-Cause O_uj
一 I-Cause B_n
个 I-Cause I_n
充 I-Cause O_x
满 I-Cause B_r
谎 I-Cause I_r
言 I-Cause O_v
的 I-Cause O_v
社 I-Cause O_d
会 I-Cause O_v
， I-Cause O_n
娱 I-Cause O_uj
乐 I-Cause B_n
精 I-Cause I_n
神 I-Cause O_x
无 I-Cause O_v
处 I-Cause B_v
不 I-Cause I_v
在 I-Cause O_v
， I-Cause B_r
只 I-Cause I_r
有 I-Cause B_n
更 I-Cause I_n
假 I-Cause O_x
， I-Cause O_x
没 I-Cause O_a
有 I-Cause O_v
最 I-Cause B_d
假 I-Cause I_d
！ O O_d
李 B-sent_Entity O_d
牧 I-sent_Entity O_a
活 O O_x
得 O B_t
像 O I_t
狗 O B_d
太 O I_d
不 O B_m
容 O I_m
易 O B_a
了 O I_a
， O B_n
很 B-Degree I_n
同 B-Trigger O_uj
情 I-Trigger B_n
。 O I_n

， O B_vn
这 O I_vn
段 O B_n
时 O I_n
间 O B_l
雨 O I_l
水 O I_l
多 O I_l
， O O_x
是 O B_c
不 O I_c
是 O O_d
被 O O_a
淹 O O_x
死 O B_v
了 O I_v
？ O B_a
养 B-Cause I_a
了 I-Cause O_x
一 I-Cause B_nr
年 I-Cause I_nr
的 I-Cause B_v
一 I-Cause I_v
条 I-Cause O_v
小 I-Cause O_n
鱼 I-Cause B_l
， I-Cause I_l
特 I-Cause I_l
纯 I-Cause I_l
的 I-Cause O_ul
金 I-Cause O_x
色 I-Cause O_zg
， I-Cause B_n
很 I-Cause I_n
是 I-Cause O_x
漂 I-Cause O_x
亮 I-Cause O_x
。 I-Cause O_r
可 I-Cause B_nr
惜 I-Cause I_nr
今 I-Cause I_nr
天 I-Cause B_n
没 I-Cause I_n
了 I-Cause O_m
。 O O_x
伤 B-Trigger B_l
心 I-Trigger I_l
！ O I_l

美 O B_v
极 O I_v
这 O O_ul
辈 O O_x
子 O O_v
是 O O_ul
没 O B_m
希 O I_m
望 O O_uj
这 O B_m
样 O I_m
了 O B_n
太 O I_n
… O O_x
… O B_a
口 O I_a
水 O O_uj
I O B_n
N O I_n
G O O_x
这 O O_d
， O O_v
真 O B_a
尤 O I_a
物 O O_x
。 O B_v
。 O I_v
。 O B_t
赞 B-Trigger I_t
啊 I-Trigger O_v
！ O O_ul
这 O O_x
陀 O B_n
身 O I_n
材 O O_x
太 O O_x
美 O B_ns
了 O I_ns
。 O B_l
。 O I_l
口 O I_l
水 O O_v
的 O O_v
想 O B_v
法 O I_v
都 O B_r
会 O I_r
实 O O_ul
现 O O_n
。 O O_x

工 O B_n
作 O I_n
结 O B_eng
束 O I_eng
… O I_eng
… O O_r
回 O O_x
家 O O_d
~ O B_nr
~ O I_nr
~ O O_x
今 B-Cause O_x
天 I-Cause O_x
北 I-Cause O_v
京 I-Cause O_y
大 I-Cause O_x
雪 I-Cause O_r
而 I-Cause O_n
且 I-Cause B_n
还 I-Cause I_n
被 I-Cause B_a
阿 I-Cause I_a
姨 I-Cause O_ul
问 I-Cause O_x
有 I-Cause O_x
没 I-Cause B_n
有 I-Cause I_n
兴 I-Cause O_uj
趣 I-Cause B_v
和 I-Cause I_v
比 I-Cause O_d
我 I-Cause O_v
大 I-Cause B_v
十 I-Cause I_v
岁 I-Cause O_x
的 I-Cause O_x
大 I-Cause B_vn
叔 I-Cause I_vn
相 I-Cause B_v
亲 I-Cause I_v
… O O_x
… O O_x
悲 B-Trigger B_n
剧 I-Trigger I_n
啊 O O_x
~ O O_x
~ O O_x
~ O B_t

分 O B_ns
享 O I_ns
图 O B_n
片 O I_n
这 O B_c
是 O I_c
3 O O_d
年 O O_p
前 O B_nr
快 O I_nr
要 O O_n
毕 O B_v
业 O I_v
的 O I_v
时 O B_n
候 O I_n
！ O O_c
想 O O_p
起 O O_r
都 O O_d
眼 O B_m
泛 O I_m
泪 O O_uj
光 O B_n
初 O I_n
中 O B_v
应 O I_v
该 O O_x
会 O O_x
是 O B_n
我 O I_n
人 O O_zg
生 O O_x
里 O O_x
最 B-Degree O_x
快 B-Trigger O_x
乐 I-Trigger B_v
的 O I_v
回 O B_n
忆 O I_n
好 O O_r
想 O O_v
打 O O_m
破 O B_t
不 O I_t
到 O B_d
那 O I_d
种 O B_n
的 O I_n
快 O O_uj
乐 O B_n

吾 O O_x
虽 O B_v
爱 O I_v
， O O_d
美 O B_a
酒 O I_a
夜 O B_n
光 O I_n
杯 O B_f
， O I_f
却 O B_v
独 O I_v
饮 O O_v
， O O_v
人 O O_r
醉 O B_n
无 O I_n
人 O O_f
陪 O O_d
。 O B_a
。 O I_a
。 O O_uj
。 O B_v
。 O I_v
。 O O_a
。 O O_v
寂 B-Trigger B_v
寞 I-Trigger I_v
啊 O B_v
， O I_v
你 O B_r
的 O I_r
手 O O_uj
别 O B_a
再 O I_a
拨 O O_x
弄 O O_r
我 O O_c
， O O_v
快 O O_x
乐 O B_n
啊 O I_n
， O B_n
你 O I_n
去 O I_n
的 O O_x
太 O O_d
忙 O B_v
， O I_v
太 O O_x
忙 O O_n
。 O O_v
。 O B_n

支 O O_v
持 O O_x
静 O O_x
茹 O O_x
也 O O_x
支 O O_x
持 O O_x
德 O O_x
国 O B_a
太 O I_a
棒 O O_zg
了 O O_x
~ O O_r
加 O O_uj
油 O B_n
今 O I_n
天 O O_d
希 B-Trigger B_v
望 I-Trigger I_v
還 O O_r
是 O O_x
能 O B_a
抽 B-sent_Entity I_a
空 I-sent_Entity O_zg
來 I-sent_Entity O_x
看 I-sent_Entity O_r
我 I-sent_Entity O_v
們 I-sent_Entity O_uj
愛 I-sent_Entity O_d
的 I-sent_Entity O_v
德 I-sent_Entity O_x
國 I-sent_Entity O_d
~ O O_v
~ O O_x
~ O O_x

很 B-Degree B_v
喜 B-Trigger I_v
欢 I-Trigger B_nr
小 B-sent_Entity I_nr
帅 I-sent_Entity O_d
锅 I-sent_Entity B_v
。 O I_v
。 O B_ns
这 O I_ns
是 O B_nr
一 O I_nr
家 O I_nr
卖 O O_x
印 O B_v
度 O I_v
佛 O B_t
具 O I_t
用 O B_v
品 O I_v
的 O B_c
商 O I_c
店 O O_v
。 O B_v
店 O I_v
主 O B_u
还 O I_u
教 O B_r
K O I_r
i O O_v
m O O_uj
i O B_ns
怎 O I_ns
么 O O_x
转 O O_x
佛 O O_x
音 O O_x
碗 O O_zg
。 O B_v
— O I_v
— O B_nr
— O I_nr
— O O_n
这 O O_x
个 O O_x
， O O_r
这 O O_v
个 O B_m
~ O I_m
~ O O_v
~ O B_ns

回 O B_n
复 O I_n
不 O B_n
能 O I_n
不 O O_uj
满 O B_n
足 O I_n
啊 O O_x
。 O B_n
看 O I_n
看 O O_d
你 O O_v
幸 O B_eng
福 O I_eng
得 O I_eng
都 O I_eng
不 O B_r
知 O I_r
不 O B_v
觉 O I_v
了 O B_n
那 O I_n
是 O O_x
超 B-Degree O_x
幸 B-Trigger O_x
福 I-Trigger O_x
啊 O O_x
这 O B_r
夜 O I_r
太 O O_x
让 O B_r
人 O I_r
无 O O_x
力 O O_x
去 O O_x
抗 O O_x
拒 O B_v
了 O I_v
！ O B_d
明 O I_d
天 O I_d
来 O B_v
得 O I_v
太 O O_zg
快 O O_x
， O B_v
总 O I_v
感 O O_r
觉 O B_a
有 O I_a
些 O O_ud
不 O O_d
知 O B_i
所 O I_i
措 O I_i
… O I_i
… O O_ul

好 B-Degree O_v
得 B-Trigger O_v
意 I-Trigger B_a
阿 O I_a
真 O O_y
系 O O_r
狗 O O_tg
? O O_d
我 O O_v
真 O O_n
系 O B_n
以 O I_n
为 O O_v
系 O B_v
毛 O I_v
巾 O O_ul
= O O_x
= O B_t
: O I_t
可 O B_v
以 O I_v
挂 O O_d
一 O O_a
个 O O_x
牌 O O_b
子 O B_n
， O I_n
写 O B_r
上 O I_r
“ O B_i
我 O I_i
不 O I_i
是 O I_i
毛 O O_x
毯 O O_x
” O O_x
- O O_a
。 O B_v
- O I_v
经 O B_nr
常 O I_nr
会 O O_v
被 O O_n
误 O O_x
丢 O O_r
进 O O_d
洗 O O_v
衣 O B_c
机 O I_c
的 O O_v
狗 O B_nr
狗 O I_nr
很 O O_x
无 O O_x
奈 O O_x
。 O B_c

房 O O_v
间 O B_m
门 O I_m
一 O B_n
直 O I_n
响 O O_x
个 O O_v
不 O O_f
停 O O_x
， O O_r
打 O B_c
开 O I_c
门 O B_n
发 O I_n
现 O O_x
… O O_x
… O O_x
豆 O O_x
腐 O B_d
抓 O I_d
了 O O_v
一 O B_n
只 O I_n
知 O B_v
了 O I_v
， O B_n
玩 O I_n
得 O I_n
很 B-Degree O_uj
欢 B-Trigger B_n
快 I-Trigger I_n
， O O_zg
于 O B_d
是 O I_d
迅 O O_x
猛 O O_x
把 O B_n
门 O I_n
关 O O_n
上 O B_d
， O I_d
我 O O_v
才 O O_q
不 O B_d
想 O I_d
它 O O_x
把 O B_l
知 O I_l
了 O I_l
玩 O B_v
到 O I_v
我 O O_x
房 O O_x
间 O B_n
里 O I_n
来 O O_v
呢 O O_ul

你 O I_m
给 O O_v
她 O O_ul
脸 O O_x
色 O O_v
看 O O_ud
， O O_d
你 O B_a
冲 O I_a
她 O O_x
发 O B_c
牢 O I_c
骚 O B_ad
， O I_ad
你 O B_n
大 O I_n
声 O B_s
顶 O I_s
撞 O O_x
她 O O_r
， O O_d
甚 O B_v
至 O I_v
当 O O_r
着 O B_v
她 O I_v
的 O O_ul
面 O B_v
摔 O I_v
碗 O O_r
， O B_n
她 B-Holder I_n
都 O O_f
不 B-Negation O_v
会 I-Negation O_y
记 B-Trigger O_x
恨 I-Trigger O_r
你 B-sent_Entity O_p
… O O_r
原 O B_n
因 O I_n
很 O O_v
简 O O_x
单 O O_r
， O O_v
因 O O_r
为 O B_v
她 B-Cause I_v
是 I-Cause I_v
你 I-Cause O_x
的 I-Cause O_r
母 I-Cause B_m
亲 I-Cause I_m
。 O B_v

随 O O_r
无 O O_x
情 O B_d
， O I_d
大 B-sent_Entity B_p
水 I-sent_Entity I_p
很 B-Degree O_r
可 B-Trigger O_uj
怕 I-Trigger O_n
， O O_v
但 O O_q
洪 O O_x
湖 O O_r
人 O O_d
民 O B_v
奋 O I_v
勇 O B_v
战 O I_v
斗 O O_r
一 O O_x
定 O B_n
不 O I_n
会 O O_zg
淹 O B_a
， O I_a
希 O O_x
望 O B_c
在 O I_c
暴 O O_r
雨 O O_v
洪 O O_r
灾 O O_uj
中 O B_n
失 O I_n
去 O O_x
家 O O_x
园 O O_v
的 O B_n
人 O I_n
要 O O_x
坚 O B_n
强 O I_n
的 O O_zg
活 O B_c
下 O I_c
去 O O_x
， O O_c
真 B-Degree B_nr
心 I-Degree I_nr
祝 B-Trigger B_n
愿 I-Trigger I_n
！ O B_d
！ O I_d
！ O B_vn

虽 O B_d
然 O I_d
明 O B_v
知 O I_v
希 O O_v
望 O O_x
渺 O B_v
茫 O I_v
， O O_p
但 O B_n
真 O I_n
的 O B_n
失 O I_n
去 O O_f
还 O B_v
是 O I_v
很 B-Degree B_n
失 B-Trigger I_n
望 I-Trigger O_uj
， O O_n
很 B-Degree O_v
失 B-Trigger B_v
望 I-Trigger I_v
。 O O_uj
就 O B_l
这 O I_l
样 O I_l
， O O_x
我 O B_d
对 O I_d
2 O B_v
0 O I_v
0 O O_x
9 O O_x
2 O O_x
0 O O_x
1 O B_c
0 O I_c
赛 O B_v
季 O I_v
英 O B_v
超 O I_v
联 O B_a
赛 O I_a
冠 O O_x
军 O O_c
争 O B_d
夺 O I_d
绝 B-Trigger B_v
望 I-Trigger I_v
了 O B_c
。 O I_c

天 B-Trigger B_v
哪 I-Trigger I_v
！ O O_x
！ O O_zg
！ O B_v
不 O I_v
会 O O_x
吧 O O_d
? O B_r
? O I_r
! O O_x
! O O_r
天 B-Trigger O_p
！ O B_m
！ O I_m
是 O I_m
真 O I_m
的 O I_m
么 O I_m
！ O I_m
活 O I_m
过 O B_t
来 O I_t
了 O B_nr
更 B-Degree I_nr
恐 B-Trigger B_vn
怖 I-Trigger I_vn
真 O B_n
定 O I_n
假 O B_v
咖 O I_v
頂 O B_v
！ O I_v
俄 O O_ul
怀 O O_x
孕 O O_x
古 O O_q
尸 O O_r
被 O O_x
雪 O O_x
埋 O O_x
6 O B_v
0 O I_v
0 O O_y
年 O O_x
产 O O_x
下 O O_x
活 O O_x
婴 O O_q
。 O O_x

面 O O_v
试 O B_d
看 O I_d
来 O O_y
又 O O_x
要 O B_l
失 O I_l
败 O I_l
告 O O_ul
终 O O_d
啦 O B_a
， O I_a
刚 O B_d
刚 O I_d
开 O O_a
始 O B_n
要 O I_n
实 O O_x
习 O O_j
滴 O B_v
学 O I_v
生 O B_n
哪 O I_n
来 O O_p
1 O O_n
年 O O_v
以 O B_m
上 O I_m
的 O I_m
销 O B_j
售 O I_j
经 O B_v
验 O I_v
啊 O O_n
， O O_x
3 O O_x
分 O B_v
钟 O I_v
就 O B_v
被 O I_v
P O O_d
A O O_v
S O B_v
S O I_v
了 O B_v
， O I_v
还 O O_y
是 O O_x
过 B-Degree B_nr
于 I-Degree I_nr
紧 B-Trigger I_nr
张 I-Trigger I_nr
呢 O O_v

帅 O I_v
哥 O O_v
你 O B_n
也 O I_n
去 O O_r
做 O O_v
个 O O_m
呗 O O_m
~ O B_f
画 O I_f
出 O O_uj
来 O B_vn
的 O I_vn
大 O B_n
学 O I_n
生 O O_zg
活 O O_x
】 O O_x
开 O B_q
始 O I_q
看 O O_d
的 O O_p
乐 B-Trigger B_eng
呵 I-Trigger I_eng
呵 I-Trigger I_eng
的 O I_eng
， O O_ul
越 O O_x
看 O B_c
越 O I_c
伤 B-Trigger B_v
感 I-Trigger I_v
， O B_a
怀 B-Trigger I_a
念 I-Trigger O_y
我 B-sent_Entity O_x
的 I-sent_Entity B_nr
大 I-sent_Entity I_nr
学 I-sent_Entity O_r
生 I-sent_Entity O_d
活 I-sent_Entity O_v
！ O O_v
( O O_q
背 O O_y
景 O O_x
音 O O_n
乐 O B_v
： O I_v
甩 O O_uj
葱 O B_n
歌 O I_n
) O B_vn

真 O O_x
的 O B_v
很 O I_v
诡 O O_v
异 O O_uj
哦 O B_z
， O I_z
不 O I_z
要 O O_uj
被 O O_x
吓 B-Trigger O_d
到 O B_v
哈 O I_v
。 O B_n
。 O I_n
。 O O_x
大 O B_v
晚 O I_v
上 O O_r
的 O O_uj
那 O B_n
张 O I_n
诡 O B_vn
异 O I_vn
的 O O_x
来 O O_x
晒 O B_n
晒 O I_n
。 O I_n
。 O I_n
送 O O_x
给 O O_v
颖 O O_n
子 O O_n
的 O O_x
Y O O_x
Y O B_d
。 O I_d
。 O O_zg
哈 B-Trigger B_a
哈 I-Trigger I_a

一 O O_x
定 O B_df
要 O I_df
看 O O_p
… O B_v
… O I_v
… O O_ns
… O O_x
… O O_x
真 O O_x
的 O O_a
太 B-Degree B_t
美 B-Trigger I_t
了 O O_uj
美 B-Trigger O_r
哭 I-Trigger O_q
了 I-Trigger B_a
我 O I_a
完 O O_uj
全 O O_v
太 O B_v
美 O I_v
太 O O_x
美 O O_x
太 O B_v
美 O I_v
存 O O_nr
看 O O_ng
韩 O O_uj
庚 O B_eng
& O I_eng
山 O O_x
楂 O O_x
树 O B_o
修 O I_o
正 O O_x
版 O B_d
必 O I_d
须 O O_v
要 O O_v
顶 O O_x
一 O O_x
个 O O_x
的 O O_x
， O O_x
素 O B_d
颜 O I_d
太 O B_a
美 O I_a

哀 O O_j
悼 O O_v
越 O O_ul
多 O O_r
， O B_ad
奇 O I_ad
迹 O B_ns
也 O I_ns
越 O B_ns
多 O I_ns
， O B_ns
死 O I_ns
去 O B_v
的 O I_v
同 O B_nr
胞 O I_nr
也 O O_x
就 O B_n
越 O I_n
多 O I_n
。 O B_n
我 B-Holder I_n
不 O I_n
仅 O B_d
为 O I_d
这 O O_v
些 O O_v
遇 O B_m
难 O I_m
的 O O_uj
同 O O_x
胞 O O_n
感 O B_nr
到 O I_nr
悲 B-Trigger I_nr
伤 I-Trigger O_x
， O B_v
更 O I_v
为 O O_d
这 O O_m
个 O O_x
国 O B_n
家 O I_n
感 O O_d
到 O B_d
悲 O I_d
哀 O O_x
！ O B_v

好 B-Cause O_uj
血 I-Cause B_n
腥 I-Cause I_n
啊 I-Cause O_d
， I-Cause O_d
捅 I-Cause B_d
了 I-Cause I_d
8 I-Cause O_x
刀 I-Cause O_r
， I-Cause B_c
死 I-Cause I_c
得 I-Cause O_p
太 I-Cause B_r
惨 I-Cause I_r
了 I-Cause B_v
， I-Cause I_v
太 I-Cause O_uj
血 I-Cause B_n
腥 I-Cause I_n
了 I-Cause B_v
， I-Cause I_v
不 I-Cause B_a
敢 I-Cause I_a
看 I-Cause O_x
， I-Cause B_d
赶 I-Cause I_d
紧 I-Cause B_r
回 I-Cause I_r
家 I-Cause B_n
， I-Cause I_n
一 I-Cause B_v
路 I-Cause I_v
上 I-Cause B_a
漆 I-Cause I_a
黑 I-Cause O_x
漆 I-Cause O_x
黑 I-Cause O_a
的 I-Cause B_a
， O I_a
心 O O_zg
里 O O_x
好 B-Degree O_v
害 B-Trigger O_ul
怕 I-Trigger O_m
， O O_n
今 O O_x
天 O O_v
晚 O O_ud
上 O O_d
肯 O O_a
定 O O_ul
睡 O O_x
不 O O_d
着 O B_a
了 O I_a

沙 O O_x
皮 O B_d
狗 O I_d
吗 O O_v
? O O_x
我 O B_d
睇 O I_d
到 O B_n
起 O I_n
晒 O O_x
鸡 O B_l
皮 O I_l
. O I_l
几 O B_z
得 O I_z
意 O B_z
既 O I_z
都 O O_uj
＞ O O_x
~ O B_s
＜ O I_s
其 O O_a
实 O B_v
真 O I_v
系 O O_x
有 O B_t
无 O I_t
d O B_t
感 O I_t
既 O B_v
狗 O I_v
好 O B_v
中 O I_v
意 O I_v
阿 O O_ul
. O O_x
经 O B_nr
常 O I_nr
会 O I_nr
被 O O_y
误 O O_x
丢 O O_r
进 O O_vg
洗 O O_v
衣 O O_v
机 O O_v
的 O B_n
狗 B-Holder I_n
狗 I-Holder O_m
很 B-Degree O_m
无 B-Trigger B_v
奈 I-Trigger I_v
。 O O_c

" O O_x
F O O_x
r O O_x
e O B_d
j O I_d
a O B_n
, O I_n
帅 O B_v
姐 O I_v
们 O O_eng
儿 O O_vg
. O O_c
. O O_n
. O O_a
这 O B_n
风 O I_n
衣 O O_nr
还 O O_m
能 O B_d
不 O I_d
能 O O_v
再 O B_n
酷 O I_n
点 O B_v
儿 O I_v
啊 O B_n
? O I_n
伦 O I_n
敦 O O_uj
时 O B_n
装 O I_n
周 O O_zg
其 O B_d
实 O I_d
有 O O_x
点 O O_x
闷 O O_x
， O B_eng
还 O I_eng
是 O I_eng
让 O I_eng
F O I_eng
给 O O_x
我 O O_nr
们 O B_n
带 O I_n
来 O I_n
一 O B_m
些 O I_m
愉 B-Trigger I_m
悦 I-Trigger O_r
吧 O B_n
~ O I_n
" O O_d

太 O B_v
阳 O I_v
出 O O_d
来 O O_v
了 O B_n
就 O I_n
想 O O_zg
唱 O O_x
： O B_ns
太 O I_ns
阳 O B_n
出 O I_n
来 O I_n
咯 O B_d
喂 O I_d
喜 O B_n
洋 O I_n
洋 O O_v
浪 O O_x
咯 O B_c
。 O I_c
。 O O_v
。 O O_eng
以 O O_p
前 O B_r
最 B-Degree I_r
讨 B-Trigger B_v
厌 I-Trigger I_v
成 B-sent_Entity B_m
都 I-sent_Entity I_m
男 I-sent_Entity B_a
人 I-sent_Entity I_a
说 I-sent_Entity O_y
： I-sent_Entity O_x
好 I-sent_Entity O_x
烦 I-sent_Entity O_x
哦 I-sent_Entity B_ns
。 O I_ns
。 O B_v
。 O I_v
现 O O_ul
在 O O_d
觉 O O_v
得 O O_v
这 O O_x
三 O B_ns
个 O I_ns
字 O B_v
如 O I_v
此 O O_v
可 O O_v
爱 O B_ns

" O I_ns
喜 B-Trigger B_nz
欢 I-Trigger I_nz
这 B-sent_Entity O_x
部 I-sent_Entity O_x
片 I-sent_Entity O_x
子 I-sent_Entity B_f
, O I_f
, O O_d
, O B_v
那 B-sent_Entity I_v
个 I-sent_Entity B_ns
方 I-sent_Entity I_ns
法 I-sent_Entity B_n
也 O I_n
试 O O_v
验 O O_x
过 O B_a
了 O I_a
真 B-Degree O_zg
的 I-Degree O_x
很 I-Degree O_x
爽 B-Trigger O_x
, O B_t
, O I_t
, O B_v
我 O I_v
看 O O_r
不 O B_m
清 O I_m
~ O O_n
~ O B_c
幼 O I_c
卡 O B_v
與 O I_v
綠 O O_x
L O O_x
U O B_v
C O I_v
K O B_r
你 O I_r
地 O B_n
買 O I_n
左 O O_x
未 O O_x
？ O O_x
" O B_r

我 B-Holder B_n
坚 B-Trigger I_n
信 I-Trigger O_d
我 B-sent_Entity B_vn
宝 I-sent_Entity I_vn
宝 I-sent_Entity O_ug
会 I-sent_Entity O_ul
一 I-sent_Entity B_d
直 I-sent_Entity I_d
低 I-sent_Entity B_a
调 I-sent_Entity I_a
下 I-sent_Entity O_x
去 I-sent_Entity O_x
的 I-sent_Entity O_x
！ O O_r
昂 O B_v
！ O I_v
套 O I_v
用 O O_x
王 O O_x
灰 O B_nr
说 O I_nr
的 O O_p
： O O_n
无 O B_eng
期 O I_eng
待 O I_eng
， O I_eng
不 O O_r
失 O O_uv
望 O O_v
。 O O_f
千 O O_d
万 O O_x
别 O O_x
对 O O_x
周 O O_r
小 O B_v
姐 O I_v
期 O O_r
望 O B_nr
值 O I_nr
太 O O_v
大 O B_d
。 O I_d
@ O B_v
等 O I_v
等 O B_t
要 O I_t
学 O O_uj
习 O O_x

这 B-Trigger O_x
么 I-Trigger B_n
早 I-Trigger I_n
！ O O_nr
注 O O_n
意 O O_v
身 O O_uj
体 O O_x
， O O_v
祝 O B_v
健 O I_v
康 O O_x
啊 O O_d
~ O B_v
~ O I_v
~ O O_x
~ O B_i
~ O I_i
早 O I_i
， O O_p
奔 O O_t
去 O B_nr
工 O I_nr
作 O B_n
。 O I_n
嗓 O I_n
子 O O_d
有 O O_a
点 O O_x
痛 O O_x
. O B_u
. O I_u
. O O_v
. O B_v
希 B-Trigger I_v
望 I-Trigger O_x
不 B-sent_Entity B_r
要 I-sent_Entity I_r
发 I-sent_Entity O_a
炎 I-sent_Entity O_x
. O B_v
. O I_v
. O B_n
. O I_n

这 O O_v
操 O B_a
动 O I_a
作 O O_zg
也 O O_x
太 O O_x
让 O O_x
人 B-Holder O_x
难 B-Trigger O_x
为 I-Trigger O_a
情 I-Trigger O_x
了 O O_zg
吧 O O_v
我 O B_vn
的 O I_vn
个 O O_x
颈 O B_n
椎 O I_n
、 O B_v
肩 O I_v
椎 O I_v
、 O B_m
a O I_m
n O I_m
d O I_m
腰 O B_v
椎 O I_v
呀 O B_df
， O I_df
可 O B_n
以 O I_n
有 O B_m
救 O I_m
了 O I_m
吗 O I_m
？ O O_x
每 O O_r
天 O O_v
锻 O B_n
炼 O I_n
五 O O_d
分 O O_d
钟 O O_v
， O O_n
幸 O B_l
福 O I_l
生 O I_l
活 O O_ul
一 O O_y
辈 O O_r
子 O O_uj
。 O O_n
。 O B_n
。 O I_n

虽 O B_l
然 O I_l
还 O O_x
不 O B_eng
能 O I_eng
睡 O I_eng
， O B_n
还 O I_n
要 O O_y
工 O O_x
作 O B_c
， O I_c
看 B-Cause B_v
到 I-Cause I_v
它 I-Cause O_ul
们 I-Cause O_y
， O O_x
心 B-Degree B_r
情 I-Degree I_r
[ I-Degree B_v
@ I-Degree I_v
很 I-Degree B_m
好 O I_m
# O I_m
T O O_x
r O B_i
i O I_i
g O I_i
g O I_i
e O B_m
r O I_m
* O I_m
] O O_x
！ O O_x
★ O O_x
哆 O O_x
来 O B_c
A O I_c
梦 O O_d
时 O B_v
装 O I_v
秀 O O_v
。 O O_x
（ O B_c
晚 O I_c
安 O B_vn
！ O I_vn
好 O O_x
梦 O B_v
） O I_v

段 O I_r
暄 O O_x
能 O B_n
不 O I_n
能 O O_x
不 B-Negation O_x
要 I-Negation O_d
老 O O_a
这 B-Degree O_x
么 I-Degree B_eng
激 B-Trigger I_eng
动 I-Trigger I_eng
… O I_eng
… O I_eng
感 O I_eng
觉 O I_eng
他 B-Holder O_x
激 B-Trigger O_x
动 I-Trigger O_x
的 O O_x
从 O B_v
来 O I_v
都 O O_eng
不 O O_n
在 O B_n
点 O I_n
儿 O I_n
上 O O_x
， O O_x
为 O B_n
强 O I_n
队 O O_x
激 B-Trigger O_a
动 I-Trigger O_n
了 B-Degree O_x
半 I-Degree O_x
天 I-Degree B_nr
， O I_nr
最 O O_v
后 O B_l
还 O I_l
把 O I_l
强 O I_l
队 O O_a
都 O B_r
克 O I_r
死 O B_a
了 O I_a

越 O O_x
到 O B_n
期 O I_n
末 O O_r
反 O B_a
而 O I_a
玩 O O_uj
的 O B_d
越 O I_d
疯 O O_d
了 O O_d
. O O_p
. O B_n
. O I_n
我 B-Holder O_f
好 B-Degree O_x
喜 B-Trigger O_p
欢 I-Trigger B_n
这 O I_n
种 O B_a
白 B-Property I_a
天 I-Property O_ul
高 I-Property B_m
效 I-Property I_m
率 I-Property O_x
做 I-Property B_f
f I-Property I_f
i I-Property O_d
n I-Property O_p
a I-Property B_n
l I-Property I_n
p I-Property O_d
r I-Property B_v
e I-Property I_v
s I-Property O_ul
e I-Property O_x
n I-Property O_d
t I-Property O_v
a I-Property B_t
t I-Property I_t
i I-Property B_c
o I-Property I_c
n I-Property O_v
， I-Property O_uj
晚 I-Property O_d
上 I-Property O_v
狠 I-Property O_ul
狠 I-Property B_m
玩 I-Property I_m
的 O I_m
日 B-sent_Entity O_r
子 I-sent_Entity O_a
啊 O B_v
～ O I_v

唉 B-Trigger I_r
， O B_t
高 O I_t
傲 O B_n
的 O I_n
美 O I_n
眉 O O_v
分 B-Trigger B_eng
手 I-Trigger I_eng
快 I-Trigger I_eng
乐 I-Trigger I_eng
。 O I_eng
。 O I_eng
。 O I_eng
祝 O I_eng
你 O I_eng
快 B-Trigger I_eng
乐 I-Trigger I_eng
. O I_eng
. O I_eng
. O I_eng
. O I_eng
. O I_eng
. O I_eng
. O O_x
. O B_t
. O I_t
. O B_d
. O I_d
. O O_v
你 O O_uj
可 O B_n
以 O I_n
找 O O_zg
到 O O_x
更 O O_x
好 O O_zg
的 O O_x
当 O B_a
初 O I_a
是 O O_uj
你 O B_ns
要 O I_ns
分 O B_v
开 O I_v
， O B_a
分 O I_a
开 O O_x
就 O O_x
分 O O_x
开 O B_nr
~ O I_nr
~ O I_nr
~ O I_nr

！ O I_m
结 O I_m
婚 O I_m
照 O I_m
给 B-Trigger I_m
力 I-Trigger I_m
啊 O I_m
！ O I_m
！ O I_m
！ O I_m
没 O I_m
法 O O_r
表 O B_c
达 O I_c
我 O B_v
的 O I_v
心 O B_d
情 O I_d
了 O O_uj
！ O B_t
！ O I_t
！ O O_v
羡 B-Trigger O_r
慕 I-Trigger O_v
嫉 I-Trigger B_v
妒 I-Trigger I_v
恨 I-Trigger O_x
！ O B_v
！ O I_v
！ O O_d
摔 O B_v
碗 O I_v
！ O O_x
！ O O_x
！ O O_x
！ O O_x
！ O O_x
不 O B_n
过 O I_n
这 O I_n
位 O O_p
菇 O O_n
凉 O O_y
你 O O_x
实 O O_x
在 O O_x
是 O B_v
太 O I_v
上 O B_v
道 O I_v
了 O O_r
， O O_uj
抹 O B_n
泪 O I_n
啊 O O_ul

牛 O O_x
比 O O_x
的 O B_v
报 O I_v
纸 O B_v
！ O I_v
乔 B-Holder O_v
叔 I-Holder O_x
很 B-Degree O_x
生 B-Trigger O_x
气 I-Trigger O_v
， O O_q
独 O O_x
立 O O_x
报 O O_x
够 O O_x
独 O O_x
立 O B_c
用 O I_c
生 O B_rz
命 O I_rz
换 O O_ng
来 O O_v
的 O O_r
利 O B_v
润 O I_v
呀 O O_v
左 O O_d
边 O B_v
I O I_v
P O O_ul
A O O_x
D O B_n
明 O I_n
天 O O_zg
发 O O_x
售 O B_n
; O I_n
右 O O_uj
边 O B_n
富 O I_n
士 O O_x
康 O B_nr
跳 O I_nr
楼 O O_d
员 O B_n
工 O I_n
马 O O_x
向 O B_n
前 O I_n
遗 O I_n
像 O O_zg
. O B_v

曾 O O_p
经 O B_vn
我 B-Holder I_vn
很 B-Degree B_v
爱 B-Trigger I_v
冬 B-sent_Entity O_uj
天 I-sent_Entity B_n
. O I_n
. O O_y
但 O B_f
现 O I_f
在 O B_eng
. O I_eng
. O I_eng
. O I_eng
我 B-Holder B_t
很 B-Degree I_t
讨 B-Trigger B_vn
厌 I-Trigger I_vn
. O O_x
. O B_f
. O I_f
憎 B-Trigger B_nr
恨 I-Trigger I_nr
. O I_nr
. O B_v
. O I_v
. O B_n
所 O I_n
有 O B_nr
的 O I_nr
不 O I_nr
愉 O B_n
快 O I_n
都 O O_x
在 O O_x
冬 O B_d
天 O I_d
. O O_r
. O O_d
. O O_v
. O B_t
我 O I_t
. O B_m
. O I_m
. O O_c
哎 O B_t
. O I_t
. O B_m

为 O I_m
毛 O O_r
不 O O_d
唱 O B_v
我 O I_v
最 O B_m
耐 O I_m
的 O I_m
“ O B_v
不 O I_v
再 O B_m
让 O I_m
你 O I_m
孤 O I_m
单 O B_b
” O I_b
啊 O O_uj
？ O O_a
“ O B_a
有 O I_a
就 O O_d
有 O O_p
， O B_t
没 O I_t
有 O B_m
就 O I_m
没 O I_m
有 O I_m
” O O_r
到 O B_m
底 O I_m
是 O I_m
升 O O_e
哥 O B_m
啊 O I_m
， O O_x
那 B-sent_Entity O_p
副 I-sent_Entity O_nr
茫 I-sent_Entity O_d
然 I-sent_Entity O_v
着 I-sent_Entity O_r
的 I-sent_Entity B_a
表 I-sent_Entity I_a
情 I-sent_Entity O_uj
， O O_x
很 B-Degree B_d
认 B-Trigger I_d
真 I-Trigger O_v
却 O O_r
很 B-Degree B_a
好 B-Trigger I_a
笑 I-Trigger O_x
。 O O_zg

北 O O_x
京 O O_v
崇 O O_d
文 O O_v
门 O O_x
有 O B_v
一 O I_v
家 O O_d
这 O B_v
家 O I_v
包 O O_x
子 O B_d
店 O I_d
在 O O_v
哪 O O_v
？ O O_n
8 O O_y
5 O O_x
度 O O_r
C O O_b
啊 O B_z
， O I_z
我 B-Holder O_uz
最 B-Degree O_uj
喜 B-Trigger B_n
欢 I-Trigger I_n
的 O O_x
面 B-sent_Entity O_zg
包 I-sent_Entity B_ad
店 I-sent_Entity I_ad
痛 O O_d
痛 O O_d
痛 O B_v
看 O I_v
到 O O_x
这 O O_x
个 O B_ns
横 O I_ns
幅 O B_nrt
我 O I_nrt
内 O I_nrt
牛 O O_v
满 O B_m
面 O I_m
啊 O B_r
。 O I_r
。 O B_n
。 O I_n

驧 O O_p
e O O_r
s O O_x
s O B_m
e O I_m
n O O_q
g O O_eng
e O O_y
r O O_x
s O O_r
【 O O_d
】 O B_v
《 O I_v
驱 O O_uj
魔 O B_n
人 O I_n
》 O I_n
在 O B_a
惊 O I_a
悚 O O_a
中 O B_v
寻 O I_v
找 O B_r
一 O I_r
丝 O B_n
温 O I_n
暖 O O_r
， O B_n
伴 O I_n
你 O B_n
抵 O I_n
抗 O O_zg
那 O O_x
份 O O_x
能 O O_x
将 O O_x
你 O O_yg
吓 O B_eng
出 O I_eng
影 O I_eng
院 O I_eng
的 O I_eng
极 B-Degree I_eng
度 I-Degree I_eng
恐 B-Trigger I_eng
惧 I-Trigger I_eng
。 O O_x

需 O O_x
要 O B_v
考 O I_v
证 O I_v
！ O O_x
希 B-Trigger O_p
望 I-Trigger B_a
是 B-sent_Entity I_a
假 I-sent_Entity O_f
新 I-sent_Entity B_v
闻 I-sent_Entity I_v
！ O B_m
但 O I_m
愿 O B_an
不 O I_an
是 O O_x
真 O O_v
的 O O_r
真 O B_vn
实 O I_vn
生 O O_r
活 O O_q
犹 O O_v
如 O O_d
恐 O O_r
怖 O B_v
电 O I_v
影 O B_n
， O I_n
恐 O O_uj
怖 O B_d
电 O I_d
影 O B_an
都 O I_an
比 O O_x
上 O O_x
真 O B_v
实 O I_v
生 O B_v
活 O I_v
… O O_x
祈 O B_v
祷 O I_v
这 O O_v
不 O B_n
是 O I_n
真 O I_n
的 O O_x
… O B_v
? O I_v
求 O B_c
证 O I_c

雷 O I_d
G B-Trigger B_d
A I-Trigger I_d
G I-Trigger B_vn
A I-Trigger I_vn
~ I-Trigger B_v
~ I-Trigger I_v
发 O B_n
型 O I_n
真 O I_n
的 O I_n
很 O O_x
重 O B_n
要 O I_n
！ O I_n

这 O O_d
就 O O_p
更 O O_f
舍 O B_d
不 O I_d
得 O B_vn
做 O I_vn
饭 O O_x
了 O B_v
是 O I_v
不 O O_r
是 O B_c
这 O I_c
样 O B_d
就 O I_d
会 O O_x
喜 B-Trigger O_x
欢 I-Trigger B_v
做 B-sent_Entity I_v
饭 I-sent_Entity O_x
了 I-sent_Entity O_nr
呢 I-sent_Entity B_eng
？ O I_eng

有 O I_eng
没 O O_x
有 O O_x
人 O B_vn
这 O I_vn
两 O B_d
天 O I_d
施 O O_zg
舍 O B_a
一 O I_a
把 O O_x
轻 O O_x
的 O O_r
? O O_d
给 O O_d
我 O B_v
， O I_v
我 B-Cause I_v
的 I-Cause B_v
伞 I-Cause I_v
被 I-Cause O_ul
借 I-Cause B_l
去 I-Cause I_l
了 I-Cause I_l
周 I-Cause B_r
一 I-Cause I_r
才 I-Cause O_d
能 I-Cause O_v
还 I-Cause B_v
… O I_v
… O B_v
极 B-Degree I_v
度 I-Degree O_ul
低 B-Negation O_y
落 I-Negation O_x
中 I-Negation O_x
… O B_v
… O I_v
超 B-Degree I_v
不 B-Negation O_n
爽 B-Trigger O_r
， O B_m
又 O I_m
不 O B_nrt
能 O I_nrt
骂 O B_m
… O I_m
… O O_a
真 O O_uj
是 O O_x
的 O O_p
… O O_r
… O O_x

郑 O O_uj
生 O O_n
同 O O_p
蔡 O B_v
小 O I_v
姐 O O_ul
的 O B_t
离 O I_t
婚 O B_v
实 O I_v
在 O O_d
太 O O_x
突 O O_x
然 O B_d
了 O I_d
。 O B_v
。 O I_v
如 O O_f
果 O O_x
有 O O_x
一 O O_v
天 O B_a
， O I_a
我 O O_x
突 O O_d
然 O B_v
跟 O I_v
你 O O_v
们 O O_x
说 O O_x
我 O B_d
要 O I_d
结 O O_uj
婚 O O_x
了 O O_x
， O O_x
希 O B_nr
望 O I_nr
你 O O_p
们 O O_nr
也 O B_nr
不 O I_nr
要 O O_uj
这 B-Degree B_v
么 I-Degree I_v
惊 B-Trigger B_v
讶 I-Trigger I_v
喔 O O_d
！ O B_ad
哈 O I_ad

这 O O_x
个 O O_x
评 O B_c
论 O I_c
的 O O_v
重 O B_m
点 O I_m
是 O O_x
， O O_r
咱 O B_ad
们 O I_ad
老 O O_p
炖 O B_r
也 O I_r
看 O O_v
达 O O_r
人 O O_v
秀 O B_v
？ O I_v
？ O O_ul
这 O O_x
达 O B_v
人 O I_v
秀 O B_r
我 O I_r
只 O O_d
认 O B_df
真 O I_df
看 O B_r
了 O I_r
最 O B_a
后 O I_a
一 O O_e
场 O O_x
， O O_nr
太 B-Degree O_x
失 B-Trigger B_r
望 I-Trigger I_r
了 O B_n
。 O I_n
那 O O_uj
立 O B_n
波 O I_n
给 O O_v
俺 O O_x
们 O B_r
上 O I_r
海 O O_a
人 O O_v
丢 O O_d
脸 O O_v
了 O O_v

最 O O_ag
近 O O_x
网 O O_x
配 O O_r
圈 O O_v
到 O O_n
底 O O_ag
是 O O_r
怎 O O_d
么 O B_ad
了 O I_ad
， O O_v
又 O O_ul
来 O B_f
戳 O I_f
我 O B_m
们 O I_m
的 O O_x
泪 O O_d
点 O B_v
┭ O I_v
┮ O O_ul
﹏ O O_x
┭ O B_nr
┮ O I_nr
要 O I_nr
是 O O_p
角 O B_r
叔 O I_r
你 O B_ns
真 O I_ns
得 O O_n
做 O B_v
了 O I_v
错 O O_ul
事 O O_x
， O B_f
就 O I_f
太 O B_n
让 O I_n
人 O I_n
伤 B-Trigger B_d
心 I-Trigger I_d
失 I-Trigger O_v
望 I-Trigger B_r
了 O I_r

很 B-Degree O_x
凉 B-Trigger O_d
很 B-Degree O_v
悲 B-Trigger O_v
哀 I-Trigger B_r
不 B-Negation I_r
提 B-Trigger O_uj
倡 I-Trigger B_n
， O I_n
又 O O_x
不 O O_x
是 O O_x
牛 O O_x
田 O O_x
洋 O B_c
时 O I_c
代 O B_n
。 O I_n
那 O O_r
是 O B_d
为 O I_d
一 O O_v
种 O O_ul
愚 O B_n
昧 O I_n
而 O O_x
牺 O O_d
牲 O O_d
， O O_v
现 O O_n
在 O B_n
什 O I_n
么 O B_v
时 O I_v
候 O O_ul
了 O O_x
。 O B_a
惯 O I_a
性 O O_zg
！ O B_a
几 B-Cause I_a
条 I-Cause O_d
桌 I-Cause B_v
椅 I-Cause I_v
板 I-Cause O_x
凳 I-Cause O_d
比 I-Cause B_c
1 I-Cause I_c
2 I-Cause B_nr
岁 I-Cause I_nr
的 I-Cause I_nr
生 I-Cause B_n
命 I-Cause I_n
更 I-Cause O_x
重 I-Cause O_r
要 I-Cause O_v
！ O O_p

它 O I_m
有 O B_a
5 O I_a
個 O O_c
週 O B_v
五 O I_v
， O O_x
五 O B_t
個 O I_t
週 O B_r
六 O I_r
， O B_n
五 O I_n
個 O O_ul
周 O O_x
日 O B_n
， O I_n
? O O_x
個 O B_m
朋 O I_m
友 O B_n
， O I_n
4 O I_n
天 O I_n
之 O O_p
後 O B_m
會 O I_m
得 O O_m
到 O O_uj
很 O B_vn
多 O I_vn
。 O O_d
希 B-Trigger B_a
望 I-Trigger I_a
大 B-sent_Entity O_x
家 I-sent_Entity O_x
都 I-sent_Entity O_r
幸 I-sent_Entity O_v
福 I-sent_Entity O_m
. O O_m
. O B_t
. O I_t
. O O_x
. O B_m

今 O B_t
天 O I_t
又 O O_x
说 O B_m
了 O I_m
句 O B_t
经 O I_t
典 O O_x
的 O O_x
话 O O_zg
。 O B_n
起 O I_n
因 O O_x
还 O O_m
不 O B_nr
是 O I_nr
朋 O O_nr
友 O O_v
给 O B_v
我 O I_v
拍 O B_m
照 O I_m
却 O O_x
把 O B_v
我 O I_v
的 O B_n
手 O I_n
臂 O O_d
比 O B_a
例 O I_a
有 O B_m
些 O I_m
失 O I_m
调 O I_m
， O I_m
“ O O_x
这 O B_t
比 O I_t
例 O O_d
， O O_v
连 O O_ul
金 B-Holder O_q
华 I-Holder B_n
火 I-Holder I_n
腿 I-Holder B_u
都 B-Degree I_u
要 I-Degree O_x
羞 B-Negation B_n
愧 I-Negation I_n
了 I-Negation O_d
。 O B_c
” O I_c

又 B-Cause I_n
开 I-Cause O_p
始 I-Cause O_r
下 I-Cause B_v
雨 I-Cause I_v
了 I-Cause O_d
~ I-Cause O_p
病 I-Cause O_r
房 I-Cause O_uj
的 I-Cause B_n
空 I-Cause I_n
气 I-Cause B_n
不 I-Cause I_n
太 I-Cause B_r
好 I-Cause I_r
~ I-Cause B_v
呼 I-Cause I_v
吸 I-Cause O_x
道 I-Cause O_x
敏 I-Cause O_r
感 I-Cause B_n
的 O I_n
我 B-Holder O_x
， O O_nr
现 O B_nz
在 O I_nz
不 B-Negation B_n
太 B-Degree I_n
舒 B-Trigger O_d
服 I-Trigger O_v
~ O B_a
希 O I_a
望 O O_ul
没 O O_x
有 O O_x
被 O O_x
传 O O_d
染 O B_v
什 O I_v
么 O B_v
感 O I_v
冒 O O_ul
病 O O_x
毒 O B_n
~ O I_n
喉 O O_uj
咙 O B_n
开 O I_n
始 O B_v
痛 O I_v
了 O I_v
~ O O_x

看 O I_l
着 O I_l
好 O B_a
感 B-Trigger I_a
动 I-Trigger O_uj
希 B-Trigger O_r
望 I-Trigger O_x
天 B-sent_Entity B_t
下 I-sent_Entity I_t
有 I-sent_Entity O_d
情 I-sent_Entity O_d
人 I-sent_Entity B_a
都 I-sent_Entity I_a
能 I-sent_Entity O_x
幸 I-sent_Entity B_v
福 I-sent_Entity I_v
得 I-sent_Entity B_v
像 I-sent_Entity I_v
花 I-sent_Entity O_p
儿 I-sent_Entity B_vn
一 I-sent_Entity I_vn
样 I-sent_Entity B_r
！ O I_r
！ O B_v
！ O I_v
翰 O B_n
爽 O I_n
— O O_x
— O B_n
幸 O I_n
福 O B_v
像 O I_v
花 O O_a
儿 O O_ul
一 O O_x
样 O O_x
（ O B_v
作 O I_v
者 O O_a
真 O B_v
的 O I_v
让 O B_v
我 B-Holder I_v
很 B-Degree B_s
感 B-Trigger I_s
动 I-Trigger B_l
力 O I_l
挺 O I_l
！ O O_d
） O O_v
两 O B_a
只 O I_a
日 O O_ud
记 O O_v

稍 O I_n
稍 O B_r
上 O I_r
些 O O_x
医 O O_x
学 O O_x
课 O O_ng
， O O_nr
就 O O_x
发 O O_x
现 O B_a
一 O I_a
堆 O O_v
堆 O B_n
的 O I_n
疾 O B_r
病 O I_r
发 O O_x
生 O B_n
率 O I_n
都 O B_d
忒 O I_d
高 O O_v
的 O O_r
。 O O_d
能 B-sent_Entity B_v
活 I-sent_Entity I_v
着 I-sent_Entity O_n
实 B-Degree O_d
在 I-Degree O_x
不 B-Trigger O_x
容 I-Trigger B_m
易 I-Trigger I_m
， O B_n
能 B-sent_Entity I_n
健 I-sent_Entity O_x
康 I-sent_Entity B_d
地 I-sent_Entity I_d
活 I-sent_Entity B_t
着 I-sent_Entity I_t
实 B-Degree B_n
在 I-Degree I_n
是 I-Degree O_n
相 I-Degree O_x
当 I-Degree O_d
幸 B-Trigger B_v
运 I-Trigger I_v
。 O B_ns

回 O I_ns
复 O O_uj
额 O B_n
… O I_n
… O B_n
只 O I_n
是 O I_n
真 B-Degree O_d
的 I-Degree O_d
挺 I-Degree O_a
伤 B-Trigger O_uj
心 I-Trigger O_x
的 O O_v
这 O B_v
不 O I_v
正 O B_v
梨 O I_v
花 O O_d
带 O B_a
雨 O I_a
呢 O O_x
嘛 O O_v
当 O B_a
时 O I_a
心 O O_uv
情 O B_v
很 B-Degree I_v
差 B-Trigger B_v
~ O I_v
要 O O_v
哭 O B_d
了 O I_d
都 O B_a

好 B-Degree O_x
凄 B-Trigger O_x
凉 I-Trigger B_v
， O I_v
宿 B-Cause O_n
舍 I-Cause O_x
几 I-Cause O_x
乎 I-Cause B_c
就 I-Cause I_c
我 I-Cause B_d
一 I-Cause I_d
人 I-Cause O_d
了 I-Cause B_n
， O I_n
哭 B-Trigger O_uj

太 B-Degree B_d
感 B-Trigger I_d
人 I-Trigger B_i
了 O I_i
， O I_i
这 O I_i
让 O O_y
我 B-Holder O_y
情 B-Trigger B_t
何 I-Trigger I_t
以 I-Trigger B_n
堪 I-Trigger I_n
？ O O_d
！ O O_a
咱 O O_x
们 O O_v
的 O O_v
回 O O_ul
来 O O_d
了 O O_x
， O O_a
大 O B_a
家 O I_a
鼓 O O_x
掌 O B_n
， O I_n
欢 O B_d
迎 O I_d
， O O_d
强 O O_r
烈 O O_m
要 O O_n
求 O O_ul
小 O O_x
黑 O O_v
说 O O_x
出 O O_d
他 O B_n
最 O I_n
近 O O_ul
的 O O_x
去 O O_r
向 O O_v
， O O_r
不 O O_n
说 O B_nr
不 O I_nr
行 O I_nr

" O O_x
天 O B_r
也 O I_r
阴 O O_uj
沉 O B_v
沉 O I_v
的 O O_ul
, O O_x
很 B-Degree B_n
不 B-Negation I_n
开 B-Trigger B_v
心 I-Trigger I_v
. O O_x
我 O B_v
要 O I_v
努 O O_x
力 O B_l
快 O I_l
点 O I_l
找 O I_l
到 O B_z
份 O I_z
好 O B_v
工 O I_v
作 O O_r
~ O B_f
! O I_f
在 O O_uj
家 O B_v
弄 O I_v
饭 O O_x
给 O O_d
自 O O_v
己 O B_v
吃 O I_v
的 O O_x
感 O O_x
觉 O O_q
很 O O_d
孤 O B_z
单 O I_z
, O I_z
B O O_uj
B O O_x
在 O O_d
就 O O_d
好 O B_v
了 O I_v
. O O_m
T O O_r
. O O_v
T O B_ad
" O I_ad

b B-Cause I_d
e I-Cause B_v
t I-Cause I_v
t I-Cause O_q
y I-Cause O_a
看 I-Cause B_vn
了 I-Cause I_vn
四 I-Cause O_x
年 I-Cause O_x
剧 I-Cause B_r
终 I-Cause I_r
了 I-Cause B_v
我 B-Holder I_v
好 B-Degree O_p
烦 B-Trigger B_r
哪 O I_r
. O O_v
. O O_uj
. O B_n
最 O I_n
后 O O_zg
三 O B_a
集 O I_a
一 O O_x
直 O B_eng
一 O I_eng
直 O O_p
没 O O_d
看 O O_a
倒 O O_ul
是 O O_m
都 O O_eng
是 O O_m
哭 O O_eng
点 O O_x
可 O O_x
我 O B_eng
不 O I_eng
知 O I_eng
道 O I_eng
不 O I_eng
知 O O_v
道 O O_ul
是 O B_m
最 O I_m
后 O B_v
三 O I_v
集 O O_ul
哎 O O_r
哟 O B_a

大 O O_r
家 O B_m
應 O I_m
該 O I_m
珍 O B_f
惜 O I_f
家 O B_m
人 O I_m
啊 O B_d
~ O I_d
看 B-Cause B_d
到 I-Cause I_d
了 I-Cause B_v
新 I-Cause I_v
聞 I-Cause O_v
報 I-Cause O_v
導 I-Cause O_d
， O O_v
很 B-Degree O_v
痛 B-Trigger O_q
心 I-Trigger O_v
， O O_r
很 B-Degree O_d
難 B-Trigger B_v
過 I-Trigger I_v
， O O_d
大 O B_v
家 O I_v
要 O O_v
感 O B_f
恩 O I_f
和 O B_m
珍 O I_m
惜 O B_e
自 O I_e
己 O O_x
眼 O B_n
前 O I_n
所 O B_v
擁 O I_v
有 O B_a
的 O I_a
. O B_n
. O I_n
. O O_zg

" O B_v
依 B-Degree I_v
然 I-Degree O_ul
很 I-Degree B_n
想 B-Trigger I_n
很 B-Degree B_n
想 B-Trigger I_n
你 B-sent_Entity O_x
, O O_zg
我 O B_v
很 O I_v
想 O O_x
问 O O_d
, O O_a
你 O O_ug
究 O O_x
竟 O B_n
几 O I_n
日 O O_v
无 O B_v
开 O I_v
机 O O_c
啦 O B_a
~ O I_a
我 B-Holder B_r
内 B-Trigger I_r
疚 I-Trigger B_t
, O I_t
我 B-Holder O_u
想 B-Trigger B_v
你 B-sent_Entity I_v
! O O_uj
~ O B_m
很 B-Degree I_m
想 B-Trigger I_m
知 B-sent_Entity O_x
道 I-sent_Entity O_x
你 I-sent_Entity B_d
的 I-sent_Entity I_d
近 I-sent_Entity O_d
况 I-sent_Entity O_v
, O O_d
我 B-Holder O_v
好 B-Degree O_r
担 B-Trigger O_x
心 I-Trigger O_r
~ O O_d
" O O_v

我 O O_x
也 O O_r
是 O B_d
被 O I_d
迫 O B_m
的 O I_m
. O O_v
. O B_n
. O I_n
太 O O_y
狠 O O_x
了 O O_r
， O B_a
不 O I_a
转 O O_x
不 O O_r
行 O O_v
， O O_r
害 B-Trigger O_x
怕 I-Trigger O_x
诅 B-sent_Entity O_d
咒 I-sent_Entity O_v
的 O B_v
千 O I_v
万 O O_r
别 O O_uj
点 O B_n
开 O I_n
， O O_x
忠 O O_r
告 O O_a
！ O B_v
！ O I_v
！ O O_x
如 O O_x
果 O O_x
你 B-Holder O_r
害 B-Trigger O_d
怕 I-Trigger O_v
诅 B-sent_Entity B_d
咒 I-sent_Entity I_d
， O O_uj
请 O B_m
不 O I_m
要 O I_m
轻 O B_a
易 O I_a
点 O O_ul
开 O O_x
下 O O_d
图 O O_v
。 O B_v

侬 O O_x
今 O B_v
葬 O I_v
花 O B_v
人 O I_v
笑 O O_uj
痴 O B_i
， O I_i
他 O I_i
年 O O_m
葬 O O_v
侬 O O_x
知 O B_n
是 O I_n
谁 O O_x
很 O O_x
是 O O_x
触 O B_c
动 O I_c
人 O O_r
心 O B_v
灵 O I_v
的 O B_v
十 O I_v
句 O O_x
诗 O O_v
。 O B_df
如 O I_df
果 O B_a
觉 O I_a
得 O O_m
对 O O_v
您 O B_v
有 O I_v
所 O O_x
触 O O_x
动 O O_g
， O O_tg
就 O B_n
转 O I_n
一 O O_n
下 O B_z
吧 O I_z
， O O_x
挺 B-Degree O_r
值 B-Trigger O_m
得 I-Trigger O_vg
欣 I-Trigger O_g
赏 I-Trigger O_v
的 O O_v
。 O O_r

又 O O_v
是 O B_v
很 O I_v
忙 O O_n
很 O B_n
疲 O I_n
惫 O O_uj
的 O B_m
一 O I_m
天 O O_n
， O O_x
昨 O B_c
夜 O I_c
被 O B_v
蚊 O I_v
子 O O_p
围 O O_r
攻 O B_n
之 O I_n
后 O B_v
， O I_v
失 O O_x
眠 O O_d
到 O O_v
快 O B_m
天 O I_m
亮 O O_y
才 O O_x
入 O O_d
睡 O B_v
， O I_v
忙 O B_v
到 O I_v
中 O O_uj
午 O O_x
午 O O_x
觉 O O_d
都 O O_v
没 O B_d
法 O I_d
睡 O O_d
。 O B_a
身 O I_a
体 O O_uj
又 O B_m
不 O I_m
舒 O O_x
服 O B_t
， O I_t
心 O O_p
情 O B_n
又 O I_n
很 B-Degree B_v
纠 B-Trigger I_v
结 I-Trigger B_f
。 O I_f

《 B-sent_Entity B_v
非 I-sent_Entity I_v
诚 I-sent_Entity B_d
勿 I-sent_Entity I_d
扰 I-sent_Entity B_nr
》 I-sent_Entity I_nr
人 I-sent_Entity O_d
气 I-sent_Entity B_v
女 I-sent_Entity I_v
嘉 I-sent_Entity O_x
宾 I-sent_Entity O_v
， O O_v
看 B-Trigger B_t
上 I-Trigger I_t
去 I-Trigger B_n
不 I-Trigger I_n
错 I-Trigger O_d
。 O B_v
出 O I_v
门 O O_v
啦 O O_x
， O B_n
今 O I_n
天 O O_d
继 O O_d
续 O B_a
素 O I_a
衣 O O_x
打 O B_n
扮 O I_n
呢 O O_d
~ O O_d
~ O B_v
我 B-Holder I_v
真 B-Degree O_x
的 I-Degree O_x
太 B-Trigger O_x
爱 I-Trigger B_d
白 O I_d
色 O B_l
了 O I_l
~ O O_x

" O I_n
哭 B-Trigger O_b
了 O B_ns
， O I_ns
能 B-Cause O_x
夠 I-Cause B_v
一 I-Cause I_v
家 I-Cause I_v
團 I-Cause B_a
聚 I-Cause I_a
， I-Cause O_x
真 I-Cause B_v
的 I-Cause I_v
太 I-Cause O_y
好 I-Cause O_x
了 I-Cause B_t
！ O I_t
哭 B-Trigger B_v
了 O I_v
. O B_n
. O I_n
. O B_v
活 B-Cause I_v
著 I-Cause O_y
真 I-Cause O_x
好 I-Cause O_x
, I-Cause O_r
一 I-Cause B_d
家 I-Cause I_d
人 I-Cause B_nr
團 I-Cause I_nr
聚 I-Cause B_n
多 I-Cause I_n
好 I-Cause O_ul
, I-Cause O_x
希 I-Cause O_x
望 I-Cause O_x
不 I-Cause O_v
要 I-Cause O_ul
有 I-Cause O_x
戰 I-Cause B_v
爭 I-Cause I_v
! O B_m
謝 O I_m
謝 O B_n
吡 O I_n
钸 O O_x
" O B_d

新 B-Cause B_l
人 I-Cause I_l
真 I-Cause I_l
的 I-Cause O_x
好 I-Cause O_v
难 I-Cause O_ul
带 I-Cause B_m
啊 I-Cause I_m
， O I_m
我 B-Holder B_v
要 B-Trigger I_v
疯 I-Trigger B_d
特 I-Trigger I_d
了 I-Trigger O_x
。 O B_n
虽 O I_n
说 O I_n
我 O O_n
也 O O_v
是 O O_m
这 O O_a
么 O O_x
过 O B_v
来 O I_v
的 O B_df
， O I_df
但 O O_v
是 O B_n
这 O I_n
样 O O_x
新 O O_v
的 O B_nz
还 O I_nz
是 O I_nz
突 O O_x
破 O O_x
我 O B_n
笨 O I_n
的 O B_d
极 O I_d
限 O O_a
了 O O_a
。 O O_v
囧 B-Trigger O_y
啊 I-Trigger O_x
， I-Trigger O_r
神 I-Trigger O_v
呐 I-Trigger B_a
， I-Trigger I_a
救 I-Trigger O_ul
救 I-Trigger O_x
我 I-Trigger B_c
吧 I-Trigger I_c
。 O O_r

心 O O_v
情 O B_r
很 B-Degree I_r
沉 B-Trigger B_t
重 I-Trigger I_t
， O O_uj
为 O O_x
幼 O B_c
小 O I_c
的 O B_r
生 O I_r
命 O O_a
。 O O_uj
还 O B_c
有 O I_c
多 O B_vn
少 O I_vn
对 O O_r
社 O O_a
会 O O_uj
的 O B_a
恨 B-Trigger I_a
， O O_ul
要 O O_x
一 O O_y
次 O O_y
次 O O_x
嫁 O B_n
祸 O I_n
到 O O_x
幼 O B_v
儿 O I_v
园 O O_r
孩 O O_y
子 O O_x
身 O O_x
上 O B_n
… O I_n
… O O_zg
陕 O B_a
西 O I_a
省 O O_x
南 O O_p
郑 O B_n
县 O I_n
， O O_uj
今 O B_vn
天 O I_vn
， O O_x
7 O B_v
人 O I_v
死 O B_m
亡 O I_m

我 O B_n
也 O I_n
要 O O_uj
抱 O O_v
抱 O O_x
教 O O_v
主 O B_m
生 O I_m
日 O I_m
快 O B_n
乐 O I_n
， O O_v
同 O B_nr
感 O I_nr
。 O I_nr
麽 O B_n
麽 O I_n
咱 O B_s
两 O I_s
抱 O O_x
抱 O O_x
吧 O B_ns
羡 B-Trigger I_ns
慕 I-Trigger I_ns
嫉 B-Trigger B_ns
妒 I-Trigger I_ns
没 B-Negation I_ns
有 I-Negation O_x
恨 B-Trigger B_t
到 B-sent_Entity I_t
达 I-sent_Entity O_x
会 I-sent_Entity O_m
场 I-sent_Entity O_n
， O B_v
场 O I_v
外 O O_x
太 O O_r
炫 O O_d
拉 O O_v
！ O B_v
正 O I_v
在 O B_n
打 O I_n
气 O B_l
球 O I_l
哈 O I_l
哈 O I_l
！ O O_x

" O I_n
又 O O_x
被 O O_x
虐 O O_x
了 O O_r
… O O_m
… O B_v
可 O I_v
惜 O O_y
不 O B_v
是 O I_v
我 O B_v
, O I_v
陪 O B_v
你 O I_v
们 O O_v
到 O B_v
最 O I_v
后 O B_n
. O I_n
那 O O_x
天 O B_s
的 O I_s
他 O B_nr
, O I_nr
依 O I_nr
然 O O_x
笑 O B_t
着 O I_t
, O O_v
我 B-Holder B_n
却 O I_n
哭 B-Trigger B_o
了 I-Trigger I_o
. O O_x
那 O O_x
天 O O_x
的 O O_d
你 B-Holder B_v
· O I_v
· O O_ul
开 B-Trigger O_x
心 I-Trigger O_x
么 O B_v
？ O I_v
？ O B_c
· O I_c
· O O_r
@ O O_x
陈 O O_v
翔 O B_r
橙 O I_r
" O O_v

那 O I_f
是 O O_x
相 B-Degree B_r
当 I-Degree I_r
怀 B-Trigger O_uj
念 I-Trigger O_r
啊 O O_x
！ O B_d
！ O I_d
！ O O_v
小 O O_uz
时 O O_x
候 O O_r
很 B-Degree O_d
喜 B-Trigger O_v
欢 I-Trigger O_ul
吃 O O_m
的 O B_r
啊 O I_r
！ O O_uj
！ O O_r
！ O O_x
~ O O_x
~ O B_v
~ O I_v
~ O O_y
~ O O_x
今 O O_x
天 O O_x
无 O O_x
意 O O_x
看 O B_nr
到 O I_nr
小 O O_ng
浣 O O_x
熊 O O_x
干 O O_r
脆 O O_v
面 O B_d
广 O I_d
告 O B_v
。 O I_v
。 O O_zg
冷 O O_x
兔 O O_x
好 B-Degree O_x
怀 B-Trigger B_n
念 I-Trigger I_n
呀 O I_n
！ O O_zg
~ O B_v

刘 O O_v
2 O O_uj
2 O O_y
用 O O_x
一 O O_x
次 O O_x
失 O O_x
误 O O_x
终 O O_x
结 O O_x
了 O O_x
中 O B_t
国 O I_t
队 O B_v
的 O I_v
最 O B_v
后 O I_v
一 O O_a
线 O B_n
希 O I_n
望 O B_d
， O I_d
第 O O_n
二 O B_n
节 O I_n
8 O O_x
分 O O_x
？ O O_a
那 O O_ng
都 O B_l
是 O I_l
浮 O I_l
云 O O_y
. O O_x
. O O_x
. O O_x
. O O_nr
. O B_m
果 O I_m
然 O O_p
又 O B_m
无 O I_m
间 O B_v
道 O I_v
了 O B_v
。 O I_v
N B-Trigger O_ul
N I-Trigger B_nt
D I-Trigger I_nt
! O I_nt

化 O B_f
还 O I_f
是 O B_nz
不 O I_nz
化 O I_nz
！ O I_nz
据 O O_x
统 O B_m
计 O I_m
， O I_m
8 O O_m
0 O O_v
后 O O_x
9 O O_r
0 O O_d
后 O O_v
中 O B_n
， O I_n
由 O B_m
于 O I_m
太 B-Cause I_m
过 I-Cause I_m
化 I-Cause I_m
妆 I-Cause B_d
导 O I_d
致 O O_d
婚 O B_l
后 O I_l
对 O I_l
对 B-sent_Entity O_ul
方 I-sent_Entity O_x
外 I-sent_Entity B_eng
表 I-sent_Entity I_eng
越 B-Degree I_eng
来 I-Degree O_x
越 I-Degree O_x
不 B-Negation O_n
满 B-Trigger B_c
意 I-Trigger I_c
， O B_v
而 O I_v
间 O O_x
接 O B_v
导 O I_v
致 O I_v
离 O O_x
婚 O B_m
的 O I_m
越 O O_t
来 O B_m
越 O I_m
多 O B_r
。 O I_r
投 O O_x
稿 O B_c

蚊 B-Holder O_d
子 I-Holder O_ug
其 O B_n
实 O I_n
也 O B_v
喜 B-Trigger I_v
欢 I-Trigger B_t
美 B-sent_Entity I_t
女 I-sent_Entity O_p
的 O B_n
啊 O I_n
、 O B_n
、 O I_n
哈 O B_d
哈 O I_d
哈 O I_d
东 O O_d
莞 O B_v
的 O I_v
蚊 O O_x
子 O O_c
太 O B_b
厉 O I_b
害 O B_v
了 O I_v
！ O B_v
我 O I_v
可 O O_uj
怜 O B_d
的 O I_d
手 O I_d
和 O O_m
腿 O O_x
全 O B_n
是 O I_n
伤 O O_x
疤 O B_n
全 O I_n
身 O B_d
上 O I_d
下 O O_d
咬 O B_v
了 O I_v
五 O B_n
十 O I_n
四 O O_uj
个 O O_y
包 O O_x
而 O O_x
且 O B_o
现 O I_o
在 O I_o
都 O B_ns
肿 O I_ns
了 O O_uj

世 O I_n
界 O O_d
上 O B_a
最 O I_a
高 O O_ul
的 O O_x
马 O O_r
， O B_v
果 O I_v
然 O O_uj
是 O O_n
高 O O_c
头 O O_n
大 O O_a
马 O O_v
， O B_n
怀 B-Trigger I_n
疑 I-Trigger B_i
是 O I_i
小 O I_i
时 O I_i
候 O O_v
吃 O O_ul
太 O B_m
多 O I_m
高 O I_m
乐 O I_m
高 O O_v
了 O B_c

昨 O B_t
晚 O I_t
又 O O_d
失 O O_v
眠 O O_ul
了 O O_x
。 O B_n
。 O I_n
。 O O_f
今 O B_a
天 O I_a
应 O O_uj
该 O O_n
会 O O_x
很 O B_d
累 O I_d
吧 O O_v
~ O B_ns
~ O I_ns
! O I_ns
今 O I_ns
晚 O O_x
就 O B_v
要 O I_v
出 O O_v
发 O B_n
去 O I_n
旅 O I_n
行 O O_v
了 O O_d
， O O_m
希 O B_nr
望 O I_nr
能 O I_nr
保 O O_ul
持 O O_x
良 O B_t
好 O I_t
的 O O_d
体 O B_v
力 O I_v
和 O O_ul
精 O O_x
神 O O_x
， O O_x
加 B-Trigger B_t
油 I-Trigger I_t
~ O B_v
~ O I_v
！ O O_v

回 O O_a
复 O O_y
时 O O_x
间 O O_x
很 O O_x
短 O B_t
， O I_t
人 O B_d
情 O I_d
很 O B_v
浓 O I_v
， O O_v
物 O B_vn
价 O I_vn
很 O O_ul
贵 O O_x
。 O B_v
。 O I_v
。 O O_v
要 O B_n
回 O I_n
日 O I_n
本 O I_n
啦 O O_uj
? O B_n
在 O I_n
上 O O_c
海 O B_n
过 O I_n
得 O O_x
怎 O B_v
么 O I_v
样 O O_x
呀 O O_x
? O O_x
呵 B-Trigger O_x
呵 I-Trigger B_v
~ O I_v
离 O B_n
开 O I_n
亲 O O_d
人 O O_a
和 O O_x
朋 O B_n
友 O I_n
们 O B_l
， O I_l
满 B-Trigger O_x
心 I-Trigger B_n
落 I-Trigger I_n
寞 I-Trigger O_zg
。 O O_a
上 O O_x
机 O O_x
了 O O_x
~ O O_v

看 O B_ns
着 O I_ns
心 O O_y
情 O O_x
很 B-Degree O_p
压 B-Trigger B_ns
抑 I-Trigger I_ns
， O O_ug
没 O O_ud
法 O B_r
坚 O I_r
持 O I_r
把 O O_y
它 O O_x
看 O B_v
完 O I_v

" O B_v
只 O I_v
希 B-Trigger B_n
望 I-Trigger I_n
是 B-sent_Entity O_c
2 I-sent_Entity B_n
0 I-sent_Entity I_n
0 I-sent_Entity O_k
9 I-sent_Entity O_x
最 I-sent_Entity B_v
后 I-sent_Entity I_v
一 I-sent_Entity B_a
件 I-sent_Entity I_a
倒 I-sent_Entity O_x
霉 I-sent_Entity B_n
事 I-sent_Entity I_n
, O O_ul
大 O O_x
年 O O_x
三 O B_v
十 O I_v
路 O B_n
上 O I_n
一 O O_zg
辆 O B_v
空 O I_v
车 O O_x
都 O B_v
没 O I_v
有 O B_v
， O I_v
路 O O_p
边 O O_r
却 O O_v
有 O O_v
2 O O_x
0 O O_x
多 O O_d
人 O B_v
需 O I_v
要 O O_v
交 O B_m
通 O I_m
工 O I_m
具 O I_m
, O B_f
风 O I_f
雪 O B_m
交 O I_m
加 O B_n
的 O I_n
奔 O I_n
走 O O_x
" O B_m

亲 O I_m
爱 O I_m
的 O B_s
， O I_s
日 O B_m
出 O I_m
而 O B_n
作 O I_n
， O O_d
日 O B_v
落 O I_v
未 O O_x
息 O B_s
， O I_s
忙 O O_d
并 O O_v
快 B-Trigger B_m
乐 I-Trigger I_m
着 O O_m
。 O O_n
。 O B_v
。 O I_v
对 O B_l
说 O I_l
： O I_l
近 O I_l
来 O O_x
真 O B_i
的 O I_i
很 O I_i
忙 O I_i
啊 O O_uj
， O B_v
也 O I_v
很 O O_x
早 O O_x
睡 O B_a
觉 O I_a
啊 O O_uj
。 O O_x
保 O B_i
重 O I_i
~ O I_i
身 O I_i
体 O O_x
是 O B_n
革 O I_n
命 O B_t
滴 O I_t
本 O O_x
钱 O O_v
哦 O O_c
！ O B_a
！ O I_a
！ O O_uz

这 O O_x
男 O O_x
生 O O_p
好 O O_v
悲 B-Trigger O_x
剧 I-Trigger B_t
… O I_t
… O B_d
娘 B-Trigger I_d
嘞 I-Trigger O_d
! O O_v
! O O_y
! O O_x
! O O_d
! O B_d
! O I_d
e B-Trigger B_v
v I-Trigger I_v
e I-Trigger O_zg
这 B-sent_Entity O_x
图 I-sent_Entity B_v
吓 B-Trigger I_v
死 I-Trigger O_x
我 B-Holder B_n
了 O I_n
真 O O_v
的 O B_vn
好 O I_vn
剧 O O_v
情 O B_n
。 O I_n
。 O O_zg
。 O O_x
T B-Trigger O_x
A I-Trigger O_x
T I-Trigger O_x
A I-Trigger O_r
T I-Trigger B_n
A I-Trigger I_n
T I-Trigger O_a
A I-Trigger B_n
T I-Trigger I_n
A I-Trigger O_x
T I-Trigger O_x
史 O O_n
上 O O_y
最 O O_x
恐 O O_x
怖 O O_x
的 O O_x
恐 O O_x
怖 O O_x
片 O B_eng
剧 O I_eng
照 O I_eng

" O O_n
读 O B_v
心 O I_v
神 O O_r
探 O O_ul
太 O B_d
强 O I_d
大 O O_a
了 O B_n
, O I_n
, O O_x
我 B-Holder O_x
特 B-Degree O_x
喜 B-Trigger B_eng
欢 I-Trigger I_eng
那 B-sent_Entity I_eng
人 I-sent_Entity I_eng
研 I-sent_Entity I_eng
究 I-sent_Entity I_eng
人 I-sent_Entity I_eng
的 I-sent_Entity I_eng
动 I-sent_Entity I_eng
作 I-sent_Entity I_eng
表 I-sent_Entity I_eng
情 I-sent_Entity O_ng
, O O_f
, O O_d
> B-Trigger B_a
< I-Trigger I_a
我 B-Holder O_uj
倍 B-Degree B_n
难 B-Trigger I_n
受 I-Trigger I_n
阿 O B_n
我 O I_n
, O O_x
浑 O O_x
身 O O_v
没 O B_n
劲 O I_n
, O O_v
我 O B_nz
冷 O I_nz
. O I_nz
. O O_ul
. O O_x
. O O_x
" O O_r

喜 B-Trigger B_v
欢 I-Trigger I_v
喜 I-Trigger O_r
欢 I-Trigger O_n
~ O B_vn
~ O I_vn
。 O O_n
我 B-Property O_uj
这 I-Property B_n
一 I-Property I_n
时 I-Property B_n
段 I-Property I_n
看 I-Property O_x
的 I-Property O_x
围 B-sent_Entity O_x
脖 I-sent_Entity O_x
~ O O_r
几 O O_m
乎 O B_v
都 O I_v
是 O O_j
你 O O_r
的 O O_x
天 O B_n
蝈 O I_n
蝈 O B_v
。 O I_v
。 O O_x
。 O O_r
这 O O_a
张 O B_m
好 O I_m
看 O I_m
呀 O I_m
好 O O_x
看 O O_x
。 O B_v
。 O I_v
。 O B_v
. O I_v

我 B-Holder O_x
最 B-Degree O_x
爱 B-Trigger O_r
的 O O_r
人 B-sent_Entity B_d
， O I_d
我 B-Holder O_q
希 B-Trigger O_v
望 I-Trigger O_uj
现 B-sent_Entity B_n
在 I-sent_Entity I_n
的 I-sent_Entity O_x
我 I-sent_Entity B_d
再 I-sent_Entity I_d
你 I-sent_Entity O_d
眼 I-sent_Entity O_v
中 I-sent_Entity O_r
不 I-sent_Entity O_uj
会 I-sent_Entity O_n
如 I-sent_Entity B_n
此 I-sent_Entity I_n
可 I-sent_Entity O_x
恨 I-sent_Entity O_x
。 O O_x
。 O O_r
很 B-Degree O_q
怀 B-Trigger B_v
念 I-Trigger I_v
你 B-sent_Entity O_y
为 I-sent_Entity B_v
我 I-sent_Entity I_v
做 I-sent_Entity O_x
的 I-sent_Entity O_x
咖 I-sent_Entity O_x
喱 I-sent_Entity O_x
饭 I-sent_Entity O_x
。 O O_r
。 O B_a
。 O I_a
。 O O_uj
。 O O_n
我 O O_x
会 O O_r
在 O B_v
我 O I_v
们 O B_t
家 O I_t
里 O O_uj
等 O O_r
你 O O_d
回 O O_r
来 O B_s
。 O I_s
。 O B_v

亲 O B_c
爱 O I_c
的 O B_v
， O I_v
到 O O_x
底 O O_x
咋 O O_zg
了 O B_v
。 O I_v
。 O O_r
。 O O_p
实 O O_r
在 O O_v
不 O O_uj
行 O B_n
， O I_n
回 O I_n
北 O O_x
京 O O_x
哈 O O_x
。 O O_x
要 O O_x
不 O B_n
来 O I_n
上 O O_p
海 O B_r
嘛 O I_r
！ O B_s
南 O I_s
京 O O_u
- O O_r
燃 O B_v
气 O I_v
爆 O O_x
炸 O O_x
！ O O_x
太 B-Degree B_a
可 B-Trigger I_a
怕 I-Trigger O_uj
了 O O_x
！ O B_d
！ O I_d
不 B-Cause O_r
断 I-Cause O_ul
地 I-Cause O_x
有 I-Cause O_x
地 I-Cause O_x
方 I-Cause B_v
着 I-Cause I_v
火 I-Cause B_v
！ I-Cause I_v
爆 I-Cause O_x
炸 I-Cause O_v
！ I-Cause B_ns

以 O O_nr
后 O O_x
， O O_v
吃 O B_v
方 O I_v
便 O B_ns
面 O I_ns
要 O O_y
慎 O O_x
重 O B_ns
， O I_ns
这 O O_x
个 O B_n
破 O I_n
玩 O B_v
意 O I_v
吃 O O_x
得 O O_d
我 O B_c
反 O I_c
胃 O O_ul
， O O_x
很 O O_x
想 O B_d
吐 O I_d
， O O_uv
半 O O_v
夜 O B_n
了 O I_n
， O B_v
却 O I_v
无 O O_x
法 O B_v
入 O I_v
睡 O O_x
！ O O_x
难 B-Trigger B_f
受 I-Trigger I_f
啊 O O_x
， O O_v
玛 O B_n
雅 O I_n
！ O I_n
夜 O O_v
之 O B_a
如 O I_a
何 O O_x
？ O B_r
夜 O I_r
未 O O_v
央 O B_n
。 O I_n
。 O O_v
。 O O_ud
。 O O_r
。 O B_v
。 O I_v

不 O O_d
要 O O_v
听 O O_v
不 O O_x
该 O B_m
听 O I_m
的 O O_ul
， O O_x
不 O O_d
要 O B_n
看 O I_n
不 O B_v
该 O I_v
看 O O_x
的 O B_v
。 O I_v
否 O O_zg
则 O O_x
. O B_nr
. O I_nr
. O O_x
. O O_tg
上 O O_u
班 O B_r
看 O I_r
不 O O_x
该 O B_n
看 O I_n
的 O I_n
下 O O_x
场 O O_x
- O O_x
- O O_x
瞎 O O_x
兵 O O_x
泄 O O_x
将 O B_df
原 O I_df
创 O O_v
动 O B_v
画 O I_v
欣 O O_v
赏 O O_uj
很 B-Degree O_x
搞 B-Trigger B_df
笑 I-Trigger I_df
哦 O O_v
~ O B_v

" B-Cause O_v
这 I-Cause O_uj
个 I-Cause O_x
社 I-Cause B_c
会 I-Cause I_c
还 I-Cause B_m
有 I-Cause I_m
什 I-Cause I_m
么 I-Cause I_m
是 I-Cause B_v
安 I-Cause I_v
全 I-Cause O_v
的 I-Cause B_v
? I-Cause I_v
" I-Cause O_v
" I-Cause O_uj
酒 I-Cause B_n
店 I-Cause I_n
门 I-Cause O_x
" I-Cause O_x
" I-Cause O_v
大 I-Cause O_n
曝 I-Cause O_vg
光 I-Cause O_d
. O B_n
. O I_n
震 B-Trigger B_n
惊 I-Trigger I_n
. O B_v
. O I_v
现 B-Cause O_zg
在 I-Cause B_v
的 I-Cause I_v
宾 I-Cause O_zg
馆 I-Cause O_x
脏 I-Cause O_x
成 I-Cause O_x
这 I-Cause B_r
样 I-Cause I_r
还 I-Cause B_n
能 I-Cause I_n
住 I-Cause B_v
吗 I-Cause I_v
? I-Cause B_r
? I-Cause I_r
? I-Cause O_v
? I-Cause B_an
太 B-Degree I_an
夸 B-Trigger O_uj
张 I-Trigger O_x
了 O O_x
~ O O_x
" O B_n

从 O O_n
另 O O_x
一 O O_x
个 O O_a
侧 O B_nz
面 O I_nz
证 O B_m
明 O I_m
政 O B_v
府 O I_v
的 O B_m
公 O I_m
信 O B_t
力 O I_t
太 O O_uj
低 O B_n
了 O I_n
社 O O_a
会 O O_v
矛 O B_r
盾 O I_r
真 O O_d
的 O O_v
到 O O_v
了 O O_y
一 O O_x
个 O O_x
新 O O_x
阶 O O_x
段 O O_d
了 O B_v
永 O I_v
州 O O_ul
零 O O_x
陵 O O_x
区 O O_x
法 O O_p
院 O O_r
门 O B_m
前 O I_m
花 O B_f
圈 O I_f
上 O B_n
书 O I_n
“ O B_n
朱 O I_n
军 O O_uj
英 O B_n
雄 O I_n
人 B-Holder I_n
民 I-Holder O_d
敬 B-Trigger O_a
重 I-Trigger O_ul
你 B-sent_Entity B_n
” O I_n

妻 O I_an
妾 O B_d
是 O I_d
浣 O O_v
熊 O O_ul
？ O B_m
刚 O I_m
收 O O_a
到 O B_n
一 O I_n
封 O O_ul
邮 O B_ns
件 O I_ns
， O O_m
题 O B_n
目 O I_n
叫 O B_n
“ O I_n
n O B_s
o O I_s
n O B_n
o O I_n
左 O B_v
拥 O I_v
右 O O_x
抱 O B_nr
妻 O I_nr
妾 O B_ns
成 O I_ns
群 O B_n
” O I_n
于 O B_v
是 O I_v
很 B-Degree O_r
欢 B-Trigger O_x
喜 I-Trigger O_x
的 O B_n
点 O I_n
进 O O_v
去 O B_n
看 O I_n
… O O_x
… O O_d
万 O B_v
恶 O I_v
的 O B_m
标 O I_m
题 O B_n
党 O I_n

为 O B_n
什 O I_n
么 O O_v
伤 B-Trigger O_x
心 I-Trigger B_eng
事 O I_eng
， O I_eng
大 O I_eng
事 O B_nr
小 O I_nr
事 O I_nr
所 O I_nr
有 O B_n
事 O I_n
都 O B_n
一 O I_n
起 O O_x
来 O B_c
， O I_c
我 O O_zg
心 O B_v
在 O I_v
滴 O O_uj
血 O O_m
！ O B_v
据 O I_v
央 O O_v
视 O O_x
最 O O_x
新 O B_n
消 O I_n
息 O O_uj
， O B_n
伊 O I_n
春 O O_n
飞 O O_x
机 O B_r
失 O I_r
事 O I_r
现 O B_n
场 O I_n
已 O I_n
发 O O_x
现 O B_n
4 O I_n
2 O B_n
具 O I_n
遇 O B_b
难 O I_b
者 O O_n
遗 O O_d
体 O O_m
。 O B_v

o O O_x
h O B_n
. O I_n
. O O_p
. O B_n
. O I_n
就 O O_x
是 O O_p
因 O B_j
为 O I_j
这 B-Cause B_n
些 I-Cause I_n
感 I-Cause I_n
动 I-Cause I_n
的 I-Cause O_x
所 O B_nr
以 O I_nr
一 O B_n
直 O I_n
都 O B_v
很 B-Degree I_v
喜 B-Trigger B_n
欢 I-Trigger I_n
《 B-sent_Entity O_d
飞 I-sent_Entity B_v
屋 I-sent_Entity I_v
环 I-sent_Entity B_m
游 I-sent_Entity I_m
记 I-sent_Entity O_v
》 I-sent_Entity B_n
別 O I_n
說 O I_n
了 O B_n
~ O I_n
每 O O_x
次 O O_x
看 O B_eng
都 O I_eng
哭 B-Trigger B_m
死 B-Degree I_m
。 O I_m
这 O I_m
才 O B_d
是 O I_d
我 O B_c
想 O I_c
要 O B_r
的 O I_r
爱 O B_v
情 O I_v

好 O B_c
伟 O I_c
大 O B_d
… O I_d
距 O O_d
好 O O_d
伟 O B_v
大 O I_v
吖 O O_x
越 O B_n
睇 O I_n
越 O O_n
伤 B-Trigger B_n
心 I-Trigger I_n
. O O_x
. O O_d
. O O_v
令 O O_ul
人 B-Holder O_x
心 B-Trigger B_r
碎 I-Trigger I_r
. O O_v
. O O_d
. O O_v
走 O O_v
到 O O_x
生 O O_r
命 O O_d
尽 O O_v
头 O O_r
都 O B_v
依 O I_v
然 O O_uj
做 O B_n
好 O I_n
呢 O O_x
份 O O_a
工 O B_a
. O I_a
. O O_x
. O O_p
. O O_a
. O B_a
. O I_a
. O O_x
安 O O_d
息 O O_vg
吧 O O_d
. O B_n
. O I_n
. O B_m
. O I_m

台 O B_nrt
球 O I_nrt
打 O B_v
成 O I_v
弹 O B_m
力 O I_m
球 O I_m
及 O B_v
各 O I_v
种 O B_vn
匪 O I_vn
夷 O B_d
所 O I_d
思 O O_d
玄 O B_d
幻 O I_d
至 O B_v
极 O I_v
的 O O_y
曲 O B_n
线 O I_n
。 O B_m
。 O I_m
佳 O I_m
儿 O I_m
~ O I_m
我 B-Holder I_m
表 O I_m
示 O B_v
很 B-Degree I_v
开 B-Trigger O_y
心 I-Trigger B_m
啊 O I_m
~ O I_m
~ O I_m

春 O B_n
节 O I_n
， O B_v
但 O I_v
是 O B_n
现 O I_n
在 O O_n
杯 O O_c
具 O B_r
了 O I_r
要 O B_i
开 O I_i
始 O I_i
发 O I_i
压 O B_nr
岁 O I_nr
钱 O B_n
了 O I_n
你 B-Holder O_uj
爱 B-Trigger B_n
过 B-sent_Entity I_n
传 I-sent_Entity O_x
统 I-sent_Entity O_x
节 I-sent_Entity B_n
日 I-sent_Entity I_n
吗 O O_x
？ O O_r
你 B-Holder B_v
最 B-Degree I_v
喜 B-Trigger O_zg
欢 I-Trigger B_v
过 B-sent_Entity I_v
哪 I-sent_Entity O_zg
个 I-sent_Entity O_x
节 I-sent_Entity O_x
日 I-sent_Entity O_x
呢 O B_t
？ O I_t
跟 O O_x
大 O B_c
家 O I_c
分 O B_t
享 O I_t
一 O O_q
下 O O_vg
咯 O O_ul
~ O O_v
~ O B_v
~ O I_v

其 O B_n
实 O I_n
我 B-Holder I_n
真 O O_ul
的 O O_r
很 B-Degree O_v
不 B-Negation O_ug
想 B-Trigger B_n
把 B-sent_Entity I_n
这 I-sent_Entity I_n
张 I-sent_Entity I_n
照 I-sent_Entity O_y
片 I-sent_Entity O_x
放 I-sent_Entity O_r
上 I-sent_Entity O_d
来 I-sent_Entity B_v

遗 B-Trigger O_ug
憾 I-Trigger B_r
， O I_r
非 B-Degree B_t
常 I-Degree I_t
可 B-Trigger O_y
惜 I-Trigger O_x
~ O O_p
~ O B_n
~ O I_n
从 O B_v
细 O I_v
到 O B_m
大 O I_m
都 O O_o
好 B-Degree O_x
中 B-Trigger O_x
意 I-Trigger O_x
好 B-Degree O_x
中 B-Trigger B_d
意 I-Trigger I_d
的 O O_r
一 B-sent_Entity B_d
个 I-sent_Entity I_d
艺 I-sent_Entity O_zg
人 I-sent_Entity B_v
， O I_v
曾 O O_p
经 O O_r
噶 O O_q
女 O B_n
神 O I_n
， O B_v
最 B-Degree I_v
中 B-Trigger I_v
意 I-Trigger O_x
甘 B-sent_Entity B_a
完 I-sent_Entity I_a
美 I-sent_Entity O_x
的 I-sent_Entity B_d
微 I-sent_Entity I_d
笑 I-sent_Entity B_v
， O I_v
无 O O_x
机 O O_x
会 O O_x
再 O O_p
睇 O B_v
到 O I_v
咯 O B_ns
。 O I_ns

美 O B_n
少 O I_n
女 O O_a
战 O B_n
士 O I_n
里 O O_uj
， O B_m
最 B-Degree I_m
不 B-Negation B_n
喜 B-Trigger I_n
欢 I-Trigger O_x
的 O B_d
就 O I_d
是 O O_nrt
土 B-sent_Entity B_n
萌 I-sent_Entity I_n
萤 I-sent_Entity O_x
。 O O_d
看 O B_n
来 O I_n
真 O O_nr
的 O B_a
是 O I_a
没 O O_uj
有 O B_vn
无 O I_vn
缘 O O_x
无 O O_v
故 O B_n
的 O I_n
恨 B-Trigger O_d
， O O_vg
土 O O_v
星 O O_v
和 O O_x
太 O O_x
阳 O B_nr
一 O I_nr
合 O I_nr
相 O B_n
， O I_n
偶 O O_f
的 O O_x
苦 O O_d
逼 O O_d
生 O B_v
活 O I_v
就 O O_uj
无 O B_d
止 O I_d
境 O O_n
了 O O_v

好 B-Degree O_x
靓 B-Trigger B_v
啊 O I_v
! O B_d
女 O I_d
人 O O_v
太 O B_v
有 O I_v
范 O B_i
了 O I_i
应 O I_i
该 O I_i
唱 O O_uj
太 O O_v
阳 O O_x
天 O B_n
空 O I_n
照 O O_c
， O B_ns
花 O I_ns
儿 O O_m
对 O O_v
我 O O_v
笑 O O_x
~ O O_n
， O O_uj
。 O O_a
。 O O_v
我 O B_vn
们 O I_vn
要 O O_d
一 O B_l
起 O I_l
高 O I_l
歌 O O_ul
快 O O_x
乐 O O_a
上 O O_g
学 O O_y
去 O O_x
， O B_n
兩 O I_n
位 O O_d
真 B-Degree B_v
可 B-Trigger I_v
愛 I-Trigger O_ul
！ O B_v

" O O_v
在 O B_ns
看 O I_ns
一 O B_n
部 O I_n
电 O O_n
视 O O_x
剧 O B_n
, O I_n
每 O O_p
一 O O_r
次 O O_v
那 O O_x
个 O O_x
坏 O O_x
坏 O O_x
的 O B_r
女 O I_r
二 O O_v
号 O B_m
出 O I_m
场 O B_n
时 O I_n
背 O B_a
景 O I_a
音 O B_n
乐 O I_n
就 O O_v
会 O O_x
变 O B_m
得 O I_m
十 B-Degree O_d
分 I-Degree B_v
紧 B-Trigger I_v
张 I-Trigger O_x
, O O_x
搞 O O_x
得 O O_p
我 O O_v
神 O B_m
经 O I_m
都 O B_n
快 O I_n
衰 O I_n
弱 O O_x
了 O O_zg
. O B_m
. O I_m
. O B_r
. O I_r
. O O_a
. O O_a
. O O_uj
. O O_n
" O B_m

黏 O B_n
住 O I_n
了 O O_n
？ O B_n
撕 O I_n
扯 O I_n
很 O I_n
疼 O O_d
诶 O O_v
。 O B_v
。 O I_v
说 O B_m
到 O I_m
肾 O B_a
我 O I_a
赶 O O_x
快 O O_v
去 O O_ud
喝 O O_r
水 O B_n
了 O I_n
！ O O_d
妈 B-Cause O_a
妈 I-Cause B_a
要 I-Cause I_a
动 I-Cause O_ul
手 I-Cause B_m
术 I-Cause I_m
， O I_m
希 O I_m
望 O I_m
能 O I_m
顺 O I_m
顺 O I_m
利 O O_x
利 O O_x
的 O B_v
。 O I_v
我 B-Holder O_ul
很 B-Degree O_x
担 B-Trigger B_v
心 I-Trigger I_v
， O O_d
却 O O_v
回 O O_e
不 O O_x
去 O O_x
。 O O_v

我 O O_n
被 O O_r
你 O B_d
们 O I_d
这 O O_v
些 O B_v
猫 O I_v
控 O O_ul
害 O O_x
惨 O B_n
了 O I_n
… O O_v
… O B_n
其 O I_n
实 O I_n
本 O O_x
来 O B_v
我 B-Holder I_v
更 B-Degree O_v
喜 B-Trigger B_ns
欢 I-Trigger I_ns
小 B-sent_Entity I_ns
狗 I-sent_Entity I_ns
的 O O_uj
＞ O O_x
▽ O O_r
＜ O O_d
你 O B_v
玩 O I_v
电 O O_x
脑 O O_d
， O B_v
我 O I_v
就 O I_v
在 O O_x
旁 O O_x
边 O O_r
睡 O O_p
觉 O B_r
觉 O I_r
陪 O B_r
着 O I_r
你 O O_n
( O B_v
_ O I_v
_ O O_a
) O O_ul
。 O O_x
゜ O O_x
z O B_d
ｚ O I_d
Ｚ O B_t

真 B-Degree O_r
的 I-Degree O_d
要 B-Trigger B_v
疯 I-Trigger I_v
了 I-Trigger B_nr
， O I_nr
在 B-Cause O_uj
最 I-Cause O_x
忙 I-Cause O_x
的 I-Cause O_x
时 I-Cause O_r
候 I-Cause B_n
生 I-Cause I_n
病 I-Cause I_n
了 I-Cause O_x
， I-Cause O_r
找 I-Cause O_d
房 I-Cause O_p
子 I-Cause B_f
， I-Cause I_f
搬 I-Cause B_n
家 I-Cause I_n
， I-Cause I_n
出 I-Cause O_v
差 I-Cause O_uz
， I-Cause O_r
好 O O_x
吧 O B_x
， O I_x
都 O O_x
一 O O_x
起 O O_x
来 O O_x
吧 O O_x
！ O O_x
谢 B-Trigger O_x
谢 I-Trigger B_d
亲 B-sent_Entity I_d
爱 I-sent_Entity O_v
的 I-sent_Entity O_v
李 I-sent_Entity O_ul
铭 I-sent_Entity O_x
泽 I-sent_Entity O_p
， O B_a
你 O I_a
总 O O_uj
是 O B_n
让 O I_n
我 O B_n
感 O I_n
动 O O_ul

" O O_v
好 O B_n
久 O I_n
都 O O_x
没 O B_v
更 O I_v
新 O O_x
微 O B_v
博 O I_v
了 O O_x
, O O_a
换 O O_y
了 O O_x
个 O O_d
发 O O_m
型 O B_v
, O I_v
心 B-Trigger O_y
情 I-Trigger O_x
卜 I-Trigger B_nr
错 I-Trigger I_nr
。 O B_a
。 O I_a
。 O O_uj
" O B_nr

今 B-Cause I_nr
天 I-Cause O_x
在 I-Cause O_r
香 I-Cause B_c
港 I-Cause I_c
金 I-Cause O_v
紫 I-Cause O_r
荆 I-Cause B_v
广 I-Cause I_v
场 I-Cause O_x
很 I-Cause O_x
多 I-Cause B_m
看 I-Cause I_m
到 I-Cause O_d
下 I-Cause O_v
半 I-Cause B_d
旗 I-Cause I_d
的 I-Cause B_v
同 I-Cause I_v
胞 I-Cause O_ul
都 I-Cause O_x
流 I-Cause O_v
下 I-Cause O_ul
难 I-Cause O_q
过 I-Cause B_vn
的 I-Cause I_vn
眼 I-Cause O_x
泪 I-Cause B_n
， I-Cause I_n
灾 I-Cause O_nr
难 I-Cause O_n
无 I-Cause O_x
情 I-Cause O_x
， O O_x
愿 B-Trigger O_x
逝 B-sent_Entity O_x
者 I-sent_Entity B_t
安 I-sent_Entity I_t
息 I-sent_Entity O_p
， O B_ns
一 O I_ns
起 O B_nr
为 O I_nr
受 O I_nr
难 O B_n
同 O I_n
胞 O B_m
祈 O I_m
福 O B_v
！ O I_v

疲 B-Trigger I_ns
惫 I-Trigger I_ns
， O O_uj
最 O B_n
近 O I_n
对 O O_d
这 O B_v
两 O I_v
个 O B_v
字 O I_v
特 O O_uj
别 O B_n
敏 O I_n
感 O O_x
， O B_n
心 B-Trigger I_n
累 I-Trigger B_n
， I-Trigger I_n
脑 I-Trigger O_x
累 I-Trigger O_v
， I-Trigger B_n
浑 I-Trigger I_n
身 I-Trigger B_v
累 I-Trigger I_v
， O O_x
何 O B_m
时 O I_m
能 O O_p
摆 O B_v
脱 O I_v
， O B_n
别 O I_n
再 O B_nz
告 O I_nz
诉 O O_x
我 O O_x
“ O B_a
没 O I_a
那 O O_x
么 O B_f
简 O I_f
单 O O_p
” O O_r
属 O B_m
于 O I_m
我 O O_n
的 O B_d
快 O I_d
点 O B_a
出 O I_a
现 O O_x
吧 O B_v

我 O O_x
们 O O_n
家 O O_v
瑛 O O_x
太 O B_n
， O I_n
就 O O_a
这 O O_x
样 O B_nr
结 O I_nr
婚 O I_nr
生 O B_v
子 O I_v
啦 O O_x
！ O O_d
！ O O_d
！ O B_v
生 O I_v
了 O O_r
~ O O_x
~ O O_v
~ O B_r
恭 B-Trigger I_r
喜 I-Trigger B_a
~ O I_a
~ O O_x
~ O B_v
宣 O I_v
布 O O_r
诞 B-Cause O_uj
下 I-Cause B_d
男 I-Cause I_d
孩 I-Cause B_v
木 B-Holder I_v
村 I-Holder O_y
兴 B-Trigger O_x
奋 I-Trigger B_r
： O I_r
太 B-Degree B_nr
可 B-Trigger I_nr
爱 I-Trigger I_nr
了 I-Trigger O_x
！ O O_d
- O B_r
- O I_r
日 O B_v
本 O I_v
留 O B_n
学 O I_n

心 B-sent_Entity O_x
情 I-sent_Entity O_x
很 B-Degree O_x
沉 B-Trigger O_v
重 I-Trigger O_ul
. O O_x
. O O_x
. O O_x
覺 B-Cause B_a
得 I-Cause I_a
自 I-Cause O_x
己 I-Cause O_x
好 I-Cause O_x
不 I-Cause B_v
孝 I-Cause I_v

希 B-Trigger I_v
望 I-Trigger B_n
孩 B-sent_Entity I_n
子 I-sent_Entity B_n
们 I-sent_Entity I_n
都 I-sent_Entity B_v
没 I-sent_Entity I_v
事 I-sent_Entity O_x
！ O O_d
想 O B_v
到 O I_v
徐 O O_ul
帆 O O_x
在 O O_x
唐 O O_x
山 O B_ns
大 O I_ns
地 O B_v
震 O I_v
里 O O_x
说 O B_n
的 O I_n
， O O_zg
一 O B_a
个 O I_a
愿 O B_m
意 O I_m
用 O I_m
命 O B_v
保 O I_v
护 O B_r
自 O I_r
己 O O_a
的 O B_a
男 O I_a
人 O O_x
… O B_v
… O I_v
这 O B_n
就 O I_n
是 O O_k
爱 O O_d
~ O B_v
节 O I_v
哀 O O_x
啊 O B_v
梁 O I_v
太 O B_nr
， O I_nr
勇 O O_p
敢 O B_nr
地 O I_nr
活 O I_nr
下 O B_n
去 O I_n
~ O O_f

小 B-Holder O_uj
孩 I-Holder O_x
儿 I-Holder B_m
很 B-Degree I_m
开 B-Trigger B_v
心 I-Trigger I_v
！ O O_p
！ O O_n
！ O B_v
2 O I_v
7 O B_r
號 O I_r
之 O O_uj
小 O B_n
囍 O I_n
送 O O_x
花 O O_x
篇 O O_r
- O B_d
- O I_d
- O O_v
- O O_x
種 O B_v
點 O I_v
第 O O_y
二 O B_nr
張 O I_nr
的 O O_x
笑 O B_a
容 O I_a
- O O_uv
- O B_l
- O I_l
有 O I_l
點 O O_x
找 O O_x
到 O B_n
當 O I_n
爹 O I_n
的 O O_zg
感 O B_v
覺 O I_v
了 O O_x
？ O O_x

。 O B_m
: O I_m
转 O O_q
翻 O O_u
屋 O O_a
企 O O_zg
睇 O B_v
: O I_v
我 B-Holder O_q
妒 B-Trigger O_x
忌 I-Trigger O_x
啊 O O_x
! O O_x
: O B_n
靓 O I_n
爆 O B_m
镜 O I_m
！ O O_q
！ O O_uj
: O B_n
N O I_n
年 O O_x
前 O O_x
睇 O O_x
过 O O_v
， O O_q
真 O B_v
系 O I_v
靓 O O_p
女 O O_n
: O O_uj
。 O B_v
未 O I_v
成 O O_ul
年 O O_x
慎 O O_x
入 O O_x
， O O_x
不 O B_v
解 O I_v
释 O B_n
， O I_n
她 O O_vg
真 O O_x
的 O O_r
太 O B_v
美 O I_v
了 O O_zg

《 O O_x
命 O B_a
中 O I_a
注 O O_n
定 O O_x
》 O O_x
太 B-Degree O_x
夸 B-Trigger B_n
张 I-Trigger I_n
了 O O_f
吧 O O_vg
， O O_ug
还 O O_x
就 O B_n
地 O I_n
接 O B_n
生 O I_n
， O O_x
真 B-Degree O_x
的 I-Degree B_l
太 I-Degree I_l
夸 B-Trigger I_l
张 I-Trigger B_v
了 O I_v

犹 O O_d
豫 O B_v
第 O I_v
一 O O_x
！ O O_r
很 O B_d
准 O I_d
~ O B_a
~ O I_a
~ O O_ul
不 O O_x
过 O O_x
， O B_l
神 O I_l
马 O I_l
叫 O I_l
冷 O O_x
冰 O O_d
冰 O B_v
第 O I_v
一 O O_ul
名 O O_y
. O O_x
. O O_d
. O O_d
人 B-Holder O_n
家 I-Holder B_v
明 B-Degree I_v
明 I-Degree O_x
很 I-Degree B_d
热 B-Trigger I_d
情 I-Trigger O_d
的 O B_v
说 O I_v
是 O O_ul
不 O O_x
是 O B_a
很 O I_a
准 O B_m
… O I_m
… O O_x
我 O O_d
觉 O O_v
得 O O_x
挺 O O_x
准 O O_x
。 O B_c

1 O O_x
哎 O B_n
， O I_n
昨 O O_v
天 O B_nr
就 O I_nr
开 O I_nr
始 O B_m
下 O I_m
雨 O I_m
， O B_m
我 B-Holder I_m
真 O I_m
的 O B_n
有 B-Degree I_n
点 I-Degree B_t
怕 B-Trigger I_t
南 B-sent_Entity O_zg
京 I-sent_Entity B_n
也 I-sent_Entity I_n
会 I-sent_Entity O_uj
发 I-sent_Entity O_v
生 I-sent_Entity B_l
灾 I-sent_Entity I_l
难 I-sent_Entity I_l
。 O O_d
上 O O_v
张 O O_x
我 O O_x
爱 O O_r
的 O B_v
S O I_v
t O B_v
e O I_v
r O O_x
l O O_x
i O O_m
n O O_e
g O O_x
K O B_t
n O I_t
i O O_d
g O B_v
h O I_v
t O B_v
. O I_v
. O O_x
. O O_r
. O B_d
. O I_d

回 O I_n
复 O O_v
妈 O B_ns
咪 O I_ns
喜 O O_d
欢 O O_v
一 O B_v
定 O I_v
要 O B_n
买 O I_n
这 O O_x
个 O B_v
鱼 O I_v
缸 O O_r
很 O O_v
费 O O_uj
电 O B_eng
妈 O I_eng
妈 O I_eng
买 O I_eng
的 O I_eng
新 O I_eng
鱼 O I_eng
缸 O I_eng
， O I_eng
小 O I_eng
鱼 O I_eng
还 O I_eng
没 O I_eng
送 O I_eng
来 O B_m
呢 O I_m
， O I_m
要 O I_m
四 O I_m
天 O O_x
后 O B_v
， O I_v
鱼 O B_n
缸 O I_n
里 O B_v
还 O I_v
有 O B_d
姜 O I_d
太 O O_v
公 O O_v
， O B_r
嘎 B-Trigger I_r
嘎 I-Trigger B_n
！ I-Trigger I_n
！ I-Trigger O_zg

不 B-Negation I_n
太 B-Degree B_n
喜 B-Trigger I_n
欢 I-Trigger O_v
小 B-sent_Entity O_uj
J I-sent_Entity O_n
【 I-sent_Entity B_n
X I-sent_Entity I_n
O I-sent_Entity O_x
X I-sent_Entity B_n
O I-sent_Entity I_n
M I-sent_Entity O_d
G I-sent_Entity O_v
】 I-sent_Entity B_v
T I-sent_Entity I_v
a I-sent_Entity O_y
y I-sent_Entity O_x
l I-sent_Entity O_v
o I-sent_Entity B_m
r I-sent_Entity I_m
M I-sent_Entity O_f
. O O_x
相 O B_n
信 O I_n
这 O O_f
飘 O B_v
逸 O I_v
长 O B_nr
发 O I_nr
是 O I_nr
接 O O_x
发 O B_o
吗 O I_o
？ O O_x
- O O_x
G O O_x
o O O_d
s O O_d
s O B_v
i O I_v
p O O_a
G O O_eng
i O O_x
r O B_eng
l O I_eng

在 O I_eng
美 O I_eng
国 O I_eng
的 O O_x
越 O B_eng
洋 O I_eng
祝 O I_eng
福 O I_eng
？ O I_eng
！ O I_eng
声 O I_eng
音 O O_m
声 O B_v
音 O I_v
~ O O_r
~ O B_v
~ O I_v
求 O B_nz
录 O I_nz
音 O O_v
求 O B_v
录 O I_v
音 O O_y
~ O O_x
~ O O_x
e O B_eng
l O I_eng
l O I_eng
a O I_eng
! O I_eng
的 O I_eng
声 O I_eng
音 O I_eng
? O I_eng
在 O I_eng
美 O O_x
国 O O_p
发 O B_ns
声 O I_ns
马 O O_uj
上 O B_ns
来 O I_ns
惊 B-Trigger B_nr
喜 I-Trigger I_nr

太 B-Degree O_x
可 B-Trigger B_n
怜 I-Trigger I_n
！ O B_n
！ O I_n
！ O O_x
希 B-Trigger O_x
望 I-Trigger O_x
你 B-sent_Entity O_v
一 I-sent_Entity B_n
路 I-sent_Entity I_n
走 I-sent_Entity O_v
好 I-sent_Entity B_n
！ O I_n
！ O O_x
让 O O_x
他 O B_eng
们 O I_eng
会 O I_eng
遭 O I_eng
到 O O_x
报 O O_uj
应 O B_n
的 O I_n
！ O O_x
！ O O_p
看 O B_ns
着 O I_ns
好 O B_v
让 O I_v
人 O B_d
辛 B-Trigger I_d
酸 I-Trigger O_v
！ O B_a
生 O I_a
命 O O_x
如 O O_d
此 O B_v
脆 O I_v
弱 O O_x
， O O_x
人 O O_x
为 O B_v
何 O I_v
还 O O_r
要 O B_m
为 O I_m
难 O O_v
人 O O_a
呢 O O_x
？ O O_x
！ O O_v

" O I_r
哇 B-Trigger O_v
。 O B_v
。 O I_v
。 O B_v
这 O I_v
个 O O_uj
也 O O_x
有 O O_x
点 O B_v
太 B-Degree I_v
感 B-Trigger O_a
动 I-Trigger O_v
了 O O_n
吧 O B_nz
。 O I_nz
你 B-Cause O_x
们 I-Cause B_vn
总 I-Cause I_vn
是 I-Cause B_c
给 I-Cause I_c
我 I-Cause B_a
各 I-Cause I_a
种 I-Cause O_x
各 I-Cause O_n
样 I-Cause B_r
的 I-Cause I_r
惊 I-Cause B_c
喜 I-Cause I_c
。 O B_v
。 O I_v
我 O O_n
要 O O_y
哭 O O_x
了 O O_x
。 O O_x
哈 B-Trigger O_x
。 O O_y
。 O O_x
对 O O_x
说 O O_x
： O B_r
送 O I_r
给 O O_d
小 O B_n
马 O I_n
诺 O O_d
, O B_v
永 O I_v
远 O O_ul
支 O O_y
持 O O_x
你 O B_r
" O I_r

今 O I_c
天 O O_p
去 O O_r
送 O B_l
了 O I_l
张 O I_l
飞 O I_l
大 O O_uj
哥 O B_a
最 O I_a
后 O O_x
一 O O_x
程 O O_r
！ O O_v
一 O O_v
位 O O_ul
可 O O_x
爱 O O_nr
的 O O_x
大 O O_x
哥 O O_p
， O O_v
一 O O_x
位 O B_v
可 O I_v
爱 O B_n
的 O I_n
申 O O_nz
花 O O_x
球 O B_d
迷 O I_d
， O B_v
英 O I_v
年 O O_r
早 O O_x
逝 O O_x
离 O B_t
开 O I_t
了 O O_v
我 O O_v
们 O O_ul
， O B_nr
祝 B-Trigger I_nr
愿 I-Trigger B_n
他 B-sent_Entity I_n
在 I-sent_Entity B_f
天 I-sent_Entity I_f
堂 I-sent_Entity B_n
里 I-sent_Entity I_n
每 I-sent_Entity O_x
天 I-sent_Entity B_m
都 I-sent_Entity I_m
过 I-sent_Entity B_v
的 I-sent_Entity I_v
开 I-sent_Entity O_uj
心 I-sent_Entity B_n
！ O I_n

新 O B_m
浪 O I_m
微 O B_v
博 O I_v
你 O O_uj
别 O B_nz
挂 O I_nz
啊 O B_n
。 O I_n
我 O O_x
还 O B_l
要 O I_l
和 O I_l
我 O I_l
闺 O B_v
女 O I_v
唠 O O_ul
嗑 O B_r
， O I_r
还 O O_x
有 O B_v
好 O I_v
多 O O_r
好 O O_p
多 O B_n
的 O I_n
带 O O_f
V O B_r
人 O I_r
士 O O_d
都 O O_ug
很 O O_uj
舍 O B_v
不 O I_v
得 O O_x
啊 O O_x
。 O B_nz
我 B-Holder I_nz
一 O B_a
直 O I_a
很 B-Degree O_r
感 B-Trigger O_d
谢 I-Trigger O_v
你 B-sent_Entity O_y
很 B-Degree O_x
喜 B-Trigger O_r
欢 I-Trigger B_c
你 B-sent_Entity I_c
的 O O_c
， O O_r
你 O B_n
别 O I_n
挂 O B_v
啊 O I_v
！ O O_x

体 O I_v
操 O B_m
世 O I_m
锦 O I_m
赛 O I_m
的 O O_uj
解 O O_v
说 O O_eng
嘉 O B_n
宾 O I_n
严 B-Degree O_d
重 I-Degree O_d
影 B-Trigger B_v
响 I-Trigger I_v
我 O I_v
看 O O_zg
比 O O_x
赛 O O_r
的 O B_d
心 O I_d
情 O O_zg
， O B_v
外 O I_v
国 O O_r
运 O O_d
动 O B_v
员 O I_v
一 O O_r
失 O O_uj
误 O O_x
就 O O_r
这 O O_d
么 O O_v
c O O_y
h O O_x
e O O_x
e O B_nr
r O I_nr
f O B_nr
u O I_nr
l O I_nr
， O O_uj
要 O B_v
客 O I_v
观 O B_ns
点 O I_ns
， O B_a
毕 O I_a
竟 O B_vn
是 O I_vn
解 O O_r
说 O O_v
员 O B_vn
！ O I_vn

娘 O B_n
的 O I_n
。 O O_x
。 O B_ns
好 O I_ns
美 O B_n
好 O I_n
的 O I_n
妞 O O_m
儿 O B_v
小 O I_v
手 O O_d
什 O B_r
么 O I_r
的 O B_eng
。 O I_eng
。 O I_eng
都 O I_eng
是 O I_eng
截 O I_eng
图 O I_eng
， O I_eng
画 O O_x
质 O O_v
要 O B_n
求 O I_n
表 O O_m
太 O O_x
高 O B_d
。 O I_d
姐 B-Holder O_v
姐 I-Holder B_n
对 O I_n
今 O I_n
天 O O_x
这 O O_x
身 O O_n
很 B-Degree O_uj
满 B-Trigger O_x
意 I-Trigger O_x
， O O_a
为 O B_a
啥 O I_a
每 O O_uj
次 O B_n
来 O I_n
上 O B_n
海 O I_n
都 O B_r
这 O I_r
么 O O_uj
有 O O_x
气 O O_x
质 O O_d
捏 O O_v
？ O B_v

上 O O_x
半 O B_n
场 O I_n
还 O B_v
没 O I_v
开 O O_n
始 O O_d
， O O_a
就 O O_x
电 O B_n
闪 O I_n
雷 O O_p
鸣 O B_t
大 O I_t
雨 O B_r
倾 O I_r
盆 O O_d
， O B_v
我 B-Holder I_v
一 O O_x
边 O B_r
担 B-Trigger I_r
心 I-Trigger B_r
着 O I_r
我 B-sent_Entity O_v
家 I-sent_Entity B_ns
的 I-sent_Entity I_ns
电 I-sent_Entity O_d
视 I-sent_Entity B_r
机 I-sent_Entity I_r
， O O_v
一 O B_n
边 O I_n
为 O O_v
我 O O_x
家 O O_x
荷 O B_ns
兰 O I_ns
狗 O I_ns
屎 O O_d
一 O O_v
样 O B_v
的 O I_v
抢 O O_x
点 O O_d
水 O B_l
平 O I_l
揪 O I_l
心 O I_l
！ O B_n
太 O I_n
辛 O I_n
苦 O I_n
了 O O_x
我 O O_r
！ O B_d

早 B-Cause B_v
晨 I-Cause I_v
起 I-Cause O_uz
床 I-Cause B_r
一 I-Cause I_r
激 I-Cause O_uj
动 I-Cause B_n
， I-Cause I_n
腿 I-Cause I_n
磕 I-Cause O_x
在 I-Cause B_d
床 I-Cause I_d
边 I-Cause O_p
上 I-Cause B_r
最 I-Cause I_r
硬 I-Cause B_ns
的 I-Cause I_ns
地 I-Cause B_n
方 I-Cause I_n
， O B_r
疼 B-Trigger I_r
得 O O_uj
我 O B_n
哇 B-Degree I_n
哇 I-Degree B_n
叫 I-Degree I_n
。 O B_a
。 O I_a
据 O O_x
目 O O_d
前 O B_a
的 O I_a
感 O O_ul
觉 O O_r
估 O O_x
测 O O_x
， O B_t
应 O I_t
该 O B_v
已 O I_v
经 O O_m
青 O B_a
了 O I_a
一 O O_x
片 O O_n
。 O O_v
。 O O_p
。 O B_n

被 B-Cause O_f
爸 I-Cause B_a
爸 I-Cause I_a
骂 I-Cause O_uj
了 I-Cause B_n
. O I_n
. O O_x
. O O_v
. O O_ud
. O O_r
. O B_z
. O I_z
很 B-Degree I_z
伤 B-Trigger O_x
心 I-Trigger O_x

看 O B_t
的 O I_t
出 O O_uj
我 B-Holder B_n
很 B-Degree I_n
疲 B-Trigger B_v
惫 I-Trigger I_v
吗 O O_x
？ O B_v
今 B-Cause I_v
天 I-Cause B_d
一 I-Cause I_d
天 I-Cause O_a
昏 I-Cause O_ul
昏 I-Cause B_m
沉 I-Cause I_m
沉 I-Cause O_x
的 I-Cause O_x
， I-Cause O_x
一 I-Cause O_x
上 I-Cause O_p
午 I-Cause B_n
摔 I-Cause I_n
了 I-Cause O_v
2 I-Cause O_ul
次 I-Cause B_m
， I-Cause I_m
脚 I-Cause I_m
还 I-Cause I_m
痛 I-Cause I_m
着 I-Cause I_m
呢 I-Cause I_m
。 I-Cause O_d
此 O B_n
刻 O I_n
正 O O_x
在 O O_v
新 O O_uj
开 O O_v
的 O O_r
“ O O_d
面 O B_a
包 O I_a
派 O O_y
对 O O_x
” O B_t
里 O I_t
买 O B_m
面 O I_m
包 O B_z
， O I_z
稍 O I_z
作 O I_z
休 O O_uj
息 O O_x
。 O B_t

我 O I_t
都 O O_v
快 O O_ul
吃 O O_m
不 O O_t
起 O O_x
馒 O O_n
头 O O_d
了 O O_a
， O O_uz
你 O O_y
于 O O_x
心 O B_r
何 O I_r
忍 O B_t
？ O I_t
有 B-Degree B_v
些 I-Degree I_v
后 B-Trigger O_uj
悔 I-Trigger O_x
把 B-sent_Entity B_n
一 I-sent_Entity I_n
些 I-sent_Entity B_v
书 I-sent_Entity I_v
送 I-sent_Entity O_x
给 I-sent_Entity O_f
这 I-sent_Entity O_v
厮 I-sent_Entity B_n
居 O I_n
然 O O_x
对 O B_v
偶 O I_v
极 O B_v
度 O I_v
缺 O O_x
乏 O O_x
4 O O_r
2 O O_d
寸 O O_a
背 O B_v
投 O I_v
的 O I_v
现 O B_n
状 O I_n
视 O O_ul
而 O O_x
不 O O_r
见 O B_i
！ O I_i

欲 B-Trigger I_i
哭 I-Trigger O_x
无 I-Trigger B_r
泪 I-Trigger I_r
猫 B-Holder B_v
咪 I-Holder I_v
很 B-Degree O_p
悲 B-Trigger B_m
伤 I-Trigger I_m
的 O O_n
眼 O B_v
神 O I_v
。 O O_r
。 O O_v
。 O B_d

每 O B_n
年 O I_n
季 O B_d
初 O I_d
利 O B_v
物 O I_v
浦 O B_m
的 O I_m
战 O O_m
斗 O B_v
力 O I_v
总 O O_uj
是 O B_n
那 O I_n
么 O B_i
不 O I_i
穩 O I_i
， O I_i
成 O O_x
積 O O_x
总 O B_i
是 O I_i
令 O I_i
人 O I_i
忧 B-Trigger B_n
虑 I-Trigger I_n
。 O O_zg
季 O B_a
中 O I_a
后 O O_uj
一 O B_n
般 O I_n
也 O O_x
会 O O_x
有 O O_x
突 O O_x
然 O B_r
进 O I_r
步 O B_nr
， O I_nr
但 O B_ns
要 O I_ns
追 O I_ns
上 O O_uj
去 O B_n
便 O I_n
已 O I_n
经 O B_c
非 B-Degree I_c
常 I-Degree B_r
艰 B-Trigger I_r
难 I-Trigger B_a
。 O I_a

哎 B-Trigger B_n
哟 I-Trigger I_n
喂 I-Trigger B_c
我 O I_c
今 O B_nrt
天 O I_nrt
跟 O B_v
个 O I_v
远 O O_x
道 O B_nr
而 O I_nr
来 O I_nr
的 O B_a
网 O I_a
友 O O_d
见 O O_v
面 O O_v
了 O B_ad
= O I_ad
= O B_d
他 B-Holder I_d
可 O O_x
能 O O_c
觉 O O_v
得 O B_v
很 B-Degree I_v
失 B-Trigger I_v
望 I-Trigger O_d
吧 O B_d
。 O I_d
。 O B_d
呜 B-Trigger I_d
呜 I-Trigger B_a
我 B-Holder I_a
很 B-Degree O_x
高 B-Trigger O_x
兴 I-Trigger B_e
啊 O I_e
是 O O_v
个 O O_r
大 O B_t
帅 O I_t
锅 O O_p
= O O_m
= O B_l
缺 O I_l
点 O I_l
都 O I_l
被 O O_uj
人 O B_n
家 O I_n
发 O B_n
现 O I_n
了 O O_ul
、 O O_x
。 O O_x

我 B-Holder B_v
害 B-Trigger I_v
怕 I-Trigger B_v
， O I_v
一 O O_zg
旦 O B_v
放 O I_v
開 O O_y
妳 O O_x
， O O_x
整 O B_l
個 O I_l
世 O O_r
界 O O_d
會 O B_b
離 O I_b
我 O O_y
而 O O_v
去 O O_q
看 O B_n
完 O I_n
需 O O_n
要 O O_x
勇 O O_x
气 O B_n
。 O I_n
。 O O_d
。 O O_p
眼 O B_n
淚 O I_n
… O B_v
… O I_v
… O O_ul
不 O O_x
離 O O_x
不 O O_x
棄 O O_r
! O B_v
! O I_v
! O O_x
太 B-Degree B_d
感 B-Trigger I_d
人 I-Trigger O_v
了 O O_v

突 O O_x
然 O B_b
不 B-Negation I_b
太 B-Degree B_n
喜 B-Trigger I_n
欢 I-Trigger O_v
新 B-sent_Entity O_v
浪 I-sent_Entity O_r
微 I-sent_Entity O_c
博 I-sent_Entity O_v
了 O O_v
， O O_v
十 O B_v
条 O I_v
里 O B_n
必 O I_n
有 O O_x
一 O O_x
条 O O_x
以 O B_n
上 O I_n
是 O O_x
悲 O O_x
剧 O O_x
， O B_v
比 O I_v
如 O B_v
李 O I_v
刚 O O_x
， O O_x
比 O O_x
如 O O_d
大 O B_n
火 O I_n
， O O_ul
比 O O_x
如 O B_ad
城 O I_ad
管 O O_d
， O O_d
等 O B_v
等 O I_v
。 O B_nz
为 O I_nz
啥 O B_v
都 O I_v
这 O O_ul
么 O O_x
残 O B_m
酷 O I_m
。 O O_f

最 O O_v
后 O B_m
那 O I_m
句 O B_f
话 O I_f
太 O O_v
毒 O B_n
了 O I_n
哈 B-Trigger O_x
哈 I-Trigger B_v
哈 I-Trigger I_v
哈 I-Trigger B_nr
。 O I_nr
。 O O_x
看 O B_v
一 O I_v
辈 O B_n
子 O I_n
都 O O_x
不 O B_v
会 O I_v
厌 O B_n
倦 O I_n
的 O O_x
！ O B_u
！ O I_u
！ O O_x
！ O B_r
中 O I_r
国 O O_d
最 O B_r
帅 O I_r
的 O B_a
男 O I_a
人 O O_x
， O O_x
连 O B_f
男 O I_f
人 O B_c
看 O I_c
了 O I_c
都 O B_n
动 O I_n
心 O O_ul
！ O B_o
不 O I_o
一 O I_o
辈 O I_o
子 O O_x
缺 O O_x
它 O O_v
~ O B_m

刚 O I_m
才 O O_d
看 O B_v
星 O I_v
座 O B_v
说 O I_v
狮 O O_uj
子 O O_x
座 O O_x
在 O O_x
九 O O_x
月 O B_ns
的 O I_ns
最 O B_n
后 O I_n
一 O O_uj
天 O B_n
会 O I_n
在 O O_x
工 O O_nr
作 O B_n
上 O I_n
有 O O_v
重 O O_ul
大 O O_d
问 O B_n
题 O I_n
… O O_x
… O O_d
哦 O B_m
麦 O I_m
雷 O I_m
迪 O O_v
嘎 O O_r
嘎 O O_x
， O O_x
不 O B_t
会 O I_t
吧 O O_v
… O B_n
… O I_n
保 B-Trigger O_v
佑 I-Trigger B_n
千 B-sent_Entity I_n
万 I-sent_Entity I_n
别 I-sent_Entity O_p
是 I-sent_Entity B_t
真 I-sent_Entity I_t
的 I-sent_Entity O_uj
… O B_f
… O I_f

七 O I_m
杯 O O_v
茶 O O_p
的 O B_vn
炒 O I_vn
糕 O O_f
真 O O_v
的 O B_a
很 B-Degree I_a
不 B-Trigger B_n
错 I-Trigger I_n
、 O O_x
强 B-Degree O_x
烈 I-Degree O_e
推 B-Trigger B_nr
荐 I-Trigger I_nr

有 B-Degree B_o
点 I-Degree I_o
压 B-Trigger O_x
抑 I-Trigger B_v
， O I_v
决 O O_y
定 O O_x
买 O O_x
张 O B_v
火 O I_v
车 O B_i
票 O I_i
， O I_i
出 O O_v
去 O B_d
溜 O I_d
达 O O_x
溜 O O_x
达 O O_x

愁 B-Trigger I_m
人 I-Trigger O_n
啊 O O_uj
。 O B_n
又 O I_n
得 O B_d
找 O I_d
房 O O_zg
子 O B_a
、 O I_a
搬 O O_x
家 O B_i
了 O I_i
， O I_i
在 O I_i
北 O O_x
京 O B_n
4 O I_n
年 O B_v
， O I_v
搬 O O_x
了 O B_v
5 O I_v
次 O O_v
家 O O_q
了 O B_n
！ O I_n
这 O I_n
样 O O_x
漂 O B_v
泊 O I_v
不 O B_v
定 O I_v
的 O B_v
生 O I_v
活 O O_x
让 O O_v
我 B-Holder O_n
内 O O_y
心 O O_x
很 B-Degree O_d
害 B-Trigger O_ud
怕 I-Trigger O_v
， O B_n
害 B-Trigger I_n
怕 I-Trigger O_x
孤 B-sent_Entity B_v
单 I-sent_Entity I_v
， O O_ul
害 B-Trigger O_x
怕 I-Trigger O_p
漂 B-sent_Entity B_ns
浮 I-sent_Entity I_ns
不 I-sent_Entity O_m
定 I-sent_Entity O_m
！ O O_x

果 O O_ul
断 O O_m
继 O O_m
续 O O_m
转 O O_ul
感 B-Trigger O_x
动 I-Trigger B_r
太 B-Degree I_r
开 B-Trigger B_v
心 I-Trigger I_v
了 O B_d
！ O I_d
感 B-Trigger O_uj
动 I-Trigger B_vn
到 B-Degree I_vn
我 I-Degree O_v
喊 I-Degree O_r
了 I-Degree B_n
！ O I_n
！ O O_zg
！ O B_v
重 O I_v
逢 O O_x
了 O B_v
， O I_v
火 O B_a
灾 O I_a
的 O O_x
狗 O B_v
狗 O I_v
终 O B_v
于 O I_v
找 O B_d
到 O I_d
主 O O_x
人 O O_x
了 O B_d
！ O I_d
～ O B_v
～ O I_v
～ O O_v
感 O B_v
谢 O I_v
网 O O_d
络 O B_v
还 O I_v
有 O O_ul
这 O O_x
么 O B_v
多 O I_v
好 O O_v
心 O O_r
人 O O_v
！ O O_ul
！ O O_x
！ O O_x
！ O O_x

坐 O I_v
等 O O_ul
… O O_x
… O B_n
刚 O I_n
刚 O O_uj
听 O B_n
说 O I_n
了 O B_d
一 O I_d
个 O B_v
非 B-Degree I_v
常 I-Degree B_n
不 B-Negation I_n
幸 I-Negation O_ul
的 O O_x
消 O O_x
息 O O_x
， O O_x
极 O B_v
有 O I_v
可 O B_n
能 O I_n
是 O B_v
真 O I_v
的 O B_r
。 O I_r
明 O O_m
天 O B_n
一 O I_n
早 O I_n
打 O O_x
电 O O_x
话 O O_x
确 O O_x
定 O O_x
一 O B_v
下 O I_v
真 O O_x
实 O O_x
性 O B_d
， O I_d
再 O B_v
跟 O I_v
大 O O_ul
家 O B_m
说 O I_m
。 O B_d

回 O B_a
覆 O I_a
不 O O_uj
過 O B_n
咁 O I_n
亦 O O_x
會 O O_d
增 O O_v
加 O B_v
下 O I_v
場 O O_v
波 O B_d
的 O I_d
刺 O O_x
激 O B_t
性 O I_t
! O B_d
唔 O I_d
开 B-Trigger B_l
心 I-Trigger I_l
， O I_l
西 O B_v
班 O I_v
牙 O B_m
点 O I_m
解 O B_n
踢 O I_n
成 O I_n
甘 O O_x
？ O O_d
好 B-Degree O_p
失 B-Negation B_n
望 I-Negation I_n
0 O O_v
. O O_x
. O O_x
. O B_v
明 O I_v
晚 O B_nr
不 O I_nr
要 O O_zg
再 O O_d
問 O O_v
我 O B_v
比 O I_v
數 O B_n
了 O I_n

不 O O_uj
觉 O B_n
得 O I_n
很 O I_n
奇 O O_x
怪 O O_y
啊 O B_v
。 O I_v
哈 B-Trigger O_x
、 O B_ns
、 O I_ns
、 O I_ns
额 O B_v
、 O I_v
真 O B_v
的 O I_v
假 O O_ns
的 O O_x
额 O O_a
被 O B_v
惊 B-Trigger I_v
悚 I-Trigger B_m
到 O I_m
了 O I_m
2 O I_m
0 O B_t
1 O I_t
0 O B_df
快 O I_df
男 O O_d
证 O O_v
件 O O_r
照 O B_n
& O I_n
比 O O_ul
赛 O O_x
照 O O_d
对 O B_v
比 O I_v
。 O O_zg
芒 O B_v
果 O I_v
台 O O_zg
的 O O_x
造 O O_nr
星 O O_x
功 O O_x
力 O O_x
果 O O_n
然 O O_x
强 O B_l
大 O I_l
！ O I_l
！ O O_uj

那 O O_p
地 O B_a
球 O I_a
之 O O_v
外 O O_ul
呢 O B_m
你 O I_m
为 O I_m
什 O I_m
么 O O_a
要 O O_n
会 O B_n
这 O I_n
么 O I_n
拼 O O_x
了 O B_vn
命 O I_vn
地 O O_n
保 O B_v
护 O I_v
我 O O_x
， O B_n
为 O I_n
什 O O_q
么 O O_uj
？ O B_n
因 O I_n
为 O B_n
我 O I_n
喜 O B_d
欢 O I_d
你 O B_a
， O I_a
我 O O_x
比 O O_x
地 O O_x
球 O O_r
上 O B_n
任 O I_n
何 O B_f
一 O I_f
个 O O_y
人 O O_r
都 O B_r
要 O I_r
喜 B-Trigger I_r
欢 I-Trigger O_v
你 O O_v

真 O I_r
的 O B_l
很 O I_l
贵 O I_l
！ O O_uv
真 B-Degree B_v
的 I-Degree I_v
很 I-Degree O_r
酷 B-Trigger O_x
！ O B_r
J O I_r
J O I_r
手 O O_x
拿 O B_c
他 O I_c
最 O O_r
爱 O B_v
的 O I_v
莱 O O_r
卡 O O_x
相 O O_r
机 O O_p

拉 O I_n
布 O O_f
拉 O B_r
多 O I_r
我 O B_m
养 O I_m
过 O O_n
两 O O_d
只 O O_v
吉 O B_v
娃 O I_v
娃 O O_r
。 O O_x
丢 O B_d
了 O I_d
一 O O_zg
只 O O_a
， O O_x
一 O B_d
只 O I_d
建 O B_a
在 O I_a
。 O O_x
还 O B_eng
有 O I_eng
一 O O_n
条 O O_v
德 O O_r
国 O B_a
牧 O I_a
羊 O O_uj
犬 O B_nrt
。 O I_nrt
生 O B_d
病 O I_d
死 O O_x
了 O B_nrt
。 O I_nrt
其 O I_nrt
实 O I_nrt
我 B-Holder O_r
更 B-Degree O_v
喜 B-Trigger O_ug
欢 I-Trigger B_m
拉 B-sent_Entity I_m
布 I-sent_Entity B_nr
拉 I-sent_Entity I_nr
多 I-sent_Entity I_nr
和 I-sent_Entity O_x
金 I-sent_Entity O_v
毛 I-sent_Entity O_ul
。 O B_m

亲 O O_x
人 O B_m
的 O I_m
压 O O_v
力 O O_p
双 O O_x
子 O B_v
: O I_v
很 O B_m
对 O I_m
， O B_ns
双 B-Holder I_ns
子 I-Holder B_nr
很 B-Degree I_nr
害 B-Trigger I_nr
怕 I-Trigger O_x
亲 B-sent_Entity B_n
人 I-sent_Entity I_n
的 I-sent_Entity O_v
压 I-sent_Entity O_ul
力 I-sent_Entity O_x
， O B_d
表 O I_d
面 O O_r
上 O O_d
看 O B_v
不 O I_v
出 O B_nrt
来 O I_nrt
， O I_nrt
其 O I_nrt
实 O O_c
已 O B_n
经 O I_n
崩 O O_x
溃 O O_x
了 O B_n
！ O I_n
: O O_uj
。 O B_n
不 O I_n
被 O B_n
情 O I_n
人 O O_x
关 O O_d
注 O O_p
。 O O_x

好 B-Degree I_n
可 B-Trigger O_zg
怜 I-Trigger B_v
啊 O I_v
！ O B_n
香 O I_n
港 O O_uj
今 O B_n
天 O I_n
的 O O_x
日 O B_n
落 O I_n
很 O O_f
美 O B_v
， O I_v
你 O I_v
们 O I_v
那 O O_x
边 O B_d
的 O I_d
风 O B_d
景 O I_d
又 O B_v
如 O I_v
何 O O_ul
呢 O O_x
？ O O_x
这 O O_x
夕 O O_d
阳 O O_p
美 O B_n
丽 O I_n
得 O B_v
让 O I_v
我 O O_x
能 O O_x
暂 O O_a
时 O B_v
忘 O I_v
记 O O_zg
背 O O_x
上 O B_ns
那 O I_ns
一 O B_t
道 O I_t
三 O O_uj
吋 O B_n
长 O I_n
的 O O_zg
伤 O O_ns
痕 O O_x
的 O B_r
痛 O I_r
楚 O B_r

开 B-Trigger O_uj
心 I-Trigger B_n
不 O I_n
？ O O_d
极 O B_r
寒 O I_r
你 O O_y
个 O O_x
姐 O O_r
夫 O B_ns
阿 O I_ns
。 O B_ns
。 O I_ns
童 O O_ud
鞋 O O_v
们 O O_r
， O O_v
今 O B_d
年 O I_d
的 O B_v
冬 O I_v
天 O B_f
要 O I_f
迎 O O_r
来 O B_m
千 O I_m
年 O O_m
极 O O_y
寒 O O_a
了 O O_uj
， O B_n
棉 O I_n
衣 O O_uj
、 O B_a
棉 O I_a
被 O O_x
神 O B_v
马 O I_v
的 O O_d
要 O O_x
提 O B_a
前 O I_a
准 O B_r
备 O I_r
好 O B_n
哦 O I_n
！ O O_j
（ O O_x
v O O_x
i O B_nr
a O I_nr
） O O_k

美 O B_t
啊 O I_t
可 O O_uj
惜 O B_t
穿 O I_t
得 O O_v
太 O B_v
多 O I_v
。 O B_m
。 O I_m
我 B-Trigger B_a
。 I-Trigger I_a
。 I-Trigger O_ul
。 I-Trigger O_x
我 I-Trigger B_n
！ I-Trigger I_n
！ I-Trigger O_x
！ I-Trigger B_n
靠 I-Trigger I_n
！ I-Trigger B_n
！ I-Trigger I_n
！ I-Trigger O_uj
真 O O_v
的 O B_v
是 O I_v
我 O I_v
梦 O I_v
想 O O_a
过 O O_e
的 O O_x
粉 O O_x
红 O B_eng
丝 O I_eng
带 O I_eng
咩 O O_x
？ O O_x
！ O O_j
！ O O_y
啊 B-Trigger B_v
啊 I-Trigger I_v
啊 I-Trigger O_v
啊 I-Trigger O_ud
啊 I-Trigger O_d
啊 I-Trigger O_m
我 I-Trigger O_x
的 I-Trigger O_x
神 I-Trigger O_r
呀 I-Trigger O_x
！ O O_x
！ O O_x
！ O O_r
春 B-Trigger O_x
春 I-Trigger O_x
啊 I-Trigger O_x
啊 I-Trigger O_v
啊 I-Trigger O_x
啊 I-Trigger O_x

我 O B_d
知 O I_d
道 O O_v
你 O O_r
为 O B_n
什 O I_n
么 O O_ug
觉 O O_uj
得 O B_b
好 O I_b
笑 O B_n
！ O I_n
我 B-Holder O_zg
会 B-Trigger O_x
生 I-Trigger O_x
气 I-Trigger O_x
的 O B_nr
哦 O I_nr
头 O I_nr
先 O B_nr
T O I_nr
完 O I_nr
《 O O_r
女 O O_uj
人 O O_n
最 O O_y
痛 O O_x
》 O O_x
， O O_x
笑 B-Trigger O_tg
坏 I-Trigger O_tg
我 I-Trigger B_nr
了 I-Trigger I_nr
。 O I_nr
5 O O_zg
系 O O_x
因 O O_r
为 O B_v
剧 O I_v
情 O O_r
好 O B_r
笑 O I_r
， O I_r
系 O B_v
因 O I_v
为 O B_v
某 O I_v
个 O O_x
人 O B_n
， O I_n
哈 B-Trigger B_n
哈 I-Trigger I_n
哈 I-Trigger O_uj

哈 B-Trigger B_n
哈 I-Trigger I_n
哈 I-Trigger O_eng
~ O O_v
很 O O_x
行 O B_n
呀 O I_n
很 O B_a
行 O I_a
！ O O_x
哈 B-Trigger O_x
哈 I-Trigger O_v
哈 I-Trigger O_a
， O O_r
笑 O O_ul
死 O O_x
了 O O_m
~ O O_n
真 O B_c
的 O I_c
“ O B_n
很 O I_n
行 O B_v
” O I_v
！ O O_x
我 O O_v
看 O B_c
了 O I_c
五 O B_r
分 O I_r
钟 O O_n
才 O O_x
看 O B_o
出 O I_o
来 O I_o
的 O O_x
假 O B_o
钞 O I_o
， O I_o
你 O O_x
看 O O_d
出 O O_v
来 O O_y
了 O O_d
没 O O_v
？ O O_x
！ O B_o
！ O I_o
！ O I_o
！ O O_x

心 O O_v
情 O O_ul
不 O O_x
好 O B_d
时 O I_d
， O O_x
能 O O_d
够 O O_v
痛 O O_x
痛 O O_x
快 O O_r
快 O O_v
地 O O_ul
大 O B_m
哭 O I_m
， O I_m
是 O O_d
件 O O_v
很 B-Degree B_v
幸 B-Trigger I_v
福 I-Trigger O_uj
的 O B_n
事 O I_n
， O O_x
但 O O_r
是 O O_v
， O B_v
现 O I_v
在 O O_ul
， O O_v
我 O O_x
不 O O_x
能 O O_x
， O O_x
我 O O_x
只 O O_x
能 O B_n
把 O I_n
眼 O B_d
泪 O I_d
倒 O O_n
回 O O_x
心 O B_v
里 O I_v
— O B_z
— O I_z
苦 B-Trigger I_z
啊 I-Trigger I_z
. O O_uv
. O B_v
. O I_v
. O O_x
. O O_v
. O O_q

回 O B_a
复 O I_a
呀 O O_uj
， O O_n
最 B-Degree O_x
喜 B-Trigger B_c
欢 I-Trigger I_c
你 B-sent_Entity O_x
说 I-sent_Entity B_t
大 I-sent_Entity I_t
实 I-sent_Entity O_x
话 I-sent_Entity O_r
了 O B_v
本 O I_v
人 O O_x
一 O O_r
般 O B_v
都 O I_v
比 O O_p
化 O B_n
妆 O I_n
好 O O_v
看 O O_v
. O B_s
. O I_s
. O O_x
. O O_x
. O O_a
. O O_y
伴 O B_m
娘 O I_m
初 O I_m
妆 O I_m
成 O I_m
。 O I_m

" O B_v
轉 O I_v
發 O O_y
微 O O_x
博 O O_d
。 O B_v
给 O I_v
那 O O_r
些 O O_v
爱 O O_a
捉 O B_v
弄 O I_v
人 O O_ul
的 O B_r
人 O I_r
提 O B_a
个 O I_a
醒 O O_d
, O O_p
可 O B_n
能 O I_n
真 O B_v
的 O I_v
一 O B_m
不 O I_m
小 O I_m
心 O I_m
就 O I_m
出 O I_m
人 O B_n
命 O I_n
了 O B_nr
. O I_nr
最 O I_nr
后 O O_x
一 O O_x
幕 O O_x
看 O B_v
的 O I_v
心 O B_a
里 O I_a
真 O O_x
好 B-Degree O_p
難 B-Trigger B_r
受 I-Trigger I_r
. O O_v
" O B_i

世 O I_i
界 O O_uj
上 O O_n
最 B-Degree B_v
悲 B-Trigger I_v
惨 I-Trigger I_v
的 O O_x
莫 O B_v
过 O I_v
于 O B_d
， B-Cause I_d
你 I-Cause B_l
喜 I-Cause I_l
欢 I-Cause I_l
一 I-Cause I_l
样 I-Cause O_d
东 I-Cause B_i
东 I-Cause I_i
， I-Cause I_i
结 I-Cause O_ul
果 I-Cause O_m
和 I-Cause B_f
你 I-Cause I_f
无 I-Cause B_m
缘 I-Cause I_m
世 I-Cause O_v
界 I-Cause O_uj
上 I-Cause B_s
最 I-Cause I_s
悲 I-Cause B_d
摧 I-Cause I_d
的 I-Cause B_v
事 I-Cause I_v
莫 I-Cause O_m
过 I-Cause O_x
于 I-Cause O_x
， I-Cause B_n
你 I-Cause I_n
喜 I-Cause O_f
欢 I-Cause O_d
一 I-Cause B_a
件 I-Cause I_a
衣 I-Cause O_uj
服 I-Cause B_d
， I-Cause I_d
结 I-Cause I_d
果 I-Cause O_x
它 I-Cause O_r
是 I-Cause B_v
X I-Cause I_v
S I-Cause B_r
码 I-Cause I_r
的 I-Cause B_ns
。 I-Cause I_ns

周 O B_n
末 O I_n
学 O O_c
校 O O_r
上 O B_n
课 O I_n
， O B_n
要 O I_n
我 O O_f
们 O O_d
画 O O_vg
8 O O_vg
开 O O_uj
的 O O_n
色 O B_d
彩 O I_d
- O I_d
- O O_x
。 O O_r
这 O B_v
是 O I_v
我 O B_m
难 O I_m
得 O B_n
画 O I_n
出 O O_x
的 O B_n
一 O I_n
张 O O_r
完 O O_v
整 O B_eng
的 O I_eng
8 O O_v
开 O O_uj
， O O_x
， O O_x
难 O B_t
度 O I_t
太 O B_n
大 O I_n
了 O B_v
. O I_v
. O O_x
. O O_v
. O B_r
我 B-Holder I_r
真 O O_n
的 O O_m
很 B-Degree O_v
讨 B-Trigger O_uj
厌 I-Trigger B_n
水 B-sent_Entity I_n
果 I-sent_Entity O_x

有 B-Degree O_x
点 I-Degree O_r
吓 B-Trigger O_v
人 I-Trigger O_r
的 O B_d
说 O I_d
。 O B_v
。 O I_v
。 O O_uj
我 B-Holder B_m
也 O I_m
喜 B-Trigger B_a
欢 I-Trigger I_a
中 B-sent_Entity O_uj
间 I-sent_Entity O_m
的 I-sent_Entity O_v
！ O O_x
中 O O_x
间 O B_d
这 O I_d
双 O O_d
我 B-Holder O_a
喜 B-Trigger O_ul
欢 I-Trigger B_m
穿 B-sent_Entity I_m
鞋 I-sent_Entity I_m
不 I-sent_Entity I_m
想 I-sent_Entity O_r
露 I-sent_Entity B_d
脚 I-sent_Entity I_d
趾 I-sent_Entity O_zg
时 I-sent_Entity B_v
， I-sent_Entity I_v
让 I-sent_Entity B_n
鞋 I-sent_Entity I_n
子 I-sent_Entity O_x
代 I-sent_Entity B_n
劳 I-sent_Entity I_n
吧 I-sent_Entity B_v
！ I-sent_Entity I_v
可 I-sent_Entity O_uj
以 I-sent_Entity O_v
用 I-sent_Entity O_x
D I-sent_Entity O_x
I I-sent_Entity O_x
Y I-sent_Entity O_r
的 I-sent_Entity O_d
哈 I-sent_Entity B_v
~ I-sent_Entity I_v

我 B-Holder I_f
也 O O_uj
最 B-Degree O_x
喜 B-Trigger B_f
欢 I-Trigger I_f
秋 B-sent_Entity B_r
天 I-sent_Entity I_r
。 O O_r
这 O B_v
个 O I_v
没 O B_n
有 O I_n
阳 O B_v
光 O I_v
只 O O_v
有 O B_n
风 O I_n
的 O O_n
秋 O O_x
天 O O_v
， O B_n
我 O I_n
最 O B_n
爱 O I_n
的 O O_y
季 O O_x
节 O B_c
， O I_c
你 O O_p
终 O B_eng
于 O I_eng
来 O I_eng
到 O O_uj
了 O O_ns
。 O O_x

非 B-Degree O_r
常 I-Degree O_d
后 B-Trigger O_a
悔 I-Trigger B_v
用 B-Cause I_v
5 I-Cause B_t
块 I-Cause I_t
钱 I-Cause O_x
就 I-Cause B_r
能 I-Cause I_r
解 I-Cause B_v
决 I-Cause I_v
的 I-Cause B_nr
一 I-Cause I_nr
顿 I-Cause B_c
饭 I-Cause I_c
却 I-Cause O_n
用 I-Cause O_uj
了 I-Cause B_t
2 I-Cause I_t
0 I-Cause O_x
块 I-Cause O_r
钱 I-Cause B_a
解 I-Cause I_a
决 I-Cause O_uj
… O B_n
… O I_n
和 O O_x
家 O O_r
里 O B_d
人 O I_d
聚 O B_v
餐 O I_v
… O O_ul
… O O_x
他 O O_x
们 O B_d
三 O I_d
对 O B_v
儿 O I_v
… O O_p
… O O_m
就 O B_n
我 O I_n
孤 O O_d
苦 O O_v
伶 O B_v
仃 O I_v
的 O O_uj
一 O B_i
个 O I_i
人 O I_i
走 O B_v

哈 O O_ul
哈 O B_m
~ O I_m
上 O B_n
班 O I_n
的 O B_v
心 O I_v
情 O O_x
比 O O_x
上 O O_c
坟 O B_nrt
还 O I_nrt
要 O I_nrt
沉 B-Trigger B_n
重 I-Trigger I_n

可 O O_x
以 O B_r
挂 O I_r
一 O B_m
个 O I_m
牌 O O_n
子 O O_x
， O O_x
写 O O_d
上 O O_r
“ O B_i
我 O I_i
不 O I_i
是 O I_i
毛 O O_uj
毯 O B_m
” O I_m
- O O_n
。 O O_v
- O O_x
抱 O B_o
起 O I_o
来 O O_x
不 O B_v
知 O I_v
道 O O_uj
舒 O B_n
不 O I_n
舒 O O_p
服 O B_v
啊 O I_v
哈 O B_c
哈 O I_c
经 O B_a
常 O I_a
会 O O_x
被 O B_c
误 O I_c
丢 O O_v
进 O B_m
洗 O I_m
衣 O B_n
机 O I_n
的 O O_x
狗 B-Holder O_v
狗 I-Holder O_f
很 B-Degree O_x
无 B-Trigger O_r
奈 I-Trigger B_c
。 O I_c

午 O I_n
门 O O_x
不 O O_x
是 O O_x
用 O O_x
来 O O_v
“ O B_v
推 O I_v
出 O O_d
处 O B_v
X O I_v
” O O_nr
的 O O_d
地 O B_a
方 O I_a
吗 O O_zg
？ O B_o
北 O I_o
京 O B_d
我 B-Holder I_d
最 B-Degree O_v
喜 B-Trigger B_n
欢 I-Trigger I_n
在 B-sent_Entity B_v
午 I-sent_Entity I_v
夜 I-sent_Entity B_n
到 I-sent_Entity I_n
达 I-sent_Entity I_n
的 I-sent_Entity O_uj
地 I-sent_Entity B_n
方 I-sent_Entity I_n
之 O O_zg
一 O B_d
。 O I_d
午 O O_x
门 O O_x
， O B_ns
筒 O I_ns
子 O B_c
河 O I_c
… O B_v
… O I_v
午 O O_x
门 O B_v
春 O I_v
节 O O_v
在 O O_eng
午 O O_x
夜 O O_uj
亮 O B_n
起 O I_n
来 O O_y

回 O B_ns
复 O I_ns
偶 B-Holder O_r
最 B-Degree O_d
爱 B-Trigger B_v
光 B-sent_Entity I_v
光 I-sent_Entity O_p
， O B_t
丹 O I_t
书 O B_v
的 O I_v
光 O O_uj
光 O B_n
， O I_n
就 O B_r
是 O I_r
著 O O_x
名 O B_ns
的 O I_ns
你 B-Holder O_x
最 B-Degree B_n
爱 B-Trigger I_n
武 B-sent_Entity I_n
艺 I-sent_Entity O_x
偶 B-Holder O_x
十 B-Degree B_ns
分 I-Degree I_ns
欢 B-Trigger B_t
喜 I-Trigger I_t
刘 B-sent_Entity O_p
惜 I-sent_Entity B_t
君 I-sent_Entity I_t
， O O_v
发 O B_v
自 O I_v
肺 O O_x
腑 O B_v
， O I_v
真 O O_d
的 O B_a
刘 O I_a
惜 O B_n
君 O I_n
的 O O_x
白 O B_nr
裙 O I_nr
子 O O_uj
好 O B_n
看 O I_n
的 O O_x

好 O I_d
不 O B_a
客 O I_a
气 O O_uj
的 O O_r
评 O O_d
论 O O_v
唷 O B_n
下 O I_n
雨 O O_d
天 O B_m
， O I_m
化 O B_v
妆 O I_v
间 O B_nr
两 O I_nr
个 O I_nr
女 O O_x
人 O B_i
， O I_i
一 B-Holder I_i
个 I-Holder I_i
怕 B-Trigger O_x
湿 B-sent_Entity B_d
水 I-sent_Entity I_d
， O B_nr
穿 O I_nr
了 O I_nr
很 O O_uj
久 O O_n
不 O B_n
见 O I_n
的 O B_v
水 O I_v
鞋 O O_uj
， O O_x
另 B-Holder O_a
一 I-Holder O_d
个 I-Holder B_n
同 I-Holder I_n
志 I-Holder O_uj
怕 B-Trigger B_n
汽 B-sent_Entity I_n
车 I-sent_Entity O_x
看 I-sent_Entity B_n
不 I-sent_Entity I_n
见 I-sent_Entity I_n
自 I-sent_Entity O_x
己 I-sent_Entity B_n
， O I_n
穿 O I_n
着 O B_m
马 O I_m
骝 O B_n
衣 O I_n

代 O B_m
美 O I_m
女 O O_v
编 O O_a
辑 O O_n
招 O O_x
聘 O O_v
~ O O_ul
微 O B_m
博 O I_m
深 O B_v
度 O I_v
用 O O_uj
户 O B_n
、 O I_n
热 B-Trigger O_x
爱 I-Trigger O_r
互 B-sent_Entity B_m
联 I-sent_Entity I_m
网 I-sent_Entity B_n
、 O I_n
兴 O O_v
趣 O B_n
广 O I_n
泛 O B_v
、 O I_v
吃 O I_v
苦 O B_r
耐 O I_r
劳 O O_x
. O B_v
. O I_v
. O B_nr
. O I_nr
. O O_n
最 O O_x
好 O O_q
有 O B_n
策 O I_n
划 O B_n
经 O I_n
验 O B_v
， O I_v
有 O O_x
意 O O_a
者 O O_n
请 O B_ns
速 O I_ns
速 O B_n
给 O I_n
我 O O_x
私 O B_a
信 O I_a

4 O I_n
0 O I_n
天 O O_x
内 O B_n
换 O I_n
了 O B_a
三 O I_a
个 O O_x
发 O B_i
型 O I_i
师 O I_i
剪 O I_i
了 O B_m
三 O I_m
个 O I_m
不 O I_m
同 O I_m
的 O B_a
发 O I_a
型 O O_v
没 B-Negation B_n
一 O I_n
个 O B_n
特 B-Degree I_n
别 I-Degree O_x
喜 B-Trigger B_n
欢 I-Trigger I_n
一 O I_n
个 O O_v
比 O B_n
一 O I_n
个 O O_p
M O O_r
A O B_n
N O I_n
一 O O_x
次 O B_m
比 O I_m
一 O B_s
次 O I_s
短 O O_v
最 O O_ul
近 O B_m
我 O I_m
都 O B_n
不 O I_n
要 O I_n
出 O O_v
门 O O_ul
没 O B_m
法 O I_m
见 O B_a
人 O I_a
了 O O_uj

第 O I_vn
3 O O_v
张 O B_m
好 B-Degree I_m
忧 B-Trigger B_d
伤 I-Trigger I_d
哦 O B_v
~ O I_v
~ O B_m
~ O I_m
让 O O_p
人 O B_m
好 O I_m
想 O B_eng
抱 O I_eng
抱 O I_eng
哦 O B_m
~ O I_m
~ O O_p
忧 B-Trigger B_m
伤 I-Trigger I_m
， O O_a
无 B-Degree B_f
与 I-Degree I_f
伦 I-Degree O_r
比 I-Degree O_d
滴 I-Degree B_df
忧 B-Trigger I_df
伤 I-Trigger B_v
无 O I_v
辜 O B_v
！ O I_v
这 O O_v
是 O O_n
我 O O_ul
见 O O_x
过 O O_m
最 B-Degree O_m
忧 B-Trigger O_q
伤 I-Trigger O_a
的 O B_v
狗 O I_v
狗 O O_zg
了 O O_x
~ O O_x

今 O O_v
夜 O O_n
莫 O O_a
名 O O_v
的 O B_v
感 O I_v
觉 O O_zg
不 O O_x
好 O O_x
明 O B_v
明 O I_v
工 O O_x
作 O B_i
已 O I_i
经 O I_i
所 O I_i
剩 O O_v
无 O B_v
几 O I_v
明 O B_n
明 O I_n
考 O O_x
试 O O_r
已 O O_v
经 O O_r
越 O O_v
来 O O_ug
越 O O_a
近 O B_v
但 O I_v
这 O O_uj
些 O B_n
都 O I_n
不 O O_ul
能 O O_x
分 O O_x
散 O B_t
我 O I_t
的 O B_v
注 O I_v
意 O O_uj
力 O B_l
阵 O I_l
发 O I_l
性 O I_l
情 O B_t
绪 O I_t
崩 B-Trigger B_vn
溃 I-Trigger I_vn
期 O B_d
到 O I_d
了 O B_i
么 O I_i

和 O I_i
赵 O B_t
薇 O I_t
一 O B_vn
起 O I_vn
干 O B_d
杯 O I_d
喝 O B_nr
啤 O I_nr
酒 O I_nr
了 O I_nr
! O O_c
她 B-Holder B_r
非 B-Degree I_r
常 I-Degree O_d
喜 B-Trigger B_v
欢 I-Trigger I_v
住 B-sent_Entity B_v
的 I-sent_Entity I_v
地 I-sent_Entity O_r
方 I-sent_Entity O_uj
和 I-sent_Entity B_n
庆 I-sent_Entity I_n
功 I-sent_Entity I_n
的 I-sent_Entity B_n
烟 I-sent_Entity I_n
火 I-sent_Entity I_n
， O B_n
酒 O I_n
吧 O B_v
。 O I_v

我 B-Holder I_v
从 O O_ul
小 O O_y
时 O O_x
候 O O_c
就 O B_nr
喜 B-Trigger I_nr
欢 I-Trigger B_m
华 B-sent_Entity I_m
老 I-sent_Entity B_n
作 I-sent_Entity I_n
品 I-sent_Entity B_n
， O I_n
对 O I_n
他 O O_ul
的 O O_x
离 O O_r
世 O B_d
表 O I_d
示 O B_v
哀 O I_v
悼 O O_v
对 O O_uj
这 O B_n
幅 O I_n
漫 O O_c
画 O B_v
印 O I_v
象 O O_uj
很 O B_n
深 O I_n
， O O_x
华 O B_n
老 O I_n
走 O O_x
好 O O_x
！ O O_r
漫 O O_p
画 O B_n
家 O I_n
华 O I_n
君 O O_d
武 O B_v
今 O I_v
天 O B_nr
离 O I_nr
开 O B_n
了 O I_n
我 O O_x
们 O O_p
。 O O_r

我 O B_v
们 O I_v
的 O B_v
爱 O I_v
是 O B_v
你 O I_v
的 O O_p
翅 O B_r
膀 O I_r
， O B_n
给 O I_n
你 O B_n
穿 O I_n
越 O O_d
风 O O_a
雨 O O_x
的 O O_j
力 O O_a
量 O O_v
！ O O_a
嗷 O O_x
嗷 O B_n
嗷 O I_n
真 O I_n
的 O B_nr
吗 O I_nr
爱 O I_nr
的 O B_t
翅 O I_t
膀 O B_v
合 O I_v
唱 O O_ul
很 O B_r
真 O I_r
的 O O_x
很 B-Degree O_x
好 B-Trigger B_r
听 I-Trigger I_r
的 O O_uj
待 O O_v
会 O O_v
儿 O O_r
要 O O_uj
唱 O B_n
爱 O I_n
的 O O_x
翅 O O_p
膀 O O_r
现 O B_v
在 O I_v
演 O B_n
习 O I_n
中 O O_uj
. O B_n
. O I_n
. O O_x

这 O I_o
也 O O_o
算 O B_d
他 O I_d
们 O O_y
的 O O_v
营 O O_uj
销 O B_n
手 O I_n
段 O B_v
吧 O I_v
！ O O_zg
其 O B_d
实 O I_d
比 O O_zg
起 O B_v
别 B-compared_Entity I_v
家 I-compared_Entity O_uj
队 I-compared_Entity B_n
， O I_n
阿 B-sent_Entity I_n
赫 I-sent_Entity O_v
利 I-sent_Entity O_v
的 O O_v
官 B-Property O_uj
网 I-Property B_n
真 B-Degree I_n
的 I-Degree B_t
算 I-Degree I_t
是 I-Degree B_v
给 B-Trigger I_v
力 I-Trigger O_ns
的 I-Trigger B_m
！ O I_m
基 O I_m
本 O O_x
每 O O_r
天 O O_d
训 O O_v
练 O B_r
都 O I_r
拍 O O_uj
照 O B_vn
， O I_vn
我 B-Holder B_n
满 B-Trigger I_n
足 I-Trigger O_y
了 I-Trigger O_x
！ O B_d

为 O B_v
香 O I_v
港 O B_r
的 O I_r
伤 O O_n
员 O O_x
们 O B_nr
祈 O I_nr
福 O I_nr
， O O_uj
上 O B_n
帝 O I_n
与 O B_d
你 O I_d
们 O B_v
同 O I_v
在 O O_p
。 O O_n
看 O O_uj
着 O O_x
直 O B_n
播 O I_n
， O B_r
全 O I_r
家 O B_vn
人 O I_vn
的 O O_d
心 O B_v
情 O I_v
都 O O_x
遭 B-Trigger O_r
到 O B_v
了 O I_v
极 B-Degree O_ul
点 I-Degree O_x
… O O_x
… O O_p
G O B_ns
o O I_ns
d O O_uj
b O B_n
l O I_n
e O O_k
s O B_nz
s O I_nz
y O O_x
o O B_n
u O I_n
. O O_p

今 O I_r
天 O O_p
， O O_p
八 O O_x
月 O B_v
一 O I_v
号 O B_vn
， O I_vn
祝 O O_x
我 O B_n
最 O I_n
亲 O I_n
爱 O O_uj
的 O B_n
父 O I_n
亲 O O_d
母 O B_v
亲 O I_v
以 O O_ul
及 O B_d
远 O I_d
在 O O_x
灾 O O_x
区 O B_eng
救 O I_eng
灾 O I_eng
的 O I_eng
所 O I_eng
有 O I_eng
部 O I_eng
队 O I_eng
官 O I_eng
兵 O I_eng
们 O I_eng
节 B-Trigger O_m
日 I-Trigger O_x
快 I-Trigger B_t
乐 I-Trigger I_t
， O O_x
身 O B_t
体 O I_t
健 O B_m
康 O I_m
， O O_x
一 O O_v
切 O O_r
平 O O_d
安 O B_a
！ O I_a
为 O O_uj
你 O B_n
们 O I_n
祈 O B_n
福 O I_n
。 O B_c

回 O O_a
复 O O_p
可 O B_n
怜 O I_n
的 O B_vn
不 O I_vn
要 O O_uj
， O B_b
回 O I_b
来 O B_n
以 O I_n
后 O B_n
事 O I_n
情 O I_n
多 O B_i
的 O I_i
更 B-Degree I_i
不 B-Negation I_i
开 B-Trigger O_x
心 I-Trigger B_l
了 O I_l
。 O I_l
除 O I_l
非 O O_x
辞 O B_r
职 O I_r
， O B_a
放 O I_a
大 O O_x
假 O O_p
。 O B_r
) O I_r
这 O B_nz
几 O I_nz
天 O O_x
我 B-Holder O_x
超 B-Degree B_v
级 I-Degree I_v
不 B-Negation B_v
开 B-Trigger I_v
心 I-Trigger O_uj
， O B_df
一 O I_df
上 O O_x
班 O B_v
就 O I_v
不 B-Negation B_f
开 B-Trigger I_f
心 I-Trigger B_n
。 O I_n

我 O O_uj
的 O O_d
小 O O_d
心 O B_v
脏 O I_v
太 B-Degree O_ul
脆 B-Trigger O_x
弱 I-Trigger B_c
了 O I_c
， O B_v
一 O I_v
到 O O_x
晚 O B_v
上 O I_v
就 O O_n
没 O O_x
有 O O_x
勇 O O_r
气 O B_m
看 O I_m
侦 O O_r
探 O B_b
悬 O I_b
疑 O O_d
小 O B_v
说 O I_v
， O O_x
翻 O O_m
也 O B_v
不 O I_v
敢 O O_d
翻 O O_d
。 O B_v
就 O I_v
怕 O O_x
太 O O_x
精 O O_r
彩 O O_uj
忍 O O_n
不 O B_n
住 O I_n
往 O O_d
下 O B_a
看 O I_a
， O O_ul
看 O O_x
到 O O_m
夜 O O_v
深 O B_t
越 B-Degree I_t
来 I-Degree O_d
越 I-Degree B_l
害 B-Trigger I_l
怕 I-Trigger I_l
。 O I_l

沙 O B_v
姐 O I_v
上 O B_v
海 O I_v
见 O B_n
你 O I_n
都 O O_x
要 O O_v
去 O O_d
上 O B_d
海 O I_d
了 O O_v
咩 O O_x
如 O O_d
果 O O_v
没 O B_nr
遇 O I_nr
见 O I_nr
你 O B_v
会 O I_v
怎 O I_v
样 O O_p
， O O_f
是 O O_v
否 O O_x
能 O B_v
看 O I_v
见 O B_t
这 O I_t
片 O B_d
天 O I_d
堂 O I_d
。 O B_v
。 O I_v
。 O O_x
心 O O_x
情 O B_nr
无 B-Degree I_nr
比 I-Degree B_ns
的 O I_ns
舒 B-Trigger O_v
畅 I-Trigger O_r
。 O O_d
上 O O_v
海 O O_v
， O B_ns
g O I_ns
o O O_ul
g O O_o
o O B_c
！ O I_c

这 O B_v
不 O I_v
就 O O_r
是 O O_v
卖 O B_r
人 O I_r
吗 O O_x
？ O B_v
越 O I_v
南 O O_v
的 O B_v
女 O I_v
性 O O_r
很 B-Degree O_q
悲 B-Trigger B_n
哀 I-Trigger I_n
。 O O_x
奉 O O_x
劝 O O_x
我 O B_n
们 O I_n
中 O B_v
国 O I_v
的 O O_uj
男 O B_a
士 O I_a
要 O O_x
尊 O B_ns
重 O I_ns
她 O O_x
们 O B_eng
。 O I_eng
别 O I_eng
配 O I_eng
合 O O_x
别 O O_x
有 O O_r
用 O O_d
心 O B_d
的 O I_d
人 O O_v
来 O O_n
伤 O O_y
害 O O_x
她 O B_ns
们 O I_ns
的 O O_uj
自 O B_n
尊 O I_n
。 O O_zg

。 O I_a
大 O O_x
家 O B_v
好 O I_v
！ O B_r
中 O I_r
华 O B_ns
书 O I_ns
局 O O_uj
的 O B_n
微 O I_n
博 O O_v
开 O B_a
通 O I_a
了 O B_r
！ O I_r
希 B-Trigger O_x
望 I-Trigger O_r
大 B-sent_Entity B_v
家 I-sent_Entity I_v
多 I-sent_Entity B_l
多 I-sent_Entity I_l
关 I-sent_Entity I_l
注 I-sent_Entity I_l
。 O O_uj
以 O O_n
后 O O_v
中 O B_a
华 O I_a
书 O B_r
局 O I_r
的 O O_uj
最 O B_v
新 O I_v
消 O O_x
息 O O_x
将 O O_x
从 O B_n
这 O I_n
里 O O_a
发 O O_x
布 O B_nt
！ O I_nt

那 O I_nt
天 O O_uj
真 O B_a
的 O I_a
是 O B_v
一 O I_v
片 O O_ul
宝 O O_x
蓝 O B_v
。 O I_v
蓝 O B_n
家 O I_n
妞 O B_m
们 O I_m
相 B-Degree B_v
当 I-Degree I_v
给 B-Trigger O_x
力 I-Trigger B_f
。 O I_f
1 O B_nt
0 O I_nt
2 O I_nt
3 O I_nt
S O O_uj
U O B_n
P O I_n
E O I_n
R O I_n
S O O_d
H O O_p
O O B_r
W O I_r
3 O B_v
北 O I_v
京 O O_x
演 O O_x
唱 O B_r
会 O I_r
， O B_d
就 O I_d
是 O O_v
这 O B_m
个 O I_m
拍 O B_nr
的 O I_nr
最 O O_x
好 O B_nr
了 O I_nr
~ O I_nr
~ O O_k
求 O B_d
扩 O I_d
散 O O_p

有 B-Degree O_x
点 I-Degree B_m
后 B-Trigger I_m
悔 I-Trigger I_m
为 B-Cause I_m
什 I-Cause B_eng
么 I-Cause I_eng
周 I-Cause I_eng
日 I-Cause I_eng
不 I-Cause I_eng
把 I-Cause I_eng
那 I-Cause I_eng
箱 I-Cause I_eng
荔 I-Cause I_eng
枝 I-Cause I_eng
从 I-Cause B_ns
老 I-Cause I_ns
朱 I-Cause B_n
车 I-Cause I_n
上 I-Cause I_n
搬 I-Cause O_x
下 I-Cause B_d
来 I-Cause I_d
， O B_r
让 O I_r
它 O O_v
珠 O O_uj
三 O B_a
角 O I_a
已 O O_ul
日 O O_x
游 O O_x
又 O O_v
回 O B_v
去 O I_v
了 O O_x
深 O B_n
圳 O I_n
， O B_v
极 B-Degree I_v
其 I-Degree B_r
想 B-Trigger I_r
念 I-Trigger I_r
冰 B-sent_Entity B_t
冻 I-sent_Entity I_t
荔 I-sent_Entity O_d
枝 I-sent_Entity O_p
。 O B_nz

我 B-Holder B_n
想 B-Trigger I_n
要 I-Trigger O_p
那 B-sent_Entity O_a
小 I-sent_Entity O_nr
纸 I-sent_Entity B_s
杯 I-sent_Entity I_s
、 O B_v
、 O I_v
、 O I_v
因 O O_x
为 O O_v
受 O O_r
不 O B_nz
了 O I_nz
学 O I_nz
校 O B_d
漫 O I_d
山 O O_v
遍 O O_d
野 O B_v
的 O I_v
银 O O_ul
鹭 O B_ns
抽 O I_ns
奖 O O_x
的 O B_d
诱 O I_d
惑 O B_v
- O I_v
- O B_n
我 O I_n
跑 O B_n
去 O I_n
抽 O O_x
奖 O O_x
了 O O_r
。 O B_v
。 O I_v
。 O O_r
然 O O_n
后 O B_n
很 B-Degree I_n
幸 B-Trigger O_x
运 I-Trigger O_x
的 O O_x
的 O B_c
了 O I_c
一 O B_l
包 O I_l
纸 O I_l
巾 O B_n

沉 O B_i
下 O I_i
心 O I_i
来 O I_i
， O O_uj
有 O B_n
些 O I_n
东 O B_nz
西 O I_nz
太 O O_uj
看 O B_v
重 O I_v
了 O O_x
， O O_x
得 O O_r
不 O O_v
到 O O_v
才 O B_nz
会 O I_nz
很 O O_ul
沮 O O_x
丧 O O_x
~ O O_x
~ O B_c
若 O I_c
是 O O_zg
平 O B_a
常 O I_a
心 O B_u
对 O I_u
待 O O_ul
， O B_m
也 O I_m
许 O B_n
会 O I_n
收 O O_x
获 O B_v
好 O I_v
的 O B_v
心 O I_v
情 O O_x
， O B_r
好 O I_r
的 O B_ns
生 O I_ns
活 O O_d
， O B_v
加 B-Trigger I_v
油 I-Trigger O_ul

回 O B_v
复 O I_v
这 O I_v
个 O O_d
时 O O_v
候 O O_d
也 O B_a
稀 B-Trigger I_a
罕 I-Trigger O_x
俺 O O_x
去 O O_c
找 O O_v
个 O B_n
压 O I_n
箱 O I_n
底 O B_v
的 O I_v
给 O O_x
乃 O B_d
看 O I_d
俺 O O_v
爱 O B_v
这 O I_v
个 O O_a
时 O O_uj
候 O B_n
的 O I_n
他 O O_x
. O O_a
. O O_uj
. O B_vn
没 O I_vn
有 O O_x
什 O B_v
么 O I_v
压 O O_x
箱 O B_v
底 O I_v
的 O B_r
了 O I_r
这 O B_n
张 O I_n
是 O O_d
非 B-Degree B_a
常 I-Degree I_a
喜 B-Trigger O_r
欢 I-Trigger O_v
的 O O_v
. O O_q
. O B_n
. O I_n

大 B-Cause O_uj
姨 I-Cause O_p
妈 I-Cause O_v
准 I-Cause O_v
时 I-Cause O_r
来 I-Cause O_v
看 I-Cause B_r
我 I-Cause I_r
了 I-Cause B_n
~ I-Cause I_n
~ I-Cause O_uj
~ I-Cause O_r
~ I-Cause B_m
脸 I-Cause I_m
上 I-Cause I_m
的 I-Cause B_v
痘 I-Cause I_v
子 I-Cause B_r
横 I-Cause I_r
飞 I-Cause B_n
！ O I_n
！ O I_n
！ O O_uj
对 O O_ul
着 O O_r
镜 O O_q
子 O O_v
张 O B_d
牙 O I_d
舞 O B_v
爪 O I_v
的 O O_uj
， O B_m
人 O I_m
生 O I_m
真 O O_x
的 O B_nr
是 O I_nr
有 O I_nr
很 O B_v
多 O I_v
无 B-Trigger B_u
奈 I-Trigger I_u
啊 O O_r
~ O O_ul
~ O O_x
~ O O_x

为 O O_x
什 O B_s
么 O I_s
要 O O_uj
装 O B_n
做 O I_n
什 O B_v
么 O I_v
都 O O_x
不 O O_x
知 O O_x
道 O O_p
呢 O O_uz
… O B_n
其 O I_n
实 O B_i
我 B-Holder I_i
真 O I_i
的 O I_i
没 B-Negation O_uj
那 B-Degree O_x
么 I-Degree B_n
糟 B-Trigger I_n
糕 I-Trigger B_d
。 O I_d
闭 O O_v
起 O O_v
双 O B_m
眼 O I_m
你 B-Holder B_d
最 B-Degree I_d
挂 B-Trigger O_zg
念 I-Trigger O_x
谁 B-sent_Entity O_x
眼 O O_x
睛 O O_x
张 O B_r
开 O I_r
身 O I_r
边 O O_v
竟 O B_v
是 O I_v
谁 O B_r
? O I_r
@ O O_d
[ B-Holder O_d
@ I-Holder B_v
我 I-Holder I_v
喜 B-Trigger O_y
欢 I-Trigger O_x
你 B-sent_Entity B_d
你 O I_d
知 O O_r
道 O B_d
吗 O I_d

真 B-Degree B_r
的 I-Degree I_r
很 I-Degree B_a
漂 B-Trigger I_a
亮 I-Trigger O_x
， O B_v
象 O I_v
走 O B_m
进 O I_m
了 O O_r
美 O O_d
式 O B_v
电 O I_v
影 O O_r
里 O B_n
. O I_n
所 B-Holder B_nr
有 I-Holder I_nr
新 I-Holder B_s
娘 I-Holder I_s
们 I-Holder B_d
最 B-Degree I_d
感 B-Trigger O_r
兴 I-Trigger O_x
趣 I-Trigger O_x
的 O O_x
事 B-sent_Entity O_x
物 I-sent_Entity O_r

" O I_v
N O O_r
年 O O_r
了 O B_v
, O I_v
爹 O O_y
还 O O_x
留 O B_d
着 O I_d
~ O B_n
~ O I_n
~ O I_n
要 O O_x
不 O O_n
是 O B_v
看 O I_v
到 O O_ul
照 O B_n
片 O I_n
, O B_n
我 B-Holder I_n
都 O O_f
忘 B-Trigger O_m
记 I-Trigger B_b
了 O I_b
. O B_n
好 O I_n
久 O O_k
前 O O_d
， O B_n
女 O I_n
儿 O I_n
送 O O_uj
的 O B_n
… O I_n
希 O O_x
望 O O_x
她 B-Holder B_n
看 O I_n
到 O O_ul
后 O O_x
不 B-Negation O_n
要 I-Negation O_d
太 B-Degree O_v
鸡 B-Trigger O_uz
冻 I-Trigger O_x
… O O_x
" O O_x

好 B-Degree I_c
得 B-Trigger I_c
意 I-Trigger B_v
啊 O I_v
。 O B_n
。 O I_n
。 O O_x
鸭 O O_r
鸭 O O_d
外 O B_v
套 O I_v
小 O O_ul
朋 O O_m
友 O B_m
… O I_m
… O O_f
… O O_x
… O B_n
睇 O I_n
嚟 O O_v
你 O O_uj
好 O O_x
想 O B_v
成 O I_v
为 O O_r
我 O B_v
D O I_v
子 O O_f
民 O B_df
啵 O I_df
… O B_n
… O I_n
… O O_v
… O O_x
… O O_x
… O O_x
好 O O_a
啦 O B_v
好 O I_v
啦 O O_zg
… O O_x
… O O_x
比 O O_x
你 O O_ng
入 O O_ng
籍 O B_n
鸭 O I_n
鸭 O B_n
星 O I_n
球 O I_n
啦 O O_x
… O O_x
… O O_x
… O O_x
… O O_vg

哈 B-Trigger B_l
哈 I-Trigger I_l
哈 I-Trigger O_v
， O B_v
我 O I_v
也 O O_r
觉 O O_eng
得 O B_n
哈 O I_n
哈 O O_y
， O O_x
差 O O_x
俩 O O_x
小 O O_x
辫 O O_x
梁 O O_x
竹 O O_a
子 O O_y
这 O O_a
样 O O_y
真 O O_x
的 O O_x
很 O O_p
像 O O_r
丫 O B_n
鬟 O I_n
? O O_ng
? O O_ng
? O B_n
? O I_n
? O O_y
? O O_x
D O O_x
后 O O_x
面 O O_x
的 O O_x
请 O B_o
问 O I_o
你 O I_o
是 O O_x
叫 O O_r
圆 O O_d
圆 O B_v
吗 O I_v
？ O B_o
大 O I_o
家 O O_x
来 O O_a
找 O O_m
茬 O B_n
儿 O I_n
～ O O_nr

很 B-Degree I_n
喜 B-Trigger B_r
欢 I-Trigger I_r
情 B-sent_Entity B_d
侣 I-sent_Entity I_d
系 I-sent_Entity O_d
的 I-sent_Entity O_v
东 I-sent_Entity B_n
西 I-sent_Entity I_n
， O O_x
总 O O_x
没 O O_x
机 O O_x
会 O O_x
买 O O_x
， O O_eng
以 O O_x
前 O B_f
和 O I_f
弟 O O_uj
弟 O B_v
买 O I_v
， O O_r
像 O O_v
骆 O O_v
驼 O B_n
那 O I_n
样 O O_y
的 O O_x
鞋 O B_n
子 O I_n
， O O_v
可 O B_v
现 O I_v
在 O I_v
连 O O_x
他 O O_x
都 O O_zg
婚 O B_v
了 O I_v
~ O B_n
~ O I_n
~ O O_v
~ O O_uj
~ O B_ns
~ O I_ns
~ O O_x
~ O O_b
· O O_v

。 O I_n
看 O O_v
完 O O_x
演 O B_f
唱 O I_f
會 O O_c
就 O B_n
跑 O I_n
去 O O_v
酒 O O_x
店 O O_v
等 O B_n
力 O I_n
宏 O B_r
， O I_r
酒 O O_uj
店 O B_n
管 O I_n
理 O O_x
超 O O_v
級 O B_t
嚴 O I_t
格 O O_u
， O O_r
混 O O_d
進 O O_ng
酒 O O_ul
店 O O_x
只 O O_x
拍 O O_x
到 O O_x
力 O O_x
宏 O O_x
的 O O_x
行 O O_x
李 O O_x
箱 O O_x
， O O_x
想 O O_v
拍 O O_v
到 O B_v
力 O I_v
宏 O O_v
真 O O_d
的 O O_v
太 B-Degree O_v
難 B-Trigger B_n
了 O I_n
！ O B_n

拉 O O_n
开 O O_x
窗 O B_n
帘 O I_n
让 O B_vn
阳 O I_vn
光 O B_b
照 O I_b
进 O B_ad
我 O I_ad
就 O O_x
是 O B_v
早 O I_v
上 O B_n
起 O I_n
床 O O_d
很 B-Degree B_v
痛 B-Trigger I_v
苦 I-Trigger O_n
的 O O_nr
人 O O_uj
越 O B_n
冷 O I_n
越 O I_n
痛 O O_x
苦 O O_v
. O B_v
. O I_v
. O O_n
. O O_n
马 O B_d
上 O I_d
补 O O_d
充 O O_a
甜 O O_ul
食 O O_x
物 O O_x
， O B_v
如 O I_v
香 O B_n
蕉 O I_n
、 O O_v
苹 O B_nr
果 O I_nr
， O B_v
大 O I_v
脑 O O_r
主 O B_d
要 O I_d
靠 O B_t
葡 O I_t
萄 O B_v
糖 O I_v
。 O O_zg
? O B_an
投 O I_an
稿 O O_uj

我 B-Holder O_d
有 B-Degree B_a
点 I-Degree I_a
郁 B-Trigger B_an
闷 I-Trigger I_an
， O B_m
， O I_m
， O I_m
难 B-Trigger I_m
过 I-Trigger B_d
~ O I_d
~ O B_v
~ O I_v

就 O B_n
只 O I_n
有 O O_x
那 O O_v
一 O B_n
张 O I_n
清 O O_x
楚 O B_n
的 O I_n
今 O O_x
天 O B_n
真 O I_n
的 O B_b
很 B-Degree I_b
烦 B-Trigger O_v
很 B-Degree B_n
烦 B-Trigger I_n
很 B-Degree I_n
烦 B-Trigger O_x
很 B-Degree O_x
烦 B-Trigger B_n

终 O O_x
于 O O_r
知 O B_n
道 O I_n
我 O B_a
右 O I_a
眼 O O_x
为 O O_x
什 O O_x
么 O B_v
比 O I_v
左 O O_x
眼 O O_x
差 O O_x
那 O O_x
么 O O_d
多 O B_c
了 O I_c
原 O O_r
来 O B_m
是 O I_m
因 O B_a
为 O I_a
我 B-Cause O_uj
长 I-Cause B_t
期 I-Cause I_t
侧 I-Cause B_d
右 I-Cause I_d
睡 I-Cause B_a
并 I-Cause I_a
且 I-Cause B_a
看 I-Cause I_a
书 I-Cause B_a
造 O I_a
成 O B_a
的 O I_a
= O O_x
= O B_d
s O I_d
i O B_v
g O I_v
h O O_r
. O B_n
. O I_n
. O B_r
真 B-Degree I_r
后 B-Trigger I_r
悔 I-Trigger O_p

＂ B-Cause I_m
老 I-Cause O_a
妈 I-Cause B_r
＂ I-Cause I_r
刚 I-Cause O_m
刚 I-Cause O_ul
s I-Cause B_d
a I-Cause I_d
i I-Cause B_c
d I-Cause I_c
: I-Cause I_c
我 I-Cause O_r
是 I-Cause B_d
垃 I-Cause I_d
圾 I-Cause O_v
桶 I-Cause O_f
捡 I-Cause O_v
来 I-Cause B_c
的 I-Cause I_c
~ O B_v
！ O I_v
* O B_v
* O I_v
搞 O O_uj
得 O O_x
有 B-Degree O_x
点 I-Degree B_eng
伤 B-Trigger I_eng
感 I-Trigger I_eng
（ O I_eng
好 O B_m
强 O I_m
的 O I_m
垃 O O_d
圾 O B_v
桶 O I_v
） O O_x
. O O_x
. O B_n
. O I_n
. O O_x
. O B_d
. O I_d

五 O I_eng
一 O I_eng
发 O I_eng
烧 O O_x
2 O O_r
天 O O_v
， O B_n
至 O I_n
今 O I_n
很 B-Degree O_v
难 B-Trigger O_v
受 I-Trigger O_uj
~ O O_x
！ O O_x

希 O O_x
望 O O_v
他 B-Holder O_ud
们 I-Holder B_n
的 I-Holder I_n
家 I-Holder B_n
人 I-Holder I_n
不 B-Negation O_x
要 I-Negation O_a
过 B-Degree O_a
于 I-Degree O_uj
伤 B-Trigger B_n
心 I-Trigger I_n
了 O I_n
。 O O_x

兰 O I_m
兰 O I_m
酱 O I_m
蛋 O I_m
久 O I_m
哔 O O_x
（ O B_m
其 O I_m
实 O B_v
我 O I_v
差 O O_m
点 O O_n
忘 O O_x
了 O B_d
O O I_d
R O O_zg
Z O B_v
大 O I_v
概 O O_x
是 O O_x
博 O O_x
里 O B_v
宣 O I_v
称 O B_r
得 O I_r
太 O O_uj
频 O B_n
繁 O I_n
了 O B_df
所 O I_df
以 O B_v
造 O I_v
成 O B_n
我 O I_n
的 O O_ul
抵 O O_x
触 O O_x
心 O B_ns
理 O I_ns
l O B_n
i O I_n
v O O_a
e O O_n
开 B-Trigger O_x
心 I-Trigger B_d
！ O I_d

额 O B_n
额 O I_n
太 B-Degree O_v
可 B-Trigger O_ul
怕 I-Trigger B_eng
了 O I_eng
， O I_eng
能 O B_d
分 O I_d
清 O O_v
么 O B_nrt
这 O I_nrt
是 O B_v
一 O I_v
个 O O_ud
人 O O_d
收 O B_a
藏 O I_a
的 O O_ul
吗 O B_c
？ O I_c
还 O B_v
是 O I_v
N O O_r
多 O O_uj
人 O B_v
的 O I_v
收 O B_n
藏 O I_n
放 O B_eng
在 O I_eng
了 O I_eng
一 O I_eng
起 O B_v
？ O I_v
: O O_x
: O O_x
嗯 O B_n
， O I_n
当 O O_d
目 O B_c
录 O I_c
看 O O_ul
好 O O_x
了 O O_v
。 O B_v
摄 O I_v
友 O O_y
家 O O_r
客 O O_v
厅 O B_m

讨 B-Trigger O_n
厌 I-Trigger B_v
。 O I_v
: O O_uj
有 O O_y
没 O O_x
有 O B_c
我 O I_c
。 O O_eng
。 O O_m
: O O_n
很 O O_uj
多 O B_v
人 O I_v
啊 O B_v
- O I_v
- O O_ul
: O B_m
你 B-Holder I_m
爱 B-Trigger O_x
的 O O_x
人 B-sent_Entity O_x
是 O O_e
谁 O O_x
→ O O_t
_ O B_n
→ O I_n
: O B_v
可 O I_v
是 O O_ul
我 B-Holder O_x
爱 B-Trigger B_n
的 O I_n
人 B-sent_Entity O_n
都 O B_n
喜 O I_n
欢 O O_x
海 O B_v
贼 O I_v
海 O O_x
贼 O O_x
王 O B_v
P O I_v
O O I_v
P O O_r
， O O_x
还 O O_x
未 O O_x
摆 O B_m
好 O I_m

希 B-Trigger O_y
望 I-Trigger O_x
早 B-sent_Entity O_x
日 I-sent_Entity O_x
走 I-sent_Entity O_r
出 I-sent_Entity O_v
阴 I-sent_Entity O_uj
影 I-sent_Entity O_n
内 B-Holder O_v
地 I-Holder O_r
的 I-Holder O_x
群 I-Holder O_x
众 I-Holder O_x
很 B-Degree O_x
乐 B-Trigger B_c
观 I-Trigger I_c
香 O O_r
港 O O_v
游 O O_uj
客 O O_n
被 O O_d
劫 O B_v
持 O I_v
以 O B_n
流 O I_n
血 O B_n
收 O I_n
场 O I_n
多 O B_eng
人 O I_eng
遇 O I_eng
害 O O_x
新 O O_d
浪 O O_d
网 O B_v
的 O I_v
头 O O_x
版 O B_v
头 O I_v
条 O B_t
是 O I_t
： O B_v
菲 O I_v
律 O B_n
宾 O I_n
劫 O B_n
持 O I_n
事 O O_uj
件 O B_n
多 O I_n
名 O O_zg
人 O B_a
质 O I_a
获 O B_ns
救 O I_ns

今 B-Cause I_n
天 I-Cause B_n
很 I-Cause I_n
忙 I-Cause I_n
， I-Cause O_p
但 I-Cause B_v
整 I-Cause I_v
天 I-Cause B_n
碰 I-Cause I_n
见 I-Cause O_m
的 I-Cause O_n
都 I-Cause B_v
是 I-Cause I_v
好 I-Cause B_nz
人 I-Cause I_nz
， O I_nz
我 B-Holder O_uj
真 O B_n
的 O I_n
很 B-Degree I_n
开 B-Trigger I_n
心 I-Trigger O_v
啊 O O_x
！ O B_ns
谢 O I_ns
谢 O I_ns
大 O B_v
家 O I_v
！ O B_n

他 O B_m
们 O I_m
真 O B_n
忍 O I_n
心 O B_v
。 O I_v
很 B-Degree O_x
可 B-Trigger B_t
怕 I-Trigger I_t
。 O O_zg
@ O O_v
范 O O_x
范 O O_c
范 O B_m
? O I_m

注 O I_v
意 O O_uj
休 O O_d
息 O O_v
啊 O B_n
， O I_n
装 O O_x
修 O O_r
确 O B_d
实 O I_d
很 O O_zg
辛 O B_v
苦 O I_v
。 O O_zg
自 O O_x
从 O B_nr
月 O I_nr
子 O B_n
里 O I_n
三 O O_x
次 O O_x
高 O B_r
烧 O I_r
后 O O_d
， O B_v
产 O I_v
生 O O_x
高 O O_zg
烧 O B_c
恐 O I_c
惧 O O_x
症 O O_x
， O B_n
怕 B-Trigger I_n
啥 B-sent_Entity O_n
有 O O_x
啥 O O_x
， O B_v
今 O I_v
又 O B_v
让 O I_v
俺 O O_zg
碰 O O_x
上 O B_v
了 O I_v
！ O B_ad
祝 O I_ad
我 O O_zg
好 O B_a
运 O I_a
吧 O O_x
！ O B_p
！ O I_p
！ O B_n

每 O O_f
年 O B_m
的 O I_m
父 O B_v
亲 O I_v
节 O O_f
， O O_x
其 O B_n
实 O I_n
是 O B_v
我 B-Holder I_v
最 B-Degree B_n
痛 B-Trigger I_n
苦 I-Trigger I_n
的 O O_x
时 O O_v
侯 O O_r
， O O_v
这 O O_r
世 O O_x
上 O O_tg
最 B-Degree O_d
最 I-Degree O_v
痛 B-Trigger O_r
苦 I-Trigger B_v
的 O I_v
事 O O_ul
情 O O_x
么 O O_v
过 O O_r
于 O B_n
当 O I_n
能 O O_y
行 O O_x
孝 O O_x
道 O O_x
， O O_x
但 O B_r
长 O I_r
者 O O_uj
却 O B_n
不 O I_n
在 O I_n
了 O O_x
. O B_d
. O I_d
. O O_v
. O O_r
. O O_d
. O B_an
. O I_an
. O O_uj

我 O I_n
表 O O_x
示 O O_r
我 B-Holder B_s
现 O I_s
在 O B_d
的 O I_d
心 B-Degree B_an
情 I-Degree I_an
[ I-Degree O_uj
@ I-Degree B_n
很 I-Degree I_n
不 B-Negation O_y
好 O B_v
# O I_v
T O O_p
r O B_v
i O I_v
g O B_v
g O I_v
e O O_x
r O O_c
* O B_n
] O I_n
！ O O_d
！ O B_v
！ O I_v

谢 O B_m
谢 O I_m
大 O I_m
头 O I_m
哥 O I_m
哥 O I_m
对 O I_m
陈 O I_m
翔 O O_x
的 O O_r
照 O B_v
顾 O I_v
！ O O_r
香 B-Holder B_t
橙 I-Holder I_t
会 O O_uj
永 B-Degree B_n
远 I-Degree I_n
爱 B-Trigger O_x
你 B-sent_Entity O_x
们 I-sent_Entity O_zg
两 I-sent_Entity B_d
个 I-sent_Entity I_d
的 O O_x
！ O B_eng
放 O I_eng
假 O I_eng
了 O I_eng
就 O I_eng
好 O I_eng
好 O I_eng
休 O O_x
息 O O_x
一 O O_x
下 O O_x
吧 O O_x
。 O O_x
十 O B_nr
一 O I_nr
真 O B_n
的 O I_n
可 O B_ns
以 O I_ns
休 O O_p
息 O B_nr
么 O I_nr
？ O O_uj
太 O B_v
棒 O I_v
了 O O_x
~ O B_nr

最 O O_v
近 O B_d
复 O I_d
习 O O_v
了 O B_r
一 O I_r
部 O B_m
高 O I_m
三 O O_uj
时 O O_x
看 O B_v
的 O I_v
很 B-Degree O_ul
喜 B-Trigger O_d
欢 I-Trigger B_d
的 O I_d
韩 B-sent_Entity B_v
剧 I-sent_Entity I_v
， O B_m
也 O I_m
因 O O_y
为 O O_x
喜 B-Trigger B_m
欢 I-Trigger I_m
里 B-sent_Entity B_d
面 I-sent_Entity I_d
的 I-sent_Entity B_c
角 I-sent_Entity I_c
色 I-sent_Entity B_v
而 O I_v
喜 B-Trigger O_y
欢 I-Trigger O_x
演 B-sent_Entity B_nr
员 I-sent_Entity I_nr
。 O I_nr
那 O O_x
么 O O_x
多 O B_f
年 O I_f
还 O B_v
是 O I_v
那 O O_ul
么 O B_m
喜 B-Trigger I_m
欢 I-Trigger B_nr
， O I_nr
怎 O O_ng
么 O O_v
会 O O_uj
这 O O_a
样 O B_v
。 O I_v
要 O O_uj
解 O B_nz
毒 O I_nz
了 O O_x
。 O O_d

为 O I_c
争 O B_v
取 O I_v
对 O B_f
自 O I_f
己 O O_uj
的 O B_n
公 O I_n
道 O O_c
， O B_v
却 O I_v
要 O B_n
祸 O I_n
及 O O_x
无 O B_r
辜 O I_r
， O B_m
何 O I_m
等 O B_c
莫 O I_c
大 O B_r
悲 B-Trigger I_r
哀 I-Trigger B_v
。 O I_v
电 O O_x
视 O B_r
里 O I_r
说 O O_v
几 O B_r
名 O I_r
生 O O_x
还 O O_v
者 O B_v
是 O I_v
这 O O_ul
次 O O_x
事 O O_x
件 O O_p
不 O B_v
幸 O I_v
中 O O_p
的 O B_r
大 O I_r
幸 O O_uj
， O B_n
我 O I_n
听 O O_x
了 O O_d
更 O O_v
有 O B_v
的 O I_v
感 O B_n
觉 O I_n
。 O O_x

腾 B-Cause I_r
讯 I-Cause B_ns
太 I-Cause I_ns
嚣 I-Cause B_a
张 I-Cause I_a
了 I-Cause O_x
， O B_n
这 O I_n
世 O O_f
道 O O_v
没 O B_m
有 O I_m
什 O B_n
么 O I_n
是 O I_n
不 O O_v
能 O B_r
替 O I_r
代 O B_n
的 O I_n
。 O B_a
成 O I_a
了 O O_f
唯 O O_uj
一 O B_n
， O I_n
就 O O_x
开 O O_r
始 O O_v
要 O O_ul
挟 O O_d
人 O O_v
， O O_uj
反 B-Trigger B_n
感 I-Trigger I_n
。 O O_x
如 O O_x
果 O B_nz
发 O I_nz
现 O O_d
版 O B_a
友 O I_a
混 O O_ul
过 O O_x
猫 O O_r
扑 O B_n
， O I_n
将 O B_v
禁 O I_v
止 O B_r
其 O I_r
I O O_v
D O B_v
一 O I_v
年 O B_n
。 O I_n

我 O O_x
也 O O_v
是 O O_ul
， O B_b
公 O I_b
务 O O_x
猿 O O_d
果 O B_v
然 O I_v
不 O B_v
易 O I_v
抱 B-Trigger O_n
头 I-Trigger O_x
痛 I-Trigger B_v
哭 I-Trigger I_v
同 O O_x
在 O B_c
为 O I_c
公 O B_v
务 O I_v
员 O B_n
考 O I_n
试 O O_v
焦 O O_ug
头 O B_n
烂 O I_n
额 O O_x
俺 O O_d
家 O B_v
包 O I_v
子 O O_r
神 O B_eng
最 O I_eng
近 O B_m
不 O I_m
知 O O_x
道 O O_x
忙 O O_r
啥 O O_d
捏 O O_v
也 O O_x
没 O B_n
个 O I_n
信 O O_ng
儿 O B_d
这 O I_d
日 O B_a
子 O I_a
过 O B_i
的 O I_i

z O I_i
h O B_d
e O I_d
g O O_p
e O B_n
这 O I_n
个 O I_n
舞 O B_vn
姿 O I_vn
可 B-Trigger B_i
爱 I-Trigger I_i
呢 O I_i
突 O I_i
然 O B_r
这 O I_r
个 O B_n
。 O I_n
宝 O O_n
贝 O B_f
你 O I_f
真 O O_d
的 O B_v
很 O I_v
。 O O_v
。 O O_r
。 O O_v

宝 O O_d
宝 O O_m
要 O B_n
多 O I_n
吃 O O_r
点 O B_n
啊 O I_n
， O O_ug
不 O O_uj
然 O O_x
等 O B_eng
会 O I_eng
儿 O I_eng
又 O I_eng
唱 O I_eng
饿 O B_r
了 O I_r
宝 O B_n
贝 O I_n
不 B-Negation B_v
紧 B-Trigger I_v
张 I-Trigger O_y
全 O B_ad
场 O I_ad
都 O B_r
是 O I_r
你 O O_x
的 O B_nr
随 O I_nr
你 O O_r
调 O B_d
戏 O I_d
随 O O_zg
你 O O_x
撒 O O_x
娇 O O_x
随 O O_x
你 O B_nr
欺 O I_nr
负 O O_v
进 O O_m
场 O O_v
中 O O_q
。 O O_y
。 O O_x
。 O B_c
晚 O I_c
上 O B_n
吃 O I_n
了 O I_n
一 O O_d
点 O O_v
说 O O_v
有 B-Degree O_ul
点 I-Degree B_nr
紧 B-Trigger I_nr
张 I-Trigger O_d

我 B-Holder I_a
是 B-Degree B_n
真 I-Degree I_n
的 I-Degree O_d
很 I-Degree O_v
想 B-Trigger O_r
减 B-sent_Entity O_uj
肥 I-sent_Entity O_v
我 B-Holder O_r
恨 B-Trigger B_v
我 B-sent_Entity I_v
的 I-sent_Entity O_v
大 I-sent_Entity O_r
饼 I-sent_Entity B_v
脸 I-sent_Entity I_v

上 O O_r
班 O B_v
不 O I_v
能 O B_n
去 O I_n
， O O_f
一 O O_x
千 O O_x
妞 O O_x
记 O B_t
得 O I_t
把 O O_v
签 O O_ul
名 O B_m
专 O I_m
辑 O O_v
寄 O B_n
给 O I_n
偶 O B_a
吖 O I_a
~ O O_x
我 O O_r
家 O O_v
闪 O B_d
闪 O I_d
应 O O_d
该 O O_v
也 O B_v
在 O I_v
这 O O_r
里 O O_v
面 O O_r
。 O O_uj
- O B_n
. O I_n
- O O_n
等 O O_x
待 O B_v
魏 O I_v
晨 O B_v
， O I_v
孩 B-Holder O_v
子 I-Holder O_x
们 I-Holder B_m
太 B-Degree I_m
疯 B-Trigger O_zg
狂 I-Trigger B_v
了 O I_v
！ O O_p

太 B-Degree I_v
可 B-Trigger B_n
怕 I-Trigger I_n
了 O B_v
~ O I_v
可 O O_n
惜 O O_x
我 B-Holder O_x
依 O B_r
然 O I_r
觉 O B_z
得 O I_z
明 B-sent_Entity B_v
天 I-sent_Entity I_v
的 I-sent_Entity O_d
烦 I-sent_Entity O_p
心 I-sent_Entity O_r
事 I-sent_Entity B_f
比 O I_f
世 B-compared_Entity O_x
界 I-compared_Entity O_x
末 I-compared_Entity O_x
日 I-compared_Entity O_x
还 B-Degree B_v
讨 B-Trigger I_v
厌 I-Trigger B_nr
~ O I_nr
为 O O_x
什 O B_n
么 O I_n
呢 O O_k
？ O O_d
传 O B_a
说 O I_a
中 O O_ul
的 O O_x
地 O O_x
震 O O_d
活 O B_c
跃 O I_c
期 O O_ul
真 O O_x
的 O B_v
来 O I_v
到 O O_r
了 O B_d
？ O I_d

偶 O I_v
已 O B_t
经 O I_t
回 O O_uj
复 O B_n
老 O I_n
大 O I_n
偶 O O_p
很 B-Degree B_l
感 B-Trigger I_l
兴 I-Trigger I_l
趣 I-Trigger I_l
了 O O_d
， O B_v
现 O I_v
在 O O_x
就 O B_r
差 O I_r
最 O I_r
后 O O_y
确 O O_x
认 O B_n
安 O I_n
全 O O_f
问 O O_uj
题 O B_n
。 O I_n
据 O B_b
说 O I_b
， O I_b
要 O B_d
是 O I_d
男 O B_v
孩 O I_v
儿 O O_ul
去 O O_x
的 O O_x
话 O O_d
， O B_d
一 O I_d
到 O B_v
那 O I_v
里 O B_a
的 O I_a
标 O O_d
配 O B_l
是 O I_l
军 O I_l
用 O I_l
吉 O O_ul
普 O O_x
枪 O B_t
的 O I_t
… O O_d
… O O_a

沙 O I_f
滩 O B_v
很 O I_v
多 O B_an
事 O I_an
情 O B_n
由 B-Negation I_n
不 I-Negation O_x
得 I-Negation B_v
你 B-Holder I_v
任 B-Trigger O_x
性 I-Trigger B_c
， O I_c
委 B-Trigger B_n
身 I-Trigger I_n
迎 I-Trigger I_n
合 I-Trigger O_v
强 B-Trigger B_u
压 I-Trigger I_u
不 I-Trigger O_x
满 I-Trigger O_m
也 O O_v
要 O B_r
照 O I_r
做 O O_uj
， O B_vn
社 O I_vn
会 O O_v
会 O B_n
磨 O I_n
掉 O B_nr
你 O I_nr
身 O O_x
上 O O_n
所 O O_uj
有 O O_x
的 O O_x
尖 O O_x
锐 O B_nr
抵 O I_nr
触 O B_m
， O I_m
如 O B_n
鹅 O I_n
卵 O B_l
石 O I_l
般 O I_l
光 O I_l
滑 O B_n
细 O I_n
腻 O O_x
又 O B_n
坚 O I_n
硬 O B_v
无 O I_v
比 O B_v
… O I_v

奶 O I_a
爸 O O_d
真 O O_v
的 O O_v
是 O O_v
很 B-Degree O_x
费 B-Trigger B_n
心 I-Trigger I_n
思 I-Trigger O_v
诶 O B_v
～ O I_v
要 O O_r
珍 B-Trigger B_s
惜 I-Trigger I_s
咯 O B_b
让 O I_b
我 B-Holder O_uj
笑 B-Trigger B_a
个 O I_a
= O B_v
= O I_v
泽 O O_x
哥 O O_v
V O B_n
5 O I_n
… O I_n
我 O O_u
现 O B_a
在 O I_a
才 O B_a
开 O I_a
始 O O_d
研 O B_i
究 O I_i
微 O I_i
薄 O I_i
， O O_x
大 O O_x
家 O B_n
都 O I_n
说 O B_d
我 O I_d
是 O O_v
奥 O O_d
特 O O_v
曼 O B_n
. O I_n
. O O_e
. O O_x
. O O_v
. O B_a
. O I_a

太 B-Degree O_v
难 B-Trigger O_r
过 I-Trigger O_v
了 O O_q
！ O O_x
城 O O_x
市 O B_nr
， O I_nr
让 O B_eng
生 O I_eng
活 O O_x
更 O O_r
美 O B_t
好 O I_t
？ O O_d
阿 O B_v
门 O I_v
! O B_vn
默 O I_vn
哀 O B_a
3 O I_a
分 O O_x
钟 O B_n
截 O I_n
至 O O_d
晚 O O_v
十 O O_r
时 O O_v
， O B_nr
上 O I_nr
海 O I_nr
静 O B_m
安 O I_m
区 O I_m
胶 O I_m
州 O I_m
路 O I_m
大 O O_x
楼 O O_d
的 O B_v
火 O I_v
灾 O O_ul
已 O O_x
经 O B_ns
导 O I_ns
致 O O_x
4 O O_v
2 O B_vn
人 O I_vn
遇 O O_d
难 O B_a
。 O I_a

这 B-sent_Entity B_ns
张 I-sent_Entity I_ns
图 I-sent_Entity O_x
越 B-Degree B_a
看 I-Degree I_a
越 I-Degree O_x
喜 B-Trigger B_q
欢 I-Trigger I_q
！ O B_v
！ O I_v
！ O O_tg
！ O B_t
这 O I_t
场 O O_x
演 O B_ns
唱 O I_ns
会 O B_ns
就 O I_ns
是 O I_ns
来 O B_ns
赚 O I_ns
人 O I_ns
眼 O B_n
泪 O I_n
的 O O_uj
很 O B_n
不 O I_n
容 O B_d
易 O I_d
把 O B_v
你 O I_v
的 O B_m
阿 O I_m
信 O O_n
转 O B_v
给 O I_v
暴 O O_x
民 O O_x
们 O O_r
看 O O_q
， O O_n
哈 B-Trigger O_d
哈 I-Trigger B_v
~ O I_v
~ O B_v
我 O I_v
的 O O_x

副 O O_x
长 O O_x
~ O B_mq
来 O I_mq
偶 O B_n
家 O I_n
吃 O I_n
麻 O B_d
油 O I_d
乃 O O_v
滋 O B_n
吧 O I_n
~ O I_n
~ O I_n
~ O O_uj
偶 O O_d
给 O O_d
乃 O B_a
庆 O I_a
生 O O_p
~ O O_r
~ O O_uj
。 O B_nr
十 B-Trigger I_nr
四 I-Trigger B_v
生 I-Trigger I_v
日 I-Trigger B_n
快 I-Trigger I_n
乐 I-Trigger O_k
！ O O_v
蛋 O O_x
黄 O B_o
酱 O I_o
星 O O_x
王 O O_x
子 O O_r
最 O O_uj
高 O O_x
！ O O_b

哈 O O_x
哈 O O_v
， O B_n
某 B-Holder I_n
个 I-Holder O_v
傻 I-Holder B_n
子 I-Holder I_n
很 B-Degree O_v
喜 B-Trigger O_v
欢 I-Trigger O_y
的 O O_x
. O O_x
. O O_x
. O O_d
. O O_p
折 O O_v
磨 O B_v
了 O I_v
一 O O_x
路 O O_x
都 O O_x
没 O B_m
照 O I_m
到 O B_l
的 O I_l
. O I_l
. O I_l
. O O_x
. O B_n
来 O I_n
收 O I_n
图 O O_n
. O B_nr
. O I_nr
. O B_a
. O I_a
. O O_x

昨 O B_o
晚 O I_o
感 O O_x
觉 O B_r
特 B-Degree I_r
别 I-Degree B_n
幸 B-Trigger I_n
福 I-Trigger O_zg
， O B_v
因 B-Cause I_v
为 I-Cause O_uj
和 I-Cause B_m
姐 I-Cause I_m
姐 I-Cause I_m
妹 I-Cause I_m
妹 I-Cause B_v
聊 I-Cause I_v
天 I-Cause O_ul
聊 I-Cause B_m
得 I-Cause I_m
好 I-Cause O_d
开 I-Cause O_d
心 I-Cause B_v
， I-Cause I_v
说 I-Cause O_uj
起 I-Cause B_m
以 I-Cause I_m
前 I-Cause I_m
的 I-Cause I_m
傻 I-Cause O_v
逼 I-Cause B_v
事 I-Cause I_v
哈 I-Cause B_m
哈 I-Cause I_m
， O I_m
彭 O I_m
舒 O I_m
婷 O O_x
要 O B_t
走 O I_t
了 O B_n
！ O I_n
有 O B_d
点 O I_d
不 O B_a
舍 O I_a
的 O O_x
她 O B_c

回 O O_c
复 O B_n
这 O I_n
世 O B_n
上 O I_n
没 O B_nz
有 O I_nz
鬼 O B_v
， O I_v
但 O B_l
又 O I_l
比 O I_l
鬼 O O_x
更 O B_v
可 O I_v
怕 O B_f
的 O I_f
， O O_uj
那 O O_a
就 O O_v
是 O O_n
人 O B_o
的 O I_o
欲 O O_x
望 O B_nr
。 O I_nr
鬼 O I_nr
节 O O_v
向 O O_v
伊 O O_ul
春 O O_x
飞 O B_n
机 O I_n
失 O B_n
事 O I_n
中 O O_uj
遇 O O_r
难 O O_x
的 O B_v
4 O I_v
3 O O_r
名 O B_s
同 O I_s
胞 O B_v
表 O I_v
示 O O_n
深 B-Degree O_x
切 I-Degree O_c
哀 B-Trigger O_d
悼 I-Trigger O_p

我 O O_d
也 O B_c
哭 O I_c
啦 O O_uj
~ O O_x
痛 O O_r
快 O B_d
的 O I_d
哭 O O_n
吧 O O_uj
~ O B_v
赵 O I_v
薇 O O_x
好 O B_n
棒 O I_n
我 O O_p
以 O B_nr
你 O I_nr
为 O B_n
荣 O I_n
太 B-Degree B_v
感 B-Trigger I_v
动 I-Trigger O_f
了 O B_v
我 O I_v
哭 O O_uj
了 O B_m
好 O I_m
长 O O_n
时 O B_n
间 O I_n
。 O B_v
。 O I_v
怎 O B_a
么 O I_a
比 O B_v
我 O I_v
拿 O O_x
奖 O O_r
还 O O_d
要 O O_v
感 O O_y
动 O O_x
啊 O B_a
我 O I_a
一 O O_uj
哭 O O_v
就 O O_y
想 O O_x
起 O B_nr
我 O I_nr
妈 O O_a
妈 O O_a
了 O O_r

我 O O_r
也 O O_p
想 O B_nr
去 O I_nr
草 O B_v
原 O I_v
骑 O O_ul
马 O O_r
内 O O_v
蒙 O O_ul
草 O B_n
原 O I_n
骑 O I_n
马 O I_n
， O O_x
过 O O_x
程 O B_r
很 B-Degree I_r
爽 B-Trigger O_p
， O O_r
我 O O_v
的 O O_n
坐 O B_c
骑 O I_c
是 O B_v
一 O I_v
匹 O O_y
黑 O O_r
马 O O_m
， O O_v
一 O O_d
路 O B_v
相 O I_v
处 O O_r
很 B-Degree B_n
愉 B-Trigger I_n
快 I-Trigger O_ul
， O O_x
只 O O_r
可 O O_d
惜 O O_v
今 O O_v
年 O B_n
天 O I_n
鹅 O B_n
湖 O I_n
干 O B_ns
旱 O I_ns
， O B_n
水 O I_n
很 O B_n
少 O I_n
… O O_x

嗯 O I_n
嗯 O B_a
， O I_a
只 O O_x
要 O O_r
你 O O_uj
好 O B_n
， O I_n
大 O O_v
家 O B_m
才 O I_m
好 O B_ns
啊 O I_ns
~ O O_x
~ O B_m
~ O I_m
~ O B_d
最 O I_d
后 O O_zg
陳 B-Holder B_a
翔 I-Holder I_a
說 O O_x
希 B-Trigger O_d
望 I-Trigger B_v
他 B-sent_Entity I_v
的 I-sent_Entity B_t
香 I-sent_Entity I_t
橙 I-sent_Entity B_ns
身 I-sent_Entity I_ns
體 I-sent_Entity I_ns
都 I-sent_Entity B_a
健 I-sent_Entity I_a
康 I-sent_Entity O_x
陳 O O_n
翔 O B_m
好 O I_m
好 O O_x
休 O O_x
息 O O_e
啊 O O_e
你 O O_x
好 O B_c
大 O I_c
家 O B_l
才 O I_l
好 O O_x

… O I_n
… O O_d
本 O O_a
本 O O_y
广 O O_x
告 O O_x
吗 O O_x
目 B-Trigger O_x
瞪 I-Trigger B_f
口 I-Trigger I_f
呆 I-Trigger B_nr
惊 B-Trigger I_nr
诧 I-Trigger O_v
极 B-Degree B_v
了 I-Degree I_v
。 O O_r
。 O O_uj
。 O B_nr
昨 O I_nr
晚 O B_n
看 O I_n
完 O O_d
那 O B_a
个 O I_a
3 O B_nr
5 O I_nr
秒 O B_d
的 O I_d
视 O B_v
频 O I_v
， O O_zg
哥 B-Holder B_l
震 B-Trigger I_l
精 I-Trigger B_n
了 O I_n
； O O_d
但 O O_a
看 O O_x
完 O O_x
这 O O_x
个 O B_n
视 O I_n
频 O B_n
， O I_n
哥 B-Holder O_y
一 O B_i
定 O I_i
要 O I_i
蛋 B-Trigger I_i
定 I-Trigger B_a
. O I_a
. O B_d
. O I_d

最 O O_x
晚 O O_x
睡 O B_t
的 O I_t
真 B-Degree O_v
难 B-Trigger O_v
受 I-Trigger B_r
啊 O I_r
， O B_m
， O I_m
脖 B-Cause O_m
子 I-Cause O_uj
疼 I-Cause B_n
的 I-Cause I_n
不 I-Cause O_x
能 I-Cause O_n
行 I-Cause B_v
， I-Cause I_v
估 I-Cause O_ul
计 I-Cause O_x
压 I-Cause O_c
迫 I-Cause B_v
神 I-Cause I_v
经 I-Cause B_r
了 I-Cause I_r
， I-Cause B_n
头 I-Cause I_n
都 I-Cause O_x
是 I-Cause O_n
晕 I-Cause B_d
的 I-Cause I_d
， O O_v
， O B_n
难 B-Trigger I_n
受 I-Trigger B_m
啊 I-Trigger I_m
啊 I-Trigger I_m
啊 I-Trigger O_x
啊 I-Trigger O_d
啊 I-Trigger B_v
啊 I-Trigger I_v
啊 I-Trigger O_uj
啊 I-Trigger O_n
啊 I-Trigger B_v
啊 I-Trigger I_v
啊 I-Trigger O_zg
啊 I-Trigger O_x
啊 I-Trigger O_x
， O B_n
晚 O I_n
上 O O_a
按 O O_uj
摩 O B_v
去 O I_v

某 O O_x
奶 O B_v
最 O I_v
近 O B_v
微 O I_v
薄 O B_n
控 O I_n
的 O O_ul
咯 O O_x
- O O_n
- O O_d
介 O O_v
个 O O_v
发 O O_uj
型 O O_x
不 B-Trigger O_x
错 I-Trigger B_v
啊 I-Trigger I_v
！ O B_nr
我 O I_nr
也 O I_nr
想 O B_nr
剪 O I_nr
了 O I_nr
= O B_nr
= O I_nr
我 O I_nr
真 O B_nr
的 O I_nr
確 O I_nr
定 O O_zg
頭 O O_x
髮 O B_t
可 O I_t
以 O B_v
改 O I_v
變 O O_v
一 O O_x
個 O O_r
人 O O_n
！ O B_f
我 B-Holder I_f
想 B-Trigger B_a
嫁 B-sent_Entity I_a
給 I-sent_Entity O_v
髮 I-sent_Entity O_uj
型 I-sent_Entity O_o
師 I-sent_Entity O_x
。 O O_x

很 B-Degree O_q
喜 B-Trigger B_vn
欢 I-Trigger I_vn
很 B-Degree B_a
喜 B-Trigger I_a
欢 I-Trigger O_zg
的 O O_x
说 O O_r
~ O O_d
~ O O_v
话 O O_v
说 O O_ul
， O O_x
你 O O_x
订 O O_r
票 O B_d
了 O I_d
木 O B_v
啊 O I_v
。 O O_n
： O O_zg

对 O I_c
的 O B_v
对 O I_v
的 O B_m
。 O I_m
大 B-Holder O_n
家 I-Holder O_x
表 B-Negation O_r
怕 B-Trigger O_v
表 B-Negation O_v
怕 B-Trigger O_p
。 O O_y
是 O O_k
轻 O O_ng
微 O O_x
震 O O_x
感 O O_zg
。 O B_v
深 O I_v
圳 O O_zg
风 O B_v
水 O I_v
好 O O_uj
， O O_v
是 O O_x
宝 O O_x
地 O O_n
。 O O_v
摸 O O_x
摸 O O_r
大 O B_n
伙 O I_n
。 O O_ul
深 O O_n
圳 O O_y
地 O O_x
震 O O_x
很 O O_x
弱 O O_p
， O O_uj
都 O O_p
过 O O_uj
去 O O_x
了 O B_n
哈 O I_n
。 O B_v
大 B-Holder I_v
家 I-Holder B_v
不 B-Negation I_v
要 I-Negation O_x
害 B-Trigger O_v
怕 I-Trigger B_d
了 O I_d
。 O B_v
摸 O I_v
摸 O O_x

太 B-Degree I_ns
难 B-Trigger B_n
了 I-Trigger I_n
吧 O O_a
？ O O_x
微 O O_v
博 O B_n
出 O I_n
现 O O_x
回 O B_v
复 O I_v
要 O B_n
回 O I_n
答 O O_x
问 O B_ns
题 O I_ns
了 O B_n
， O I_n
好 O O_zg
在 O O_a
这 O O_x
问 O O_d
题 O B_t
不 O I_t
是 O O_ul
很 O O_nr
难 O O_x
， O B_n
勉 O I_n
强 O B_df
回 O I_df
答 O B_v
得 O I_v
出 O O_ul
！ O O_x
这 O B_v
样 O I_v
真 O O_x
的 O O_d
很 O O_a
麻 O O_ul
烦 O O_y
啊 O O_x
， O O_a
每 O O_n
次 O B_v
恢 O I_v
复 O B_v
都 O I_v
要 O O_v
花 O B_v
很 O I_v
多 O B_n
时 O I_n
间 O O_ul
啊 O O_x

回 O O_p
复 O O_r
仔 O B_n
细 O I_n
看 O B_c
商 O I_c
标 O O_d
， O O_a
笑 O O_x
而 O B_v
不 O I_v
语 O B_v
加 O I_v
了 O B_v
！ O I_v
对 O O_x
不 O B_r
起 O I_r
耶 O B_d
， O I_d
烦 O O_zg
我 O B_an
了 O I_an
随 O O_zg
时 O O_x
P O B_r
掉 O I_r
耶 O B_v
！ O I_v
同 B-Trigger O_d
乐 I-Trigger O_v
7 O O_v
1 O B_m
. O I_m
3 O B_n
％ O I_n
的 O O_zg
人 O O_x
认 O B_v
为 O I_v
中 O B_ad
国 O I_ad
品 O O_v
牌 O B_n
目 O I_n
前 O O_x
最 O O_v
缺 O O_c
“ O B_n
灵 O I_n
魂 O O_v
” O O_ul

劳 O B_l
资 O I_l
穷 O I_l
困 O O_nr
潦 O O_x
倒 O O_v
的 O O_r
时 O O_ul
候 O B_d
。 O I_d
。 O O_eng
看 O O_v
到 O O_nr
很 O O_x
多 O B_n
可 O I_n
爱 O B_m
的 O I_m
小 O I_m
东 O I_m
西 O O_x
。 O O_uj
5 O O_n
5 O B_v
5 O I_v
女 O B_ns
儿 O I_ns
的 O B_n
礼 O I_n
物 O B_t
啊 O I_t
。 O B_a
越 B-Degree I_a
发 I-Degree O_x
后 B-Trigger B_n
悔 I-Trigger I_n
。 O O_x
。 O O_x
我 O B_vn
怎 O I_vn
么 O B_i
就 O I_i
这 O I_i
么 O I_i
不 O O_uj
懂 O B_n
拒 O I_n
绝 O O_x
呢 O O_x

唉 O I_v
！ O B_m
现 O I_m
在 O B_v
才 O I_v
刚 O O_uj
开 O B_nr
学 O I_nr
， O I_nr
老 O O_x
师 O B_m
就 O I_m
让 O I_m
我 O B_n
们 O I_n
为 O O_uj
期 O B_n
中 O I_n
考 O O_zg
试 O O_x
做 O B_d
准 O I_d
备 O B_v
。 O I_v
学 O O_x
习 O O_x
压 O O_r
得 O B_r
我 O I_r
们 O O_d
喘 O B_r
不 O I_r
过 O O_d
气 O O_v
来 O B_v
， O I_v
高 O O_y
二 O O_x
的 O O_zg
学 O O_x
习 O B_t
很 O I_t
重 O B_d
要 O I_d
也 O B_n
很 B-Degree I_n
紧 B-Trigger O_x
张 I-Trigger B_n
。 O I_n

" O I_v
我 O B_r
发 O I_r
现 O O_p
. O B_j
. O I_j
现 O I_j
在 O I_j
的 O O_v
我 O B_v
. O I_v
只 O O_x
想 O B_v
听 O I_v
歌 O O_v
, O O_ud
连 O B_r
看 O I_r
什 O O_v
么 O B_c
电 O I_c
视 O O_n
剧 O O_v
. O O_x
电 O O_a
影 O O_m
的 O O_uj
心 O B_v
情 O I_v
都 O O_zg
没 O B_a
有 O I_a
. O O_d
. O O_d
真 O B_a
的 O I_a
真 O O_x
的 O O_x
感 O O_x
到 O O_r
很 B-Degree B_v
茫 B-Trigger I_v
然 I-Trigger B_m
. O I_m
. O B_t
真 O I_t
的 O O_uj
不 O O_r
知 O O_m
道 O O_d
该 O O_v
怎 O B_v
么 O I_v
办 O O_x
. O B_v
" O I_v

汗 O I_r
颜 O B_n
… O I_n
⊙ O I_n
﹏ O O_x
⊙ O B_n
b O I_n
汗 O O_uj
山 O B_n
木 O I_n
大 O O_d
叔 O B_v
快 O I_v
回 O B_m
来 O I_m
， O B_d
凤 O I_d
姐 O B_d
答 O I_d
应 O B_v
嫁 O I_v
给 O O_zg
你 O B_z
了 O I_z
！ O B_m
凤 O I_m
姐 O B_d
最 O I_d
终 O O_d
目 O B_v
标 O I_v
。 O O_r
。 O B_l
。 O I_l
山 O I_l
木 O O_x
最 O O_x
后 O O_x
悔 O B_n
的 O I_n
目 O O_x
标 O O_x
！ O O_x
最 O O_x
牛 O O_eng
的 O O_n
图 O B_ns
！ O I_ns
绝 B-Trigger B_n
配 I-Trigger I_n
！ O O_a

很 B-Degree I_v
纠 B-Trigger O_x
结 I-Trigger B_nr
的 O I_nr
表 O B_v
情 O I_v
。 O B_v
。 O I_v
。 O O_r
我 O O_ul
这 O O_x
个 O B_nr
侧 O I_nr
脸 O B_l
控 O I_l
得 O I_l
到 O I_l
了 O O_x
极 O O_x
大 O O_x
的 O B_ns
满 O I_ns
足 O O_d
， O B_v
但 O I_v
是 O O_uj
忽 O B_n
然 O I_n
控 O O_x
上 O O_d
正 O O_n
脸 O O_uj
了 O O_n
， O O_x
因 O B_v
为 O I_v
今 O O_x
天 O O_x
小 O O_zg
哇 O B_v
扭 O I_v
过 O O_uj
来 O B_n
正 O I_n
对 O O_x
我 O O_x
们 O O_x
的 O O_r
时 O B_r
候 O I_r
都 O B_d
好 O I_d
可 O O_v
爱 O B_v
啊 O I_v

真 O B_a
的 O I_a
假 O O_uj
的 O B_v
？ O I_v
太 B-Degree O_x
搞 B-Trigger B_c
了 I-Trigger I_c
！ O B_d
: O I_d
哈 B-Trigger B_v
哈 I-Trigger I_v
哈 I-Trigger B_v
哈 I-Trigger I_v
哈 I-Trigger O_ul
哈 I-Trigger O_x
: O B_c
这 B-sent_Entity I_c
个 I-sent_Entity B_t
太 B-Degree I_t
逗 B-Trigger O_a
了 I-Trigger O_y
我 O B_l
中 O I_l
午 O I_l
去 O O_d
取 O O_p
钱 O B_r
， O I_r
被 B-Cause O_uj
“ I-Cause B_n
对 I-Cause I_n
公 I-Cause O_d
业 I-Cause O_a
务 I-Cause B_v
” I-Cause I_v
的 I-Cause O_zg
英 I-Cause O_x
文 I-Cause B_l
版 I-Cause I_l
灿 I-Cause I_l
烂 I-Cause O_uj
烂 I-Cause O_x
的 I-Cause O_d
惊 I-Cause O_v
吓 I-Cause O_ul
到 I-Cause O_x
了 I-Cause O_x
！ I-Cause B_o
！ I-Cause I_o

真 O B_o
的 O I_o
假 O I_o
的 O O_x
？ O B_r
太 B-Degree I_r
搞 B-Trigger O_d
了 I-Trigger O_v
！ O O_ul
: O O_r
哈 B-Trigger B_t
哈 I-Trigger I_t
哈 I-Trigger B_v
哈 I-Trigger I_v
哈 I-Trigger O_n
哈 I-Trigger O_x
: O O_p
这 B-sent_Entity O_x
个 I-sent_Entity B_n
太 B-Degree I_n
逗 B-Trigger B_n
了 I-Trigger I_n
我 O O_x
中 O O_uj
午 O B_nz
去 O I_nz
取 O I_nz
钱 O B_a
， O I_a
被 O O_a
“ O O_uj
对 O B_v
公 O I_v
业 O O_v
务 O O_ul
” O O_x
的 O O_x
英 O O_x
文 O B_l
版 O I_l
灿 O I_l
烂 O O_uj
烂 O O_x
的 O O_d
惊 O O_v
吓 O O_ul
到 O O_x
了 O O_x
！ O B_o
！ O I_o

朝 B-sent_Entity B_o
廷 I-sent_Entity I_o
的 I-sent_Entity I_o
力 I-sent_Entity O_x
量 I-sent_Entity B_r
是 O I_r
无 B-Trigger O_d
限 I-Trigger O_v
的 I-Trigger O_ul
！ O O_r
政 O B_t
府 O I_t
还 O B_v
是 O I_v
做 O O_n
到 O O_x
了 O O_p
。 O O_x
。 O B_n
。 O I_n
党 B-sent_Entity B_n
的 I-sent_Entity I_n
号 I-sent_Entity O_x
召 I-sent_Entity O_uj
力 I-sent_Entity B_nz
真 B-Degree I_nz
的 I-Degree I_nz
很 I-Degree B_a
强 B-Trigger I_a
劲 I-Trigger O_a
啊 I-Trigger O_uj
。 O B_v
。 O I_v
。 O O_v
上 O O_ul
海 O O_x
政 O O_x
府 O O_x

朝 O I_ns
廷 O O_uj
的 O B_n
力 O I_n
量 O O_v
是 O B_v
无 O I_v
限 O O_uj
的 O O_x
！ O B_n
政 O I_n
府 O B_c
还 O I_c
是 O B_v
做 O I_v
到 O O_ul
了 O O_x
。 O O_x
。 O O_x
。 O O_n
党 B-sent_Entity O_uj
的 I-sent_Entity B_n
号 I-sent_Entity I_n
召 I-sent_Entity I_n
力 I-sent_Entity B_d
真 B-Degree I_d
的 I-Degree O_zg
很 I-Degree B_a
强 B-Trigger I_a
劲 I-Trigger O_zg
啊 I-Trigger O_x
。 O O_x
。 O O_x
。 O B_ns
上 O I_ns
海 O B_n
政 O I_n
府 O O_x

叹 B-Trigger I_ns
气 I-Trigger O_uj
。 O B_n
。 O I_n
。 O O_v
中 O B_v
国 O I_v
军 O O_uj
人 O O_x
威 O B_n
武 O I_n
做 O B_c
粉 O I_c
丝 O B_v
要 O I_v
理 O O_ul
智 O O_x
不 O O_x
解 O O_x
释 O O_n
！ O O_uj
最 O B_n
后 O I_n
泪 O I_n
了 O B_d
- O I_d
v O O_zg
- O B_a
W O I_a
W O O_zg
P O O_x
T O O_x
T O O_x
泪 O B_ns
点 O I_ns
中 O B_n
！ O I_n
！ O O_x
这 O B_v
个 O I_v
看 O O_x
到 O O_x
后 O O_x
面 O B_ns
我 B-Holder I_ns
很 B-Degree B_n
心 B-Trigger I_n
酸 I-Trigger B_nrt
， O I_nrt
说 O O_v
真 O B_n
的 O I_n

叹 O B_n
气 O I_n
。 O O_d
。 O B_v
。 O I_v
中 O O_x
国 O B_f
军 O I_f
人 O O_n
威 O O_ul
武 O O_x
做 O O_x
粉 O O_x
丝 O B_eng
要 O I_eng
理 O I_eng
智 O I_eng
不 O I_eng
解 O O_n
释 O B_v
！ O I_v
最 O O_x
后 O O_x
泪 O B_r
了 O I_r
- O B_v
v O I_v
- O B_f
W O I_f
W O O_r
P O O_d
T O B_n
T O I_n
泪 O O_x
点 O B_l
中 O I_l
！ O I_l
！ O O_x
这 O B_v
个 O I_v
看 O O_x
到 O O_x
后 O O_x
面 O B_ns
我 B-Holder I_ns
很 B-Degree B_n
心 B-Negation I_n
酸 I-Negation B_nrt
， O I_nrt
说 O O_v
真 O B_n
的 O I_n

生 O B_n
還 O I_n
者 O O_d
撐 O B_v
住 O I_v
呀 O O_x
！ O B_f
不 O I_f
想 O O_n
向 O O_ul
橫 O O_x
發 O O_x
展 O O_x
的 O B_eng
朋 O I_eng
友 O I_eng
可 O I_eng
站 O I_eng
到 O O_n
後 O B_v
方 O I_v
努 O O_x
力 O O_x
畫 O B_r
！ O I_r
死 O B_v
者 O I_v
已 O B_f
矣 O I_f
生 O O_r
者 O O_d
坚 O B_n
强 O I_n
. O O_x
希 B-Trigger B_l
望 I-Trigger I_l
更 B-sent_Entity I_l
多 I-sent_Entity O_x
人 I-sent_Entity O_v
一 I-sent_Entity B_c
起 I-sent_Entity I_c
參 I-sent_Entity B_v
加 I-sent_Entity I_v

小 O O_x
时 O B_v
候 O I_v
的 O O_p
玩 B-sent_Entity O_v
具 I-sent_Entity B_vn
， O I_vn
真 B-Degree O_uj
怀 B-Trigger B_n
念 I-Trigger I_n
我 B-Holder O_v
还 O O_v
记 O O_v
得 O O_nr
小 O O_n
的 O B_ad
时 O I_ad
候 O O_zg
的 O O_x
玩 O B_n
具 O I_n
不 O O_d
倒 O O_y
翁 O B_n
， O I_n
已 O B_v
经 O I_v
很 O O_x
旧 O B_v
了 O I_v
。 O O_d
每 O O_m
当 O O_n
看 O B_m
到 O I_m
它 O B_v
的 O I_v
时 O O_x
候 O B_n
， O I_n
都 O I_n
会 O O_uj
想 O B_n
起 O I_n
童 O O_x
年 O O_d
。 O B_v
真 O I_v
的 O O_r
好 O O_d
怀 O B_v
念 O I_v
。 O O_a
。 O O_uj
。 O B_n
。 O I_n

小 O B_n
时 O I_n
候 O B_n
的 O I_n
玩 O I_n
具 O O_x
， O B_d
真 B-Degree I_d
怀 B-Trigger O_d
念 I-Trigger O_a
我 O O_ul
还 O O_x
记 O B_p
得 O I_p
小 O B_v
的 O I_v
时 O O_r
候 O O_uj
的 O B_n
玩 O I_n
具 O O_x
不 O O_d
倒 O O_v
翁 O B_v
， O I_v
已 O B_t
经 O I_t
很 O O_x
旧 O B_d
了 O I_d
。 O B_l
每 O I_l
当 O I_l
看 O O_x
到 O O_x
它 O O_x
的 O O_x
时 O O_x
候 O B_n
， O I_n
都 O I_n
会 O O_uj
想 O B_n
起 O I_n
童 O O_x
年 O O_d
。 O B_v
真 O I_v
的 O O_r
好 O O_d
怀 O B_v
念 O I_v
。 O O_a
。 O O_uj
。 O B_n
。 O I_n

吸 O B_n
血 O I_n
鬼 O B_n
明 O I_n
明 O I_n
应 O O_x
该 O B_d
美 O I_d
貌 O O_d
的 O O_a
嘛 O O_ul
T O O_x
T O B_p
为 O I_p
毛 O B_v
会 O I_v
成 O O_r
那 O O_uj
个 O B_n
样 O I_n
子 O O_x
比 O O_d
起 O O_v
大 B-compared_Entity B_v
魔 I-compared_Entity I_v
王 I-compared_Entity B_t
我 B-Holder I_t
更 B-Degree O_x
喜 B-Trigger B_d
欢 I-Trigger I_d
这 O B_l
个 O I_l
吸 B-sent_Entity I_l
血 I-sent_Entity O_x
鬼 I-sent_Entity O_x
弟 I-sent_Entity O_x
兄 I-sent_Entity O_x
。 O O_x
。 O B_n
。 O I_n
大 O I_n
魔 O B_t
王 O I_t
我 O B_v
不 O I_v
能 O B_nz
原 O I_nz
谅 O O_uj
你 O O_y

吸 O I_eng
血 O O_p
鬼 O B_n
明 O I_n
明 O O_v
应 O B_r
该 O I_r
美 O B_n
貌 O I_n
的 O B_v
嘛 O I_v
T O O_a
T O B_n
为 O I_n
毛 O O_r
会 O O_d
成 O B_v
那 O I_v
个 O B_r
样 O I_r
子 O B_n
比 O I_n
起 O I_n
大 O B_n
魔 O I_n
王 O O_x
我 O O_x
更 B-Degree O_x
喜 B-Trigger O_a
欢 I-Trigger B_n
这 B-sent_Entity I_n
个 I-sent_Entity O_r
吸 I-sent_Entity B_v
血 I-sent_Entity I_v
鬼 I-sent_Entity B_nr
弟 I-sent_Entity I_nr
兄 I-sent_Entity O_r
。 O O_x
。 O B_n
。 O I_n
大 O I_n
魔 O B_t
王 O I_t
我 O B_v
不 O I_v
能 O B_nz
原 O I_nz
谅 O O_uj
你 O O_y

“ O I_eng
上 O O_p
班 O B_n
” O I_n
换 O O_v
成 O B_r
“ O I_r
上 O B_n
课 O I_n
” O B_v
。 O I_v
。 O O_a
心 O B_n
情 O I_n
一 O O_r
样 O O_d
这 O B_v
个 O I_v
星 O B_r
期 O I_r
要 O B_n
连 O I_n
续 O I_n
上 O B_n
7 O I_n
天 O O_x
的 O O_x
班 O O_x
， O O_a
就 O B_n
为 O I_n
了 O O_r
端 O B_v
午 O I_v
节 O B_nr
放 O I_nr
假 O O_r
， O O_x
其 O O_x
实 O B_v
会 O I_v
更 O O_x
累 O B_v
， O I_v
真 B-Degree O_x
的 I-Degree B_v
很 I-Degree I_v
不 B-Negation O_x
喜 B-Trigger O_x
欢 I-Trigger O_x
这 O B_n
样 O I_n
。 O B_r

“ O B_r
上 O I_r
班 O B_t
” O I_t
换 O O_v
成 O B_a
“ O I_a
上 O O_ns
课 O O_m
” O O_q
。 O O_uj
。 O O_n
心 O O_x
情 O O_d
一 O B_p
样 O I_p
这 O B_t
个 O I_t
星 O I_t
期 O B_v
要 O I_v
连 O O_x
续 O B_d
上 O I_d
7 O O_v
天 O B_v
的 O I_v
班 O O_x
， O B_d
就 O I_d
为 O O_d
了 O O_d
端 O B_v
午 O I_v
节 O B_r
放 O I_r
假 O O_x
， O O_x
其 O O_x
实 O B_v
会 O I_v
更 O O_x
累 O B_v
， O I_v
真 B-Degree O_x
的 I-Degree B_v
很 I-Degree I_v
d O O_x
不 B-Negation O_x
喜 B-Trigger O_x
欢 I-Trigger B_n
这 O I_n
样 O B_r
。 O I_r

夏 O I_r
天 O B_t
过 O I_t
了 O O_v
就 O B_a
学 O I_a
开 O O_ns
车 O O_m
吧 O O_q
， O O_uj
这 O O_n
样 O O_x
下 O O_d
去 O B_p
可 O I_p
不 O B_t
行 O I_t
， O I_t
要 O B_v
不 O I_v
就 O O_x
现 O B_d
在 O I_d
， O O_v
朋 O B_v
友 O I_v
说 O O_x
她 O B_d
也 O I_d
要 O O_d
学 O O_eng
， O O_c
更 O B_v
有 O I_v
动 O B_r
力 O I_r
了 O O_x
， O O_x
大 B-Cause B_t
城 I-Cause I_t
市 I-Cause O_ug
里 I-Cause O_ul
不 I-Cause B_v
会 I-Cause I_v
开 I-Cause B_v
车 I-Cause I_v
真 B-Degree O_y
麻 B-Trigger O_x
烦 I-Trigger B_r
。 O I_r

好 O I_t
不 O O_v
容 O B_v
易 O I_v
有 O O_x
人 O O_v
称 O O_d
赞 O O_d
我 O B_t
： O I_t
真 O O_x
会 O B_n
拍 O I_n
马 O O_v
屁 O O_r
。 O O_d
爷 O O_v
这 O O_n
样 O O_x
夸 O O_d
奖 O O_v
我 O B_n
， O I_n
心 O O_ul
里 O O_x
美 B-Trigger B_ns
滋 I-Trigger I_ns
滋 I-Trigger I_ns
的 I-Trigger O_f
。 O B_v
忽 O I_v
又 O B_v
见 O I_v
发 O O_d
来 O B_an
： O I_an
不 O O_x
好 O O_x
意 O B_l
思 O I_l
发 O I_l
错 O I_l
了 O B_r
。 O I_r
我 B-Holder B_v
太 B-Degree I_v
失 B-Trigger O_r
望 I-Trigger O_x
啦 O O_d
~ O O_v

恨 B-Negation I_v
一 B-sent_Entity I_v
个 I-sent_Entity O_x
人 I-sent_Entity O_ng
只 O B_r
有 O I_r
一 O B_v
种 O I_v
感 O O_r
觉 O O_x
， O B_s
那 O I_s
就 O B_z
是 O I_z
恨 O I_z
， O O_uj
而 O O_x
喜 B-Trigger O_d
欢 I-Trigger O_d
一 B-sent_Entity O_v
个 I-sent_Entity B_v
人 I-sent_Entity I_v
， O O_x
包 O B_a
含 O I_a
的 O I_a
感 O I_a
觉 O B_v
很 O I_v
多 O O_ul
， O O_x
其 O O_r
中 O O_d
也 O B_v
包 O I_v
含 O O_y
了 O O_x
恨 O O_x
， O O_v
因 O B_m
为 O I_m
有 O O_n
了 O B_c
爱 O I_c
才 O B_m
会 O I_m
有 O B_n
恨 O I_n
~ O O_x

哈 B-Trigger B_d
哈 I-Trigger I_d
， O O_v
发 O O_x
言 O O_c
的 O B_v
， O I_v
我 O B_m
也 O I_m
转 O O_n
下 O O_x
的 O B_v
确 O I_v
很 O O_uj
得 O B_n
瑟 O I_n
轉 O B_m
發 O I_m
微 O O_x
博 O B_r
。 O I_r
哎 O O_d
哟 O B_v
， O I_v
我 B-Holder B_v
太 B-Degree I_v
喜 B-Trigger O_x
欢 I-Trigger B_c
这 B-sent_Entity I_c
个 I-sent_Entity O_v
图 I-sent_Entity O_ul
了 O O_v
， O O_d
我 O O_v
就 O O_v
喜 O O_v
欢 O O_x
这 O O_x
个 O B_o
得 O I_o
瑟 O O_x
劲 O B_v
儿 O I_v
！ O O_uj

发 O O_r
一 O O_d
张 O B_v
给 O I_v
做 O B_d
专 O I_d
访 O O_d
的 O O_ud
照 O O_ng
片 O B_v
— O I_v
O O B_a
— O I_a
好 O O_x
吧 O B_e
我 O I_e
承 O O_x
认 O O_r
我 O O_d
鼓 O B_v
足 O I_v
了 O B_r
很 O I_r
大 O O_n
的 O O_ul
勇 O O_x
气 O O_r
才 O O_d
发 O B_v
的 O I_v
发 O B_r
完 O I_r
就 O O_ud
睡 O O_z
省 O B_n
得 O I_n
被 O O_x
损 O O_x
并 O O_v
感 B-Trigger B_m
谢 I-Trigger I_m
主 B-sent_Entity O_p
编 I-sent_Entity O_v
真 O B_v
的 O I_v
觉 B-Cause O_uj
得 I-Cause B_n
我 I-Cause I_n
们 I-Cause O_x
有 I-Cause O_x
能 I-Cause O_x
写 I-Cause O_a
的 I-Cause O_y
东 I-Cause O_r
东 I-Cause B_v

原 O O_r
来 O B_v
这 O I_v
是 O O_ul
真 O B_a
的 O I_a
， O O_uj
囧 B-Trigger B_n
~ I-Trigger I_n
今 B-Cause O_d
天 I-Cause O_v
我 I-Cause O_uj
也 I-Cause B_v
在 I-Cause I_v
那 I-Cause O_d
. O O_v
. O B_v
. O I_v
本 O O_p
人 O O_vn
三 O O_c
分 O B_v
钟 O I_v
前 O B_b
拍 O I_b
摄 O B_d
于 O I_d
国 O B_v
贸 O I_v
桥 O B_r
上 O I_r
， O O_v
全 O O_v
球 O O_v
最 O O_uj
大 O B_ns
的 O I_ns
停 O O_x
车 O B_d
场 O I_d
， O O_r
也 O O_v
称 O B_d
北 O I_d
京 O O_x
之 O O_zg
夜 O O_x
！ O B_t

头 O O_r
先 O O_d
手 O O_p
贱 O O_r
搜 O B_m
左 O I_m
D O I_m
唔 O B_r
可 O I_r
以 O B_mq
搜 O I_mq
嘅 O I_mq
野 O O_f
虽 O B_v
然 O I_v
无 O O_p
点 O B_j
睇 O I_j
听 O O_n
人 O O_f
形 O O_x
容 O B_n
都 O I_n
觉 O B_a
得 O I_a
太 B-Degree O_uj
呕 B-Trigger B_n
心 I-Trigger I_n
了 O I_n
然 O O_x
后 O O_d
发 O O_v
现 O B_ns
原 O I_ns
来 O O_u
我 O O_tg
都 O O_x
有 O O_x
密 O B_n
集 O I_n
物 O O_n
恐 O O_a
惧 O O_v
症 O O_m
恐 O O_eng
怖 O O_y
冻 O B_c
起 O I_c
鸡 O O_v
皮 O O_y
了 O O_b

这 O I_c
个 O B_d
· O I_d
· O O_vg
吓 B-Trigger O_v
到 I-Trigger O_n
了 I-Trigger B_n
· O I_n
· O O_d
啊 O B_v
恐 O I_v
怖 O O_d
有 B-Degree B_v
点 I-Degree I_v
可 B-Trigger O_ul
怕 I-Trigger B_c

我 B-Holder B_v
喜 B-Trigger I_v
欢 I-Trigger B_d
这 B-sent_Entity I_d
衣 I-sent_Entity O_r
服 I-sent_Entity O_d
丫 I-sent_Entity O_v
頭 I-sent_Entity B_n
的 I-sent_Entity I_n
最 I-sent_Entity O_zg
新 I-sent_Entity B_n
街 I-sent_Entity I_n
拍 I-sent_Entity I_n
~ O B_a

回 O B_v
复 O I_v
小 O B_n
小 O I_n
希 O O_ul
起 O O_x
床 O B_r
了 O I_r
吗 O O_x
？ O O_x
现 O B_v
在 O I_v
的 O O_ul
心 O O_x
情 O O_x
就 O O_zg
是 O B_a
很 O I_a
难 O B_n
过 O I_n
很 B-Degree B_c
难 B-Trigger I_c
过 I-Trigger O_x
很 B-Degree O_r
难 B-Trigger B_v
过 I-Trigger I_v
。 O O_r
Q O B_n
Q O I_n
也 O B_n
被 O I_n
强 O O_uj
制 O B_d
关 O I_d
了 O O_n
， O O_v
不 O O_x
想 O O_x
理 O B_v
了 O I_v
。 O B_b
洗 O I_b
洗 O O_v
睡 O B_v
吧 O I_v
。 O O_ul
。 O O_y

不 O B_t
哭 O I_t
。 O O_uj
分 O B_n
手 O I_n
快 O B_d
乐 O I_d
。 O O_zg
。 O B_v
。 O I_v
祝 O O_zg
你 O B_v
快 B-Trigger I_v
乐 I-Trigger O_zg
. O B_v
. O I_v
. O O_x
. O B_eng
. O I_eng
. O O_d
. O O_p
. O B_v
. O I_v
. O O_v
. O O_ul
. O O_x
你 O B_v
可 O I_v
以 O O_v
找 O O_ul
到 O O_x
更 O B_v
好 O I_v
的 O O_v
当 O O_y
初 O O_x
是 O O_x
你 O O_x
要 O O_d
分 O O_v
开 O O_x
， O B_v
分 O I_v
开 O B_a
就 O I_a
分 O O_x
开 O O_x
~ O O_x
~ O B_nr
~ O I_nr

可 B-Trigger I_nr
怜 I-Trigger B_m
的 O I_m
狗 B-sent_Entity I_m
狗 I-sent_Entity I_m
他 O I_m
很 O I_m
无 O I_m
助 O I_m
的 O I_m
样 O I_m
子 O I_m
这 O I_m
是 O O_r
一 O B_c
只 O I_c
从 O B_v
上 O I_v
海 O B_d
着 O I_d
火 O O_uj
大 O B_t
楼 O I_t
里 O O_v
逃 O O_r
出 O O_v
来 O B_v
的 O I_v
狗 O O_x
。 O B_v
此 O I_v
狗 O O_d
一 O B_v
直 O I_v
趴 O O_x
在 O O_x
路 O O_x
边 O O_x
等 O B_v
待 O I_v
主 O O_uj
人 O B_n
， O I_n
并 O O_r
不 O O_d
时 O B_v
流 O I_v
下 O O_uj
眼 O B_n
泪 O I_n
。 O O_r

生 O B_m
日 O I_m
的 O O_p
时 O B_ns
候 O I_ns
呢 O B_v
是 O I_v
和 O B_n
b O I_n
a O O_f
b O B_v
y O I_v
一 O I_v
起 O O_uj
过 O O_n
的 O O_x
， O O_r
找 O O_n
了 O B_d
一 O I_d
个 O B_v
D O I_v
I O B_s
Y O I_s
的 O B_v
蛋 O I_v
糕 O B_n
店 O I_n
， O O_x
做 B-Cause O_c
蛋 I-Cause B_c
糕 I-Cause I_c
的 I-Cause B_v
过 I-Cause I_v
程 I-Cause B_n
很 B-Degree I_n
开 B-Trigger O_x
心 I-Trigger O_x
。 O B_t
。 O I_t
。 O O_uj

啊 O I_n
~ O O_y
~ O O_v
~ O O_c
~ O B_eng
~ O I_eng
~ O I_eng
~ O I_eng
~ O B_m
~ O I_m
我 B-Holder O_ug
最 B-Degree O_uj
烦 B-Trigger O_x
夏 B-sent_Entity O_v
天 I-sent_Entity O_ul
感 I-sent_Entity B_m
冒 I-sent_Entity I_m
我 B-Cause B_eng
的 I-Cause I_eng
泪 I-Cause I_eng
啊 I-Cause O_uj
一 I-Cause B_v
直 I-Cause I_v
流 I-Cause I_v
我 I-Cause O_x
的 I-Cause O_v
鼻 I-Cause B_n
子 I-Cause I_n
啊 I-Cause O_uj
一 I-Cause B_n
直 I-Cause I_n
不 I-Cause O_zg
通 I-Cause B_v
气 I-Cause I_v
我 I-Cause O_x
的 I-Cause O_x
鼻 I-Cause O_x
涕 I-Cause O_x
啊 I-Cause O_zg
一 I-Cause O_x
直 I-Cause O_x
淌 I-Cause O_x

嘉 B-Holder O_x
颖 I-Holder O_x
别 B-Negation O_x
太 B-Degree O_x
难 B-Trigger O_x
过 I-Trigger O_r
啦 O B_a
。 O I_a
。 O B_t
。 O I_t
2 O B_v
0 O I_v
1 O O_r
0 O O_uj
- O O_n
0 O O_y
7 O B_d
- O I_d
1 O O_v
9 O O_r
娛 O O_uj
樂 O B_n
新 O I_n
聞 O O_zg
台 O B_d
戴 O I_d
思 O O_d
聰 O B_n
病 O I_n
逝 O O_r
嘉 O O_uj
穎 O B_n
表 O I_n
傷 O O_zg
痛 O B_d
下 O I_d
載 O O_v
請 O O_x
進 O B_nr
： O I_nr

买 O O_d
不 O B_v
起 O I_v
. O O_y
更 O O_x
供 O O_x
不 O O_x
起 O B_m
. O I_m
就 O I_m
算 O I_m
不 O O_x
停 O B_m
产 O I_m
， O O_x
我 O B_m
也 O I_m
买 O B_vn
不 O I_vn
起 O B_n
。 O I_n
。 O O_q
。 O B_nr
★ O I_nr
粉 B-Property I_nr
红 I-Property B_v
色 I-Property I_v
的 I-Property B_nr
甲 B-sent_Entity I_nr
壳 I-sent_Entity B_v
虫 I-sent_Entity I_v
。 O O_a
现 B-Property B_v
在 I-Property I_v
已 I-Property B_v
经 I-Property I_v
停 I-Property O_x
产 I-Property O_x
。 O B_v
很 B-Property I_v
可 I-Property I_v
爱 I-Property O_m
吧 I-Property O_d
， O B_l
喜 B-Trigger I_l
欢 I-Trigger I_l
吗 O O_x
？ O B_v

来 O O_d
了 O B_v
来 O I_v
了 O O_x
~ O O_r
~ O O_d
~ O B_v
长 O I_v
沙 O I_v
站 O O_x
来 O O_x
了 O O_x
~ O O_x
~ O B_n
南 O I_n
京 O I_n
也 O O_uj
越 O B_n
来 O I_n
越 O I_n
近 O O_x
了 O B_t
~ O I_t
~ O B_d
~ O I_d
大 O B_v
概 O I_v
明 O O_x
天 O O_zg
去 O B_v
汇 O I_v
款 O O_y
买 O O_x
票 O B_v
= O I_v
= O O_y
有 B-Degree O_x
毫 I-Degree O_x
紧 B-Trigger O_v
张 I-Trigger O_ul
… O O_v
… O O_ul

从 O O_x
未 O O_x
想 O B_ns
过 O I_ns
你 O O_v
们 O O_v
会 O O_ul
再 O O_x
次 O O_x
站 O B_ns
在 O I_ns
一 O O_d
起 O B_nr
。 O I_nr
那 O I_nr
份 O I_nr
默 O O_ul
契 O O_x
， O O_x
让 O O_x
人 O B_d
泪 O I_d
流 O B_t
j O I_t
a O O_v
y O B_n
和 O I_n
J O B_n
o O I_n
l O O_x
i O O_x
n O O_v
久 O O_m
违 O B_a
的 O I_a
“ O O_x
双 O O_x
J O O_x
” O B_d
舞 O I_d
台 O O_v
， O O_ug
无 B-Degree B_r
与 I-Degree I_r
伦 I-Degree O_v
比 I-Degree B_d
的 I-Degree I_d
激 B-Trigger O_v
动 I-Trigger O_p

金 B-sent_Entity I_m
希 I-sent_Entity O_x
澈 I-sent_Entity O_r
我 B-Holder O_q
有 B-Degree B_nrt
点 I-Degree I_nrt
惊 B-Trigger O_x
讶 I-Trigger O_v
。 O O_n
。 O B_n
。 O I_n
金 O B_eng
希 O I_eng
澈 O I_eng
第 O O_c
五 O B_eng
。 O I_eng
。 O I_eng
天 O I_eng
啊 O I_eng
这 O B_v
些 O I_v
人 O O_uj
看 O O_x
上 O O_n
他 O O_eng
神 O O_x
马 O B_n
了 O I_n
啊 O O_x
！ O B_i
！ O I_i
很 O I_i
争 O I_i
气 O O_uj
啊 O B_a
两 O I_a
位 O O_x
给 O B_nr
力 O I_nr
啊 O I_nr
， O O_r
我 O B_n
们 O I_n
允 O B_a
浩 O I_a

老 O O_x
高 O O_x
说 O B_nr
， O I_nr
清 O I_nr
明 O B_m
小 O I_m
长 O O_x
假 O O_x
没 O O_q
出 O O_y
去 O B_r
玩 O I_r
， O O_n
五 O O_v
一 O O_f
记 O O_r
得 O B_n
邀 O I_n
上 O O_ul
朋 O O_y
友 O O_x
出 O O_x
去 O O_zg
走 O B_n
走 O I_n
… O O_zg
… O B_m
我 O I_m
也 O O_p
很 B-Trigger O_n
想 I-Trigger O_y
， O O_x
可 O B_r
这 O I_r
个 O B_nr
五 O I_nr
一 O O_x
节 O B_n
， O I_n
真 O O_v
的 O O_x
是 O B_a
在 O I_a
劳 O O_a
动 O B_n
… O I_n
… O O_v

太 O I_n
深 O I_n
刻 O O_x
了 O B_m
上 O I_m
班 O B_v
的 O I_v
心 O B_v
情 O I_v
比 B-Degree B_n
上 I-Degree I_n
坟 I-Degree B_v
还 I-Degree I_v
沉 B-Trigger B_v
重 I-Trigger I_v

" O O_x
好 O O_r
难 O O_d
受 O O_d
~ O O_v
肚 O O_x
子 O O_v
难 O B_r
受 O I_r
~ O B_m
脚 O I_m
难 O I_m
受 O O_x
~ O B_d
脑 O I_d
子 O O_v
难 O O_p
受 O B_vn
~ O I_vn
心 O O_x
里 O O_x
更 B-Degree O_x
难 B-Trigger O_d
受 I-Trigger B_d
~ O I_d
~ O O_ul
今 O B_v
天 O I_v
是 O O_uj
周 O B_n
五 O I_n
耶 O O_p
, O B_v
没 O I_v
有 O O_d
往 O B_a
日 O I_a
的 O O_x
活 O O_x
力 O O_a
了 O B_v
" O I_v

文 O B_n
字 O I_n
功 O B_v
底 O I_v
不 O O_x
好 O O_n
， O B_v
表 O I_v
示 O O_x
本 B-Holder B_n
人 I-Holder I_n
很 B-Degree B_v
羞 B-Negation I_v
愧 I-Negation O_x
， O B_s
每 B-Cause I_s
次 I-Cause O_d
被 I-Cause B_v
他 I-Cause I_v
秒 I-Cause O_x
， I-Cause O_x
都 I-Cause B_t
无 I-Cause I_t
法 I-Cause O_v
用 I-Cause B_t
言 I-Cause I_t
语 I-Cause O_nr
来 I-Cause O_x
表 I-Cause B_v
达 I-Cause I_v
！ O B_t
5 B-Trigger I_t
5 I-Trigger O_uj
5 I-Trigger B_n
5 I-Trigger I_n
5 I-Trigger O_ul
5 I-Trigger O_x
5 I-Trigger O_x
5 I-Trigger B_n
5 I-Trigger I_n
5 I-Trigger B_n
5 I-Trigger I_n
5 I-Trigger B_d
( O I_d
图 O O_x
片 O B_v
来 O I_v
自 O B_r
来 O I_r
自 O O_zg
韩 O B_a
先 O I_a
生 O O_x
) O B_r

有 O O_p
人 O B_r
说 O I_r
… O O_x
我 O O_d
们 O B_n
这 O I_n
个 O O_p
工 O B_nr
作 O I_nr
… O O_v
起 O B_v
得 O I_v
比 O O_x
鸡 O B_m
早 O I_m
、 O I_m
睡 O I_m
得 O I_m
比 O I_m
狗 O I_m
晚 O I_m
~ O I_m
外 O I_m
表 O I_m
光 O I_m
鲜 O O_x
、 O B_n
内 B-Property I_n
心 I-Property B_v
落 I-Property I_v
寞 I-Property B_v
~ O I_v
~ O B_nr
我 O I_nr
觉 O I_nr
得 O O_x
咋 O O_x
这 O B_r
么 O I_r
有 O O_v
道 O O_x
理 O B_r
呢 O I_r
！ O B_r
！ O I_r
~ O B_vn

烦 B-Trigger O_x
啊 O B_v
， O I_v
找 B-Cause O_p
资 I-Cause O_n
料 I-Cause O_a
找 I-Cause O_x
不 I-Cause B_v
到 I-Cause I_v
。 O O_p
我 O O_n
发 O O_tg
现 O O_x
， O B_n
网 O I_n
络 O B_a
并 O I_a
不 O O_x
是 O B_n
像 O I_n
平 O B_a
常 O I_a
说 O O_x
的 O O_x
那 O O_r
样 O B_v
传 O I_v
播 O O_r
速 O B_r
度 O I_r
很 O O_v
快 O B_n
！ O I_n
不 O O_y
过 O O_x
一 O O_x
些 O O_x
八 O O_x
卦 O O_v
新 O O_y
闻 O O_x
就 O O_v
会 O B_n
很 O I_n
快 O O_v
！ O B_v
- O I_v
互 O O_x
粉 O O_r
群 O B_v

雪 O O_x
中 O B_n
送 O I_n
炭 O O_c
， O B_c
很 O I_c
形 O O_v
象 O B_a
！ O I_a
落 O O_v
落 O O_uj
快 O B_r
来 O I_r
， O B_n
你 O I_n
说 O I_n
对 O I_n
了 O B_d
， O I_d
真 O O_x
的 O B_c
是 O I_c
雪 O B_m
中 O I_m
送 O B_n
炭 O I_n
！ O I_n
白 O I_n
雪 O O_d
皑 O O_v
皑 O B_d
， O I_d
黑 O O_x
胖 O O_x
滚 O B_n
滚 O I_n
－ O O_n
－ O O_x
啧 B-Trigger B_n
啧 I-Trigger I_n
， O I_n
想 O I_n
到 O O_x
就 O O_zg
嗨 B-Trigger B_n
啊 O I_n
又 O O_x
遇 O B_v
美 O I_v
妞 O O_a
啊 O O_v
！ O O_x

曾 O O_v
经 O B_p
在 O I_p
东 O O_x
井 O B_d
亭 O I_d
住 O O_v
过 O B_n
很 O I_n
多 O I_n
年 O I_n
， O O_x
希 B-Trigger B_i
望 I-Trigger I_i
邻 B-sent_Entity I_i
居 I-sent_Entity I_i
们 I-sent_Entity O_x
没 I-sent_Entity B_z
事 I-sent_Entity I_z
有 O B_z
3 O I_z
个 O O_x
人 O O_x
气 O B_o
管 O I_o
都 O O_x
被 O B_v
切 O I_v
开 O O_d
了 O O_e
！ O O_y
还 O O_d
有 O O_v
好 O O_j
几 O O_ng
个 O O_y
9 O O_x
0 O O_x
% O B_d
烧 O I_d
伤 O O_p
， O B_nr
一 O I_nr
个 O I_nr
小 O O_v
男 O O_ug
孩 O B_m
直 O I_m
接 O I_m
在 O O_x
病 O B_v
房 O I_v
就 O B_n
手 O I_n
术 O I_n
了 O B_v

刚 O O_v
看 O O_m
了 O B_n
一 O I_n
食 O B_n
人 O I_n
鱼 O O_d
。 O O_p
青 O B_ad
青 O I_ad
别 O O_ul
碰 O O_x
水 O B_v
我 B-Holder I_v
最 B-Degree B_m
害 B-Trigger I_m
怕 I-Trigger I_m
鱼 B-sent_Entity B_m
伯 I-sent_Entity I_m
伯 I-sent_Entity O_x
了 O B_v
。 O I_v
小 O O_x
孩 O B_m
子 O I_m
抓 O B_n
鱼 O I_n
什 O I_n
么 O B_ad
滴 O I_ad
最 B-Degree O_p
搞 B-Trigger B_n
笑 I-Trigger I_n
了 O O_d
抓 O B_n
了 O I_n
半 O O_ul
天 O O_x
还 O O_d
是 O O_v
没 O O_ul
抓 O O_m
到 O B_n
！ O I_n
！ O I_n
我 B-Holder O_x
想 B-Trigger B_nr
你 B-sent_Entity I_nr
了 O B_v

那 O O_n
个 O O_r
故 O O_d
事 O B_v
是 O I_v
看 O O_n
了 O B_nr
这 O I_nr
个 O O_ul
想 O O_x
起 O B_n
来 O I_n
的 O I_n
。 O B_v
你 B-Holder I_v
不 B-Negation B_r
要 I-Negation I_r
不 B-Negation O_v
高 B-Trigger O_d
兴 I-Trigger B_v
。 O I_v
我 O O_ul
这 O O_v
样 O O_ul
儿 O B_m
的 O I_m
才 O B_c
是 O I_c
中 O O_d
国 O B_v
女 O I_v
人 O O_x
的 O O_x
主 O O_r
流 O O_v
。 O O_r
: O O_ul
。 O O_x
我 O B_r
们 O I_r
是 O B_n
怎 O I_n
么 O O_v
看 O O_v
异 O O_ul
性 O B_r
的 O I_r
？ O O_v
很 O B_v
犀 O I_v
利 O O_uj

内 B-Trigger O_r
牛 I-Trigger B_df
满 I-Trigger I_df
面 I-Trigger O_d
！ O B_b
刚 O I_b
才 O O_x
午 O O_r
睡 O B_l
的 O I_l
时 O I_l
候 O O_uj
， O O_d
有 O O_v
点 O B_ns
中 O I_ns
暑 O B_n
了 O I_n
， O O_uj
就 O B_b
是 O I_b
醒 O O_x
不 O O_x
过 O O_x
来 O B_r
， O I_r
梦 O O_v
里 O B_r
就 O I_r
想 O O_v
着 O B_n
吃 O I_n
棒 O O_uj
冰 O O_x
吃 O O_zg
棒 O B_a
冰 O I_a
！ O O_x
结 O B_n
果 O I_n
， O B_n
下 O I_n
面 O O_x
的 O B_t
小 O I_t
鬼 O B_v
真 O I_v
的 O O_uj
买 O B_n
了 O I_n
棒 O O_x
冰 O B_n
！ O I_n

太 B-Degree I_t
可 B-Trigger O_ul
怕 I-Trigger O_x
了 O B_d
。 O I_d
。 O O_v
。 O O_d
。 O B_t
建 O I_t
议 O O_x
立 O O_n
即 O O_f
疏 O O_d
散 O B_v
周 O I_v
围 O O_v
居 O B_n
民 O I_n
！ O O_v
！ O B_n
！ O I_n
这 O O_x
个 O B_n
波 O I_n
及 O O_x
得 O B_f
大 O I_f
了 O O_uj
。 O B_n
。 O I_n
。 O B_d
貌 O I_d
似 O O_v
连 O O_ul
绿 O B_n
化 O I_n
带 O O_x
都 O O_x
烧 O O_d
起 O B_c
来 O I_c
了 O O_ul
， O O_x
太 B-Degree O_x
吓 B-Trigger O_x
人 I-Trigger O_x
了 O B_n
胶 O I_n
州 O B_d
路 O I_d
余 O B_v
姚 O I_v
路 O B_f
大 O I_f
火 O B_n

" O O_x
以 O O_x
前 O O_x
看 O B_r
过 O I_r
这 B-sent_Entity B_ns
组 I-sent_Entity I_ns
照 I-sent_Entity O_ud
片 I-sent_Entity O_a
, O O_ul
超 B-Degree O_x
萌 B-Trigger O_x
啊 I-Trigger O_x
, O B_v
可 O I_v
惜 O O_nr
电 O B_n
影 O I_n
里 O I_n
没 O O_d
有 O O_v
了 O B_v
! O I_v
转 O O_ul
。 O O_x
。 O O_d
再 O B_v
发 O I_v
一 O O_ul
张 O B_ns
， O I_ns
哈 O I_ns
哈 O B_nr
， O I_nr
很 B-Degree O_n
喜 B-Trigger B_n
欢 I-Trigger I_n
这 O O_x
个 O O_x
跳 O B_f
上 O I_f
桌 O B_v
子 O I_v
的 O O_r
动 B-sent_Entity O_v
作 I-sent_Entity B_n
。 O I_n
。 O O_x
。 O O_v
" O O_v

美 O O_x
翻 O B_v
了 O I_v
胶 O B_n
原 O I_n
蛋 O O_f
白 O B_v
， O I_v
她 O O_ul
最 O O_x
多 O O_v
比 O O_x
我 O O_x
小 O O_d
2 O O_v
岁 O B_m
， O I_m
但 O O_x
是 O B_o
我 O I_o
觉 O O_x
得 O O_zg
我 O B_v
看 O I_v
上 O B_r
去 O I_r
老 O O_v
好 O O_f
多 O B_n
哦 O I_n
！ O O_uj
！ O B_n
！ O I_n
她 O O_x
真 B-Degree O_x
的 I-Degree O_x
蛮 I-Degree O_x
好 B-Trigger O_x
看 I-Trigger O_j
额 O O_v
大 O O_ul
元 O B_n
~ O I_n
~ O I_n
年 O I_n
轻 O O_x
真 O O_r
好 O B_d
~ O I_d
~ O O_p

剛 O O_n
看 B-sent_Entity O_m
完 I-sent_Entity O_m
《 I-sent_Entity O_x
唐 I-sent_Entity B_c
山 I-sent_Entity I_c
大 I-sent_Entity O_r
地 I-sent_Entity B_v
震 I-sent_Entity I_v
A I-sent_Entity O_r
f I-sent_Entity B_v
t I-sent_Entity I_v
e I-sent_Entity I_v
r I-sent_Entity O_a
S I-sent_Entity B_m
h I-sent_Entity I_m
o I-sent_Entity O_zg
c I-sent_Entity O_x
k I-sent_Entity O_x
》 I-sent_Entity O_x
真 B-Degree O_r
的 I-Degree B_d
很 I-Degree I_d
感 B-Trigger O_d
人 I-Trigger B_v
! O I_v
! O O_n
! O B_m
. O I_m
. O O_x
. O O_x
洗 O B_a
個 O I_a
澡 O O_d
. O O_a
. O O_x
. O O_x
繼 O O_x
續 O O_d
看 O O_v
電 O O_v
影 O O_x
L O B_nr
o O I_nr
r O I_nr
. O B_n
. O I_n
. O B_eng

归 O I_eng
来 O I_eng
了 O I_eng
~ O I_eng
很 O I_eng
累 O I_eng
很 O I_eng
累 O I_eng
~ O O_x
假 O B_d
期 O I_d
结 O O_zg
束 O B_n
， O I_n
又 O O_x
要 O O_x
“ O O_x
开 O B_m
学 O I_m
” O I_m
了 O O_v
， O O_q
唉 O O_ng
~ O B_m
~ O I_m
心 O I_m
情 O B_v
就 O I_v
像 O O_v
乌 B-compared_Entity B_n
云 I-compared_Entity I_n
密 I-compared_Entity B_eng
布 I-compared_Entity I_eng
的 I-compared_Entity I_eng
亚 I-compared_Entity B_m
龙 I-compared_Entity I_m
湾 I-compared_Entity I_m
一 O O_x
样 O B_v
~ O I_v
唉 O O_ul
~ O O_x
~ O O_d

懂 O O_d
事 O O_v
的 O O_x
孩 O B_t
子 O I_t
赶 O B_v
通 O I_v
宵 O O_x
无 O O_d
意 O O_v
中 O O_x
望 O B_n
望 O I_n
窗 O O_x
外 O O_ul
， O O_x
突 O O_zg
然 O O_x
看 O O_x
到 O B_n
如 B-Degree I_n
此 I-Degree O_d
美 B-Trigger O_v
艳 I-Trigger B_nr
的 O I_nr
钱 B-sent_Entity I_nr
塘 I-sent_Entity I_nr
江 I-sent_Entity O_uj
~ I-sent_Entity B_ns
~ I-sent_Entity I_ns
~ I-sent_Entity I_ns
朝 I-sent_Entity B_r
阳 I-sent_Entity I_r
， O O_x
突 O O_zg
然 O O_x
感 O O_x
到 O O_x
人 O B_v
生 O I_v
很 O O_uj
有 O B_n
希 O I_n
望 O O_v
， O B_n
于 O I_n
是 O B_v
就 O I_v
一 O O_f
天 O B_v
没 O I_v
睡 O B_s
觉 O I_s
。 O O_x

哇 B-Trigger I_ad
。 O B_v
。 O I_v
。 O B_c
咁 O I_c
嘎 O B_a
， O I_a
背 O O_uj
位 O B_nr
添 O I_nr
呀 O I_nr
。 O O_x
唔 O O_x
好 O O_x
搞 O B_ns
啦 O I_ns
～ O O_x
心 B-Trigger B_ad
情 I-Trigger I_ad
唔 I-Trigger B_v
好 I-Trigger I_v
啊 O B_n
亚 O I_n
运 O O_d
就 O O_v
快 O B_v
结 O I_v
束 O O_x
啦 O B_c
好 O I_c
快 O O_d
无 O B_m
得 O I_m
同 O O_v
大 O B_v
家 O I_v
见 O O_x
面 O O_x
啦 O O_y
都 O O_x
最 O O_x
后 O O_x
两 O O_y
日 O O_o
啦 O O_x
你 O B_n
放 O I_n
过 O O_v
我 O O_y
啦 O O_x

" O O_a
又 O O_v
讓 O O_y
我 B-Holder O_x
情 B-Trigger B_n
不 I-Trigger I_n
自 I-Trigger O_y
禁 I-Trigger O_a
的 O O_y
想 O B_j
起 O I_j
了 O O_d
些 O O_a
什 O B_v
麽 O I_v
力 O O_y
宏 O B_d
大 O I_d
哥 O B_v
的 O I_v
婚 O O_c
礼 O B_n
, O I_n
那 O B_n
天 O I_n
力 B-Holder O_y
宏 I-Holder O_d
一 O B_f
定 O I_f
很 B-Degree B_m
悲 B-Trigger I_m
伤 I-Trigger O_y
吧 O O_r
, O B_v
没 O I_v
有 O O_r
等 O O_y
到 O O_x
白 O O_x
小 O O_d
姐 O O_v
. O O_r
. O B_i
. O I_i
. O I_i
. O I_i
. O O_uj
" O B_v

恭 B-Trigger O_ul
喜 I-Trigger O_q
啊 O B_r
！ O I_r
！ O O_n
你 O B_a
哋 O I_a
都 O O_n
签 O O_uj
咗 O B_n
喇 O I_n
. O O_x
. O B_r
我 O I_r
无 O O_n
机 O O_n
会 O B_d
喇 O I_d
. O O_zg
. O B_a
我 O I_a
支 O O_y
笔 O O_x
突 O B_v
然 O I_v
烂 O B_v
咗 O I_v
吖 O B_nr
. O I_nr
. O I_nr
! O B_m
心 O I_m
情 O I_m
越 B-Degree I_m
来 I-Degree I_m
越 I-Degree I_m
紧 B-Trigger O_x
张 I-Trigger O_x
！ O B_a
贝 O I_a
蒂 O O_zg
， O O_x
我 O O_x
们 O O_r
需 O O_y
要 O O_d
你 O O_v
支 O O_zg
笔 O O_nr
啊 O B_m

还 O O_r
是 O O_v
意 B-sent_Entity B_n
大 I-sent_Entity I_n
利 I-sent_Entity O_n
设 I-sent_Entity B_m
计 I-sent_Entity I_m
看 O O_r
着 O B_v
更 B-Degree I_v
舒 B-Trigger B_ad
服 I-Trigger I_ad
啊 O O_v
法 O O_zg
拉 O O_x
利 O B_m
5 O I_m
9 O O_x
9 O B_n
G O I_n
T O B_d
O O I_d
2 O I_d
8 O B_a
张 O I_a
精 O O_x
美 O B_nr
图 O I_nr
片 O O_x
欣 O B_r
赏 O I_r

我 B-Holder I_v
喜 B-Trigger O_r
欢 I-Trigger O_q
吃 B-sent_Entity O_q
但 O O_y
甜 O O_x
食 O B_c
发 O I_c
胖 O B_ns
啊 O I_ns
. O I_ns
. O B_vn
. O I_vn
苦 O B_v
恼 O I_v
睡 O O_d
前 O B_a
吃 O I_a
甜 O O_zg
食 O B_ns
很 O I_ns
危 O I_ns
险 O B_m
， O I_m
因 O I_m
为 O B_eng
甜 O I_eng
食 O I_eng
很 O I_eng
容 O I_eng
易 O O_nr
转 O B_nz
化 O I_nz
为 O I_nz
肚 O I_nz
子 O B_v
上 O I_v
的 O O_x
肉 O O_r
肉 O B_v
。 O I_v
（ O O_v
v O O_c
i O B_n
a O I_n
@ O B_a
没 O I_a
有 O O_y
昵 O B_m
称 O I_m
T O I_m
O O B_a
T O I_a
） O O_v

入 O O_v
秋 O B_n
的 O I_n
海 O O_zg
水 O B_an
微 O I_an
凉 O O_x
， O B_c
但 O I_c
不 O B_n
影 O I_n
响 O O_zg
大 O B_a
家 O I_a
的 O B_v
热 O I_v
情 O O_p
， O B_n
事 O I_n
实 O O_f
上 O O_uj
， O B_n
在 O I_n
冬 O O_x
天 O O_x
也 O B_eng
有 O I_eng
许 O I_eng
多 O O_x
人 O B_v
冬 O I_v
泳 O B_n
， O I_n
我 O B_eng
特 O I_eng
诚 O I_eng
恳 O O_x
的 O O_x
说 O B_n
： O I_n
我 B-Holder O_uj
很 B-Degree B_n
佩 B-Trigger I_n
服 I-Trigger B_a
你 B-sent_Entity I_a
们 I-sent_Entity O_x
， O O_c
因 B-Cause O_d
为 I-Cause B_vn
我 I-Cause I_vn
不 I-Cause B_n
敢 I-Cause I_n
！ O O_uj

回 O I_n
复 O O_x
哈 B-Trigger B_l
哈 I-Trigger I_l
惭 I-Trigger I_l
愧 I-Trigger O_x
打 O O_p
腹 O B_t
稿 O I_t
中 O O_d
囚 O O_v
哥 O B_m
可 O I_m
有 O O_n
日 O B_n
子 O I_n
没 O O_x
更 O O_r
新 O O_d
一 O B_a
百 O I_a
单 O O_uj
八 O O_v
将 O O_x
了 O O_r
“ O O_d
小 O B_v
A O I_v
说 O B_r
， O I_r
谢 B-Trigger O_x
谢 I-Trigger B_c
你 B-sent_Entity I_c
当 B-Cause O_r
年 I-Cause B_d
救 I-Cause I_d
了 I-Cause O_x
他 I-Cause O_x
。 O B_v
他 O I_v
每 O B_o
年 O I_o
都 O B_a
会 O I_a
烧 O O_v
钱 O B_n
给 O I_n
你 O O_f
。 O B_n
” O I_n

真 O I_v
的 O B_n
？ O I_n
不 O O_v
想 O B_d
见 O I_d
你 O B_i
我 O I_i
不 B-Negation I_i
鸡 B-Trigger I_i
动 I-Trigger I_i
开 O O_ul
学 O O_x
见 O O_a
， O O_eng
鸡 B-Trigger O_v
冻 I-Trigger O_x
。 O B_nr
关 O I_nr
你 O O_r
没 O B_t
事 O I_t
～ O O_v
你 O O_ul
有 O O_r
事 O O_x
关 O O_r
我 O B_r
什 O I_r
么 O O_d
事 O O_v
= O B_v
= O I_v
明 O O_p
儿 O O_r
我 O O_x
就 O O_x
有 O O_x
点 O B_d
儿 O I_d
事 O O_x
情 O B_v
了 O I_v
。 O O_v
哈 B-Trigger O_r
哈 I-Trigger O_r
。 O B_i
今 O I_i
天 O I_i
太 O B_n
特 O I_n
么 O O_v
的 O O_x
无 O O_n
聊 O O_v
了 O O_x

对 O O_r
。 O B_v
其 O I_v
实 O O_x
， O O_r
爱 O O_v
情 O B_n
真 O I_n
的 O O_r
很 O B_r
简 O I_r
单 O O_n
。 O O_x
从 O O_x
心 O B_t
出 O I_t
发 O O_r
的 O O_d
爱 O B_r
， O I_r
才 O I_r
算 O B_n
是 O I_n
爱 O O_ul
。 O O_x
好 B-Degree B_o
感 B-Trigger I_o
动 I-Trigger O_x
， O B_t
其 O I_t
实 O O_d
爱 O B_d
情 O I_d
真 O O_uj
的 O B_a
很 O I_a
简 O O_ul
单 O O_x
。 O O_p
有 O O_x
一 O B_d
种 O I_d
爱 O O_x
情 O B_n
叫 O I_n
做 O B_d
冷 O I_d
淡 O O_zg

呵 O I_a
呵 O O_x
团 O O_p
聚 O O_s
啦 O B_v
狗 O I_v
开 B-Trigger O_uj
心 I-Trigger O_n
了 I-Trigger O_x
呵 I-Trigger O_d
呵 I-Trigger B_v
都 O I_v
笑 O O_v
了 O O_x
。 O O_a
: O B_v
好 O I_v
狗 O O_x
狗 O B_d
5 O I_d
5 O B_n
5 O I_n
5 O B_d
5 O I_d
5 O O_zg
5 O B_a
5 O I_a
5 O O_x
5 O O_v
5 O B_m
5 O I_m
5 O B_n
: O I_n
太 O B_v
好 O I_v
了 O B_a
。 O I_a
。 O O_x
狗 O B_v
狗 O I_v
终 O B_v
于 O I_v
和 O O_y
主 O O_n
人 O B_v
团 O I_v
聚 O O_ul
了 O B_v
。 O I_v
。 O O_d

" O O_ul
谢 O O_x
谢 O O_x
书 O O_a
签 O B_n
很 B-Degree I_n
喜 B-Trigger B_m
欢 I-Trigger I_m
， O I_m
谢 O I_m
谢 O I_m
小 O I_m
p O I_m
p O I_m
的 O I_m
书 O I_m
签 O I_m
。 O I_m
m O I_m
u O O_x
a O B_l
" O I_l
" O I_l
" O O_x
" O O_x
m O B_n
u O I_n
a O B_d
。 O I_d
居 O O_c
然 O B_n
是 O I_n
我 B-Holder B_v
最 B-Degree I_v
喜 B-Trigger O_ul
欢 I-Trigger O_x
的 O O_x
那 O O_x
个 O O_x
。 O B_nr
" O I_nr

一 O I_n
年 O O_zg
多 O B_v
没 O I_v
有 O O_x
去 O B_nr
第 O I_nr
三 O O_a
极 O B_eng
吃 O I_eng
午 O O_uj
饭 O B_n
了 O I_n
， O O_x
今 O B_eng
天 O I_eng
去 O I_eng
吃 O O_x
了 O O_x
手 O O_x
抓 O O_x
饼 O B_eng
， O I_eng
排 O I_eng
队 O O_x
时 O B_d
间 O I_d
长 O O_v
了 O O_r
， O O_d
价 O B_v
格 O I_v
贵 O O_uj
了 O B_r
， O I_r
可 O O_x
是 O O_x
不 O O_x
好 O B_m
吃 O I_m
了 O O_m
， O B_v
失 B-Trigger I_v
望 I-Trigger O_v
啊 O B_ns
~ O I_ns
~ O I_ns
~ O O_v
~ O B_n
~ O I_n

回 O O_x
复 O B_t
居 O I_t
然 O O_v
又 O O_v
差 O O_ul
一 O O_n
点 O O_v
。 O O_n
俺 O O_x
的 O B_n
三 O I_n
比 O B_n
一 O I_n
啊 O O_a
！ O O_ul
这 O O_x
场 O B_n
球 O I_n
看 O O_a
得 O O_ul
太 B-Degree O_x
闷 B-Trigger B_c
了 O I_c
， O O_d
希 O B_v
望 O I_v
巴 O O_ul
西 O O_x
的 O B_v
那 O I_v
场 O O_zg
踢 O O_x
得 O O_x
好 O O_x
看 O O_x
点 O O_x
。 O O_x
1 O B_v
智 O I_v
利 O B_d
； O I_d
有 O O_d
请 O B_d
b O I_d
y O I_d
@ O O_x
澹 O O_r
台 O O_uj
宇 O B_j

" O O_m
看 O O_y
得 O O_x
人 B-Holder B_mq
恶 B-Negation I_mq
心 I-Negation O_n
, O O_v
吃 B-Cause O_ud
的 I-Cause O_d
蟑 I-Cause O_v
螂 I-Cause O_ul
舒 I-Cause O_x
服 I-Cause B_v
! O I_v
在 O B_ns
吃 O I_ns
饭 O O_uj
的 O B_mq
, O I_mq
千 O O_v
万 O O_ud
不 O B_v
要 O I_v
看 O O_m
~ O O_x
徐 O O_x
福 O B_ns
记 O I_ns
吃 O O_x
出 O O_v
蟑 O O_v
螂 O B_eng
… O I_eng
… O O_x
… O B_nr
… O I_nr
这 B-Holder O_nr
蟑 I-Holder O_x
螂 I-Holder O_x
应 I-Holder B_v
该 I-Holder I_v
死 I-Holder I_v
的 I-Holder B_n
很 B-Degree I_n
满 B-Trigger O_x
足 I-Trigger O_v
" O O_uj

等 O I_n
待 O B_a
那 O I_a
三 O O_x
个 O O_p
妖 O B_v
孽 O I_v
出 O O_uj
去 O O_x
买 O B_m
饭 O I_m
还 O B_df
没 O I_df
回 O O_v
来 O O_x
， O B_nr
我 O I_nr
都 O O_v
要 O B_v
饿 O I_v
死 O B_n
在 O I_n
酒 O O_x
店 O O_x
里 O O_x
了 O O_x
， O O_r
明 O B_n
天 O I_n
可 O B_v
以 O I_v
回 O O_v
家 O O_uj
了 O O_a
， O B_v
苏 O I_v
州 O O_x
保 O O_x
姆 O B_v
做 O I_v
的 O O_r
菜 O B_m
吃 O I_m
起 O B_n
来 O I_n
， O B_v
唉 O I_v
， O B_v
但 O I_v
是 O O_d
还 O O_v
有 O B_v
很 O I_v
多 O O_x
烦 B-Trigger O_r
心 O O_d
事 O O_v

看 B-Cause I_v
这 I-Cause O_p
情 I-Cause B_n
况 I-Cause I_n
下 I-Cause O_f
半 I-Cause O_ul
场 I-Cause O_x
一 I-Cause B_t
比 I-Cause I_t
一 I-Cause B_c
平 I-Cause I_c
局 I-Cause B_n
。 I-Cause I_n
斗 I-Cause O_ul
牛 I-Cause O_x
士 I-Cause B_ns
紧 I-Cause I_ns
张 I-Cause B_nrt
了 I-Cause I_nrt
吗 I-Cause O_v
下 I-Cause O_uj
半 I-Cause O_n
场 I-Cause O_v
一 I-Cause B_v
定 I-Cause I_v
要 I-Cause O_x
进 I-Cause O_zg
球 I-Cause O_x
啊 I-Cause B_c
。 O I_c
。 O B_v
。 O I_v
。 O B_m
是 O I_m
挺 B-Trigger B_n
可 I-Trigger I_n
惜 I-Trigger I_n
. O O_x
. O O_v
. O O_r
. O B_n
. O I_n
托 B-Cause B_n
雷 I-Cause I_n
斯 I-Cause I_n
没 I-Cause B_j
上 I-Cause I_j
真 B-Trigger O_m
可 I-Trigger B_n
惜 I-Trigger I_n
。 O O_x

又 O I_n
重 O I_n
新 O B_a
看 O I_a
了 O O_ul
一 O O_y
遍 O B_n
， O I_n
热 B-Trigger I_n
泪 I-Trigger B_d
盈 I-Trigger I_d
眶 I-Trigger O_v
哪 O B_n
~ O I_n
， O O_zg
还 O O_x
是 O O_x
最 B-Degree O_x
爱 B-Trigger O_x
c B-sent_Entity O_v
h I-sent_Entity O_d
a I-sent_Entity B_v
n I-sent_Entity I_v
d I-sent_Entity B_m
l I-sent_Entity I_m
e I-sent_Entity I_m
r I-sent_Entity I_m
！ O I_m
个 O B_nr
人 O I_nr
偏 O I_nr
好 O B_v
喜 O I_v
欢 O O_d
第 O B_v
五 O I_v
季 O O_x
开 O O_x
始 O O_d
~ O B_a
O O I_a
p O O_v
r O O_ul
a O B_m
h O I_m
老 O O_x
友 O B_l
记 O I_l
告 O I_l
别 O I_l
专 O O_r
访 O O_x

知 O B_c
道 O I_c
你 O B_a
一 O I_a
直 O B_eng
很 O I_eng
认 O I_eng
真 O I_eng
的 O I_eng
【 O I_eng
送 O I_eng
图 O I_eng
送 O O_x
图 O B_n
】 O I_n
宝 O B_d
在 O I_d
后 O B_v
台 O I_v
研 O B_m
究 O I_m
笛 O O_n
子 O B_v
。 O I_v
认 B-Trigger O_x
真 I-Trigger B_eng
的 I-Trigger I_eng
娃 I-Trigger I_eng
。 O I_eng
（ O I_eng
转 O B_nr
载 O I_nr
请 O I_nr
注 O B_v
明 O I_v
出 O B_v
处 O I_v
f O O_x
r O B_v
o O I_v
m O O_r
录 O B_d
制 O I_d
现 O O_zg
场 O B_ad
） O I_ad

同 B-Cause O_x
桌 I-Cause B_v
走 I-Cause I_v
了 I-Cause B_v
~ O I_v
很 B-Degree O_x
不 B-Trigger O_n
舍 I-Trigger O_p
得 I-Trigger B_n
， O I_n
因 B-Cause B_vn
为 I-Cause I_vn
她 I-Cause B_n
在 I-Cause I_n
这 I-Cause O_x
里 I-Cause B_ad
让 I-Cause I_ad
我 I-Cause O_uj
感 I-Cause O_n
到 I-Cause O_x
我 I-Cause O_x
回 I-Cause B_v
到 I-Cause I_v
了 I-Cause O_v
5 I-Cause B_v
0 I-Cause I_v
2 I-Cause B_v
~ I-Cause I_v
那 I-Cause B_eng
是 I-Cause I_eng
很 I-Cause I_eng
熟 I-Cause I_eng
悉 I-Cause B_v
的 I-Cause I_v
感 I-Cause B_n
觉 I-Cause I_n
， I-Cause O_x
久 I-Cause O_x
违 I-Cause B_n
的 I-Cause I_n
感 I-Cause O_v
觉 I-Cause O_ul
！ I-Cause O_x
！ I-Cause O_d
m I-Cause O_d
i I-Cause B_v
s I-Cause I_v
s I-Cause O_x
~ I-Cause B_c
！ I-Cause I_c
！ I-Cause O_r

是 O B_r
我 O I_r
想 O O_v
太 O O_r
多 O B_v
， O I_v
你 O O_r
总 O B_v
这 O I_v
样 O O_ul
说 O B_m
， O I_m
但 O I_m
你 O O_x
却 O O_r
没 O O_v
有 O O_d
， O B_v
真 O I_v
的 O O_uj
心 O B_n
疼 O I_n
我 O O_x
. O B_v
. O I_v
. O O_uj
在 O B_n
伤 O I_n
心 O O_x
欲 O O_x
绝 O B_eng
的 O I_eng
时 O I_eng
候 O I_eng
， O O_x
听 O O_x
这 O O_x
歌 O O_x
， O O_v
眼 B-sent_Entity O_r
泪 I-sent_Entity O_v
也 O O_d
情 B-Trigger O_m
不 I-Trigger O_x
自 I-Trigger O_r
禁 I-Trigger O_b
的 O B_r
不 O I_r
断 O O_v
往 O O_x
下 O O_c
落 O O_r
。 O O_d

确 O I_v
实 O O_x
如 O B_d
此 O I_d
！ O B_a
！ O I_a
！ O O_r
【 O B_m
上 O I_m
班 O I_m
族 O O_p
采 O B_i
访 O I_i
】 O I_i
即 O I_i
使 O O_uj
每 O B_n
天 O I_n
更 O O_x
更 O O_v
更 O B_nz
痛 B-Trigger I_nz
苦 I-Trigger O_x
地 O B_n
天 O I_n
天 O O_d
无 O B_i
偿 O I_i
加 O I_i
班 O I_i
， O O_uj
只 O B_d
为 O I_d
了 O O_zg
那 O B_v
些 O I_v
爱 O O_x
我 O O_x
的 O B_ad
和 O I_ad
我 O B_c
爱 O I_c
的 O O_x
人 O O_x
。 O O_x
。 O O_x
。 O B_nz
。 O I_nz

桃 O B_v
子 O I_v
妈 O O_x
很 O B_c
生 O I_c
气 O B_r
， O I_r
后 O O_d
果 O O_d
很 O O_d
严 O B_an
重 O I_an
， O O_uv
责 O B_t
问 O I_t
我 O B_v
过 O I_v
去 O B_v
这 O I_v
1 O O_x
1 O O_d
年 O B_p
爹 O I_p
是 O B_r
这 O I_r
么 O O_v
当 O O_r
的 O O_uj
. O O_c
. O O_r
. O O_v
我 B-Holder O_uj
也 O O_n
在 O O_x
自 B-Trigger O_x
责 I-Trigger O_x
思 I-Trigger O_x
过 I-Trigger O_x
。 O B_n
估 O I_n
计 O O_n
今 O O_d
晚 O B_n
没 O I_n
饭 O O_x
吃 O B_n
. O I_n
. O O_zg
. O B_a

发 O O_x
展 O B_n
商 O I_n
的 O O_r
员 O B_t
工 O I_t
素 O O_r
质 O B_m
越 O I_m
来 O O_m
越 O O_n
低 O O_v
， O B_r
悲 B-Trigger I_r
哀 I-Trigger O_p

回 O B_m
复 O I_m
？ O I_m
无 B-Trigger O_r
聊 I-Trigger O_d
啊 O O_p
！ O B_v
！ O I_v
！ O B_v
听 O I_v
说 O O_x
某 O B_v
人 O I_v
要 O B_t
来 O I_t
江 O B_v
苏 O I_v
， O O_v
真 O B_m
的 O I_m
吗 O I_m
？ O O_x
最 O B_n
好 O I_n
到 O I_n
南 O O_uj
京 O B_n
！ O I_n
！ O I_n
！ O I_n
！ O B_i
好 O I_i
久 O I_i
没 O I_i
见 O O_x
某 O B_a
人 O I_a
了 O O_x
. O B_v
. O I_v
. O O_x
. O B_a
. O I_a
. O O_zg
. O O_x
. O O_x
. O O_x
. O B_v

无 O B_r
法 O I_r
自 O O_v
拔 O O_v
地 O B_ns
喜 B-Trigger I_ns
欢 I-Trigger O_x
上 O B_d
你 O I_d
， O O_y
给 O O_x
我 O B_a
力 O I_a
量 O O_v
， O B_ns
以 O I_ns
后 O O_x
的 O O_x
日 O O_x
子 O O_x
没 O B_i
有 O I_i
你 O I_i
怎 O O_v
么 O B_r
办 O I_r
， O O_ul
不 O B_m
解 O I_m
释 O I_m
轉 O I_m
發 O I_m
微 O I_m
博 O I_m
。 O I_m
因 O I_m
為 O I_m
你 O O_x
是 O B_i
羅 O I_i
志 O I_i
祥 O I_i
， O O_uv
所 O B_v
以 O I_v
更 O O_f
加 O O_r
愛 O O_x
你 O O_p

4 O O_x
天 O B_c
之 O I_c
後 O O_r
會 O O_v
得 O B_nr
到 O I_nr
很 O I_nr
多 O O_x
。 O B_c
希 B-Trigger I_c
望 I-Trigger B_d
大 O I_d
家 O O_v
都 O O_r
幸 O O_x
福 O O_o
. O O_x
. O O_x
. O O_m
. O B_t
. O I_t

哎 O B_m
呀 O I_m
。 O B_t
。 O I_t
。 O O_x
没 O B_m
头 O I_m
脑 O B_t
和 O I_t
不 O O_x
高 O O_x
兴 O O_zg
今 O B_n
天 O I_n
也 O O_x
换 O O_m
发 O B_nr
型 O I_nr
了 O O_nr
。 O O_v
。 O B_v
。 O I_v
我 O B_m
们 O I_m
觉 O O_x
得 O B_v
， O I_v
发 O B_n
型 O I_n
真 O O_d
的 O B_a
真 B-Degree I_a
的 I-Degree B_m
很 I-Degree I_m
重 B-Trigger I_m
要 I-Trigger I_m
。 O I_m

很 B-Degree B_e
厉 B-Trigger I_e
害 I-Trigger O_x
啊 O O_x
. O O_x
. O B_l
唉 O I_l
~ O I_l
~ O O_c
~ O O_d
人 O B_b
都 O I_b
是 O B_t
现 O I_t
实 O O_d
的 O O_v
！ O B_vn
！ O I_vn
！ O O_ul
广 O O_x
美 O O_x
学 O O_x
生 O B_r
何 O I_r
伟 O B_v
锋 O I_v
毕 O O_x
业 O B_vn
作 O I_vn
品 O B_d
- O I_d
《 O B_d
小 O I_d
胖 O O_zg
妞 O B_a
》 O I_a
很 O O_x
好 O O_x
看 O O_zg
很 O B_a
好 O I_a
看 O O_y
！ O B_m
！ O I_m
强 O O_e
烈 O O_x
推 O O_x
荐 O O_x
！ O O_n
！ O O_d

为 O B_n
毛 O I_n
是 O O_uj
宝 O O_x
钗 O O_x
， O O_x
咱 B-Holder B_ns
明 B-Degree I_ns
明 I-Degree B_n
最 I-Degree I_n
喜 B-Trigger B_nr
欢 I-Trigger I_nr
林 B-sent_Entity I_nr
妹 I-sent_Entity B_n
妹 I-sent_Entity I_n
~ O B_n
~ O I_n
~ O O_x
果 O O_x
然 O O_a
我 B-Holder B_n
最 B-Degree I_n
愛 B-Trigger O_x
湘 B-sent_Entity O_zg
雲 I-sent_Entity B_v
黛 I-sent_Entity I_v
玉 I-sent_Entity O_zg
。 O B_v
【 O I_v
附 O O_x
图 O O_x
： O B_i
金 O I_i
陵 O I_i
十 O I_i
二 O O_x
金 O O_x
钗 O O_x
的 O O_p
星 O O_nr
座 O O_v
与 O B_nr
生 O I_nr
肖 O O_x
】 O O_r

。 O I_t
。 O O_d
。 O B_v
? O I_v
8 O B_nr
0 O I_nr
后 O I_nr
? O O_x
奔 O O_x
3 O O_x
? O B_d
没 O I_d
房 O O_r
? O O_d
没 O O_v
钱 O O_j
? O B_nr
没 O I_nr
车 O I_nr
? O O_x
没 O O_x
经 O B_n
验 O I_n
? O O_x
未 O B_nr
婚 O I_nr
? O B_i
没 B-Cause I_i
死 I-Cause I_i
看 I-Cause I_i
到 I-Cause O_uj
这 I-Cause B_n
个 I-Cause I_n
最 I-Cause O_p
后 I-Cause B_n
一 I-Cause I_n
个 I-Cause O_x
， O O_x
我 B-Holder O_x
还 B-Degree O_x
是 I-Degree O_x
有 I-Degree O_x
点 I-Degree B_m
欣 B-Trigger I_m
慰 I-Trigger O_t
的 I-Trigger O_x
. O O_v
. O O_m
. O O_x

回 O I_v
复 O O_x
， O O_v
因 B-Cause O_n
为 I-Cause O_x
今 I-Cause B_v
天 I-Cause I_v
农 I-Cause O_x
行 I-Cause O_v
发 I-Cause B_n
行 I-Cause I_n
， O O_x
怎 O B_v
么 O I_v
也 O O_x
得 O O_v
让 O O_v
大 B-sent_Entity B_v
盘 I-sent_Entity I_v
庆 B-Trigger B_r
祝 I-Trigger I_r
一 I-Trigger B_f
下 I-Trigger I_f
， O B_m
明 O I_m
天 O O_x
就 O O_r
说 O B_c
不 O I_c
好 O B_n
了 O I_n
。 O B_v
) O I_v
今 O O_uj
天 O B_m
很 O I_m
可 O I_m
能 O O_x
跌 O B_v
- O I_v
快 O O_x
乐 O B_c
炒 O I_c
股 O B_t
开 O I_t
心 O B_j
理 O I_j
财 O B_v

回 O O_x
复 O B_r
看 O I_r
出 O O_d
来 O O_ud
了 O O_v
！ O B_n
你 O I_n
是 O B_v
怪 O I_v
蜀 O B_m
黍 O I_m
。 O O_x
。 O B_t
。 O I_t
。 O O_d
。 O O_v
。 O B_d
这 O I_d
么 O O_ul
欠 O O_x
啊 O O_x
还 O B_t
戴 O I_t
个 O O_zg
蝴 O B_v
蝶 O I_v
结 O O_v
… O O_x
不 O B_a
过 O I_a
我 B-Holder B_v
喜 B-Trigger I_v
欢 I-Trigger B_v
这 O I_v
眼 B-Property B_v
神 I-Property I_v
。 O O_x
。 O B_v
。 O I_v
很 O O_v
想 O B_v
虐 O I_v
待 O O_ul
一 O O_x
下 O O_r
。 O O_v
。 O O_v
。 O B_n

我 O O_x
想 O O_x
对 O O_x
某 O O_x
水 O O_x
瓶 O O_x
说 O B_r
一 O I_r
句 O O_v
“ O O_y
对 B-Trigger O_d
不 I-Trigger O_v
起 I-Trigger O_q
” O B_n
双 O I_n
子 O I_n
很 O O_x
对 O B_c
， O I_c
双 O O_r
子 O B_v
很 O I_v
害 O O_r
怕 O B_n
亲 O I_n
人 O O_x
的 O O_x
压 O O_x
力 O O_d
， O O_v
表 O B_v
面 O I_v
上 O B_m
看 O I_m
不 O O_x
出 O O_x
来 O O_x
， O O_x
其 O O_r
实 O O_v
已 O O_p
经 O O_r
崩 O B_n
溃 O I_n
了 O O_v
！ O B_m
。 O I_m
不 O O_x
被 O B_l
情 O I_l
人 O I_l
关 O O_x
注 O B_n
。 O I_n

昨 O O_p
天 O O_x
晚 O B_n
上 O I_n
， O O_zg
偶 B-sent_Entity B_v
的 I-sent_Entity I_v
心 I-sent_Entity B_n
情 I-sent_Entity I_n
沮 B-Trigger O_uj
丧 I-Trigger B_n
到 B-Degree I_n
了 I-Degree O_x
极 I-Degree B_n
点 I-Degree I_n

今 O B_v
天 O I_v
天 O I_v
气 O I_v
狂 O O_x
热 O B_d
， O I_d
事 O B_d
情 O I_d
狂 O B_v
多 O I_v
， O O_ul
心 B-sent_Entity O_x
情 I-sent_Entity O_x
超 B-Degree O_d
烦 B-Negation O_p
。 O B_n
幸 O I_n
而 O B_v
球 O I_v
学 O O_x
妹 O O_x
为 O B_t
了 O I_t
做 O I_t
了 O I_t
一 O O_x
件 O O_n
令 O O_uj
老 O B_n
衲 O I_n
十 B-Degree B_a
分 I-Degree I_a
感 B-Trigger O_v
动 I-Trigger O_ul
的 O B_d
事 B-sent_Entity I_d
情 I-sent_Entity O_x
， O B_i
如 O I_i
春 O I_i
风 O I_i
化 O B_a
雨 O I_a
， O O_x
将 O B_n
俺 O I_n
内 O O_d
心 O O_m
烦 O O_x
躁 O B_n
全 O I_n
部 O B_v
灭 O I_v
了 O O_x
。 O B_d

一 O O_n
早 O B_n
起 O I_n
来 O B_p
得 O I_p
知 O O_v
噩 O O_ul
耗 O B_m
， O I_m
好 B-Trigger O_v
难 I-Trigger B_nr
过 I-Trigger I_nr
。 O B_m
但 O I_m
愿 O B_v
负 O I_v
能 O O_uj
量 O B_n
能 O I_n
激 O O_x
发 O O_v
出 O B_l
更 O I_l
多 O I_l
的 O I_l
正 O O_x
能 O O_d
量 O O_r
。 O B_n
也 O I_n
但 O B_a
愿 O I_a
正 O B_n
能 O I_n
量 O O_v
的 O O_ul
出 O O_x
现 O O_x
， O B_d
永 O I_d
远 O B_v
不 O I_v
是 O B_v
以 O I_v
这 O B_n
样 O I_n
的 O O_x
方 O O_a
式 O B_v
。 O I_v

" O B_v
看 B-Cause I_v
着 I-Cause O_v
这 I-Cause B_n
个 I-Cause I_n
真 B-Degree O_v
是 I-Degree B_v
开 B-Trigger I_v
心 I-Trigger O_v
~ O O_d
笑 B-Trigger O_m
死 B-Degree O_uj
了 I-Degree O_a
~ O B_n
办 O I_n
公 O O_x
室 O O_d
看 O B_v
不 O I_v
了 O O_d
, O B_n
先 O I_n
转 O O_uj
回 O B_v
家 O I_v
再 O O_x
看 O B_d
! O I_d
哈 B-Trigger B_c
哈 I-Trigger I_c
哈 I-Trigger O_p
， O B_r
太 O I_r
好 O O_uj
玩 O B_n
了 O I_n
" O O_x

新 O O_x
的 O B_v
开 O I_v
始 O B_r
， O I_r
让 O B_d
我 B-sent_Entity I_d
们 I-sent_Entity B_v
心 I-sent_Entity I_v
灵 I-sent_Entity O_x
继 O O_v
续 O O_v
坚 B-Trigger O_ul
强 I-Trigger O_x
下 O B_n
去 O I_n
！ O I_n
走 B-Trigger O_v
出 I-Trigger B_v
阴 I-Trigger I_v
霾 I-Trigger O_x
。 O O_d
。 O O_v
。 O B_n
或 O I_n
许 O O_d
这 O O_v
一 O O_x
片 O B_o
灰 O I_o
， O I_o
大 O O_x
家 O O_d
今 O B_v
天 O I_v
心 O O_ul
情 O O_x
都 O O_x
不 O O_a
太 O O_uj
好 O B_v
~ O I_v
中 O O_x
国 O O_v
人 O B_r
， O I_r
加 O B_n
油 O I_n
。 O B_v
。 O I_v
。 O B_v

很 O B_t
好 O I_t
很 O O_x
好 O B_v
可 O I_v
恶 O B_n
益 O I_n
晒 O O_x
他 O O_x
地 O O_x
啦 O B_d
原 O I_d
來 O O_r
是 O B_m
真 B-Degree I_m
的 I-Degree O_n
居 O O_x
然 O B_n
男 O I_n
女 O B_t
混 O I_t
住 O B_n
. O I_n
. O O_d
. O B_v
5 O I_v
栋 O I_v
唔 O O_x
得 O B_ns
了 O I_ns
哦 O O_n
. O O_x
5 O B_v
栋 O I_v
最 O O_x
终 O O_x
系 O O_x
男 O O_x
女 O B_d
混 O I_d
宿 O B_a
， O I_a
不 O B_v
过 O I_v
有 O O_nr
班 O O_v
白 O B_r
痴 O I_r
~ O O_y
未 O B_d
见 O I_d
过 O O_v
女 O B_d
咩 O I_d
？ O B_d

哇 O B_n
貓 O I_n
很 O B_v
型 O I_v
鴨 O B_m
！ O I_m
陈 O I_m
豪 O I_m
介 O O_q
绍 O O_y
新 O O_ud
剧 O O_ul
《 O O_e
公 O B_m
主 O I_m
嫁 O O_m
到 O B_d
》 O I_d
片 O O_v
段 O B_n
2 O I_n
0 O B_v
1 O I_v
0 O O_x
- O B_c
0 O I_c
8 O O_v
- O O_n
2 O B_nr
1 O I_nr
明 O O_x
晚 O O_d
9 O O_v
3 O O_ug
0 O O_b
， O O_o
希 B-Trigger O_x
望 I-Trigger O_x
你 O O_y
哋 O O_n
睇 O O_d
的 O O_k
开 O O_ng
心 O O_x
！ O B_nr

？ O B_v
？ O I_v
？ O B_n
点 O I_n
解 O O_x
会 O B_n
甘 O I_n
既 O O_v
今 O O_v
天 O O_x
很 O B_m
累 O I_m
哦 O B_m
~ O I_m
~ O I_m
近 O I_m
排 O O_x
真 O B_m
的 O I_m
好 O O_x
缺 O B_m
乏 O I_m
安 O B_t
全 O I_t
感 O B_m
， O I_m
对 O I_m
所 O O_x
有 O B_v
野 O I_v
都 O O_r
害 O O_y
怕 O O_vg
， O O_uj
快 B-Trigger B_v
D I-Trigger I_v
过 I-Trigger O_x
尼 I-Trigger O_x
个 I-Trigger O_x
星 I-Trigger O_x
期 I-Trigger O_x
吧 I-Trigger B_v
！ O I_v
！ O O_v
将 O O_nr
烦 O O_c
恼 O B_t
抛 O I_t
掉 O O_d
~ O O_v
~ O O_e

虽 B-Cause O_x
然 I-Cause O_a
咱 I-Cause O_v
小 I-Cause B_d
同 I-Cause I_d
学 I-Cause O_a
红 I-Cause B_v
包 I-Cause I_v
压 I-Cause B_nr
的 I-Cause I_nr
是 I-Cause I_nr
重 I-Cause O_x
庆 I-Cause O_p
， I-Cause B_b
因 I-Cause I_b
为 I-Cause O_b
偶 I-Cause O_d
知 I-Cause B_v
道 I-Cause I_v
肯 I-Cause O_x
定 I-Cause O_a
是 I-Cause O_eng
这 I-Cause B_nr
个 I-Cause I_nr
结 I-Cause O_q
果 I-Cause B_t
！ I-Cause I_t
但 I-Cause O_y
内 I-Cause O_x
心 I-Cause O_x
咱 I-Cause O_d
小 I-Cause B_a
同 I-Cause I_a
学 I-Cause B_v
是 I-Cause I_v
希 I-Cause O_x
望 I-Cause O_x
沈 I-Cause O_x
阳 I-Cause B_c
胜 I-Cause I_c
的 I-Cause O_r
！ I-Cause O_n
比 I-Cause B_n
赛 I-Cause I_n
结 I-Cause B_n
束 I-Cause I_n
了 I-Cause O_v
， O O_uj
心 B-Degree O_v
有 I-Degree B_ns
点 I-Degree I_ns
痛 B-Trigger O_x
。 O B_c
。 O I_c
。 O O_d

回 O I_v
复 O B_v
我 O I_v
也 O O_v
是 O B_r
临 O I_r
时 O B_n
救 O I_n
场 O O_x
的 O O_c
昨 O B_n
天 O I_n
在 O O_r
华 O O_n
鼎 O B_n
奖 O I_n
俺 O O_v
主 O B_v
持 O I_v
红 O B_ns
地 O I_ns
毯 O O_v
时 O O_uj
遇 O O_x
见 O B_vn
付 O I_vn
辛 O B_v
博 O I_v
， O O_ul
我 O O_x
开 B-Trigger O_n
玩 I-Trigger B_v
笑 I-Trigger I_v
说 O I_v
. O O_x
大 O O_x
家 O O_x
可 O O_x
别 O B_v
叫 O I_v
成 O O_r
负 O O_d
心 O O_v
汉 O B_b
啊 O I_b
！ O B_n
这 O I_n
位 O O_uj
同 O B_t
学 O I_t
是 O O_p
真 O B_nz
的 O I_nz
很 O I_nz
帅 O O_r

今 O I_v
天 O B_nz
终 O I_nz
于 O I_nz
上 O O_n
了 O B_v
外 O I_v
教 O B_nr
的 O I_nr
课 O I_nr
~ O O_x
~ O O_r
比 O B_v
想 O I_v
象 O I_v
中 O O_v
简 O O_m
单 O B_n
、 O I_n
啊 B-Trigger B_v
哈 I-Trigger I_v
哈 I-Trigger B_v
。 O I_v
是 O B_n
个 O I_n
很 O I_n
n O O_zg
i O O_x
c O B_rz
e O I_rz
的 O B_n
人 O I_n
。 O O_v
可 O B_d
W O I_d
不 O O_d
幸 O O_a
中 O O_x
招 O B_t
， O I_t
上 O B_d
台 O I_d
对 O O_f
话 O O_ul

爱 O I_n
. O O_uj
. O O_n
. O O_x
. O O_x
. O O_p
. O B_n
. O I_n
. O O_f
. O B_a
感 B-sent_Entity I_a
动 I-sent_Entity O_x
的 I-sent_Entity O_zg
M I-sent_Entity B_o
V I-sent_Entity I_o
可 O O_x
能 O O_v
有 O O_q
点 O O_d
老 O B_eng
了 O I_eng
但 O I_eng
是 O I_eng
真 B-Degree O_uj
的 I-Degree O_n
是 I-Degree O_x
不 B-Trigger O_v
错 I-Trigger O_eng
， O B_a
没 O I_a
看 O B_j
过 O I_j
的 O O_x
仔 O B_ns
细 O I_ns
看 O B_n
一 O I_n
下 O O_x
吧 O O_nr
~ O B_m
~ O I_m
~ O I_m
最 O I_m
后 O I_m
一 O I_m
句 O I_m
话 O I_m
“ O I_m
窝 O B_v
爱 O I_v
侬 O O_uj
” O B_eng

嘘 O B_v
。 O I_v
。 O B_n
再 O I_n
告 O O_a
诉 O O_ul
大 O B_c
家 O I_c
一 O B_d
个 O I_d
小 O O_v
秘 O B_a
密 O I_a
！ O O_x
哈 O O_v
哈 O B_v
我 O I_v
们 O O_uj
都 O B_ad
姓 O I_ad
周 O O_v
好 B-Trigger B_m
开 I-Trigger I_m
心 I-Trigger O_y
。 O O_x
。 O O_x
。 O O_x
好 O B_f
有 O I_f
缘 O B_m
庆 O I_m
幸 O O_n
的 O O_x
是 O O_n
我 O O_v
们 O O_g
都 O O_x
很 O O_x
聊 O O_e
的 O O_x
来 O O_x
哦 O O_d
。 O B_v

你 O B_n
們 O I_n
需 O B_m
要 O I_m
的 O O_a
是 O B_n
一 O I_n
個 O O_x
新 O B_o
的 O I_o
瑪 O B_r
麗 O I_r
紀 O O_d
念 O O_v
我 O O_nr
刹 O B_l
那 O I_l
間 O I_l
的 O O_x
最 O O_x
愛 O O_x
。 O O_a
瑪 O B_n
麗 O I_n
。 O B_v
玛 B-Holder I_v
丽 I-Holder O_uj
开 B-Trigger O_v
心 I-Trigger B_r
了 O I_r
两 O O_d
天 O B_a
， O I_a
音 O O_uj
乐 O O_v
节 O O_e
结 O O_x
束 O O_x
了 O B_r
。 O I_r
玛 O B_v
丽 O I_v
死 O O_uj
了 O O_v
。 O B_m

最 O O_a
近 O O_uj
比 B-Degree B_nr
较 I-Degree I_nr
烦 B-Trigger I_nr
， O O_v
比 B-Degree O_r
较 I-Degree B_t
烦 B-Trigger I_t
， O O_f
比 B-Degree O_uj
较 I-Degree B_a
烦 B-Trigger I_a
！ O O_x
！ O B_nr
！ O I_nr

今 O B_nr
天 O I_nr
一 O B_v
直 O I_v
下 O O_ul
雨 O B_m
， O I_m
我 O O_x
带 O B_n
着 O I_n
孩 O I_n
子 O B_v
们 O I_v
来 O O_ul
军 O O_x
训 O B_nr
， O I_nr
风 O O_v
很 O O_ul
冷 O O_x
， O O_x
人 O B_f
也 O I_f
难 O B_l
免 O I_l
消 O I_l
沉 O O_x
。 O B_l
这 O I_l
时 O I_l
又 O O_x
听 O B_l
说 O I_l
霍 O I_l
全 O O_x
走 O O_x
了 O O_x
， O O_x
老 O B_t
天 O I_t
也 O B_d
哭 O I_d
了 O B_v
。 O I_v
我 O O_x
真 B-Degree O_r
心 I-Degree O_v
很 I-Degree O_uz
舍 B-Trigger B_n
不 I-Trigger I_n
得 I-Trigger O_k
的 O O_v
师 O B_n
弟 O I_n
。 O O_x

回 O O_d
复 O O_a
你 O O_x
确 O O_n
定 O O_d
是 O B_d
李 O I_d
晨 O B_v
？ O I_v
那 O O_x
时 O B_r
候 O I_r
小 O O_d
的 O B_v
很 O I_v
呢 O B_nr
， O I_nr
因 O O_v
为 O O_ul
这 O O_x
个 O B_t
片 O I_t
子 O O_d
好 O O_v
象 O O_ul
还 O O_x
拿 O O_r
过 O B_d
什 O I_d
么 O O_zg
奖 O B_v
， O I_v
呵 O I_v
呵 O O_uj
！ O B_n
希 B-Trigger I_n
望 I-Trigger O_x
幸 O O_x
运 O B_v
的 O I_v
观 O O_r
众 O B_v
朋 O I_v
友 O O_v
可 O B_nr
以 O I_nr
拿 O O_x
到 O O_r
这 O B_n
些 O I_n
签 O O_a
名 O O_uj
海 O O_d
报 O O_y
。 O O_x

诶 O I_c
呦 O B_r
~ O I_r
美 O B_n
人 O I_n
尖 O B_n
。 O I_n
。 O O_d
。 O O_v
: O O_ug
腰 O B_r
带 O I_r
好 O O_n
亮 O O_x
好 O B_v
欧 O I_v
喷 O O_x
～ O B_v
: O I_v
， O B_a
你 O I_a
的 O O_uj
皮 O B_n
带 O I_n
太 O B_n
O O I_n
P O B_c
E O I_c
N O B_v
了 O I_v
！ O B_r
你 O I_r
的 O B_v
裤 O I_v
裆 O B_n
太 O I_n
大 O O_x
了 O O_x
！ O O_e
其 O O_e
实 O O_x
更 B-Degree O_j
喜 B-Trigger O_n
欢 I-Trigger O_a
这 B-sent_Entity O_x
个 I-sent_Entity O_x
造 I-sent_Entity O_x
型 I-sent_Entity O_x

看 O I_n
完 O O_a
了 O O_v
韩 O O_a
版 O O_j
魔 O O_v
王 O O_x
， O O_x
感 O O_x
觉 O O_r
过 O O_uj
程 O B_n
总 O I_n
是 O O_n
精 O B_eng
彩 O I_eng
的 O I_eng
， O I_eng
结 O O_ul
局 O O_x
总 O O_r
是 O O_uj
太 O B_n
快 O I_n
太 O O_d
简 O O_a
单 O O_ul
的 O O_x
。 O B_d
。 O I_d
好 B-Degree O_d
压 B-Trigger B_v
抑 I-Trigger I_v
。 O B_r
。 O I_r
抓 O B_n
紧 O I_n
找 O O_x
个 O B_v
欢 O I_v
快 O O_ul
点 O O_j
的 O O_n
电 O B_n
视 O I_n
剧 O O_x
调 O B_n
整 O I_n
一 O B_n
下 O I_n
心 O B_c
情 O I_c
。 O B_n
。 O I_n

哈 B-Trigger O_x
哈 I-Trigger B_n
哈 I-Trigger I_n
冷 O B_c
兔 O I_c
我 O O_d
每 O O_a
天 O O_n
织 O B_a
这 O I_a
么 O O_uj
多 O O_x
微 O O_x
博 O O_a
我 O B_v
容 O I_v
易 O O_x
嘛 O O_x
， O B_v
你 O I_v
们 O O_v
都 O O_q
不 O B_a
！ O I_a
潜 O O_m
水 O O_uj
很 O B_n
过 O I_n
瘾 O I_n
吗 O B_vn
？ O I_vn
这 O B_m
是 O I_m
不 O B_n
道 O I_n
德 O O_x
的 O O_x
。 O O_x
。 O B_o
。 O I_o
。 O I_o
伊 O O_a
面 O O_ng
很 O O_r
生 O B_r
气 O I_r
， O O_v
冷 O B_r
兔 O I_r
很 O B_nr
害 O I_nr
怕 O I_nr
。 O O_r
。 O B_a
。 O I_a
。 O O_y

罗 O B_r
恩 O I_r
好 O O_d
帅 O O_d
~ O O_x
~ O B_n
卧 O I_n
去 O O_zg
！ O B_n
！ O I_n
！ O O_y
罗 O O_x
恩 O O_r
童 O O_v
鞋 O B_i
您 O I_i
真 O I_i
的 O O_uj
太 O O_x
适 O O_x
合 O O_x
露 O O_x
额 O O_j
头 O O_n
太 O O_d
适 O B_n
合 O I_n
露 O O_x
额 O O_a
头 O O_ng
了 O O_d
！ O B_v
！ O I_v
！ O O_x
帅 O O_x
到 O O_x
偶 O O_x
了 O O_x
嘤 O B_nr
嘤 O I_nr
嘤 O B_n
— O I_n
— O O_x
— O O_x
— O O_v
— O O_v
— O O_x
T B-Trigger O_x
A I-Trigger O_x
T I-Trigger B_nr

" O B_nr
太 B-Degree I_nr
冷 B-Trigger O_zg
靜 I-Trigger B_d
太 B-Degree I_d
理 B-Trigger O_d
性 I-Trigger B_v
, O I_v
越 O O_v
想 O B_n
平 O I_n
衡 O O_d
越 O B_v
失 O I_v
衡 O O_v
, O B_n
連 O I_n
自 O O_ul
己 O O_x
都 O O_x
頂 O O_x
唔 O O_a
順 O O_v
! O O_n
變 O O_ul
得 O O_o
越 B-Degree O_o
來 I-Degree O_o
越 I-Degree O_x
冷 B-Trigger O_x
靜 I-Trigger O_x
, O O_x
我 O O_x
真 O O_x
的 O B_eng
不 O I_eng
是 O I_eng
我 O O_x
了 O O_x
! O B_ns
" O I_ns

你 B-Trigger I_nr
们 I-Trigger B_n
俩 I-Trigger I_n
口 I-Trigger O_x
子 I-Trigger O_d
也 I-Trigger O_v
太 I-Trigger B_a
浪 I-Trigger I_a
漫 I-Trigger O_d
了 I-Trigger B_a
吧 I-Trigger I_a
， O O_x
嘿 O O_zg
嘿 O B_r
嘿 O I_r
嘿 O O_d
。 O O_v
。 O O_y
就 O O_d
喜 O O_x
欢 O B_v
这 O I_v
样 O B_d
开 O I_d
车 O I_d
！ O B_a
！ O I_a
！ O O_x
温 O O_r
馨 O B_d
。 O I_d
。 O B_c

你 O O_r
住 O O_ul
的 O O_x
有 O O_x
安 O O_x
全 O B_r
感 O I_r
么 O O_m
. O B_n
. O I_n
我 B-Holder O_d
喜 B-Trigger O_d
欢 I-Trigger B_a
. O I_a
. O O_ul
. O O_y
颜 B-Cause O_x
色 I-Cause B_o
太 I-Cause I_o
鲜 I-Cause B_o
了 I-Cause I_o
; O O_x
住 O O_x
进 O O_d
去 O B_v
会 O I_v
不 O B_r
习 O I_r
惯 O B_v
的 O I_v
. O O_x
你 O O_x
是 O O_x
不 O B_nr
是 O I_nr
很 O O_x
想 O O_x
在 O O_x
有 O O_r
生 O O_v
之 O O_uj
年 O O_v
能 O B_nr
住 O I_nr
进 O I_nr
这 O O_nr
样 O B_m
的 O I_m
房 O O_r
间 O B_v
？ O I_v

回 O I_m
复 O I_m
更 O B_n
加 O I_n
杯 B-Trigger B_ns
具 I-Trigger I_ns
的 O O_ul
是 O O_x
密 O O_v
保 O B_v
给 O I_v
忘 O O_v
了 O O_d
， O B_n
这 O I_n
下 O O_uj
真 O O_m
的 O O_r
是 O B_l
把 O I_l
我 O I_l
逼 O O_d
上 O O_v
绝 O O_p
路 O B_l
了 O I_l
杯 O I_l
具 O I_l
突 O B_v
然 O I_v
怎 O O_v
么 O B_r
两 O I_r
个 O O_uj
Q O B_n
Q O I_n
号 O O_x
同 O O_x
时 O B_v
被 O I_v
盗 O B_d
用 O I_d
， O B_n
我 B-Trigger I_n
的 I-Trigger O_uj
天 I-Trigger O_v
呐 I-Trigger O_a
， I-Trigger B_v
哎 I-Trigger I_v
。 I-Trigger O_v
。 I-Trigger O_ul
。 I-Trigger O_x

哎 O O_v
。 O B_d
。 O I_d
英 B-sent_Entity O_v
格 I-sent_Entity O_p
兰 I-sent_Entity O_r
这 O O_v
次 O O_f
太 B-Degree B_m
惨 B-Negation I_m
了 I-Negation O_ul
。 O O_q
。 O O_v
。 O B_ad
一 O I_ad
辈 O B_r
子 O I_r
有 O B_m
几 O I_m
个 O B_n
4 O I_n
年 O I_n
， O B_c
哎 O I_c
. O B_n
. O I_n
. O O_p
贝 O O_x
克 O O_r
汉 O O_uj
姆 O B_n
— O I_n
— O O_x
南 O O_e
非 O O_x
球 O O_x
场 O O_x
上 O O_x
一 O O_e
个 O O_x
孤 B-Negation O_x
独 I-Negation B_ns
寂 I-Negation I_ns
寥 I-Negation I_ns
的 O B_r
身 B-sent_Entity I_r
影 I-sent_Entity O_d
， O O_a
再 O O_ul
见 O O_x
！ O O_x

早 B-Trigger B_m
安 I-Trigger I_m
， O I_m
今 O O_v
天 O B_m
會 O I_m
是 O O_m
很 O O_m
美 O O_x
好 O O_e
的 O B_m
一 O I_m
條 O I_m
天 O B_nr
， O I_nr
好 O I_nr
心 O I_nr
情 O O_x
: O O_x
) O B_ns
真 O I_ns
正 O B_n
的 O I_n
勇 O I_n
者 O B_m
， O I_m
不 O B_a
是 O I_a
没 O B_z
有 O I_z
眼 O O_uj
泪 O B_n
的 O I_n
人 O O_x
， O B_v
而 O I_v
是 O O_x
含 O O_x
着 O B_n
眼 O I_n
泪 O O_x
奔 O B_t
跑 O I_t
的 O O_v
人 O O_v
。 O O_d
早 O B_a
安 O I_a

宝 O B_m
宝 O I_m
每 O O_n
天 O O_x
好 O O_a
辛 O B_n
苦 O I_n
啊 O O_x
~ O O_x
~ O B_d
好 B-Degree I_d
心 B-Trigger O_uj
疼 I-Trigger B_n
嘉 B-sent_Entity I_n
哥 I-sent_Entity O_x
生 O B_c
日 O I_c
快 O B_v
乐 O I_v
。 O B_n
希 O I_n
望 O O_uj
能 O O_n
有 O O_x
开 O B_c
心 O I_c
的 O O_v
一 O O_uz
天 O B_n
。 O I_n
谢 O B_v
谢 O I_v
围 O O_uj
着 O O_n
给 O O_x
我 O B_n
生 O I_n
日 O O_x
祝 O B_nr
福 O I_nr
的 O B_r
每 O I_r
一 O O_a
位 O B_a
， O I_a
我 B-Holder O_zg
会 B-Degree O_x
更 I-Degree O_x
加 I-Degree O_a
快 B-Trigger B_a
乐 I-Trigger I_a
！ O B_nr

宝 O B_l
宝 O I_l
. O I_l
. O I_l
. O O_x
亲 B-Holder B_v
妈 I-Holder I_v
看 O O_v
到 O O_v
这 O B_v
段 O I_v
哭 B-Trigger O_uj
了 I-Trigger B_m
. O I_m
. O O_x
. O B_nr
. O I_nr
最 O B_v
后 O I_v
笔 O O_p
笔 O O_r
说 O B_t
， O I_t
谢 B-Trigger B_nr
谢 I-Trigger I_nr
我 O O_uj
的 O O_r
亲 O B_m
们 O I_m
， O O_x
在 B-Cause B_n
这 I-Cause I_n
么 I-Cause B_d
热 I-Cause I_d
的 I-Cause B_a
天 I-Cause I_a
里 I-Cause O_x
还 I-Cause O_x
这 I-Cause B_nr
么 I-Cause I_nr
热 I-Cause B_m
情 I-Cause I_m
f O I_m
r O B_n
o O I_n
m O B_v
武 O I_v
汉 O B_r
商 O I_r
演 O O_v
活 O O_ul
动 O B_m
群 O I_m

畅 B-Cause I_m
畅 I-Cause B_f
， I-Cause I_f
看 I-Cause B_n
到 I-Cause I_n
你 I-Cause O_v
更 I-Cause O_x
新 I-Cause B_nr
心 I-Cause I_nr
情 I-Cause O_r
真 I-Cause O_uj
的 I-Cause B_n
不 I-Cause I_n
一 I-Cause O_x
样 I-Cause O_p
咧 I-Cause B_r
！ I-Cause I_r
好 B-Degree O_a
开 B-Trigger O_uj
心 I-Trigger B_s
， O I_s
好 B-Degree O_d
贴 B-Trigger B_r
心 I-Trigger I_r
， O B_n
好 B-Degree I_n
幸 B-Trigger B_eng
福 I-Trigger I_eng
… O I_eng
… O I_eng
让 O B_ns
大 O I_ns
家 O B_n
等 O I_n
久 O B_vn
了 O I_vn
还 O O_n
不 O O_x
太 O B_a
会 O I_a
用 O O_x
微 O B_v
博 O I_v
中 O O_r
. O B_d
. O I_d
. O B_n
. O I_n
. O B_d
. O I_d

最 O B_r
后 O I_r
一 O O_v
个 O O_x
。 O B_l
。 O I_l
。 O I_l
你 O O_x
是 O O_a
我 O B_v
的 O I_v
太 O O_x
阳 O O_a
月 O B_a
亮 O I_a
小 O O_x
星 O O_x
星 O O_v
。 O B_n
喜 B-Trigger I_n
欢 I-Trigger O_u
这 I-Trigger O_a
样 I-Trigger O_ul
的 I-Trigger O_d
宝 I-Trigger B_n
宝 I-Trigger I_n
吗 I-Trigger I_n
？ O O_p
” O B_ns

。 O O_ns
“ O B_m
在 O I_m
我 O I_m
家 O I_m
乡 O I_m
上 O I_m
海 O O_x
发 O B_f
生 O I_f
了 O B_m
一 O I_m
件 O O_x
不 O O_x
幸 O O_x
的 O O_r
事 O O_v
情 O O_r
， O O_uj
我 O B_ns
对 O I_ns
那 O B_n
些 O I_n
在 O B_nr
灾 O I_nr
难 O I_nr
中 O O_x
遭 O B_v
到 O I_v
伤 O B_r
害 O I_r
的 O O_uj
家 O B_nr
庭 O I_nr
表 O O_y
示 O O_x
最 B-Degree O_x
诚 B-Trigger O_x
挚 I-Trigger O_x
的 O O_x
祝 O O_p
福 O O_r
， O B_n
并 O I_n
为 O B_ns
他 O I_ns
们 O B_v
默 O I_v
默 O O_ul
祈 O B_m
祷 O I_m
。 O B_a
” O I_a

这 O B_n
个 O I_n
要 O O_x
转 O O_r
这 O O_p
张 O B_r
图 O I_r
， O O_p
真 O B_n
的 O I_n
有 O O_f
爱 O B_v
看 O I_v
到 O B_a
这 O I_a
图 O O_uj
后 O B_n
. O I_n
. O B_v
. O I_v
有 O O_d
一 O B_a
种 O I_a
难 O O_uj
以 O B_nr
形 O I_nr
容 O O_x
的 O O_c
感 O O_p
觉 O B_r
. O I_r
. O B_d
. O I_d
不 O B_v
知 O I_v
道 O O_x
是 O O_x
有 O O_x
点 O B_r
安 O I_r
慰 O O_v
， O O_v
还 O O_r
是 O O_q
有 B-Degree O_n
点 I-Degree O_x
悲 B-Trigger B_d
伤 I-Trigger I_d
. O O_v
. O O_v
. O B_v
- O I_v
海 O O_r
贼 O O_n
王 O O_f

祝 B-Trigger I_m
贺 I-Trigger I_m
祝 I-Trigger O_v
贺 I-Trigger B_m
！ O I_m
看 O B_l
比 O I_l
赛 O I_l
比 O I_l
心 O O_uj
脏 O B_n
， O I_n
场 O B_m
下 O I_m
不 O I_m
比 O O_c
场 O B_v
上 O I_v
轻 O O_v
松 O B_n
！ O I_n
好 O B_v
吧 O I_v
， O O_x
k O B_c
同 O I_c
学 O B_n
再 O I_n
次 O B_a
顺 O I_a
利 O B_m
的 O I_m
赢 O I_m
了 O O_x
。 O B_n
有 O I_n
惊 O I_n
无 O O_x
险 O B_nr
， O I_nr
看 O B_nr
比 O I_nr
赛 O O_x
真 O O_v
是 O B_vn
纠 O I_vn
结 O O_p
. O B_n
. O I_n
. O O_x
紧 B-Trigger B_s
张 I-Trigger I_s
的 I-Trigger O_d
要 I-Trigger O_p
死 I-Trigger B_s
! O I_s

存 O I_a
。 O O_x
我 B-Holder O_a
就 O O_y
是 O O_x
喜 B-Trigger O_x
欢 I-Trigger B_n
《 B-sent_Entity I_n
你 I-sent_Entity B_d
们 I-sent_Entity I_d
的 I-sent_Entity B_ad
爱 I-sent_Entity I_ad
》 I-sent_Entity O_uj
。 O O_v
一 O O_ul
人 O O_x
唱 O B_i
， O I_i
众 O I_i
人 O I_i
合 O O_x
。 O O_v
这 O B_vn
个 O I_vn
感 O B_d
觉 O I_d
实 O B_v
在 O I_v
太 O B_m
好 O I_m
了 O I_m
。 O B_a
这 O I_a
是 O O_uj
三 O B_v
场 O I_v
， O O_x
给 O O_x
我 O O_v
们 O O_x
唱 O O_r
的 O B_d
最 O I_d
多 O B_v
的 O I_v
一 O O_x
次 O B_r
。 O I_r

今 O O_n
天 O O_x
提 O O_x
前 O O_m
下 O O_n
班 O O_v
一 O O_x
出 O B_n
公 O I_n
司 O O_v
楼 O O_x
看 O B_r
见 O I_r
小 O B_n
孩 O I_n
抱 O B_v
着 O I_v
校 O B_l
服 O I_l
回 O I_l
家 O O_x
· O O_r
· O O_v
· O B_mq
学 O I_mq
校 O O_x
跟 O O_p
我 O B_r
们 O I_r
没 O O_v
什 O O_uj
么 O B_a
事 O I_a
儿 O O_uj
了 O B_m
， O I_m
又 O O_x
开 O O_x
学 O B_t
了 O I_t
· O B_v
· O I_v
· O B_v
哎 O I_v
· O B_m
· O I_m
· O B_n
我 B-Holder I_n
很 B-Degree O_n
烦 B-Trigger B_v
躁 I-Trigger I_v
！ O B_n

很 O O_v
美 O O_uz
好 O B_n
很 O I_n
甜 O B_n
蜜 O I_n
~ O O_x
虽 O O_x
然 O O_x
知 O B_n
道 O I_n
是 O O_p
Y O B_r
Y O I_r
， O B_l
但 O I_l
看 O I_l
得 O B_n
我 B-Holder I_n
好 B-Degree O_ul
欢 B-Trigger O_x
乐 I-Trigger O_d
啊 O B_n
养 O I_n
眼 O O_ul
好 O O_x
多 O O_x
甜 O O_x
蜜 O O_e
又 O O_x
美 O O_x
好 O O_x
的 O O_r
回 O O_d
忆 O B_a
， O I_a
龙 O O_x
猫 O O_x
粉 O O_zg
的 O B_a
我 O I_a
要 O O_zg
泪 O B_a
奔 O I_a
了 O O_x
。 O B_c

朋 O B_v
友 O I_v
们 O O_v
， O B_eng
多 O I_eng
多 O O_x
支 O O_c
持 O B_v
《 O I_v
单 O O_r
身 O O_a
公 O B_a
主 O I_a
相 O O_zg
亲 O B_n
记 O I_n
》 O B_m
哦 O I_m
！ O B_a
真 O I_a
的 O O_d
太 O B_a
好 O I_a
看 O O_uj
啦 O B_v
！ O I_v
有 O O_x
的 O B_nr
集 O I_nr
呢 O I_nr
， O O_uj
我 B-Holder O_r
都 O O_v
有 B-Degree O_n
点 I-Degree O_v
哭 B-Trigger O_ul
啦 O O_x
！ O O_x
嘻 B-Trigger B_n
嘻 I-Trigger I_n
… O O_k
… O O_x
我 B-Holder B_m
最 B-Degree I_m
爱 B-Trigger B_v
的 O I_v
小 B-sent_Entity O_x
志 I-sent_Entity B_n
颖 I-sent_Entity I_n
哦 O B_n
！ O I_n
太 B-Property B_v
帅 I-Property I_v
啦 I-Property O_n
！ O O_x

心 B-Trigger O_x
痛 I-Trigger B_d
。 O I_d
。 O O_d
。 O B_v
伤 B-Cause I_v
亡 I-Cause O_y
最 I-Cause O_x
多 I-Cause O_v
的 I-Cause O_uj
总 I-Cause O_q
是 I-Cause O_y
孩 I-Cause O_x
子 I-Cause O_r
们 I-Cause O_d
。 I-Cause B_n
。 I-Cause I_n
。 I-Cause O_v
那 I-Cause O_y
些 I-Cause O_x
弱 I-Cause B_z
小 I-Cause I_z
的 I-Cause O_x
生 I-Cause O_x
命 I-Cause O_r
就 I-Cause B_a
这 I-Cause I_a
样 I-Cause O_uj
被 I-Cause B_nr
无 I-Cause I_nr
情 I-Cause I_nr
的 I-Cause O_e
夺 I-Cause O_x
走 I-Cause B_n
了 I-Cause I_n
。 O O_y
。 O O_x
。 O O_x
心 B-Trigger B_n
碎 I-Trigger I_n
， O O_x
祭 O O_x
奠 O O_x
玉 O B_v
树 O I_v
遇 O B_a
难 O I_a
孩 O O_uj
子 O B_c
， O I_c
看 O B_n
着 O I_n
让 O O_k
人 O O_x
心 B-Trigger O_x
碎 I-Trigger O_x
。 O B_r

我 B-Holder B_n
疯 B-Trigger I_n
了 I-Trigger O_uj
一 O B_vn
直 O I_vn
想 O O_d
深 O B_r
埋 O I_r
心 O O_p
底 O B_n
不 O I_n
再 O O_uj
想 O B_v
起 O I_v
你 O O_ul
们 O O_x
一 O O_x
次 O O_x
次 O B_v
的 O I_v
折 O O_x
磨 O B_v
我 O I_v
最 O B_nr
后 O I_nr
一 O B_v
张 O I_v
我 O B_n
马 O I_n
上 O O_x
把 O B_v
牒 O I_v
收 O O_v
起 O O_n
来 O B_v
这 O I_v
东 O O_x
西 O O_x
不 O O_r
适 O O_v
合 O O_ul
拿 O B_d
出 O I_d
来 O O_v
回 O B_v
味 O I_v
= O B_s
= O I_s

稀 B-Trigger I_d
饭 I-Trigger B_v
~ I-Trigger I_v
~ I-Trigger B_r
开 I-Trigger I_r
心 I-Trigger B_m
一 B-sent_Entity I_m
刻 I-sent_Entity I_m
， O O_uj
貌 O B_v
似 O I_v
最 O O_r
近 O B_f
恶 B-sent_Entity I_f
搞 I-sent_Entity B_m
很 B-Degree I_m
流 B-Trigger O_r
行 I-Trigger B_d
。 O I_d
（ O O_p
图 O O_g
片 O O_v
来 O B_v
自 O I_v
网 O O_r
络 O B_ns
） O I_ns

每 O B_v
每 O I_v
听 B-Cause O_v
这 I-Cause B_v
种 I-Cause I_v
消 I-Cause B_v
息 I-Cause I_v
都 O O_x
挺 B-Degree O_x
伤 B-Trigger O_x
心 I-Trigger B_n
的 O I_n
！ O O_x
“ O O_x
救 O B_v
援 O I_v
人 O B_m
员 O I_m
称 O O_x
飞 O B_v
机 O I_v
失 O B_f
事 O I_f
很 O B_a
多 O I_a
遇 O O_zg
难 O B_v
者 O I_v
遗 O O_x
体 O O_x
抱 O B_n
在 O I_n
一 O B_v
起 O I_v
” O B_n
— O I_n
— O O_x
世 O O_x
界 O B_d
即 O I_d
使 O O_v
真 O B_r
的 O I_r
毁 O B_n
灭 O I_n
了 O O_d
， O O_d
我 O B_n
们 O I_n
还 O O_uj
剩 O O_x
下 O O_x
爱 O B_vn
。 O I_vn

太 B-Degree I_n
可 B-Trigger O_v
怕 I-Trigger B_n
了 O I_n
。 O B_v
小 O I_v
影 O B_m
你 O I_m
快 O B_n
点 O I_n
去 O I_n
看 O B_n
刑 O I_n
警 O O_v
吧 O O_p
， O B_m
我 O I_m
不 O O_x
得 O O_x
不 O O_x
看 O B_n
了 O I_n
， O B_c
因 O I_c
为 O B_d
看 O I_d
一 O B_v
半 O I_v
更 B-Degree O_ul
可 B-Trigger O_x
怕 I-Trigger B_r
。 O I_r
完 O O_d
了 O B_v
今 O I_v
晚 O O_v
又 O O_x
无 O O_x
法 O O_d
入 O B_c
眠 O I_c
了 O O_ul
。 O O_x
可 B-Trigger B_n
怕 I-Trigger I_n
可 B-Trigger O_r
怕 I-Trigger B_d
。 O I_d
真 O O_v
的 O O_v
无 B-Trigger B_j
语 I-Trigger I_j
了 O O_y
。 O O_x

好 B-Trigger B_d
惨 I-Trigger I_d
~ O I_d
~ O O_v
~ O O_ul
~ O O_x
~ O B_c
~ O I_c
眼 O O_v
神 O B_m
都 O I_m
有 O O_d
感 O B_c
情 O I_c
戏 O O_x
！ O O_v
！ O O_ul
世 O B_t
界 O I_t
上 O O_d
“ O B_n
最 O I_n
忧 O B_v
伤 O I_v
的 O O_ul
狗 O O_x
” O B_c
照 O I_c
片 O B_c
网 O I_c
上 O O_x
蹿 O B_d
红 O I_d
， O B_v
忧 B-Trigger I_v
伤 I-Trigger O_ul
到 B-Degree O_x
了 I-Degree O_x
极 I-Degree B_a
点 I-Degree I_a
！ O O_x
( O O_x
投 O O_x
稿 O O_x
) O O_x

我 O B_n
的 O I_n
狗 O O_d
屋 O O_v
… O B_n
… O I_n
被 O O_n
拆 O O_x
迁 O O_x
了 O B_n
… O I_n
… O O_f
丑 O O_x
乖 O O_d
丑 O B_v
乖 O I_v
的 O O_uj
小 O O_n
可 O O_x
怜 O B_n
， O I_n
你 O B_s
望 O I_s
眼 O B_v
欲 O I_v
穿 O O_x
的 O B_v
等 O I_v
谁 O O_v
呢 O O_ul
？ O B_d
世 O I_d
界 O O_x
上 O O_x
“ O B_n
最 B-Degree I_n
忧 B-Trigger O_x
伤 I-Trigger O_x
的 O O_r
狗 O O_uj
” O B_n
照 O I_n
片 O O_x
网 O O_x
上 O O_p
蹿 O B_v
红 O I_v
， O O_ul
忧 B-Trigger O_x
伤 I-Trigger O_x
到 B-Degree O_a
了 I-Degree O_a
极 I-Degree O_a
点 I-Degree O_a
！ O O_uj

傻 O B_v
呆 O I_v
纯 O O_x
天 O O_r
然 O B_i
。 O I_i
。 O I_i
。 O I_i
。 O B_u
。 O I_u
天 O O_r
然 O O_y
。 O O_x
。 O B_n
。 O I_n
呆 O O_f
宝 O O_x
宝 O O_d
。 O B_v
。 O I_v
。 O O_uj
好 O O_n
萌 O O_x
昂 O B_n
· O I_n
· O B_s
· O I_s
· O B_v
· O I_v
· O O_x
· O B_v
· O I_v
· O O_v
· O O_ul
· O B_d
真 O I_d
的 O O_x
一 O O_x
天 O B_z
比 O I_z
一 O B_b
天 O I_b
受 O I_b
什 O O_x
么 O O_x
的 O O_x
〒 B-Trigger O_x
▽ I-Trigger O_x
〒 I-Trigger B_b
宝 O I_b
宝 O O_x
昂 O O_x

尚 O O_v
雯 O B_nr
婕 O I_nr
- O O_x
当 O O_x
你 O O_x
想 O O_a
起 O O_v
我 O O_v
感 O O_x
银 O O_x
: O O_x
很 B-Degree O_x
喜 B-Trigger O_x
欢 I-Trigger O_x
， O O_x
经 B-sent_Entity O_x
常 I-sent_Entity O_x
听 I-sent_Entity O_x
伤 I-sent_Entity O_x
感 I-sent_Entity B_d
的 I-sent_Entity I_d
“ I-sent_Entity B_m
当 I-sent_Entity I_m
你 I-sent_Entity O_p
想 I-sent_Entity B_m
起 I-sent_Entity I_m
我 I-sent_Entity O_v
” I-sent_Entity B_r
， O I_r
听 O O_uj
了 O O_x
很 B-Degree O_x
想 B-Trigger O_x
哭 I-Trigger B_nr
。 O I_nr
。 O O_nr
。 O O_x
。 O B_nr
尚 O I_nr
雯 O I_nr
婕 O O_x
- O O_p
当 O O_r
你 O B_v
想 O I_v
起 O O_r
我 O O_vg
- O O_ng

真 O O_zg
的 O B_v
！ O I_v
！ O O_x
！ O B_d
分 O I_d
享 O O_v
图 O B_n
片 O I_n
风 O O_uj
很 O O_x
大 O O_p
、 O O_r
雨 O B_v
快 O I_v
来 O O_r
。 O O_x
。 O O_x
。 O O_v
通 O O_ul
化 O O_d
街 O O_v
的 O O_v
小 O O_x
老 O O_x
板 O O_x
娘 O O_x
中 O B_nr
秋 O I_nr
夜 O I_nr
还 O O_x
在 O O_p
_ O O_r
拼 O B_v
生 O I_v
活 O O_r
~ O O_x
靠 B-sent_Entity O_x
自 I-sent_Entity B_d
己 I-sent_Entity I_d
的 I-sent_Entity O_x
女 I-sent_Entity O_x
人 I-sent_Entity O_x
_ O B_v
最 B-Degree I_v
正 B-Trigger B_n
！ O I_n

" O B_a
回 O I_a
复 O O_x
太 O O_n
杯 O B_d
具 O I_d
了 O O_x
, O O_x
还 O O_x
没 O B_n
被 O I_n
门 O I_n
挤 O O_uj
呢 O O_n
你 O B_n
就 O I_n
说 O I_n
我 O O_f
达 O B_t
标 O I_t
了 O O_d
恩 O O_p
啊 O O_x
， O O_v
你 O B_vn
一 O I_vn
直 O O_x
很 O O_v
快 O B_r
乐 O I_r
， O O_uj
你 O B_n
没 O I_n
发 O O_x
现 O B_d
吗 O I_d
？ O O_x
不 O O_x
知 O O_x
道 O B_v
为 O I_v
什 O B_nz
么 O I_nz
, O O_vg
今 O O_ul
天 O O_x
莫 O O_d
名 O O_d
的 O O_p
兴 B-Trigger O_n
奋 I-Trigger O_v
. O O_y
. O O_r
. O O_d
. O O_v
" O O_r

这 O I_v
又 O B_v
哪 O I_v
个 O O_y
城 O O_x
市 O O_r
啊 O B_d
? O I_d
太 O O_zg
给 O B_a
力 O I_a
了 O O_x
！ O O_r
俺 O O_d
们 O B_v
有 O I_v
家 O O_y
了 O O_x
？ O O_d
？ O B_v
马 B-Trigger I_v
勒 I-Trigger B_r
戈 I-Trigger I_r
壁 I-Trigger I_r
！ I-Trigger O_x
这 O B_t
地 O I_t
方 O B_v
真 O I_v
的 O O_uj
存 O B_v
在 O I_v
？ O B_m

" O I_m
J B-sent_Entity I_m
o I-sent_Entity O_x
h I-sent_Entity O_x
n I-sent_Entity O_r
s I-sent_Entity O_d
o I-sent_Entity B_r
n I-sent_Entity I_r
的 I-sent_Entity B_ns
声 I-sent_Entity I_ns
音 I-sent_Entity O_zg
真 B-Degree O_x
的 I-Degree O_d
是 I-Degree B_v
太 B-Trigger I_v
好 I-Trigger O_ul
了 I-Trigger O_x
. O B_r
. O I_r
. O B_r
M O I_r
A O O_ul
Y O O_x
B O O_x
E O B_nr
. O I_nr
. O B_nr
. O I_nr
. O O_x
把 O O_r
我 O B_n
给 O I_n
酥 O B_d
的 O I_d
. O B_v
. O I_v
. O O_x
人 O O_x
也 O O_x
长 O B_eng
得 O I_eng
不 B-Trigger I_eng
错 I-Trigger I_eng
. O I_eng
, O I_eng
可 O I_eng
惜 O O_uj
结 O B_n
婚 O I_n
了 O B_d
. O I_d
. O O_v
. O B_l
" O I_l

可 O B_m
不 O I_m
可 O I_m
以 O B_eng
多 O I_eng
一 O I_eng
点 O I_eng
随 O I_eng
意 O B_m
的 O I_m
生 O I_m
活 O I_m
啊 O O_p
！ O O_r
沉 B-Trigger O_p
思 I-Trigger O_a
哀 B-Trigger O_uj
悼 I-Trigger B_m
太 B-Degree I_m
可 B-Trigger I_m
怜 I-Trigger O_n
了 O O_d
。 O O_a
一 O O_ud
早 O B_a
看 O I_a
到 O O_x
这 O O_x
样 O B_v
的 O I_v
消 O B_v
息 O I_v
， O O_ul
悲 B-Trigger B_m
凉 I-Trigger I_m
: O I_m
@ O O_x
g O O_x
e O B_c
e O I_c
k O I_c
i O I_c
n O B_m
m O I_m
e O I_m
d O B_d
i O I_d
a O O_uj
） O B_vn

洼 O O_zg
: O O_x
: O B_a
: O I_a
: O B_v
这 O I_v
套 O O_d
衣 O B_v
服 O I_v
很 B-Degree O_ul
神 B-Trigger O_x
奇 I-Trigger B_d
， O I_d
看 O B_v
到 O I_v
转 O B_r
了 O I_r
， O O_uj
以 O B_n
后 O I_n
会 O O_x
有 O B_a
很 O I_a
多 O O_x
钱 O O_x
， O B_eng
看 O I_eng
到 O I_eng
不 O I_eng
转 O I_eng
， O I_eng
以 O I_eng
后 O I_eng
永 O I_eng
远 O I_eng
都 O I_eng
不 O O_x
会 O O_x
有 O O_n
！ O O_x
希 O O_x
望 O O_x
你 O O_x
有 O O_r
多 O O_q
多 O B_n
中 O I_n
秋 O O_zg
节 O B_a

回 O O_x
复 O B_v
掐 O I_v
大 O O_v
腿 O O_ul
可 O O_x
我 O B_f
真 O I_f
的 O O_v
很 O O_v
困 O B_m
啊 O I_m
假 O O_n
期 O O_x
正 O B_v
式 O I_v
结 O O_d
束 O O_v
， O O_x
可 O B_f
是 O I_f
心 O B_d
怎 O I_d
么 O O_d
都 O B_v
收 O I_v
不 O O_v
回 O O_x
… O B_v
… O I_v
看 O O_r
大 O O_v
家 O B_m
都 O I_m
是 O B_t
一 O I_t
副 O I_t
懒 O O_x
洋 O B_v
洋 O I_v
的 O O_v
样 O B_n
子 O I_n
， O O_v
睁 O O_r
不 O B_d
开 O I_d
眼 O B_a
~ O I_a
好 B-Trigger O_zg
痛 I-Trigger B_t
苦 I-Trigger I_t
！ O B_ad

这 O B_v
是 O I_v
世 O O_x
界 O B_c
之 O I_c
窗 O O_n
万 O B_r
圣 O I_r
节 O O_d
软 O O_v
宣 O O_d
图 O O_v
。 O O_x
我 B-Holder O_x
很 B-Degree O_v
想 B-Trigger B_n
去 I-Trigger I_n
， O O_d
也 O O_v
想 B-Trigger B_m
找 B-sent_Entity I_m
人 I-sent_Entity B_z
陪 I-sent_Entity I_z
我 I-sent_Entity I_z
去 I-sent_Entity O_uj
， O B_n
但 B-Cause I_n
凡 I-Cause O_x
看 I-Cause B_n
过 I-Cause I_n
这 I-Cause I_n
张 I-Cause O_n
图 I-Cause O_x
的 I-Cause O_a
女 I-Cause B_an
人 I-Cause I_an
， I-Cause O_x
基 I-Cause O_x
本 I-Cause O_r
上 I-Cause O_v
都 I-Cause B_nz
给 I-Cause I_nz
我 I-Cause I_nz
说 I-Cause I_nz
N I-Cause B_nr
O I-Cause I_nr
， O I_nr
相 B-Degree O_a
当 I-Degree B_v
苦 B-Negation I_v
闷 I-Negation O_x
哇 I-Negation O_r

同 O O_v
感 O O_v
啊 O O_x
， O O_d
我 O O_v
的 O O_v
刚 O O_n
重 O O_v
启 O O_r
了 O O_v
。 O O_x
可 B-Cause B_nr
怜 I-Cause I_nr
的 I-Cause B_v
笔 I-Cause I_v
记 I-Cause O_r
本 I-Cause O_q
又 I-Cause O_n
开 I-Cause O_uj
始 I-Cause B_n
像 I-Cause I_n
蒸 I-Cause O_x
板 I-Cause B_n
一 I-Cause I_n
样 I-Cause I_n
， I-Cause O_d
可 I-Cause O_p
以 I-Cause O_r
煎 I-Cause O_v
鸡 I-Cause B_eng
蛋 I-Cause I_eng
了 I-Cause O_x
… I-Cause B_d
… I-Cause I_d
闷 I-Cause B_a
热 I-Cause I_a
的 I-Cause O_y
天 I-Cause O_x
气 I-Cause B_n
， O I_n
心 B-sent_Entity O_zg
态 I-sent_Entity O_x
都 O O_r
是 O O_uj
有 B-Degree O_d
点 I-Degree B_v
烦 B-Trigger I_v
躁 I-Trigger O_ul
… O O_x
… O B_v
淡 O I_v
定 O O_uj
淡 O B_n
定 O I_n
… O I_n
… O O_d

雷 O I_v
人 O O_v
台 O B_n
词 O I_n
手 O B_r
记 O I_r
： O O_x
一 O B_c
同 O I_c
逃 O O_v
难 O B_n
的 O I_n
陈 O O_ul
某 O O_x
放 O O_x
弃 O B_a
刺 O I_a
曹 O O_uj
， O B_n
弃 O I_n
刀 O O_x
于 O B_n
曹 O I_n
操 O O_d
床 O O_v
头 O B_n
， O I_n
曹 O B_a
操 O I_a
醒 O O_x
来 O O_x
看 O B_b
到 O I_b
， O B_n
说 O I_n
， O O_x
要 O O_x
杀 O O_x
便 O B_n
杀 O I_n
嘛 O B_n
， O I_n
何 O B_n
必 O I_n
犹 O O_x
豫 O B_d
， O I_d
搞 O B_v
得 O I_v
自 O O_uj
己 O B_nr
很 B-Degree I_nr
痛 B-Trigger B_v
苦 I-Trigger I_v
。 O O_v

我 B-Holder O_x
昨 O O_vg
天 O O_n
就 O O_p
开 B-Negation B_nr
始 I-Negation I_nr
烦 I-Negation B_n
躁 I-Negation I_n
乐 I-Negation O_x
… O B_nr
… O I_nr
一 B-Cause B_v
想 I-Cause I_v
到 I-Cause B_v
明 I-Cause I_v
天 I-Cause O_x
是 I-Cause O_v
最 I-Cause O_x
后 I-Cause O_v
一 I-Cause O_v
天 I-Cause O_d
， I-Cause O_v
我 I-Cause O_y
就 I-Cause O_x
觉 I-Cause B_d
得 I-Cause I_d
异 I-Cause B_a
常 I-Cause I_a
的 I-Cause O_x
难 I-Cause O_v
过 I-Cause O_ud
我 I-Cause B_r
表 I-Cause I_r
示 I-Cause O_zg
异 I-Cause B_an
常 I-Cause I_an
烦 I-Cause O_x
躁 I-Cause O_x
明 I-Cause O_r
天 I-Cause B_t
就 I-Cause I_t
七 I-Cause O_d
号 I-Cause B_v
了 I-Cause I_v
， I-Cause B_a
表 I-Cause I_a
示 I-Cause O_a
很 I-Cause O_x
失 I-Cause O_x
落 I-Cause O_m
… I-Cause B_v
… I-Cause I_v

我 B-Holder I_t
昨 O O_v
天 O B_f
就 O I_f
开 O B_m
始 O I_m
烦 B-Trigger O_x
躁 I-Trigger O_r
乐 O O_d
… O B_v
… O I_v
一 O B_d
想 O I_d
到 O O_uj
明 O B_v
天 O I_v
是 O O_r
最 O B_v
后 O I_v
一 O B_d
天 O I_d
， O B_a
我 O I_a
就 O B_t
觉 O I_t
得 O O_d
异 O B_m
常 O I_m
的 O O_ul
难 B-Negation O_x
过 I-Negation B_v
我 B-Holder I_v
表 O O_zg
示 O B_v
异 B-Degree I_v
常 I-Degree O_x
烦 B-Trigger O_x
躁 I-Trigger O_x
明 O O_r
天 O B_t
就 O I_t
七 O O_d
号 O B_v
了 O I_v
， O B_a
表 O I_a
示 O O_a
很 B-Degree O_x
失 B-Negation O_x
落 I-Negation O_m
… O B_v
… O I_v

今 O I_t
天 O O_v
学 O B_f
习 O I_f
新 O B_m
专 O I_m
辑 O O_x
的 O O_r
新 O O_d
歌 O B_v
， O I_v
没 O B_d
有 O I_d
去 O O_uj
看 O B_v
怒 O I_v
放 O O_r
演 O B_v
唱 O I_v
会 O B_d
， O I_d
很 B-Degree B_a
是 I-Degree I_a
遗 B-Trigger B_t
憾 I-Trigger I_t
啊 O O_d
！ O B_m
我 O I_m
们 O O_ul
很 O O_x
想 O B_v
去 O I_v
呢 O O_zg
！ O B_v
可 O I_v
是 O O_x
， O O_x
工 O O_x
作 O B_t
要 O I_t
紧 O B_v
！ O I_v
花 O B_l
朵 O I_l
们 O I_l
都 O O_uj
去 O B_n
了 O I_n
没 O O_x
啊 O B_v
？ O I_v

呵 O O_v
呵 O B_v
， O I_v
象 O B_n
小 O I_n
孩 O I_n
。 O O_x
最 B-Degree O_d
喜 B-Trigger O_v
欢 I-Trigger B_a
惹 B-Property I_a
是 I-Property O_zg
生 I-Property O_x
非 I-Property B_r
的 I-Property I_r
猫 B-sent_Entity O_d
咪 I-sent_Entity O_v
~ O O_v
~ O O_y

看 B-Trigger B_c
哭 I-Trigger I_c
了 I-Trigger O_x
。 O B_vn
。 O I_vn
。 O B_v
这 O I_v
年 O O_x
头 O B_n
， O I_n
禽 O O_k
兽 O O_d
越 O O_v
来 O O_ul
越 O O_d
像 O O_y
人 O O_x
。 O O_x
两 O B_v
只 O I_v
鸟 O O_x
的 O O_n
爱 O B_n
情 O I_n
世 O O_x
上 O O_d
真 O B_v
的 O I_v
有 O B_l
真 O I_l
爱 O I_l
， O I_l
但 O O_uj
为 O B_n
什 O I_n
么 O O_x
这 O O_x
辈 O O_x
子 O B_v
你 O I_v
不 O O_ul
给 O O_x
我 O O_x
机 O O_x
会 O B_l
. O I_l
. O I_l
. O O_x
@ O B_n
河 O I_n
蟹 O B_d
愚 O I_d
乐 O I_d

我 O O_n
最 O O_x
最 O B_m
最 O I_m
要 O O_n
的 O O_uj
是 O B_n
掉 O I_n
肉 O B_s
啊 O I_s
掉 O B_d
肉 O I_d
啊 O O_v
> O O_d
< O O_v
据 O O_x
说 O O_c
， O B_r
只 O I_r
要 O I_r
这 O B_l
个 O I_l
就 O I_l
能 O O_r
求 O O_d
到 O O_p
自 O O_r
己 O B_n
想 O I_n
要 O B_m
的 O I_m
， O I_m
我 O O_x
试 O B_n
过 O I_n
， O B_a
真 B-Degree I_a
的 I-Degree O_x
很 I-Degree O_r
灵 O O_d
哦 O B_d
! O I_d
不 O O_v
信 O O_uj
你 O O_v
试 O O_v
试 O O_n
。 O O_y

虽 O O_n
然 O O_y
看 O O_x
过 O O_x
也 O B_v
是 O I_v
支 O O_x
持 O B_c
转 O I_c
一 O B_r
下 O I_r
， O O_d
希 O O_v
望 O B_v
校 O I_v
园 O B_r
的 O I_r
真 O B_v
爱 O I_v
可 O O_uj
以 O O_x
永 O O_r
续 O O_v
想 O O_ug
看 O O_x
， O B_d
留 O I_d
起 O O_d
来 O O_a
先 O O_e
太 B-Degree O_x
感 B-Trigger B_v
人 I-Trigger I_v
了 O O_r
上 B-sent_Entity B_vn
海 I-sent_Entity I_vn
交 I-sent_Entity O_x
大 I-sent_Entity O_x
“ I-sent_Entity B_c
求 I-sent_Entity I_c
婚 I-sent_Entity B_v
门 I-sent_Entity I_v
” O O_d
走 O O_v
红 O B_v
网 O I_v
友 O O_v
看 O B_m
几 O I_m
次 O O_x
哭 O B_v
几 O I_v
次 O B_n

本 O O_uj
来 O B_a
打 O I_a
算 O B_c
最 O I_c
近 O B_d
不 O I_d
熬 O O_v
夜 O O_v
的 O O_x
， O O_v
可 O B_v
今 O I_v
天 O B_n
的 O I_n
时 O B_n
间 O I_n
还 O O_ul
是 O B_j
过 O I_j
得 O I_j
那 O I_j
么 O O_x
快 O B_v
！ O I_v
睡 O O_n
觉 O O_x
了 O B_v
， O I_v
希 B-Trigger B_n
望 I-Trigger I_n
明 B-sent_Entity O_v
天 I-sent_Entity B_m
不 I-sent_Entity I_m
要 I-sent_Entity O_v
那 I-sent_Entity B_m
么 I-sent_Entity I_m
冷 I-sent_Entity O_x
， O B_t
讨 B-Negation I_t
厌 I-Negation B_v
冬 B-Trigger I_v
天 I-Trigger B_f
· O I_f
· O O_d
· O B_v
晚 O I_v
安 O O_uj
~ O O_x
~ O O_v
~ O B_t

回 O O_uj
复 O B_n
悲 B-Negation I_n
哀 I-Negation B_c
女 O I_c
人 O O_ug
在 O O_ud
床 O B_r
上 O I_r
流 O O_a
的 O O_x
泪 O B_v
， O I_v
比 O O_ul
在 O O_x
任 O B_v
何 O I_v
一 O B_t
个 O I_t
地 O B_df
方 O I_df
多 O B_r
。 O I_r
男 O O_a
人 O O_x
在 O B_v
床 O I_v
上 O B_t
说 O I_t
的 O O_x
谎 O O_x
， O O_x
也 O B_n
比 O I_n
在 O O_x
任 O O_x
何 O O_x
一 O O_x
个 O B_v
地 O I_v
方 O B_a
多 O I_a
。 O B_n
- O I_n
- O O_p
- O B_n
张 O I_n
小 O O_v
娴 O O_uj

， O O_x
悼 B-Trigger O_p
念 I-Trigger O_p
遇 B-sent_Entity B_r
难 I-sent_Entity I_r
者 I-sent_Entity B_m
希 B-Trigger I_m
望 I-Trigger B_n
， O I_n
在 B-sent_Entity O_m
明 I-sent_Entity O_x
天 I-sent_Entity B_n
， I-sent_Entity I_n
我 I-sent_Entity O_p
们 I-sent_Entity B_n
要 I-sent_Entity I_n
更 I-sent_Entity O_v
加 I-sent_Entity O_uj
珍 I-sent_Entity O_n
惜 I-sent_Entity O_x
生 I-sent_Entity O_d
命 I-sent_Entity O_p
， I-sent_Entity O_p
珍 I-sent_Entity B_r
惜 I-sent_Entity I_r
每 I-sent_Entity B_m
一 I-sent_Entity I_m
天 I-sent_Entity B_n
， I-sent_Entity I_n
珍 I-sent_Entity O_m
惜 I-sent_Entity O_x
自 I-sent_Entity O_x
己 I-sent_Entity O_x
， O O_x
能 O B_nr
健 O I_nr
康 O I_nr
生 O O_x
活 O O_x
着 O B_n
那 O I_n
就 O B_n
是 O I_n
幸 O I_n
福 O B_v
~ O I_v
！ O O_x

网 O B_t
页 O I_t
几 O O_x
乎 O B_r
瞬 O I_r
间 O O_v
变 O B_d
成 O I_d
了 O B_a
黑 O I_a
白 O B_vn
色 O I_vn
， O O_x
默 O B_a
哀 O I_a
日 O O_zg
终 O B_m
究 O I_m
再 O O_x
次 O B_a
来 O I_a
临 O B_r
。 O I_r
。 O O_x
。 O O_v
深 B-Degree B_a
痛 I-Degree I_a
哀 B-Trigger B_vn
悼 I-Trigger I_vn
玉 B-sent_Entity O_uz
树 I-sent_Entity O_r
遇 I-sent_Entity B_d
难 I-sent_Entity I_d
同 I-sent_Entity B_a
胞 I-sent_Entity I_a
， O O_x
有 O O_x
爱 O O_x
就 O B_n
有 O I_n
希 O B_d
望 O I_d
， O B_t
玉 O I_t
树 O B_v
加 O I_v
油 O O_ul
， O O_a
明 O B_n
天 O I_n
会 O O_x
更 O B_a
好 O I_a
！ O O_m

。 O I_d
这 O B_d
个 O I_d
七 O B_v
夕 O I_v
， O O_x
特 B-Degree O_x
别 I-Degree O_x
心 B-Trigger B_a
痛 I-Trigger I_a
～ O B_v
～ O I_v
但 O B_nr
愿 O I_nr
是 O B_v
最 O I_v
后 O B_n
一 O I_n
个 O O_x
寂 B-Trigger O_v
寞 I-Trigger O_v
的 O O_d
七 O O_v
夕 O B_v
～ O I_v
～ O O_x
再 O B_nr
见 O I_nr
了 O B_v
～ O I_v
我 O O_x
也 O B_t
是 O I_t
带 O O_v
个 O B_d
遗 O I_d
憾 O O_x
结 O O_x
束 O O_x
的 O B_r
～ O I_r
虽 O B_t
然 O I_t
有 O O_x
万 B-Trigger B_d
分 I-Trigger I_d
的 I-Trigger B_n
不 I-Trigger I_n
舍 I-Trigger O_x
- O O_x
- O B_v
- O I_v
- O O_v
- O B_f
- O I_f

孩 O I_m
子 O B_a
， O I_a
扔 O O_uj
出 O B_t
去 O I_t
， O O_x
手 O O_x
手 O B_v
記 O I_v
得 O O_ul
要 O O_x
歸 O O_r
位 O O_d
啊 O O_v
， O O_v
哈 B-Trigger O_q
哈 I-Trigger B_a
哈 I-Trigger I_a
我 B-Holder B_v
太 B-Degree I_v
喜 B-Trigger O_uj
欢 I-Trigger O_x
这 B-sent_Entity B_c
个 I-sent_Entity I_c
表 I-sent_Entity O_v
情 I-sent_Entity B_m
了 O I_m
这 O O_uj
个 O B_n
傻 O I_n
孩 O O_x
子 O O_x

裸 O O_x
露 O O_x
就 O O_x
是 O O_x
喜 B-Trigger B_n
欢 I-Trigger I_n
。 O O_x
这 O B_v
身 O I_v
儿 O I_v
不 O O_x
错 O B_n
（ O I_n
图 O B_v
为 O I_v
2 O O_v
0 O O_v
1 O O_q
1 O O_y
春 O O_x
夏 O B_o
纽 O I_o
约 O I_o
男 O O_r
装 O O_d
时 O B_v
装 O I_v
周 O B_r
D O I_r
u O B_n
c O I_n
k O O_ul
i O B_r
e O I_r
B O O_a
r O B_n
o O I_n
w O O_x
n O B_v
时 O I_v
装 O B_d
秀 O I_d
） O B_v
更 O I_v
多 O O_x
时 O B_r
装 O I_r
周 O O_n
搭 O B_a
配 O I_a
请 O O_x
看 O O_n
： O O_p

深 O I_m
圳 O I_m
也 O I_m
有 O B_t
“ O I_t
吃 O B_ns
” O I_ns
垃 O B_n
圾 O I_n
桶 O B_n
快 O I_n
餐 O I_n
的 O B_eng
“ O I_eng
秀 O I_eng
” O I_eng
。 O I_eng
请 O I_eng
帮 O I_eng
忙 O I_eng
。 O I_eng
我 O I_eng
们 O I_eng
太 O B_n
需 O I_n
要 O I_n
看 O O_x
这 O O_d
个 O O_m
故 O B_n
事 O I_n
了 O I_n
。 O B_v
人 O I_v
啊 O O_v
， O O_v
请 O O_x
尊 O O_x
重 O B_ns
自 O I_ns
己 O O_d
的 O O_v
食 O O_x
物 O O_v
吧 O O_x
震 B-Trigger B_n
惊 I-Trigger I_n
世 O I_n
界 O B_n
的 O I_n
短 O O_uj
片 O O_x

本 O O_x
来 O O_x
是 O O_v
个 O B_v
好 O I_v
梦 O O_x
， O B_r
结 O I_r
果 O O_d
太 O B_v
让 O I_v
我 O O_v
伤 B-Trigger B_r
心 I-Trigger I_r
了 O B_n
。 O I_n
梦 B-Cause O_ul
到 I-Cause O_x
俺 I-Cause O_n
家 I-Cause O_y
帅 I-Cause O_x
帅 I-Cause O_v
~ I-Cause B_a
可 I-Cause I_a
惜 I-Cause B_r
语 I-Cause I_r
言 I-Cause O_uj
不 I-Cause B_n
通 I-Cause I_n
， I-Cause O_y
半 I-Cause B_v
句 I-Cause I_v
也 I-Cause B_n
说 I-Cause I_n
不 I-Cause O_uj
上 I-Cause B_n
来 I-Cause I_n
， O O_x
这 O B_t
是 O I_t
多 O O_v
么 O O_q
悲 O O_a
惨 O O_n
的 O O_x
一 O B_n
件 O I_n
事 O O_d
啊 O O_v
~ O O_r
好 B-Degree B_n
难 B-Trigger I_n
受 I-Trigger O_ul
啊 O O_x
~ O O_n

我 B-Holder B_r
更 B-Degree I_r
敬 B-Trigger B_nr
重 I-Trigger I_nr
金 B-sent_Entity O_x
佛 I-sent_Entity B_v
。 O I_v
唉 O B_i
~ O I_i
~ O I_i
道 O I_i
不 O O_x
同 O B_m
不 O I_m
相 O O_d
为 O B_l
谋 O I_l
啊 O I_l
。 O I_l
老 O O_x
大 O O_r
， O O_v
这 O B_r
一 O I_r
点 O B_a
我 O I_a
跟 O O_uj
你 O B_m
不 O I_m
一 O O_n
样 O O_y
， O O_x
我 O O_a
平 O B_v
生 O I_v
只 O O_zg
喜 O O_x
欢 O O_x
一 O O_r
种 O O_d
东 O B_v
西 O I_v
： O B_nr
金 O I_nr
砖 O O_x
。 O O_zg
金 O O_x
条 O O_x
。 O B_i

心 B-Trigger I_i
痛 I-Trigger I_i
。 O I_i
看 O I_i
着 O I_i
就 O O_zg
让 O O_x
人 O B_a
心 O I_a
痛 O O_x
。 O O_r
， O B_m
一 O I_m
个 O O_r
有 O O_p
起 O O_r
飞 O O_d
但 O B_r
状 O I_r
态 O O_x
为 O O_r
取 O B_n
消 O I_n
的 O O_d
航 O B_v
班 O I_v
， O B_m
让 O I_m
我 O B_ns
们 O I_ns
祈 O O_x
祷 O B_n
以 O I_n
后 O O_x
再 O B_n
也 O I_n
不 O O_x
要 O O_x
出 O B_n
现 O I_n
这 O O_x
样 O B_v
的 O I_v
航 O B_v
班 O I_v
状 O O_n
态 O B_n
， O I_n
这 O O_x
是 O O_x
最 O B_m
后 O I_m
一 O O_v
个 O B_v
。 O I_v

我 O B_n
的 O I_n
心 O O_p
情 O B_v
变 O I_v
呀 O O_uj
变 O B_n
高 O I_n
了 O O_x
又 O O_v
低 O B_r
沉 O I_r
， O B_v
感 O I_v
情 O B_f
死 O I_f
了 O B_d
又 O I_d
生 O B_df
， O I_df
我 O B_v
的 O I_v
爱 O B_r
人 O I_r
我 O O_uj
的 O B_n
风 O I_n
筝 O B_n
。 O I_n
。 O O_x
。 O O_r
锅 O O_v
盖 O B_f
我 B-Holder I_f
太 B-Degree B_m
爱 B-Trigger I_m
你 B-sent_Entity O_x
了 O O_x
！ O O_r
拍 O O_uj
出 O B_n
了 O I_n
多 O O_v
少 O O_y
杀 O B_v
人 O I_v
照 O O_ul
！ O O_d

我 B-Holder I_a
好 B-Degree O_x
担 B-Trigger B_n
心 I-Trigger I_n
我 O O_v
好 O O_ul
担 O O_d
心 O O_v
， O O_x
不 O O_r
知 O O_uj
道 O B_n
国 O I_n
庆 O O_r
过 O O_uj
后 O B_n
是 O I_n
个 O O_x
什 O O_x
么 O O_x
状 O B_n
况 O I_n
啊 O O_r
感 O O_d
觉 O O_v
这 O O_r
段 O O_ul
时 O O_x
间 O B_v
有 B-Degree I_v
点 I-Degree O_ul
疲 B-Trigger B_m
倦 I-Trigger I_m
了 O B_n
呢 O I_n
， O O_n
幸 O O_x
好 O O_x
长 O O_r
假 O O_a
要 O B_v
来 O I_v
了 O O_r
， O O_a
有 O B_v
点 O I_v
盼 O O_x
头 O O_d
~ O B_v
~ O I_v

来 O I_t
吧 O B_t
。 O I_t
这 O O_v
都 O O_q
有 O B_r
我 B-Holder I_r
更 B-Degree B_n
敬 B-Trigger I_n
重 I-Trigger O_zg
金 B-sent_Entity B_n
佛 I-sent_Entity I_n
。 O O_r
唉 O B_nr
~ O I_nr
~ O I_nr
道 O B_n
不 O I_n
同 O B_a
不 O I_a
相 O O_ul
为 O O_y
谋 O O_x
啊 O B_a
。 O I_a
老 O B_n
大 O I_n
， O B_v
这 O I_v
一 O O_ul
点 O O_x
我 O B_n
跟 O I_n
你 O B_v
不 O I_v
一 O O_x
样 O O_x
， O O_x
我 B-Holder O_v
平 B-Degree O_y
生 I-Degree O_x
只 I-Degree O_r
喜 B-Trigger O_d
欢 I-Trigger O_v
一 B-sent_Entity O_r
种 I-sent_Entity O_d
东 I-sent_Entity B_v
西 I-sent_Entity I_v
： I-sent_Entity B_nr
金 I-sent_Entity I_nr
砖 I-sent_Entity O_x
。 I-sent_Entity O_zg
金 I-sent_Entity O_x
条 I-sent_Entity O_x
。 I-sent_Entity B_i

每 O I_i
天 O I_i
都 O I_i
好 B-Degree I_i
累 B-Trigger I_i
， O O_zg
不 O O_x
管 O B_a
怎 O I_a
样 O O_x
都 O O_r
累 B-Trigger B_m
， O I_m
注 O O_r
意 O O_p
力 O O_r
还 O O_d
不 O B_r
集 O I_r
中 O O_x
， O O_r
难 O B_n
道 O I_n
这 O O_d
就 O B_v
是 O I_v
所 O B_m
谓 O I_m
的 O B_ns
亚 O I_ns
健 O O_x
康 O B_n
状 O I_n
态 O O_x
… O B_n
… O I_n
和 O O_x
原 O O_x
来 O B_r
怎 O I_r
么 O O_d
能 O B_v
比 O I_v
， O O_x
不 O B_l
知 O I_l
是 O I_l
老 O I_l
了 O O_d
， O O_v
还 O O_x
是 O B_n
真 O I_n
的 O I_n
懒 O O_d
散 O O_d
了 O B_v

哈 O O_x
哈 O B_d
， O I_d
好 O O_r
好 O B_d
可 O I_d
爱 O B_b
的 O I_b
爱 O O_uj
宝 O B_nr
我 O I_nr
倒 O I_nr
吃 O B_n
到 O I_n
几 O O_x
块 O O_x
好 O O_c
吃 O B_d
的 O I_d
， O B_r
在 O I_r
饭 O B_v
桌 O I_v
上 O O_x
， O B_v
还 O I_v
是 O O_v
平 O O_a
时 O O_ul
最 O O_x
不 O B_c
要 O I_c
吃 O B_d
的 O I_d
百 O B_v
果 O I_v
。 O O_ul
我 O O_x
老 O B_o
了 O I_o
， O O_x
居 O B_d
然 O I_d
也 O B_v
开 O I_v
始 O O_uj
喜 B-Trigger B_n
欢 I-Trigger I_n
月 B-sent_Entity O_r
饼 I-sent_Entity O_v
了 O O_v
。 O O_v
。 O B_m

" O B_v
哈 O I_v
哈 O O_uj
, O O_x
我 O O_p
家 O B_n
刘 O I_n
心 O O_f
就 O O_x
是 O B_c
长 O I_c
这 O B_t
样 O I_t
子 O O_d
的 O B_df
, O I_df
帅 O O_v
气 O O_uj
! O B_n
! O I_n
! O O_x
受 O O_r
不 O O_a
了 O O_ul
了 O O_x
好 O B_d
可 O I_d
爱 O O_d
… O B_v
… O I_v
越 B-Degree B_v
来 I-Degree I_v
越 I-Degree B_n
喜 B-Trigger I_n
欢 I-Trigger O_ul
啦 O O_x
！ O O_x
我 O O_x
家 O O_x
刘 O B_o
心 O I_o
就 O O_x
是 O B_r
长 O I_r
这 O B_nr
样 O I_nr
子 O B_d
的 O I_d
" O O_a

看 O B_n
开 B-Trigger I_n
心 I-Trigger O_uj
才 O O_x
想 O B_n
起 O I_n
昨 O O_x
天 O O_x
是 O O_x
某 O B_l
天 O I_l
枰 O I_l
男 O O_ul
生 O O_a
日 O B_v
. O I_v
I O O_x
p O O_x
r O B_d
a O I_d
y O I_d
. O B_v
. O I_v
. O O_y
. O O_x
. O B_r
. O I_r
爆 O B_nr
强 O I_nr
啊 O B_d
史 O I_d
上 O O_a
最 O O_r
毒 O B_n
“ O I_n
分 O O_uj
手 O O_x
歌 O O_x
” O O_v
4 O B_v
4 O I_v
秒 O O_d
后 O B_v
亮 O I_v
了 O B_t
… O I_t
… O O_v

最 O I_r
近 O O_ng
超 O B_n
爱 O I_n
用 O O_m
的 O O_m
表 O B_eng
情 O I_eng
的 O I_eng
确 O I_eng
像 O I_eng
， O B_m
不 O I_m
过 O I_m
谁 O I_m
不 O I_m
知 O I_m
道 O B_v
某 O I_v
人 O O_y
其 O O_ng
实 O O_f
是 O B_a
电 O I_a
白 O O_x
呀 O B_v
。 O I_v
。 O O_n
非 B-Degree O_x
常 I-Degree B_m
非 I-Degree I_m
常 I-Degree O_n
喜 B-Trigger O_f
欢 I-Trigger O_v
这 B-sent_Entity O_ul
张 I-sent_Entity O_x
图 I-sent_Entity O_x
片 I-sent_Entity O_x
， O B_f
感 O I_f
觉 O O_v
像 O B_a
隔 O I_a
壁 O O_uj
家 O B_n
会 O I_n
修 O B_d
电 O I_d
脑 O O_v
的 O O_x
哥 O B_c
哥 O I_c

生 B-Cause O_d
理 I-Cause B_v
期 I-Cause I_v
前 I-Cause B_r
的 I-Cause I_r
小 I-Cause B_d
情 I-Cause I_d
绪 I-Cause O_v
真 B-Degree B_n
是 I-Degree I_n
要 I-Degree O_y
了 I-Degree O_x
我 I-Degree O_x
半 I-Degree B_d
条 I-Degree I_d
命 I-Degree B_d
看 O I_d
啥 O B_v
干 O I_v
啥 O O_r
都 O O_q
想 B-Trigger B_n
哭 I-Trigger I_n
这 O O_x
可 O B_n
怎 O I_n
么 O O_v
办 O B_n
. O I_n
. O I_n
. O O_v
还 O O_v
是 O B_n
说 O I_n
包 O O_uj
青 O B_ns
天 O I_ns
和 O O_x
新 O B_n
百 O I_n
娘 O I_n
子 O O_f
传 O O_uj
奇 O O_n
都 O B_n
真 O I_n
的 O B_d
很 O I_d
感 O O_v
人 O O_ul
么 O O_r
. O B_n
. O I_n
. O I_n

: O O_r
我 O O_v
们 O O_r
都 O O_d
有 O O_v
罪 O O_v
啊 O O_r
！ O O_v
: O B_l
: O I_l
每 O I_l
一 O B_m
个 O I_m
中 O I_m
国 O B_c
的 O I_c
父 O O_v
母 O B_nr
都 O I_nr
是 O I_nr
有 O O_c
罪 O O_a
的 O O_n
。 O B_n
把 O I_n
孩 O B_n
子 O I_n
带 O O_d
到 O B_d
这 O I_d
样 O O_zg
的 O B_n
世 O I_n
界 O O_nr
上 O B_m
来 O I_m
。 O I_m
: O O_x
肾 O O_x
结 O B_r
石 O I_r
真 O O_d
的 O B_vn
很 B-Degree I_vn
疼 B-Trigger O_zg
的 O O_x
. O O_x
. O O_x
. O O_zg
. O B_m
: O I_m
。 O B_ns

" O O_uj
= O B_n
= O I_n
酒 O O_d
店 O O_v
门 O B_vn
· O I_vn
· O O_uj
· O O_x
· O O_p
· O B_n
· O I_n
" O B_v
" O I_v
酒 B-Cause B_r
店 I-Cause I_r
门 I-Cause O_uj
" I-Cause B_n
" I-Cause I_n
大 I-Cause B_t
曝 I-Cause I_t
光 I-Cause O_x
. I-Cause O_x
. I-Cause B_n
震 I-Cause I_n
惊 I-Cause I_n
. I-Cause B_d
. I-Cause I_d
现 I-Cause B_a
在 I-Cause I_a
的 I-Cause O_uj
宾 I-Cause B_m
馆 I-Cause I_m
脏 I-Cause I_m
成 I-Cause I_m
这 I-Cause O_x
样 I-Cause O_x
还 I-Cause O_x
能 I-Cause O_x
住 I-Cause O_x
吗 I-Cause O_x
? O B_n
? O I_n
? O O_n
? O O_x
太 B-Degree O_x
夸 B-Trigger O_x
张 I-Trigger O_x
了 O O_x
~ O O_x
" O O_x

中 O B_n
国 O I_n
的 O O_n
教 O O_x
育 O O_x
. O O_a
. O B_nz
. O I_nz
【 O B_m
人 O I_m
生 O B_v
物 O I_v
语 O B_m
】 O I_m
不 B-Trigger B_t
幸 I-Trigger I_t
的 O O_uj
是 O B_n
上 O I_n
了 O O_a
大 O O_v
学 O B_r
， O I_r
要 O O_d
不 O O_v
然 O O_v
我 O O_y
能 O O_x
成 O O_x
为 O O_x
韩 O O_x
寒 O O_d
， O B_v
更 B-Degree I_v
不 B-Trigger O_ul
幸 I-Trigger O_x
的 O O_x
是 O O_x
大 O B_ns
学 O I_ns
毕 O O_uj
业 O B_vn
了 O I_vn
， O B_m
不 O I_m
然 O I_m
我 O O_x
肯 O B_n
定 O I_n
成 O B_n
为 O I_n
比 O O_x
尔 O B_a
. O I_a
盖 O O_uj
茨 O O_v
。 O O_f

难 B-Trigger B_n
得 I-Trigger I_n
， O O_x
一 O B_c
家 O I_c
人 O I_c
坐 O O_r
在 O O_v
一 O B_v
起 O I_v
吃 O B_nr
晚 O I_nr
饭 O O_x
， O O_d
没 O B_a
有 O I_a
吵 O O_uj
架 O O_v
， O B_n
没 O I_n
有 O I_n
不 O I_n
开 O O_ul
心 O O_x
非 O B_c
常 O I_c
好 O O_r
喝 O B_v
的 O I_v
粥 O B_v
， O I_v
空 O B_nrt
心 O I_nrt
菜 O O_x
很 O B_nrt
咸 O I_nrt
可 O O_x
以 O O_x
很 O B_d
好 O I_d
吃 O O_x

顶 O I_n
， O I_n
我 B-Holder B_v
亲 B-Trigger I_v
爱 I-Trigger B_m
的 O I_m
乖 B-sent_Entity B_l
鹏 I-sent_Entity I_l
鹏 I-sent_Entity I_l
！ O O_x
支 O B_v
持 O I_v
你 O B_v
！ O I_v
刚 O O_x
刚 O B_v
看 O I_v
到 O O_d
， O B_v
有 B-Degree I_v
点 I-Degree B_d
儿 I-Degree I_d
小 I-Degree B_v
惊 B-Trigger I_v
喜 I-Trigger O_uj
~ O O_n
你 O O_x
们 O B_n
也 O I_n
看 O I_n
看 O O_d
！ O O_a
@ O B_c
余 O I_c
男 O O_zg
， O B_v
演 O I_v
艺 O O_x
人 O O_v
生 O O_x
， O O_r
真 O B_a
情 O I_a
告 O O_uj
白 O O_a

加 O O_nr
勒 O O_x
个 O B_v
油 O I_v
！ O O_r
加 O O_x
勒 O B_d
个 O I_d
油 O B_v
！ O I_v
【 O O_x
上 O B_r
班 O I_r
族 O I_r
采 O O_a
访 O B_a
】 O I_a
即 O O_x
使 O B_r
每 O I_r
天 O O_d
更 B-Degree B_v
更 I-Degree I_v
更 I-Degree O_x
痛 B-Trigger O_x
苦 I-Trigger O_m
地 O O_n
天 O O_x
天 O B_n
无 O I_n
偿 O B_n
加 O I_n
班 O O_x
， O B_n
只 O I_n
为 O B_v
了 O I_v
那 O O_x
些 O B_nrt
爱 B-Trigger I_nrt
我 B-sent_Entity B_n
的 O I_n
和 O O_x
我 B-Holder B_nrt
爱 B-Trigger I_nrt
的 O B_n
人 O I_n
。 O O_x
。 O O_x
。 O B_nz
。 O I_nz

假 O B_v
期 O I_v
过 O O_x
后 O B_c
第 O I_c
一 O B_r
天 O I_r
上 O O_d
班 O O_d
总 O O_d
是 O B_an
没 O I_an
什 O O_uv
么 O B_t
心 O I_t
情 O B_v
的 O I_v
， O B_v
倒 O I_v
是 O O_x
很 O O_d
想 O B_p
继 O I_p
续 O B_r
玩 O I_r
儿 O O_v
， O O_r
所 O O_uj
以 O O_c
。 O O_r
。 O O_v
。 O O_uj
。 O O_n
。 O O_x
呵 B-Trigger O_x
呵 I-Trigger O_x
， O O_x
真 O O_x
是 O B_t
太 B-Degree I_t
纠 B-Trigger B_t
结 I-Trigger I_t
了 O B_m
， O I_m
今 O I_m
天 O B_v
下 O I_v
午 O B_c
没 O I_c
玩 O B_l
够 O I_l
啊 O I_l

哈 B-Trigger I_n
， O O_uj
全 O O_x
家 O O_v
上 O O_v
下 O O_d
， O O_v
宇 O B_v
宙 O I_v
洪 O B_n
荒 O I_n
~ O O_x
皆 O B_c
快 B-Trigger I_c
乐 I-Trigger O_x
对 O O_x
说 O O_x
： O O_x
年 O O_x
轻 O B_v
人 O I_v
， O O_x
生 O B_nr
日 O I_nr
快 O I_nr
乐 O B_v
哦 O I_v
！ O O_ul
！ O O_x
繁 O B_nr
忙 O I_nr
工 O I_nr
作 O I_nr
之 O B_v
余 O I_v
， O I_v
对 O O_y
黄 O O_x
小 O O_nr
姐 O O_x
和 O B_n
猫 O I_n
猫 O B_f
们 O I_f
都 O O_x
要 O B_n
更 O I_n
好 O B_ns
哦 O I_ns

见 B-Cause O_d
到 I-Cause B_a
兔 I-Cause I_a
子 I-Cause O_p
很 B-Degree O_v
是 I-Degree O_x
开 B-Trigger B_n
心 I-Trigger I_n
. O I_n
. O O_x
很 O B_l
真 O I_l
诚 O I_l
的 O I_l
兔 O O_zg
子 O O_x
. O O_x
. O B_a
他 B-Holder I_a
不 B-Negation B_vn
爱 B-Trigger I_vn
萝 B-sent_Entity O_u
卜 I-sent_Entity O_m
. O O_x
不 O O_p
过 O O_ns
看 O B_nr
上 O I_nr
去 O O_c
还 O B_n
真 O I_n
是 O O_k
不 O O_d
挑 O O_v
食 O B_d
. O I_d
. O O_zg
你 O O_x
话 O B_v
题 O I_v
转 O B_n
的 O I_n
还 O O_d
是 O O_v
让 O B_v
我 B-Holder I_v
很 B-Trigger B_m
崩 I-Trigger I_m
溃 I-Trigger O_d
！ O B_a
！ O I_a

好 O B_n
吧 O I_n
是 O B_m
北 O I_m
方 O O_r
的 O O_d
身 O O_v
高 O B_n
吧 O I_n
。 O O_x
我 O B_c
站 O I_c
在 O B_v
那 O I_v
里 O I_v
得 O O_d
拖 O B_d
后 O I_d
腿 O O_d
了 O B_v
1 O I_v
6 O B_m
1 O I_m
太 O O_r
让 O B_n
人 O I_n
震 B-Trigger O_v
惊 I-Trigger O_uj
了 O B_c
， O I_c
这 O O_v
是 O O_r
真 O O_d
的 O B_v
吗 O I_v
？ O O_x
1 O O_x
6 O O_x
4 O O_a
. O O_y
7 O O_v
5 O B_f
c O I_f
m O O_uj
。 O B_v
看 O I_v
看 O O_y
你 O O_x
拖 O O_r
了 O O_v
后 O O_p
腿 O B_r
么 O I_r
？ O O_ud

我 B-Holder I_n
就 O I_n
是 O O_ul
早 B-Cause B_m
上 I-Cause I_m
起 I-Cause I_m
床 I-Cause O_d
很 B-Degree O_v
痛 B-Trigger O_n
苦 I-Trigger B_v
的 O I_v
人 O O_ul
越 B-Trigger O_x
冷 I-Trigger O_r
越 I-Trigger O_v
痛 I-Trigger B_d
苦 I-Trigger I_d
. O O_y
. O O_x
. O B_m
. O I_m
马 O I_m
上 O I_m
补 O I_m
充 O I_m
甜 O B_eng
食 O I_eng
物 O O_x
， O B_v
如 O I_v
香 O O_r
蕉 O O_v
、 O O_ul
苹 O B_n
果 O I_n
， O O_y
大 O O_x
脑 O O_x
主 O O_r
要 O B_d
靠 O I_d
葡 O B_t
萄 O I_t
糖 O B_v
。 O I_v
? O O_zg
投 O B_an
稿 O I_an

翰 O O_n
今 O O_d
天 O B_a
怎 O I_a
么 O B_an
还 O I_an
没 O B_m
有 O I_m
更 O I_m
新 O I_m
？ O B_d
汉 O I_d
堡 O B_v
等 O I_v
的 O O_a
好 O B_n
着 O I_n
急 O O_x
晕 O O_v
菜 O B_n
的 O I_n
某 O O_x
人 O B_n
， O I_n
微 O O_x
薄 O B_n
被 O I_n
系 O B_b
统 O I_b
当 O O_v
宵 O B_n
夜 O I_n
吃 O I_n
掉 O O_x
了 O O_x
都 O B_n
不 O I_n
知 O O_x
道 O O_nz
， O B_t
哈 B-Trigger I_t
哈 I-Trigger B_r
， O I_r
大 O O_d
家 O B_v
准 O I_v
备 O B_d
抢 O I_d
沙 O O_x
发 O B_ns
啊 O I_ns
， O O_u
我 O O_uj
先 O O_a
排 O B_a
队 O I_a
！ O B_v

为 O O_uj
神 O B_r
马 O I_r
要 O O_x
吃 O B_a
饭 O I_a
吃 O O_p
饭 O B_n
神 O I_n
马 O O_t
的 O B_n
最 B-Holder I_n
麻 B-Trigger B_v
烦 I-Trigger I_v
了 O O_ul
！ O O_d

我 B-Holder B_v
爱 B-Trigger I_v
的 O O_x
阿 B-sent_Entity B_o
寻 I-sent_Entity I_o
在 O O_x
里 O B_n
面 O I_n
～ O B_v
e O I_v
i O O_v
c O B_nz
o O I_nz
d O O_zg
e O O_x
s O O_r
i O O_d
g O B_n
n O I_n
自 O O_x
有 O O_x
品 O O_p
牌 O B_n
纸 O I_n
杯 O O_v
隆 O B_v
重 O I_v
登 O B_v
场 O I_v
！ O B_n
为 O I_n
我 O O_uj
们 O O_a
的 O B_an
会 O I_an
议 O O_ul
注 O O_x
入 O O_x
更 O O_r
多 O O_v
轻 O O_uj
松 O B_nr
快 B-Trigger I_nr
乐 I-Trigger O_p
的 O B_f
元 B-sent_Entity I_f
素 I-sent_Entity O_x
吧 O B_eng
： O I_eng
） O I_eng

这 O I_eng
个 O I_eng
有 O I_eng
范 O I_eng
儿 O I_eng
小 O I_eng
l O B_v
o O I_v
l O B_n
i O I_n
小 O B_n
正 O I_n
太 O B_a
们 O I_a
登 O B_n
场 O I_n
啦 O O_x
~ O O_p
你 B-Holder B_r
们 I-Holder I_r
最 B-Degree O_uj
爱 B-Trigger B_n
哪 B-sent_Entity I_n
一 I-sent_Entity B_v
个 I-sent_Entity I_v
？ O O_d
咳 O O_m
咳 O B_a
！ O I_a
姐 O B_a
姐 O I_a
们 O O_uj
~ O B_n
你 B-Holder I_n
们 I-Holder O_y
喜 B-Trigger O_x
欢 I-Trigger O_x
我 B-sent_Entity O_x
么 O B_r
？ O I_r
- O O_v

这 O I_n
个 O O_n
有 O B_eng
范 O I_eng
儿 O I_eng
小 O I_eng
l O O_a
o O B_nz
l O I_nz
i O O_k
小 O B_n
正 O I_n
太 O O_y
们 O O_x
登 O B_r
场 O I_r
啦 O O_d
~ O O_v
你 B-Holder O_r
们 I-Holder B_m
最 B-Degree I_m
爱 B-Trigger O_x
哪 O B_v
一 B-sent_Entity I_v
个 I-sent_Entity O_x
？ O B_n
咳 O I_n
咳 O O_k
！ O O_x
姐 O B_r
姐 O I_r
们 O B_v
~ O I_v
你 B-Holder B_r
们 I-Holder I_r
喜 B-Trigger O_x
欢 I-Trigger O_x
我 B-sent_Entity O_x
么 O B_r
？ O I_r
- O O_v

. O I_n
. O O_n
. O B_eng
我 B-Holder I_eng
。 O I_eng
。 O I_eng
惊 B-Trigger O_a
讶 I-Trigger B_nz
了 O I_nz
太 B-Degree O_k
太 I-Degree B_n
太 I-Degree I_n
太 I-Degree O_y
牛 B-Trigger O_x
X I-Trigger B_r
了 O I_r
我 O O_d
靠 O O_v
， O O_r
， O B_m
真 B-Degree I_m
牛 B-Trigger O_x
掰 I-Trigger B_v
， O I_v
\ O O_x
( O B_n
^ O I_n
o O O_k
^ O O_x
) O B_r
~ O I_r
还 O B_v
可 O I_v
以 O B_r
这 O I_r
么 O O_x
玩 O O_x
祖 O O_x
玛 O B_m
就 O I_m
该 O I_m
这 O O_r
么 O O_x
玩 O O_x
太 B-Trigger B_a
牛 I-Trigger I_a
了 I-Trigger O_ul
！ O B_n

《 O B_n
无 O I_n
极 O O_nr
之 O O_eng
痛 O O_ul
》 O O_r
… O O_v
… O O_x
最 O O_x
近 O B_n
比 B-Degree I_n
较 I-Degree O_v
感 B-Trigger O_x
兴 I-Trigger O_x
趣 I-Trigger O_x
的 B-sent_Entity O_x
书 I-sent_Entity O_x
~ O O_x
~ O O_x
~ O O_x
不 O O_d
过 O B_c
碍 O I_c
于 O B_r
它 O I_r
的 O O_v
翻 O B_nr
译 O I_nr
版 O O_d
好 O O_r
似 O B_r
唔 O I_r
喺 O B_n
几 O I_n
好 O I_n
， O O_ul
唔 O O_x
知 O O_x
睇 O O_x
唔 O B_ns
睇 O I_ns
好 O O_u
！ O O_a
！ O O_x
！ O O_x

居 B-Cause B_f
然 I-Cause I_f
要 I-Cause B_d
我 I-Cause I_d
在 I-Cause B_n
节 I-Cause I_n
目 I-Cause I_n
里 I-Cause O_uj
唱 I-Cause O_n
歌 I-Cause O_x
？ I-Cause O_x
请 I-Cause O_x
问 I-Cause B_c
我 I-Cause I_c
过 I-Cause B_v
生 I-Cause I_v
日 I-Cause O_r
为 I-Cause O_uj
什 I-Cause B_v
么 I-Cause I_v
是 I-Cause O_n
自 I-Cause B_v
己 I-Cause I_v
唱 I-Cause O_y
歌 I-Cause O_y
给 I-Cause O_m
自 I-Cause O_a
己 I-Cause O_x
听 I-Cause O_y
啊 I-Cause B_v
？ O I_v
太 B-Degree O_y
凄 B-Negation O_vg
凉 I-Negation O_a
了 O O_x
· O O_x
· O O_x
。 O O_x
· O B_d
你 O I_d
们 O O_v
这 O O_r
群 O O_p
小 O B_n
盆 O I_n
友 O O_f
！ O B_n
· O I_n
。 O O_x
。 O B_v

居 O O_r
然 O B_t
要 O I_t
我 O I_t
在 O B_r
节 O I_r
目 O I_r
里 O O_v
唱 O B_r
歌 O I_r
？ O B_n
请 O I_n
问 O O_p
我 O B_r
过 O I_r
生 O O_v
日 O O_y
为 O O_x
什 O O_d
么 O B_a
是 O I_a
自 O O_ul
己 O O_x
唱 O O_x
歌 O O_x
给 O O_x
自 O B_r
己 O I_r
听 O O_r
啊 O O_q
？ O O_a
太 B-Degree B_n
凄 B-Trigger I_n
凉 I-Trigger O_x
了 O O_x
· O O_x
· O O_x
。 O O_x
· O B_d
你 O I_d
们 O O_v
这 O O_r
群 O O_p
小 O B_n
盆 O I_n
友 O O_f
！ O B_n
· O I_n
。 O O_x
。 O B_v

这 O O_r
是 O B_t
上 O I_t
部 O I_t
戏 O B_r
中 O I_r
， O I_r
我 B-Holder O_v
最 B-Degree B_r
喜 B-Trigger I_r
欢 I-Trigger B_n
的 O I_n
一 B-sent_Entity O_p
张 I-sent_Entity B_r
照 I-sent_Entity I_r
片 I-sent_Entity O_v

春 O O_x
春 O O_d
唱 O B_a
最 O I_a
后 O O_ul
一 O O_x
首 O O_x
歌 O O_x
时 O O_x
， O B_r
泪 O I_r
流 O O_r
满 O O_q
面 O O_a
； O B_n
春 O I_n
妈 O O_x
站 O O_x
起 O O_x
来 O O_x
了 O O_x
， O O_r
和 O O_v
女 O B_f
儿 O I_f
遥 O O_n
遥 O O_f
相 O O_x
对 O O_r
… O O_d
… O B_v
能 O I_v
够 O O_uj
体 O B_m
会 O I_m
， O B_n
一 O I_n
个 O O_x
母 O O_tg
亲 O O_tg
无 O O_v
力 O B_f
保 O I_f
护 O B_m
女 O I_m
儿 O I_m
的 O O_n
心 B-Trigger O_x
痛 I-Trigger B_l

哈 B-Trigger I_l
哈 I-Trigger I_l
， O O_x
有 O B_nr
意 O I_nr
思 O O_v
！ O B_v
最 O I_v
近 O O_ul
， O O_x
特 B-Degree O_c
喜 B-Trigger B_n
欢 I-Trigger I_n
红 B-sent_Entity B_i
色 I-sent_Entity I_i
的 I-sent_Entity I_i
衣 I-sent_Entity I_i
服 I-sent_Entity O_x
， O O_x
难 O B_v
道 O I_v
？ O B_n

本 B-sent_Entity O_x
想 I-sent_Entity B_m
昨 I-sent_Entity I_m
天 I-sent_Entity B_n
能 I-sent_Entity I_n
进 I-sent_Entity B_n
颗 I-sent_Entity I_n
球 I-sent_Entity B_v
的 I-sent_Entity I_v
罗 I-sent_Entity B_n
J I-sent_Entity I_n
J I-sent_Entity O_uj
生 B-Trigger B_n
日 I-Trigger I_n
快 I-Trigger O_x
乐 I-Trigger B_o
！ O I_o
生 B-Trigger O_x
日 I-Trigger B_l
快 I-Trigger I_l
乐 I-Trigger I_l
: O O_x
: O B_f
罗 B-sent_Entity I_f
西 I-sent_Entity O_x
基 I-sent_Entity O_d
一 O B_v
直 O I_v
是 O B_n
我 B-Holder I_n
最 B-Degree O_uj
爱 B-Trigger B_n
的 O I_n
球 B-sent_Entity O_x
员 I-sent_Entity B_d
之 O I_d
一 O O_x
， O O_x
罗 B-sent_Entity O_r
西 I-sent_Entity O_v
基 I-sent_Entity B_t
生 B-Trigger I_t
日 I-Trigger B_v
快 I-Trigger I_v
乐 I-Trigger B_n
。 O I_n

。 O O_nr
“ O B_eng
世 O I_eng
界 O B_l
上 O I_l
最 O I_l
快 O I_l
而 O O_x
又 O B_l
最 O I_l
慢 O I_l
， O I_l
最 O O_x
长 O O_x
而 O B_ns
又 O I_ns
最 O O_a
短 O B_d
， O I_d
最 O O_v
平 O O_r
凡 O B_a
而 O I_a
又 O O_uj
最 O B_n
珍 O I_n
贵 O B_r
， O I_r
最 O O_x
易 O B_ns
被 O I_ns
忽 O O_a
视 O B_l
而 O I_l
又 O I_l
最 O I_l
令 O O_x
人 B-Holder O_x
后 B-Trigger O_x
悔 I-Trigger O_x
的 O B_n
就 O I_n
是 O O_f
时 B-sent_Entity B_d
间 I-sent_Entity I_d
。 O O_c
” O O_d
─ O B_a
─ O I_a
高 O O_x
尔 O B_a
基 O I_a

" O O_d
人 O O_d
最 B-Degree O_a
痛 B-Trigger O_x
苦 I-Trigger O_d
的 O B_a
是 O I_a
因 O O_c
为 O O_d
贪 O O_a
吃 O B_a
而 O I_a
无 O O_x
法 O B_a
正 O I_a
常 O B_l
就 O I_l
寝 O I_l
, O O_c
哪 O O_d
都 O O_a
是 O B_nrt
软 O I_nrt
的 O B_v
只 O I_v
有 O O_uj
胃 O B_d
是 O I_d
硬 O B_n
的 O I_n
, O O_x
就 O O_x
像 O O_x
这 O O_x
样 O B_nr
挺 O I_nr
着 O I_nr
. O O_x
. O O_x
终 O O_n
于 O O_d
体 O B_an
会 O I_an
什 O O_uj
么 O B_c
叫 O I_c
顶 O I_c
到 O B_a
嗓 O I_a
子 O O_c
眼 O B_n
儿 O I_n
了 O B_d
. O I_d
. O B_v
. O I_v
" O O_x

人 O O_d
总 O O_v
是 O O_a
不 O O_uj
易 O B_c
满 O I_c
足 O O_n
， O O_v
过 O O_a
分 O O_uj
自 O O_x
私 O O_d
… O O_v
… O B_r
然 O I_r
而 O O_v
过 O O_uz
于 O B_m
拼 O I_m
命 O B_d
被 O I_d
认 O B_n
为 O I_n
贪 O B_r
婪 O I_r
， O O_v
与 O O_v
世 O O_v
无 O B_n
争 O I_n
又 O I_n
说 O I_n
懒 O O_ul
惰 O B_m
不 O I_m
上 O I_m
进 O O_x
… O O_x
… O O_n
是 O B_c
要 O I_c
大 O B_a
家 O I_a
怎 O B_v
样 O I_v
呢 O O_x
讨 O B_n
厌 O I_n
没 O B_a
事 O I_a
说 O O_x
事 O O_x
的 O B_c
家 O I_c
伙 O B_v
， O I_v
气 B-Trigger B_v

到 O O_p
底 O B_v
是 O I_v
怎 O B_a
么 O I_a
了 O O_x
？ O B_i
真 B-Degree I_i
的 I-Degree I_i
是 I-Degree I_i
不 B-Trigger O_d
忍 I-Trigger O_v
， O B_a
更 O I_a
不 O B_d
想 O I_d
再 O O_v
看 O O_x
到 O O_x
这 O O_v
样 O O_v
的 O B_n
噩 O I_n
耗 O B_r
了 O I_r
。 O O_y
愿 O B_v
逝 O I_v
者 O B_v
安 O I_v
息 O O_v
吧 O O_n
伊 O O_uj
春 O B_n
失 O I_n
事 O O_x
飞 O O_n
机 O O_x
已 O B_d
经 O I_d
发 O O_v
现 O B_r
4 O I_r
3 O O_ul
人 O O_x
遇 O B_d
难 O I_d
5 O O_v
3 O B_v
人 O I_v
获 O O_x
救 O O_d
报 O B_v
道 O I_v
专 O O_d
题 O B_v
： O I_v

到 O I_r
底 O O_uj
是 O B_n
怎 O I_n
么 O O_ul
了 O O_x
？ O O_v
真 O B_n
的 O I_n
是 O B_v
不 B-Trigger I_v
忍 I-Trigger O_y
， O B_nr
更 O I_nr
不 O B_v
想 O I_v
再 O B_n
看 O I_n
到 O B_d
这 O I_d
样 O B_v
的 O I_v
噩 O B_m
耗 O I_m
了 O O_n
。 O B_v
愿 B-Trigger I_v
逝 I-Trigger B_m
者 I-Trigger I_m
安 I-Trigger O_n
息 I-Trigger B_v
吧 O I_v
伊 O B_v
春 O I_v
失 O B_n
事 O I_n
飞 O O_x
机 O O_x
已 O B_d
经 O I_d
发 O O_v
现 O B_r
4 O I_r
3 O O_ul
人 O O_x
遇 O B_d
难 O I_d
5 O O_v
3 O B_v
人 O I_v
获 O O_x
救 O O_d
报 O B_v
道 O I_v
专 O O_d
题 O B_v
： O I_v

唔 O I_r
知 O O_uj
道 O B_n
係 O I_n
米 O O_ul
应 B-Degree O_x
该 I-Degree O_v
开 B-Trigger B_n
心 I-Trigger I_n
. O B_v
. O I_v
. O O_y
. O B_nr
我 O I_nr
嘅 O B_v
心 O I_v
理 O B_n
年 O I_n
龄 O B_d
係 O I_d
4 O B_v
1 O I_v
. O B_m
. O I_m
. O O_n
对 O B_v
比 O I_v
以 O B_m
前 O I_m
曾 O O_n
经 O B_v
做 O I_v
过 O B_v
嘅 O I_v
测 O B_n
试 O I_n
嚟 O O_x
讲 O O_x
已 O O_y
经 O B_v
后 O I_v
生 O O_yg
咗 O O_q
小 O B_v
小 O I_v

宋 B-Holder I_v
茜 I-Holder B_m
真 B-Degree I_m
的 I-Degree I_m
很 I-Degree I_m
喜 B-Trigger O_r
欢 I-Trigger O_y
j B-sent_Entity B_n
u I-sent_Entity I_n
i I-sent_Entity B_n
c I-sent_Entity I_n
y I-sent_Entity O_yg
. O B_m
. O I_m
. O I_m
2 O I_m
0 O I_m
1 O B_v
0 O I_v
1 O B_f
0 O I_f
2 O B_d
6 O I_d
D O O_v
T O O_ug
新 O O_y
图 O B_vn
V B-sent_Entity I_vn
i I-sent_Entity O_yg
c I-sent_Entity O_v
t I-sent_Entity B_d
o I-sent_Entity I_d
r I-sent_Entity B_n
i I-sent_Entity I_n
a I-sent_Entity O_x
白 I-sent_Entity B_b
手 I-sent_Entity I_b
环 I-sent_Entity O_x
认 B-Property B_nr
真 I-Property I_nr
的 I-Property B_d
样 I-Property I_d
子 I-Property O_zg
很 B-Degree B_v
美 B-Trigger I_v
~ O B_eng
【 O I_eng
补 O I_eng
图 O I_eng
】 O I_eng
- O B_m
宋 O I_m
茜 O I_m

看 O I_m
着 O I_m
有 B-Degree I_m
点 I-Degree I_m
疼 B-Trigger I_m
. I-Trigger I_m
. I-Trigger I_m
. I-Trigger B_eng
可 I-Trigger I_eng
爱 I-Trigger O_a
， O O_n
喜 B-Trigger B_eng
欢 I-Trigger I_eng
拎 B-sent_Entity I_eng
回 I-sent_Entity I_eng
家 I-sent_Entity I_eng
等 O I_eng
熊 O I_eng
猫 O I_eng
不 O B_n
再 O I_n
濒 O O_v
危 O B_ad
而 O I_ad
是 O O_uj
像 O B_n
狗 O I_n
一 O O_zg
样 O O_ns
多 O O_x
的 O O_x
时 O B_v
候 O I_v
， O O_x
它 O O_x
们 O B_nr
会 O I_nr
是 O O_x
最 O B_v
粘 O I_v
人 O B_n
的 O I_n
宠 O O_n
物 O B_m
。 O I_m
想 O I_m
不 O B_v
想 O I_v
拎 O O_x
他 O B_v
们 O I_v
回 O O_v
家 O B_n
？ O I_n

笑 O B_nr
翻 O I_nr
了 O B_d
， O I_d
太 O B_v
可 O I_v
爱 O B_c
了 O I_c
！ O O_v
哈 B-Trigger O_n
哈 I-Trigger B_r
哈 I-Trigger I_r
最 O O_m
后 O O_uj
一 O B_n
张 O I_n
笑 O O_x
翻 O B_r
了 O I_r
大 O O_v
爱 O O_v
啊 O O_d
啊 O O_v
啊 O O_n
啊 O O_uj
好 B-Degree B_n
喜 B-Trigger I_n
欢 I-Trigger O_x
这 B-sent_Entity O_v
些 I-sent_Entity B_v
猫 I-sent_Entity I_v
猫 I-sent_Entity O_v
的 I-sent_Entity B_r
表 I-sent_Entity I_r
演 I-sent_Entity B_n
o O I_n
( O O_x
投 O O_x
稿 O O_v
) O O_v

假 O O_x
做 O O_d
真 O B_v
来 O I_v
真 O O_ul
亦 O O_x
假 O B_o
， O I_o
现 O I_o
在 O B_f
就 O I_f
是 O B_m
一 O I_m
个 O O_v
充 O O_v
满 O O_ul
谎 O O_a
言 O O_v
的 O B_nr
社 O I_nr
会 O I_nr
， O O_y
娱 O O_a
乐 O B_v
精 O I_v
神 O B_r
无 O I_r
处 O B_n
不 O I_n
在 O O_uj
， O B_v
只 O I_v
有 O O_x
更 O O_x
假 O B_n
， O I_n
没 O O_x
有 O O_x
最 O O_a
假 O O_v
！ O B_d
李 B-Cause I_d
牧 I-Cause O_d
活 I-Cause O_d
得 I-Cause O_a
像 I-Cause O_x
狗 I-Cause B_t
太 I-Cause I_t
不 I-Cause B_d
容 I-Cause I_d
易 I-Cause B_m
了 I-Cause I_m
， O B_a
很 B-Degree I_a
同 B-Trigger B_n
情 I-Trigger I_n
。 O O_uj

真 O I_n
的 O O_x
是 O B_vn
丧 O I_vn
心 O B_n
病 O I_n
狂 O B_l
啊 O I_l
菲 O I_l
律 O I_l
宾 O O_x
劫 O B_c
匪 O I_c
被 O O_d
警 O O_a
方 O O_x
击 O B_v
毙 O I_v
】 O B_a
劫 O I_a
匪 O O_x
在 O B_nr
最 O I_nr
后 O B_v
时 O I_v
刻 O O_v
， O O_n
丧 O B_l
心 O I_l
病 O I_l
狂 O I_l
的 O O_ul
开 O O_x
枪 O O_zg
扫 O B_n
射 O I_n
人 O O_x
质 O O_x
。 O B_d
为 O I_d
遇 B-sent_Entity O_v
难 I-sent_Entity B_i
者 I-sent_Entity I_i
致 B-Trigger I_i
哀 I-Trigger I_i
， O O_zg
愿 B-Trigger B_ns
安 I-Trigger I_ns
息 I-Trigger I_ns

， O I_n
这 B-Cause O_p
段 I-Cause B_n
时 I-Cause I_n
间 I-Cause B_v
雨 I-Cause I_v
水 I-Cause O_x
多 I-Cause B_n
， I-Cause I_n
是 I-Cause O_p
不 I-Cause B_f
是 I-Cause I_f
被 I-Cause B_n
淹 I-Cause I_n
死 I-Cause O_x
了 I-Cause B_i
？ I-Cause I_i
养 I-Cause I_i
了 I-Cause I_i
一 I-Cause O_uj
年 I-Cause B_v
的 I-Cause I_v
一 I-Cause B_v
条 I-Cause I_v
小 I-Cause B_n
鱼 I-Cause I_n
， I-Cause O_x
特 I-Cause O_p
纯 I-Cause B_n
的 I-Cause I_n
金 I-Cause I_n
色 I-Cause B_v
， I-Cause I_v
很 I-Cause O_x
是 I-Cause O_v
漂 I-Cause B_v
亮 I-Cause I_v
。 I-Cause O_x
可 I-Cause O_x
惜 I-Cause O_r
今 I-Cause B_nr
天 I-Cause I_nr
没 I-Cause I_nr
了 I-Cause B_n
。 O I_n
伤 B-Trigger O_m
心 I-Trigger O_x
！ O B_l

【 O I_l
印 O O_p
度 O B_v
达 O I_v
人 O O_ul
】 O O_x
一 O O_v
个 O O_ul
残 O B_m
疾 O I_m
人 O O_uj
的 O B_m
街 O I_m
舞 O B_n
人 O I_n
生 O O_x
。 O B_a
他 O I_a
先 O O_uj
天 O B_n
残 O I_n
疾 O O_x
， O O_d
没 O O_v
有 O B_a
双 O I_a
腿 O O_x
， O B_v
但 O I_v
他 B-Holder B_t
喜 B-Trigger I_t
欢 I-Trigger O_v
街 B-sent_Entity O_ul
舞 I-sent_Entity O_x
， O B_n
潜 O I_n
心 O O_x
苦 O O_x
练 O O_x
， O B_ns
最 O I_ns
终 O O_v
登 O O_n
上 O O_x
印 O B_m
度 O I_m
达 O B_n
人 O I_n
秀 O I_n
的 O O_uj
舞 O B_n
台 O I_n
。 O B_n
【 O I_n
视 O O_x
频 O O_r
】 O B_t

美 O B_n
极 O I_n
这 O O_x
辈 O B_v
子 O I_v
是 O B_n
没 O I_n
希 O O_x
望 O O_c
这 O O_r
样 O B_v
了 O I_v
太 O B_n
… O I_n
… O O_x
口 O B_n
水 O I_n
I O B_a
N O I_a
G O O_x
这 O B_d
， O I_d
真 O B_v
尤 O I_v
物 O B_ns
。 O I_ns
。 O B_nrt
。 O I_nrt
赞 B-Trigger O_ag
啊 I-Trigger O_uj
！ O B_n
这 B-sent_Entity I_n
陀 I-sent_Entity O_x
身 I-sent_Entity O_x
材 I-sent_Entity B_n
太 B-Degree I_n
美 B-Trigger O_x
了 O O_x
。 O B_ns
。 O I_ns
口 O B_l
水 O I_l
的 O I_l
想 O O_v
法 O O_v
都 O B_v
会 O I_v
实 O B_r
现 O I_r
。 O O_ul

工 O O_x
作 O O_x
结 O B_n
束 O I_n
… O B_eng
… O I_eng
回 O I_eng
家 O O_r
~ O O_x
~ O O_d
~ O B_nr
今 B-Cause I_nr
天 I-Cause O_x
北 I-Cause O_x
京 I-Cause O_x
大 I-Cause O_v
雪 I-Cause O_y
而 I-Cause O_x
且 I-Cause O_r
还 I-Cause O_n
被 I-Cause B_n
阿 I-Cause I_n
姨 I-Cause B_a
问 I-Cause I_a
有 I-Cause O_ul
没 I-Cause O_x
有 I-Cause O_x
兴 I-Cause B_n
趣 I-Cause I_n
和 I-Cause O_uj
比 I-Cause B_v
我 I-Cause I_v
大 I-Cause O_d
十 I-Cause O_v
岁 I-Cause B_v
的 I-Cause I_v
大 I-Cause O_x
叔 I-Cause O_x
相 I-Cause B_vn
亲 I-Cause I_vn
… O B_v
… O I_v
悲 B-Trigger O_x
剧 I-Trigger O_x
啊 I-Trigger B_n
~ O I_n
~ O O_x
~ O O_x

分 O B_t
享 O I_t
图 O B_ns
片 O I_ns
这 B-sent_Entity B_n
是 I-sent_Entity I_n
3 I-sent_Entity B_c
年 I-sent_Entity I_c
前 I-sent_Entity O_d
快 I-sent_Entity O_p
要 I-sent_Entity B_nr
毕 I-sent_Entity I_nr
业 I-sent_Entity O_n
的 I-sent_Entity B_v
时 I-sent_Entity I_v
候 I-sent_Entity I_v
！ O B_n
想 O I_n
起 O O_c
都 O O_p
[ O O_r
@ O O_d
眼 O B_m
泛 O I_m
泪 O O_uj
光 O B_n
# O I_n
T O B_v
r O I_v
i O O_x
g O O_x
g O B_n
e O I_n

分 O O_x
享 O O_x
图 O O_x
片 O O_x
这 O B_v
是 O I_v
3 O B_n
年 O I_n
前 O O_r
快 O O_v
要 O O_m
毕 O B_t
业 O I_t
的 O B_d
时 O I_d
候 O B_n
！ O I_n
想 O O_uj
起 O B_n
都 O I_n
眼 O O_x
泛 O B_v
泪 O I_v
光 O O_d
初 O O_x
中 O O_x
应 O B_a
该 O I_a
会 O B_n
是 O I_n
我 B-Holder O_x
人 O B_eng
生 O I_eng
里 O I_eng
最 B-Degree I_eng
快 B-Trigger I_eng
乐 I-Trigger I_eng
的 O O_x
回 B-sent_Entity B_v
忆 I-sent_Entity I_v
好 O B_n
想 O I_n
打 O O_r
破 O O_v
不 O O_m
到 O B_t
那 O I_t
种 O B_d
的 O I_d
快 O B_n
乐 O I_n

吾 B-Holder B_n
虽 O I_n
爱 B-Trigger O_x
， O B_v
美 O I_v
酒 O O_d
夜 O B_a
光 O I_a
杯 O B_n
， O I_n
却 O B_f
独 O I_f
饮 O B_v
， O I_v
人 O O_v
醉 O O_v
无 O O_r
人 O B_n
陪 O I_n
。 O O_f
。 O O_d
。 O B_a
。 O I_a
。 O O_uj
。 O B_v
。 O I_v
寂 B-Trigger O_a
寞 I-Trigger O_v
啊 O B_v
， O I_v
你 O B_v
的 O I_v
手 O B_r
别 O I_r
再 O O_uj
拨 O B_a
弄 O I_a
我 O O_x
， O O_r
快 B-Trigger O_c
乐 I-Trigger O_v
啊 O O_x
， O B_n
你 O I_n
去 O B_n
的 O I_n
太 O I_n
忙 O O_x
， O O_d
太 O B_v
忙 O I_v
。 O O_x
。 O O_n

很 B-Degree B_n
喜 B-Trigger I_n
欢 I-Trigger O_v
小 B-sent_Entity O_x
帅 I-sent_Entity O_x
锅 I-sent_Entity O_x
。 O O_x
。 O O_x
这 O O_x
是 O O_x
一 O B_a
家 O I_a
卖 O O_zg
印 O O_x
度 O O_r
佛 O O_uj
具 O B_n
用 O I_n
品 O O_d
的 O B_v
商 O I_v
店 O O_r
。 O O_x
店 O B_a
主 O I_a
还 O O_zg
教 O O_x
K O O_r
i O O_v
m O O_uj
i O O_d
怎 O O_v
么 O O_x
转 O O_d
佛 O O_v
音 O O_x
碗 O O_x
。 O O_x
— O O_zg
— O B_v
— O I_v
— O B_nr
这 O I_nr
个 O O_n
， O O_x
这 O O_x
个 O O_r
~ O O_v
~ O B_m
~ O I_m
5 O O_v
5 O B_ns
3 O I_ns
9 O B_n
, O I_n
3 O B_n
, O I_n
回 O O_uj
复 O B_n
不 O I_n
能 O O_x
不 O B_n
满 O I_n
足 O O_d
啊 O O_v
。 O B_eng
看 O I_eng
看 O I_eng
你 O I_eng
幸 O B_r
福 O I_r
得 O B_v
都 O I_v
不 O B_n
知 O I_n
不 O O_x
觉 O O_x
了 O O_x
那 O O_x
是 O O_x
超 B-Trigger B_r
幸 I-Trigger I_r
福 I-Trigger O_x
啊 I-Trigger B_r
这 O I_r
夜 O O_x
太 O O_x
让 O O_x
人 O B_m
无 B-Degree I_m
力 I-Degree I_m
去 I-Degree I_m
抗 I-Degree O_x
拒 I-Degree O_x
了 I-Degree O_x
！ O B_v
明 O I_v
天 O B_d
来 O I_d
得 O I_d
太 O B_v
快 O I_v
， O O_zg
总 O O_x
感 O B_v
觉 O I_v
有 O O_r
些 O B_a
不 O I_a
知 O O_ud
所 O O_d
措 O B_i
… O I_i
… O I_i

我 B-Holder O_ul
还 O O_r
是 O O_v
喜 B-Trigger O_v
欢 I-Trigger B_a
科 B-sent_Entity I_a
比 I-sent_Entity O_y
总 I-sent_Entity O_r
决 I-sent_Entity O_tg
赛 I-sent_Entity O_d
时 I-sent_Entity O_v
候 I-sent_Entity O_n
的 I-sent_Entity B_n
穿 I-sent_Entity I_n
的 I-sent_Entity O_v
马 I-sent_Entity B_v
甲 I-sent_Entity I_v
和 I-sent_Entity O_ul
西 I-sent_Entity O_x
裤 I-sent_Entity B_t
那 I-sent_Entity I_t
身 I-sent_Entity B_v
衣 I-sent_Entity I_v
服 I-sent_Entity O_d
！ O O_a
帅 B-Cause O_x
的 I-Cause O_b
没 I-Cause B_n
边 I-Cause I_n
了 I-Cause B_r
！ O I_r
帅 O B_i
科 O I_i
进 O I_i
场 O I_i
了 O O_x

好 B-Degree O_x
得 B-Trigger O_r
意 I-Trigger B_c
阿 O I_c
真 O B_v
系 O I_v
狗 O B_j
? O I_j
我 O B_n
真 O I_n
系 O I_n
以 O B_n
为 O I_n
系 O O_uj
毛 O O_v
巾 O O_uj
= O B_nr
= O I_nr
: O O_c
可 O B_n
以 O I_n
挂 O O_r
一 O O_ng
个 O B_n
牌 O I_n
子 O O_x
， O O_a
写 O O_uj
上 O B_v
“ O I_v
我 O O_ul
不 O O_x
是 O B_nr
毛 O I_nr
毯 O B_n
” O I_n
- B-Trigger O_ul
。 I-Trigger O_x
- I-Trigger O_a
经 B-sent_Entity B_v
常 I-sent_Entity I_v
会 I-sent_Entity B_nr
被 I-sent_Entity I_nr
误 I-sent_Entity O_v
丢 I-sent_Entity O_n
进 I-sent_Entity O_x
洗 I-sent_Entity O_r
衣 I-sent_Entity O_d
机 I-sent_Entity O_v
的 I-sent_Entity B_c
狗 I-sent_Entity I_c
狗 I-sent_Entity O_v
很 B-Degree B_nr
无 B-Trigger I_nr
奈 I-Trigger O_x
。 O O_x

房 O B_c
间 O I_c
门 O O_v
一 O B_m
直 O I_m
响 O B_n
个 O I_n
不 O O_x
停 O O_v
， O O_f
打 O O_x
开 O O_r
门 O B_c
发 O I_c
现 O B_n
… O I_n
… O O_x
豆 O O_x
腐 O O_x
抓 O O_x
了 O B_d
一 O I_d
只 O O_v
知 O B_n
了 O I_n
， O B_v
玩 O I_v
得 O B_n
很 B-Degree I_n
欢 B-Trigger I_n
快 I-Trigger O_uj
， O B_n
于 O I_n
是 O O_zg
迅 O B_d
猛 O I_d
把 O O_x
门 O O_x
关 O B_n
上 O I_n
， O O_n
我 O B_d
才 O I_d
不 O O_v
想 O O_q
它 O B_d
把 O I_d
知 O O_x
了 O B_l
玩 O I_l
到 O I_l
我 O B_v
房 O I_v
间 O O_x
里 O O_x
来 O B_n
呢 O I_n

你 O O_ul
给 O B_m
她 O I_m
脸 O O_v
色 O O_ul
看 O O_x
， O O_v
你 O O_ud
冲 O O_d
她 O B_a
发 O I_a
牢 O O_x
骚 O B_c
， O I_c
你 O B_ad
大 O I_ad
声 O B_n
顶 O I_n
撞 O B_s
她 O I_s
， O O_x
甚 O O_r
至 O O_d
当 O B_v
着 O I_v
她 O O_r
的 O B_v
面 O I_v
摔 O O_ul
碗 O B_v
， O I_v
她 B-Holder O_r
都 O B_n
不 B-Negation I_n
会 I-Negation O_f
记 B-Trigger O_v
恨 I-Trigger O_y
你 B-sent_Entity O_x
… O O_r
原 O O_p
因 O O_r
很 O B_n
简 O I_n
单 O O_v
， O O_x
因 O O_r
为 O O_v
她 B-Cause O_r
是 I-Cause B_v
你 I-Cause I_v
的 I-Cause I_v
母 I-Cause O_x
亲 I-Cause O_r
。 O B_m

随 O B_v
无 O I_v
情 O O_r
， O O_x
大 O B_d
水 O I_d
很 B-Degree B_p
可 B-Trigger I_p
怕 I-Trigger O_r
， O O_uj
但 O O_n
洪 O O_v
湖 O O_q
人 O O_x
民 O O_r
奋 O O_d
勇 O B_v
战 O I_v
斗 O B_v
一 O I_v
定 O O_r
不 O O_x
会 O B_n
淹 O I_n
， O O_zg
希 O B_a
望 O I_a
在 O O_x
暴 O B_c
雨 O I_c
洪 O O_r
灾 O O_v
中 O O_r
失 O O_uj
去 O B_n
家 O I_n
园 O O_x
的 O O_x
人 O O_v
要 O B_n
坚 O I_n
强 O O_x
的 O B_n
活 O I_n
下 O O_zg
去 O B_c
， O I_c
真 O O_x
心 O O_c
祝 O B_nr
愿 O I_nr
！ O B_n
！ O I_n
！ O B_d

虽 O B_vn
然 O I_vn
明 O B_d
知 O I_d
希 O B_v
望 O I_v
渺 O O_v
茫 O O_x
， O B_v
但 O I_v
真 O O_p
的 O B_n
失 O I_n
去 O B_n
还 O I_n
是 O O_f
很 B-Degree B_v
失 B-Trigger I_v
望 I-Trigger B_n
， O I_n
很 B-Degree O_uj
失 B-Trigger O_n
望 I-Trigger O_v
。 O B_v
就 O I_v
这 O O_uj
样 O B_l
， O I_l
我 B-Holder I_l
对 O O_x
2 B-sent_Entity B_d
0 I-sent_Entity I_d
0 I-sent_Entity B_v
9 I-sent_Entity I_v
2 I-sent_Entity O_x
0 I-sent_Entity O_x
1 I-sent_Entity O_x
0 I-sent_Entity O_x
赛 I-sent_Entity B_c
季 I-sent_Entity I_c
英 I-sent_Entity B_v
超 I-sent_Entity I_v
联 I-sent_Entity B_v
赛 I-sent_Entity I_v
冠 I-sent_Entity B_a
军 I-sent_Entity I_a
争 I-sent_Entity O_x
夺 I-sent_Entity O_c
绝 B-Trigger B_d
望 I-Trigger I_d
了 O B_v
。 O I_v
。 O B_c

天 B-Trigger O_zg
哪 I-Trigger B_v
！ I-Trigger I_v
！ I-Trigger O_x
！ I-Trigger O_zg
不 I-Trigger B_v
会 I-Trigger I_v
吧 I-Trigger O_x
? I-Trigger O_d
? I-Trigger B_r
! I-Trigger I_r
! I-Trigger O_x
天 I-Trigger O_r
！ I-Trigger O_p
！ I-Trigger B_m
是 O I_m
真 O I_m
的 O I_m
么 O I_m
！ O I_m
活 B-sent_Entity I_m
过 I-sent_Entity I_m
来 I-sent_Entity B_t
了 I-sent_Entity I_t
更 B-Degree B_nr
恐 B-Negation I_nr
怖 I-Negation B_vn
真 O I_vn
定 O B_n
假 O I_n
咖 O B_v
頂 O I_v
！ O B_v
俄 O I_v
怀 O O_ul
孕 O O_x
古 O O_x
尸 O O_x
被 O O_q
雪 O O_r
埋 O O_x
6 O O_x
0 O O_x
0 O B_v
年 O I_v
产 O O_y
下 O O_x
活 O O_x
婴 O O_x
。 O O_x

面 O O_x
试 O O_x
看 O O_v
来 O B_d
又 O I_d
要 O O_y
失 O O_x
败 O B_l
告 O I_l
终 O I_l
啦 O O_ul
， O O_d
刚 B-Cause B_a
刚 I-Cause I_a
开 I-Cause B_d
始 I-Cause I_d
要 I-Cause O_a
实 I-Cause B_n
习 I-Cause I_n
滴 I-Cause O_x
学 I-Cause O_j
生 I-Cause B_v
哪 I-Cause I_v
来 I-Cause B_n
1 I-Cause I_n
年 I-Cause O_p
以 I-Cause O_n
上 I-Cause O_v
的 I-Cause B_m
销 I-Cause I_m
售 I-Cause I_m
经 I-Cause B_j
验 I-Cause I_j
啊 I-Cause B_v
， O I_v
3 O O_n
分 O O_x
钟 O O_x
就 O B_v
被 O I_v
P O B_v
A O I_v
S O O_d
S O O_v
了 O B_v
， O I_v
还 O B_v
是 O I_v
过 B-Degree O_y
于 I-Degree O_x
紧 B-Trigger B_nr
张 I-Trigger I_nr
呢 O I_nr

帅 O O_v
哥 O B_v
你 O I_v
也 O O_v
去 O B_n
做 O I_n
个 O O_r
呗 O O_v
~ O O_m
画 O O_m
出 O B_f
来 O I_f
的 O O_uj
大 O B_vn
学 O I_vn
生 O B_n
活 O I_n
】 O O_zg
开 O O_x
始 O O_x
的 O B_q
乐 O I_q
呵 O O_d
呵 O O_p
的 O B_eng
， O I_eng
越 B-Degree I_eng
看 I-Degree I_eng
越 I-Degree O_ul
伤 B-Trigger O_x
感 I-Trigger B_c
， O I_c
怀 O B_v
念 O I_v
我 O B_a
的 O I_a
大 O O_y
学 O O_x
生 O B_nr
活 O I_nr
！ O O_r
( O O_d
背 O O_v
景 O O_v
音 O O_q
乐 O O_y
： O O_x
甩 O O_n
葱 O B_v
歌 O I_v
) O O_uj

一 O I_n
定 O B_vn
要 O I_vn
看 O O_x
… O B_v
… O I_v
… O O_uj
… O B_z
… O I_z
真 O I_z
的 O O_uj
太 B-Degree O_x
美 B-Trigger O_d
了 O B_v
美 B-Trigger I_v
哭 B-Degree B_n
了 O I_n
我 O O_x
完 O B_v
全 O I_v
太 O O_r
美 O O_uj
太 O B_n
美 O I_n
太 O B_vn
美 O I_vn
存 O O_x
看 O O_x
韩 O B_n
庚 O I_n
& O I_n
山 O I_n
楂 O O_x
树 O O_v
修 O O_n
正 O O_n
版 O O_x
必 O O_x
须 O B_d
要 O I_d
顶 O O_v
一 O O_v
个 O O_x
的 O O_x
， O O_x
素 O O_x
颜 O O_x
太 O B_d
美 O I_d

哀 B-Trigger I_a
悼 I-Trigger O_ul
越 O O_j
多 O O_v
， O O_ul
奇 O O_r
迹 O B_ad
也 O I_ad
越 O B_ns
多 O I_ns
， O B_ns
死 O I_ns
去 O B_ns
的 O I_ns
同 O B_v
胞 O I_v
也 O B_nr
就 O I_nr
越 O O_x
多 O B_n
。 O I_n
我 B-Holder I_n
不 O B_n
仅 O I_n
为 O I_n
这 B-sent_Entity B_d
些 I-sent_Entity I_d
遇 I-sent_Entity O_v
难 I-sent_Entity O_v
的 I-sent_Entity B_m
同 I-sent_Entity I_m
胞 I-sent_Entity O_uj
感 O O_x
到 O O_n
悲 B-Trigger B_nr
伤 I-Trigger I_nr
， O I_nr
更 B-Degree O_x
为 O B_v
这 B-sent_Entity I_v
个 I-sent_Entity O_d
国 I-sent_Entity O_m
家 I-sent_Entity O_x
感 O B_n
到 O I_n
悲 B-Trigger O_d
哀 I-Trigger B_d
！ O I_d

好 O B_v
血 O I_v
腥 O O_uj
啊 O B_n
， O I_n
捅 O O_d
了 O O_d
8 O B_d
刀 O I_d
， O O_x
死 O O_r
得 O B_c
太 O I_c
惨 O O_p
了 O B_r
， O I_r
太 O B_v
血 O I_v
腥 O O_uj
了 O B_n
， O I_n
不 O B_v
敢 O I_v
看 O B_a
， O I_a
赶 O O_x
紧 O B_d
回 O I_d
家 O B_r
， O I_r
一 O B_n
路 O I_n
上 O B_v
漆 O I_v
黑 O B_a
漆 O I_a
黑 O O_x
的 O O_x
， O O_a
心 O B_a
里 O I_a
好 B-Degree O_zg
害 B-Trigger O_x
怕 I-Trigger O_v
， O O_ul
今 O O_m
天 O O_n
晚 O O_x
上 O O_v
肯 O O_ud
定 O O_d
睡 O O_a
不 O O_ul
着 O O_x
了 O O_d

沙 O I_a
皮 O O_ul
狗 O O_x
吗 O B_d
? O I_d
我 O O_v
睇 O O_x
到 O B_d
起 O I_d
晒 O B_n
鸡 O I_n
皮 O O_x
. O B_l
几 O I_l
得 O I_l
意 O B_z
既 O I_z
都 O B_z
＞ B-Trigger I_z
~ I-Trigger O_uj
＜ I-Trigger O_x
其 O B_s
实 O I_s
真 O O_a
系 O B_v
有 O I_v
无 O O_x
d O B_t
感 O I_t
既 O B_t
狗 O I_t
好 O B_v
中 O I_v
意 O B_v
阿 O I_v
. O I_v
经 B-sent_Entity O_ul
常 I-sent_Entity O_x
会 I-sent_Entity B_nr
被 I-sent_Entity I_nr
误 I-sent_Entity I_nr
丢 I-sent_Entity O_y
进 I-sent_Entity O_x
洗 I-sent_Entity O_r
衣 I-sent_Entity O_vg
机 I-sent_Entity O_v
的 I-sent_Entity O_v
狗 I-sent_Entity O_v
狗 I-sent_Entity B_n
很 B-Degree I_n
无 B-Trigger O_m
奈 I-Trigger O_m
. O B_v

" O O_c
F O O_d
r O O_x
e O O_x
j O O_x
a O B_d
, O I_d
帅 O B_n
姐 O I_n
们 O B_v
儿 O I_v
. O O_eng
. O O_vg
. O O_c
这 O O_n
风 O O_a
衣 O B_n
还 O I_n
能 O O_nr
不 O O_m
能 O B_d
再 O I_d
酷 O O_v
点 O B_n
儿 O I_n
啊 O B_v
? O I_v
伦 O B_n
敦 O I_n
时 O I_n
装 O O_uj
周 O B_n
其 O I_n
实 O O_zg
有 O B_d
点 O I_d
闷 O O_x
， O O_x
还 O O_x
是 O B_eng
让 O I_eng
F O I_eng
给 O I_eng
我 O I_eng
们 O O_x
带 O O_nr
来 O B_n
一 O I_n
些 O I_n
愉 B-Trigger B_m
悦 I-Trigger I_m
吧 O I_m
~ O O_r
" O B_n

太 O O_d
阳 O O_v
出 O B_v
来 O I_v
了 O O_d
就 O O_v
想 O B_n
唱 O I_n
： O O_zg
太 O O_x
阳 O B_ns
出 O I_ns
来 O B_n
咯 O I_n
喂 O I_n
喜 O B_d
洋 O I_d
洋 O B_n
浪 O I_n
咯 O O_v
。 O O_x
。 O B_c
。 O I_c
以 O O_v
前 O O_eng
最 B-Degree O_p
讨 B-Trigger B_r
厌 I-Trigger I_r
成 B-sent_Entity B_v
都 I-sent_Entity I_v
男 I-sent_Entity B_m
人 I-sent_Entity I_m
说 I-sent_Entity B_a
： I-sent_Entity I_a
好 I-sent_Entity O_y
烦 I-sent_Entity O_x
哦 I-sent_Entity O_x
。 O O_x
。 O B_ns
。 O I_ns
现 O B_v
在 O I_v
觉 O O_ul
得 O O_d
这 O O_v
三 O O_v
个 O O_x
字 O B_ns
如 O I_ns
此 O B_v
可 O I_v
爱 O O_v

" O B_ns
喜 O I_ns
欢 O I_ns
这 O B_nz
部 O I_nz
片 O O_x
子 O O_x
, O O_x
, O B_f
, O I_f
那 O O_d
个 O B_v
方 O I_v
法 O B_ns
也 O I_ns
试 O B_n
验 O I_n
过 O O_v
了 O O_x
真 B-Degree B_a
的 I-Degree I_a
很 I-Degree O_zg
爽 B-Trigger O_x
, O O_x
, O O_x
, O B_t
我 O I_t
看 O B_v
不 O I_v
清 O O_r
~ O B_m
~ O I_m
幼 O O_n
卡 O B_c
與 O I_c
綠 O B_v
L O I_v
U O O_x
C O O_x
K O B_v
你 O I_v
地 O B_r
買 O I_r
左 O B_n
未 O I_n
？ O O_x
" O O_x

我 B-Holder B_r
坚 B-Trigger I_r
信 I-Trigger B_n
我 B-sent_Entity I_n
宝 I-sent_Entity O_d
宝 I-sent_Entity B_vn
会 O I_vn
一 O O_ug
直 O O_ul
低 O B_d
调 O I_d
下 O B_a
去 O I_a
的 O O_x
！ O O_x
昂 O O_x
！ O O_r
套 O B_v
用 O I_v
王 O I_v
灰 O O_x
说 O O_x
的 O B_nr
： O I_nr
无 O O_p
期 O O_n
待 O B_eng
， O I_eng
不 O I_eng
失 O I_eng
望 O O_r
。 O O_uv
千 O O_v
万 O O_f
别 O O_d
对 O O_x
周 O O_x
小 O O_x
姐 O O_r
期 O B_v
望 O I_v
值 O O_r
太 O B_nr
大 O I_nr
。 O O_v
@ O B_d
等 O I_d
等 O B_v
要 O I_v
学 O B_t
习 O I_t

这 O O_x
么 O O_nr
早 O O_x
！ O B_n
注 B-Trigger I_n
意 I-Trigger O_nr
身 B-sent_Entity O_n
体 I-sent_Entity O_v
， O O_uj
祝 O O_x
健 O O_v
康 O B_v
啊 O I_v
~ O O_x
~ O O_d
~ O B_v
~ O I_v
~ O O_x
早 O B_i
， O I_i
奔 O I_i
去 O O_p
工 O O_t
作 O B_nr
。 O I_nr
嗓 O B_n
子 O I_n
有 O I_n
点 O O_d
痛 O O_a
. O O_x
. O O_x
. O B_u
. O I_u
希 O O_v
望 O B_v
不 O I_v
要 O O_x
发 O B_r
炎 O I_r
. O O_a
. O O_x
. O B_v
. O I_v

这 O I_n
操 O O_x
动 O O_v
作 O B_a
也 O I_a
太 B-Degree O_zg
让 B-Trigger O_x
人 I-Trigger O_x
难 I-Trigger O_x
为 I-Trigger O_x
情 I-Trigger O_x
了 O O_a
吧 O O_x
我 O O_zg
的 O O_v
个 O B_vn
颈 O I_vn
椎 O O_x
、 O B_n
肩 O I_n
椎 O B_v
、 O I_v
a O I_v
n O B_m
d O I_m
腰 O I_m
椎 O I_m
呀 O B_v
， O I_v
可 O B_df
以 O I_df
有 O B_n
救 O I_n
了 O B_m
吗 O I_m
？ O I_m
每 O I_m
天 O O_x
锻 O O_r
炼 O O_v
五 O B_n
分 O I_n
钟 O O_d
， O O_d
幸 O O_v
福 O O_n
生 O B_l
活 O I_l
一 O I_l
辈 O O_ul
子 O O_y
。 O O_r
。 O O_uj
。 O O_n

段 O I_n
暄 O O_x
能 O B_l
不 O I_l
能 O O_x
不 O B_eng
要 O I_eng
老 O I_eng
这 O B_n
么 O I_n
激 B-Trigger O_y
动 I-Trigger O_x
… O B_c
… O I_c
感 O B_v
觉 O I_v
他 B-Holder O_ul
激 B-Trigger O_y
动 I-Trigger O_x
的 O B_r
从 O I_r
来 O B_v
都 O I_v
不 O B_m
在 O I_m
点 O I_m
儿 O O_x
上 O B_i
， O I_i
为 O I_i
强 B-sent_Entity I_i
队 I-sent_Entity B_m
激 B-Trigger I_m
动 I-Trigger I_m
了 O O_x
半 O O_x
天 O O_x
， O O_x
最 O B_nr
后 O I_nr
还 O O_v
把 O B_l
强 O I_l
队 O I_l
都 O I_l
克 O O_a
死 O B_r
了 O I_r

越 O I_a
到 O O_x
期 O O_x
末 O B_n
反 O I_n
而 O O_r
玩 O B_a
的 O I_a
越 O O_uj
疯 O B_d
了 O I_d
. O O_d
. O O_d
. O O_p
我 B-Holder B_n
好 B-Degree I_n
喜 B-Trigger O_f
欢 I-Trigger O_x
这 B-sent_Entity O_p
种 I-sent_Entity B_n
白 I-sent_Entity I_n
天 I-sent_Entity B_a
高 I-sent_Entity I_a
效 I-sent_Entity O_ul
率 I-sent_Entity B_m
做 I-sent_Entity I_m
f I-sent_Entity O_x
i I-sent_Entity B_f
n I-sent_Entity I_f
a I-sent_Entity O_d
l I-sent_Entity O_p
p I-sent_Entity B_n
r I-sent_Entity I_n
e I-sent_Entity O_d
s I-sent_Entity B_v
e I-sent_Entity I_v
n I-sent_Entity O_ul
t I-sent_Entity O_x
a I-sent_Entity O_d
t I-sent_Entity O_v
i I-sent_Entity B_t
o I-sent_Entity I_t
n I-sent_Entity B_c
， I-sent_Entity I_c
晚 I-sent_Entity O_v
上 I-sent_Entity O_uj
狠 I-sent_Entity O_d
狠 I-sent_Entity O_v
玩 I-sent_Entity O_ul
的 I-sent_Entity B_m
日 I-sent_Entity I_m
子 I-sent_Entity I_m
啊 I-sent_Entity O_r
～ O O_a

回 O I_v
来 O B_r
了 O I_r
， O B_t
哈 O I_t
哈 O B_n
就 O I_n
是 O I_n
！ O O_v
分 O B_eng
享 O I_eng
图 O I_eng
片 O I_eng
这 O I_eng
张 O I_eng
很 B-Degree I_eng
感 B-Trigger I_eng
动 I-Trigger I_eng
哥 O I_eng
哥 O I_eng
真 O I_eng
的 O I_eng
很 O I_eng
好 O I_eng
你 O I_eng
牵 O I_eng
着 O O_x
薇 O B_t
我 O I_t
们 O B_d
就 O I_d
放 O O_v
心 O O_uj
你 O B_n
那 O I_n
么 O O_zg
壮 O O_x

唉 O B_v
， O I_v
高 O O_ul
傲 O O_x
的 O B_o
美 O I_o
眉 O B_d
分 B-Trigger I_d
手 I-Trigger O_x
快 I-Trigger B_v
乐 I-Trigger I_v
。 O B_n
。 O I_n
。 O O_r
祝 O O_q
你 O O_d
快 B-Trigger B_v
乐 I-Trigger I_v
. O B_ns
. O I_ns
. O B_d
. O I_d
. O O_d
. O O_a
. O O_r
. O O_v
. O O_uz
. O O_g
. O B_r
. O I_r
你 O O_d
可 O B_v
以 O I_v
找 O O_r
到 O B_r
更 O I_r
好 O O_v
的 O O_x
当 O O_zg
初 O O_x
是 O B_a
你 O I_a
要 O O_uj
分 O B_ns
开 O I_ns
， O B_v
分 O I_v
开 O B_a
就 O I_a
分 O O_x
开 O O_x
~ O O_x
~ O B_nr
~ O I_nr

！ O I_nr
结 B-sent_Entity B_m
婚 I-sent_Entity I_m
照 I-sent_Entity I_m
给 B-Cause I_m
力 I-Cause I_m
啊 O I_m
！ O I_m
！ O I_m
！ O I_m
没 O I_m
法 O I_m
表 O I_m
达 O O_r
我 O B_c
的 O I_c
心 O B_v
情 O I_v
了 O B_d
！ O I_d
！ O O_uj
！ O B_t
羡 B-Trigger I_t
慕 I-Trigger O_v
嫉 I-Trigger O_r
妒 I-Trigger O_v
恨 I-Trigger B_v
！ O I_v
！ O O_x
！ O B_v
摔 O I_v
碗 O O_d
！ O B_v
！ O I_v
！ O O_x
！ O O_x
！ O O_x
不 O O_x
过 O O_x
这 O B_n
位 O I_n
菇 O I_n
凉 O O_p
你 O O_n
实 O O_y
在 O O_x
是 O O_x
太 O O_x
上 O B_v
道 O I_v
了 O B_v
， O I_v
抹 B-Trigger O_r
泪 I-Trigger O_uj
啊 O B_n

牛 O O_ul
比 O O_x
的 O O_x
报 O O_x
纸 O B_v
！ O I_v
乔 B-Holder B_v
叔 I-Holder I_v
很 B-Degree O_v
生 B-Trigger O_x
气 I-Trigger O_x
， O O_x
独 O O_v
立 O O_q
报 O O_x
够 O O_x
独 O O_x
立 O O_x
用 O O_x
生 O B_c
命 O I_c
换 O B_rz
来 O I_rz
的 O O_ng
利 O O_v
润 O O_r
呀 O B_v
左 O I_v
边 O O_v
I O O_d
P O B_v
A O I_v
D O O_ul
明 O O_x
天 O B_n
发 O I_n
售 O O_zg
; O O_x
右 O B_n
边 O I_n
富 O O_uj
士 O B_n
康 O I_n
跳 O O_x
楼 O B_nr
员 O I_nr
工 O O_d
马 O B_n
向 O I_n
前 O O_x
遗 O B_n
像 O I_n
. O I_n

曾 O B_v
经 O I_v
我 B-Holder O_p
很 B-Degree B_vn
爱 B-Trigger I_vn
冬 B-sent_Entity B_v
天 I-sent_Entity I_v
. O O_uj
. O B_n
但 O I_n
现 O O_y
在 O B_f
. O I_f
. O B_eng
. O I_eng
我 B-Holder I_eng
很 B-Degree I_eng
讨 B-Trigger B_t
厌 I-Trigger I_t
. O B_vn
. O I_vn
. O O_x
憎 B-Trigger B_f
恨 I-Trigger I_f
. O B_nr
. O I_nr
. O I_nr
. O B_v
所 O I_v
有 O B_n
的 O I_n
不 B-Negation B_nr
愉 B-Trigger I_nr
快 I-Trigger I_nr
都 O B_n
在 O I_n
冬 O O_x
天 O O_x
. O B_d
. O I_d
. O O_r
. O O_d
我 O O_v
. O B_t
. O I_t
. O B_m
哎 O I_m
. O O_c
. O B_t

为 O B_m
毛 O I_m
不 O I_m
唱 O O_r
我 B-Holder O_d
最 B-Degree B_v
耐 B-Trigger I_v
的 O B_m
“ O I_m
不 B-sent_Entity I_m
再 I-sent_Entity B_v
让 I-sent_Entity I_v
你 I-sent_Entity B_m
孤 I-sent_Entity I_m
单 I-sent_Entity I_m
” O I_m
啊 O B_b
？ O I_b
“ O O_uj
有 O O_a
就 O B_a
有 O I_a
， O O_d
没 O O_p
有 O B_t
就 O I_t
没 O B_m
有 O I_m
” O I_m
到 O I_m
底 O O_r
是 O B_m
升 O I_m
哥 O I_m
啊 O O_e
， O B_m
那 O I_m
副 O O_x
茫 O O_p
然 O O_nr
着 O O_d
的 O O_v
表 O O_r
情 O B_a
， O I_a
很 O O_uj
认 O O_x
真 O B_d
却 O I_d
很 O O_v
好 O O_r
笑 O B_a
。 O I_a

北 O O_zg
京 O O_x
崇 O O_x
文 O O_v
门 O O_d
有 O O_v
一 O O_x
家 O B_v
这 O I_v
家 O O_d
包 O B_v
子 O I_v
店 O O_x
在 O B_d
哪 O I_d
？ O O_v
8 O O_v
5 O O_n
度 O O_y
C O O_x
啊 O O_r
， O O_b
我 B-Holder B_z
最 B-Degree I_z
喜 B-Trigger O_uz
欢 I-Trigger O_uj
的 O B_n
面 B-sent_Entity I_n
包 I-sent_Entity O_x
店 I-sent_Entity O_zg
痛 O B_ad
痛 O I_ad
痛 O O_d
看 O O_d
到 O B_v
这 O I_v
个 O O_x
横 O O_x
幅 O B_ns
我 O I_ns
内 O B_nrt
牛 O I_nrt
满 O I_nrt
面 O O_v
啊 O B_m
。 O I_m
。 O B_r
。 O I_r

驧 O I_n
e O O_n
s O O_p
s O O_r
e O O_x
n O B_m
g O I_m
e O O_q
r O O_eng
s O O_y
【 O O_x
】 O O_r
《 O O_d
驱 O B_v
魔 O I_v
人 O O_uj
》 O B_n
在 O I_n
惊 O I_n
悚 O B_a
中 O I_a
寻 O O_a
找 O B_v
一 O I_v
丝 O B_r
温 O I_r
暖 O B_n
， O I_n
伴 O O_r
你 O B_n
抵 O I_n
抗 O B_n
那 O I_n
份 O O_zg
能 O O_x
将 O O_x
你 O O_x
吓 O O_x
出 O O_yg
影 O B_eng
院 O I_eng
的 O I_eng
极 B-Degree I_eng
度 I-Degree I_eng
恐 O I_eng
惧 O I_eng
。 O I_eng

需 O O_x
要 O O_x
考 O O_x
证 O B_v
！ O I_v
希 O I_v
望 O O_x
是 O O_p
假 O B_a
新 O I_a
闻 O O_f
！ O B_v
但 O I_v
愿 O B_m
不 O I_m
是 O B_an
真 O I_an
的 O O_x
真 O O_v
实 O O_r
生 O B_vn
活 O I_vn
犹 O O_r
如 O O_q
恐 O O_v
怖 O O_d
电 O O_r
影 O B_v
， O I_v
恐 O B_n
怖 O I_n
电 O O_uj
影 O B_d
都 O I_d
比 O B_an
上 O I_an
真 O O_x
实 O O_x
生 O B_v
活 O I_v
… O B_v
祈 B-Trigger I_v
祷 I-Trigger O_x
这 I-Trigger B_v
不 I-Trigger I_v
是 I-Trigger O_v
真 I-Trigger B_n
的 I-Trigger I_n
… O I_n
? O O_x
求 O B_v
证 O I_v

有 O I_c
没 O B_d
有 O I_d
人 O B_d
这 O I_d
两 O B_vn
天 O I_vn
施 O B_v
舍 O I_v
一 O B_n
把 O I_n
轻 O I_n
的 O I_n
? O O_x
给 O B_n
我 O I_n
， O I_n
我 O I_n
的 O O_d
伞 O O_p
被 O O_f
借 O B_d
去 O I_d
了 O B_vn
周 O I_vn
一 O O_x
才 O B_v
能 O I_v
还 O O_r
… O B_c
… O I_c
极 B-Degree B_d
度 I-Degree I_d
低 B-Trigger O_x
落 I-Trigger O_x
中 O B_v
… O I_v
… O O_x
超 B-Degree B_v
不 B-Negation I_v
爽 B-Trigger I_v
， O O_n
又 O O_r
不 O B_m
能 O I_m
骂 O B_nrt
… O I_nrt
… O B_m
真 O I_m
是 O O_a
的 O O_uj
… O O_x
… O O_p

郑 O O_x
生 O O_r
同 O O_uj
蔡 O O_n
小 O O_p
姐 O B_v
的 O I_v
离 O O_ul
婚 O B_t
实 O I_t
在 O B_v
太 O I_v
突 O O_d
然 O O_x
了 O O_x
。 O B_d
。 O I_d
如 O B_v
果 O I_v
有 O O_f
一 O O_x
天 O O_x
， O O_v
我 O B_a
突 O I_a
然 O O_x
跟 O O_d
你 O B_v
们 O I_v
说 O O_v
我 O O_x
要 O O_x
结 O B_d
婚 O I_d
了 O O_uj
， O O_x
希 B-Trigger O_x
望 I-Trigger O_x
你 B-sent_Entity B_nr
们 I-sent_Entity I_nr
也 I-sent_Entity O_p
不 I-sent_Entity O_nr
要 I-sent_Entity B_nr
这 I-sent_Entity I_nr
么 I-sent_Entity O_uj
惊 I-sent_Entity B_v
讶 I-sent_Entity I_v
喔 I-sent_Entity B_v
！ I-sent_Entity I_v
哈 B-Trigger O_d

林 B-sent_Entity I_ad
蛋 I-sent_Entity O_ul
大 I-sent_Entity O_x
真 B-Cause O_x
的 I-Cause B_c
很 I-Cause I_c
大 I-Cause O_v
哈 B-Trigger B_m
哈 I-Trigger I_m
。 O O_x
上 O O_r
課 O B_ad
中 O I_ad
的 O O_p
我 O B_r
笑 O I_r
的 O O_v
沒 O O_r
形 O O_v
象 O B_v
了 O I_v
。 O O_ul
“ O O_x
我 O B_v
叫 O I_v
楚 O B_r
中 O I_r
天 O O_d
。 O B_df
” O I_df

林 O I_r
蛋 O B_a
大 O I_a
真 O O_e
的 O O_x
很 O O_nr
大 O O_x
哈 B-Trigger B_nr
哈 I-Trigger I_nr
。 O O_a
上 O B_d
課 O I_d
中 O B_a
的 O I_a
我 O B_o
笑 O I_o
的 O O_x
沒 O O_f
形 O O_n
象 O O_f
了 O O_uj
。 O O_r
“ O O_v
我 O O_uj
叫 O O_v
楚 O B_n
中 O I_n
天 O O_ul
。 O O_x
” O O_x

这 O O_v
个 O B_nr
评 O I_nr
论 O I_nr
的 O O_x
重 O O_x
点 O O_x
是 O B_nr
， O I_nr
咱 O O_a
们 O B_d
老 O I_d
炖 O B_a
也 O I_a
看 O B_o
达 O I_o
人 O O_x
秀 O O_f
？ O O_n
？ O O_f
这 O O_uj
达 O O_r
人 O O_v
秀 O O_uj
我 O O_v
只 O B_n
认 O I_n
真 O O_ul
看 O O_x
了 O O_x
最 O O_r
后 O O_v
一 O B_nr
场 O I_nr
， O I_nr
太 B-Degree O_x
失 B-Trigger O_x
望 I-Trigger O_x
了 O B_r
。 O I_r
那 B-Cause B_n
立 I-Cause I_n
波 I-Cause O_uj
给 I-Cause B_n
俺 I-Cause I_n
们 I-Cause O_v
上 I-Cause O_x
海 I-Cause B_r
人 I-Cause I_r
丢 I-Cause O_a
脸 I-Cause O_v
了 I-Cause O_d

最 O O_v
近 O O_n
网 O O_ag
配 O O_x
圈 O O_x
到 O O_r
底 O O_v
是 O O_n
怎 O O_ag
么 O O_r
了 O O_d
， O B_ad
又 O I_ad
来 O O_v
戳 O O_ul
我 O B_f
们 O I_f
的 O B_m
泪 O I_m
点 O O_x
┭ O O_d
┮ O B_v
﹏ O I_v
┭ O O_ul
┮ O O_x
要 O B_nr
是 O I_nr
角 O I_nr
叔 O O_p
你 O B_r
真 O I_r
得 O B_ns
做 O I_ns
了 O O_n
错 O B_v
事 O I_v
， O O_ul
就 O O_x
太 B-Degree B_f
让 B-Trigger I_f
人 I-Trigger B_n
伤 I-Trigger I_n
心 I-Trigger I_n
失 I-Trigger B_d
望 I-Trigger I_d
了 O O_v

很 O I_r
凉 O O_ul
很 B-Degree O_x
悲 B-Trigger O_d
哀 I-Trigger O_v
不 O O_v
提 O B_r
倡 O I_r
， O O_uj
又 O B_n
不 O I_n
是 O O_x
牛 O O_x
田 O O_x
洋 O O_x
时 O O_x
代 O B_c
。 O I_c
那 O B_n
是 O I_n
为 O O_r
一 O B_d
种 O I_d
愚 O O_v
昧 O O_ul
而 O B_n
牺 O I_n
牲 O O_x
， O O_d
现 O O_d
在 O O_v
什 O O_n
么 O B_n
时 O I_n
候 O B_v
了 O I_v
。 O O_ul
惯 O O_x
性 O B_a
！ O I_a
几 O O_zg
条 O B_a
桌 O I_a
椅 O O_d
板 O B_v
凳 O I_v
比 O O_x
1 O O_d
2 O B_c
岁 O I_c
的 O B_nr
生 O I_nr
命 O I_nr
更 O B_n
重 O I_n
要 O O_x
！ O O_r

它 O O_p
有 O B_m
5 O I_m
個 O B_a
週 O I_a
五 O O_c
， O B_v
五 O I_v
個 O O_x
週 O B_t
六 O I_t
， O B_r
五 O I_r
個 O B_n
周 O I_n
日 O O_ul
， O O_x
? O B_n
個 O I_n
朋 O O_x
友 O B_m
， O I_m
4 O B_n
天 O I_n
之 O I_n
後 O I_n
會 O O_p
得 O B_m
到 O I_m
很 O O_m
多 O O_uj
。 O B_vn
希 O I_vn
望 O O_d
大 O B_a
家 O I_a
都 O O_x
幸 B-Trigger O_x
福 I-Trigger O_r
. O O_v
. O O_m
. O O_m
. O B_t
. O I_t

又 O B_m
开 O I_m
始 O B_t
下 O I_t
雨 O O_x
了 O B_m
~ O I_m
病 O B_t
房 O I_t
的 O O_x
空 O O_x
气 O O_zg
不 O B_n
太 O I_n
好 O O_x
~ O O_m
呼 O B_nr
吸 O I_nr
道 O O_nr
敏 O O_v
感 O B_v
的 O I_v
我 O B_m
， O I_m
现 O O_x
在 O B_v
不 B-Negation I_v
太 B-Degree B_n
舒 B-Trigger I_n
服 I-Trigger O_d
~ O B_a
希 O I_a
望 O B_m
没 O I_m
有 O I_m
被 O I_m
传 O I_m
染 O O_x
什 O O_d
么 O B_v
感 O I_v
冒 O B_v
病 O I_v
毒 O O_ul
~ O O_x
喉 O B_n
咙 O I_n
开 O O_uj
始 O B_n
痛 O I_n
了 O B_v
~ O I_v

看 O O_x
着 O B_l
好 B-Degree I_l
感 B-Trigger I_l
动 I-Trigger B_a
希 O I_a
望 O O_uj
天 O O_r
下 O O_x
有 O B_t
情 O I_t
人 O O_d
都 O O_d
能 O B_a
幸 O I_a
福 O O_x
得 O B_v
像 O I_v
花 O B_v
儿 O I_v
一 O O_p
样 O B_vn
！ O I_vn
！ O B_r
！ O I_r
翰 O B_v
爽 O I_v
— O B_n
— O I_n
幸 O O_x
福 O B_n
像 O I_n
花 O B_v
儿 O I_v
一 O O_a
样 O O_ul
（ O O_x
作 O O_x
者 O B_v
真 O I_v
的 O O_a
让 O B_v
我 O I_v
很 O B_v
感 O I_v
动 O B_s
力 O I_s
挺 O B_l
！ O I_l
） O I_l
两 O O_d
只 O O_v
日 O B_a
记 O I_a

稍 B-Cause O_v
稍 I-Cause B_n
上 I-Cause I_n
些 I-Cause B_r
医 I-Cause I_r
学 I-Cause O_x
课 I-Cause O_x
， I-Cause O_x
就 I-Cause O_ng
发 I-Cause O_nr
现 I-Cause O_x
一 I-Cause O_x
堆 I-Cause B_a
堆 I-Cause I_a
的 I-Cause O_v
疾 I-Cause B_n
病 I-Cause I_n
发 I-Cause B_r
生 I-Cause I_r
率 I-Cause O_x
都 I-Cause B_n
忒 I-Cause I_n
高 I-Cause B_d
的 I-Cause I_d
。 O O_v
能 B-sent_Entity O_r
活 I-sent_Entity O_d
着 I-sent_Entity B_v
实 B-Degree I_v
在 I-Degree O_n
不 B-Trigger O_d
容 I-Trigger O_x
易 I-Trigger O_x
， O B_m
能 B-sent_Entity I_m
健 I-sent_Entity B_n
康 I-sent_Entity I_n
地 I-sent_Entity O_x
活 I-sent_Entity B_d
着 I-sent_Entity I_d
实 B-Degree B_t
在 I-Degree I_t
是 I-Degree B_n
相 I-Degree I_n
当 I-Degree O_n
幸 B-Trigger O_x
运 I-Trigger O_d
。 O B_v

好 B-Degree B_ns
凄 B-Trigger I_ns
凉 I-Trigger I_ns
， O O_uj
宿 B-Cause B_n
舍 I-Cause I_n
几 I-Cause B_n
乎 I-Cause I_n
就 I-Cause I_n
我 I-Cause O_d
一 I-Cause O_d
人 I-Cause O_a
了 I-Cause O_uj
， O O_x
哭 B-Trigger O_v

太 B-Degree I_v
感 B-Trigger B_v
人 I-Trigger I_v
了 O O_d
， O B_a
这 O I_a
让 O O_x
我 B-Holder O_v
情 B-Trigger B_a
何 I-Trigger I_a
以 I-Trigger O_uv
堪 I-Trigger B_v
？ O I_v
！ O B_v
咱 O I_v
们 O O_v
的 O B_d
回 O I_d
来 O B_a
了 O I_a
， O O_x
大 O O_x
家 O O_a
鼓 O B_a
掌 O I_a
， O O_x
欢 O B_n
迎 O I_n
， O B_d
强 O I_d
烈 O O_d
要 O O_r
求 O O_m
小 O O_n
黑 O O_ul
说 O O_x
出 O O_v
他 O O_x
最 O O_d
近 O B_n
的 O I_n
去 O O_ul
向 O O_x
， O O_r
不 O O_v
说 O O_r
不 O O_n
行 O B_nr

昨 O I_nr
天 O O_x
下 O O_x
午 O B_r
去 O I_r
打 O O_uj
台 O B_v
球 O I_v
， O O_ul
哈 B-Trigger O_x
哈 I-Trigger B_n
！ O I_n
点 O B_v
子 O I_v
不 O O_x
要 O B_v
太 O I_v
正 O O_x
， O B_l
那 O I_l
个 O I_l
帅 O I_l
的 O B_z
是 O I_z
无 O B_v
与 O I_v
伦 O O_r
比 O B_f
！ O I_f
真 O O_uj
希 O B_v
望 O I_v
遇 O O_x
到 O O_d
个 O O_v
对 O B_v
手 O I_v
啊 O O_x
！ O B_t
~ O I_t

" O I_t
天 O O_v
也 O O_v
阴 O B_n
沉 O I_n
沉 O O_x
的 O B_o
, O I_o
很 B-Degree O_x
不 B-Negation B_n
开 B-Trigger I_n
心 I-Trigger B_df
. O I_df
我 O B_nr
要 O I_nr
努 O O_x
力 O B_r
快 O I_r
点 O O_a
找 O O_uj
到 O O_v
份 O B_i
好 O I_i
工 O I_i
作 O I_i
~ O O_x
! O O_d
在 O B_v
家 O I_v
弄 O B_v
饭 O I_v
给 O O_q
自 O B_v
己 O I_v
吃 O O_zg
的 O O_x
感 O O_x
觉 O O_x
很 O O_x
孤 O O_q
单 O O_d
, O B_z
B O I_z
B O I_z
在 O O_uj
就 O O_x
好 O O_d
了 O O_d
. O B_v
T O I_v
. O O_m
T O O_r
" O O_v

b O I_ad
e O B_d
t O I_d
t O B_v
y O I_v
看 B-Cause O_q
了 I-Cause O_a
四 I-Cause B_vn
年 I-Cause I_vn
剧 I-Cause O_x
终 I-Cause O_x
了 I-Cause B_r
我 B-Holder I_r
好 B-Negation B_v
烦 I-Negation I_v
哪 I-Negation O_p
. O B_r
. O I_r
. O O_v
最 O O_uj
后 O B_n
三 O I_n
集 O O_zg
一 O B_a
直 O I_a
一 O O_x
直 O B_eng
没 O I_eng
看 O O_p
倒 O O_d
是 O O_a
都 O O_ul
是 O O_m
哭 O O_eng
点 O O_m
可 O O_eng
我 O O_x
不 O O_x
知 O B_eng
道 O I_eng
不 O I_eng
知 O I_eng
道 O I_eng
是 O O_v
最 O O_ul
后 O B_m
三 O I_m
集 O B_v
哎 O I_v
哟 O O_ul

b O B_a
e O I_a
t O O_r
t O B_m
y O I_m
看 O I_m
了 O B_f
四 O I_f
年 O B_m
剧 O I_m
终 O B_d
了 O I_d
我 B-Holder B_d
好 B-Degree I_d
烦 B-Trigger B_v
哪 O I_v
. O O_v
. O O_v
. O O_d
最 O O_v
后 O O_v
三 O O_q
集 O O_v
一 O O_r
直 O O_d
一 O B_v
直 O I_v
没 O O_d
看 O B_v
倒 O I_v
是 O O_v
都 O B_f
是 O I_f
哭 O B_m
点 O I_m
可 O B_e
我 O I_e
不 O O_x
知 O B_eng
道 O I_eng
不 O I_eng
知 O I_eng
道 O I_eng
是 O O_v
最 O O_ul
后 O B_m
三 O I_m
集 O B_v
哎 O I_v
哟 O O_ul

大 O B_a
家 O I_a
應 O O_r
該 O B_m
珍 O I_m
惜 O I_m
家 O B_f
人 O I_f
啊 O B_m
~ O I_m
看 O B_d
到 O I_d
了 O B_d
新 O I_d
聞 O B_v
報 O I_v
導 O O_v
， O O_v
很 B-Degree O_d
痛 B-Trigger O_v
心 I-Trigger O_v
， O O_q
很 B-Degree O_v
難 B-Trigger O_r
過 I-Trigger O_d
， O B_v
大 O I_v
家 O O_d
要 O B_v
感 O I_v
恩 O O_v
和 O B_f
珍 O I_f
惜 O B_m
自 O I_m
己 O B_e
眼 O I_e
前 O O_x
所 O B_n
擁 O I_n
有 O B_v
的 O I_v
. O B_a
. O I_a
. O B_n

" O O_zg
依 B-Degree O_x
然 I-Degree B_v
很 I-Degree I_v
想 B-Trigger O_ul
很 B-Degree B_n
想 B-Trigger I_n
你 B-sent_Entity B_n
, O I_n
我 O O_x
很 O O_zg
想 O B_v
问 O I_v
, O O_x
你 O O_d
究 O O_a
竟 O O_ug
几 O O_x
日 O B_n
无 O I_n
开 O O_v
机 O B_v
啦 O I_v
~ O O_c
我 B-Holder B_a
内 B-Trigger I_a
疚 I-Trigger B_r
, O I_r
我 B-Holder B_t
想 B-Trigger I_t
你 B-Trigger O_u
! O B_v
~ O I_v
很 B-Degree O_uj
想 B-Trigger B_m
知 B-sent_Entity I_m
道 I-sent_Entity I_m
你 I-sent_Entity O_x
的 I-sent_Entity O_x
近 I-sent_Entity B_d
况 I-sent_Entity I_d
, O O_d
我 B-Holder O_v
好 B-Degree O_d
担 B-Trigger O_v
心 I-Trigger O_r
~ O O_x
" O O_r

我 O O_v
也 O O_v
是 O O_x
被 O O_r
迫 O B_d
的 O I_d
. O B_m
. O I_m
. O O_v
太 B-Degree B_n
狠 B-Trigger I_n
了 O O_y
， O O_x
不 O O_r
转 O B_a
不 O I_a
行 O O_x
， O O_r
害 O O_v
怕 O O_r
诅 O O_x
咒 O O_x
的 O O_d
千 O O_v
万 O B_v
别 O I_v
点 O O_r
开 O O_uj
， O B_n
忠 O I_n
告 O O_x
！ O O_r
！ O O_a
！ O B_v
如 O I_v
果 O O_x
你 O O_x
害 O O_x
怕 O O_r
诅 O O_d
咒 O O_v
， O B_d
请 O I_d
不 O O_uj
要 O B_m
轻 O I_m
易 O I_m
点 O B_a
开 O I_a
下 O O_ul
图 O O_x
。 O O_d

侬 O B_v
今 O I_v
葬 O O_x
花 O B_v
人 O I_v
笑 O B_v
痴 O I_v
， O O_uj
他 O B_i
年 O I_i
葬 O I_i
侬 O O_m
知 O O_v
是 O O_x
谁 O B_n
很 O I_n
是 O O_x
触 O O_x
动 O O_x
人 O B_c
心 O I_c
灵 O O_r
的 O B_v
十 O I_v
句 O B_v
诗 O I_v
。 O O_x
如 O O_v
果 O B_df
觉 O I_df
得 O B_a
对 O I_a
您 O O_m
有 O O_v
所 O B_v
触 O I_v
动 O O_x
， O O_x
就 O O_g
转 O O_tg
一 O B_n
下 O I_n
吧 O O_n
， O B_z
挺 B-Trigger I_z
值 I-Trigger O_x
得 I-Trigger O_r
欣 I-Trigger O_m
赏 I-Trigger O_vg
的 I-Trigger O_g
。 O O_v

又 O O_r
是 O O_d
很 B-Degree O_v
忙 B-Trigger B_v
很 B-Degree I_v
疲 B-Trigger O_n
惫 I-Trigger B_n
的 O I_n
一 O O_uj
天 O B_m
， O I_m
昨 B-Cause O_n
夜 I-Cause O_x
被 I-Cause B_c
蚊 I-Cause I_c
子 I-Cause B_v
围 I-Cause I_v
攻 I-Cause O_p
之 I-Cause O_r
后 I-Cause B_n
， I-Cause I_n
失 I-Cause B_v
眠 I-Cause I_v
到 I-Cause O_x
快 I-Cause O_d
天 I-Cause O_v
亮 I-Cause B_m
才 I-Cause I_m
入 I-Cause O_y
睡 I-Cause O_x
， I-Cause O_d
忙 I-Cause B_v
到 I-Cause I_v
中 I-Cause B_v
午 I-Cause I_v
午 I-Cause O_uj
觉 I-Cause O_x
都 I-Cause O_x
没 I-Cause O_d
法 I-Cause O_v
睡 I-Cause B_d
。 I-Cause I_d
身 I-Cause O_d
体 I-Cause B_a
又 I-Cause I_a
不 I-Cause O_uj
舒 I-Cause B_m
服 I-Cause I_m
， O O_x
心 B-Property B_t
情 I-Property I_t
又 O O_p
很 B-Degree B_n
纠 B-Trigger I_n
结 I-Trigger B_v
。 O I_v

" O I_f
哭 O O_x
了 O B_v
， O I_v
能 O B_d
夠 O I_d
一 O B_nr
家 O I_nr
團 O O_d
聚 O B_v
， O I_v
真 O O_x
的 O O_v
太 O O_v
好 O B_t
了 O I_t
！ O B_n
哭 O I_n
了 O O_d
. O B_v
. O I_v
. O O_v
活 O O_x
著 O B_n
真 O I_n
好 O O_d
, O O_d
一 O B_a
家 O I_a
人 O O_x
團 O B_n
聚 O I_n
多 O O_d
好 O O_d
, O B_v
希 B-Trigger I_v
望 I-Trigger O_x
不 B-sent_Entity O_x
要 I-sent_Entity O_x
有 I-sent_Entity O_v
戰 I-sent_Entity O_ul
爭 I-sent_Entity O_x
! O B_v
謝 B-Trigger I_v
謝 I-Trigger B_m
吡 O I_m
钸 O B_n
" O I_n

新 B-Cause B_d
人 I-Cause I_d
真 I-Cause B_l
的 I-Cause I_l
好 I-Cause I_l
难 I-Cause O_x
带 I-Cause O_v
啊 I-Cause O_ul
， O B_m
我 B-Holder I_m
要 O I_m
疯 B-Trigger B_v
特 I-Trigger I_v
了 O B_d
。 O I_d
虽 O O_x
说 O B_n
我 O I_n
也 O I_n
是 O O_n
这 O O_v
么 O O_m
过 O O_a
来 O O_x
的 O B_v
， O I_v
但 O B_df
是 O I_df
这 O O_v
样 O B_n
新 O I_n
的 O O_x
还 O O_v
是 O B_nz
突 O I_nz
破 O I_nz
我 O O_x
笨 O O_x
的 O B_n
极 O I_n
限 O B_d
了 O I_d
。 O O_a
囧 O O_a
啊 O O_v
， O O_y
神 O O_x
呐 O O_r
， O O_v
救 O B_a
救 O I_a
我 O O_ul
吧 O O_x
。 O B_c

《 O O_r
复 O O_d
婚 O O_v
》 O B_r
这 O I_r
个 O B_t
月 O I_t
1 O O_uj
6 O O_x
号 O B_c
要 O I_c
在 O B_r
北 O I_r
京 O O_a
4 O O_uj
播 O B_c
出 O I_c
了 O B_vn
， O I_vn
我 B-Holder O_r
很 B-Degree O_a
喜 B-Trigger O_uj
欢 I-Trigger B_a
这 B-sent_Entity I_a
个 I-sent_Entity O_ul
戏 I-sent_Entity O_x
， O O_y
也 O O_y
希 O O_x
望 O B_n
大 O I_n
家 O O_x
多 O B_v
多 O I_v
支 O O_r
持 O O_y
， O O_x
特 O O_x
此 O O_x
奉 O B_v
送 O I_v
海 O O_x
报 O B_r
一 O I_r
张 O O_m

心 B-Property I_m
情 I-Property O_m
很 B-Degree O_v
沉 B-Trigger O_p
重 I-Trigger B_ns
， O I_ns
为 O O_x
幼 O B_v
小 O I_v
的 O O_ul
生 O O_x
命 O O_r
。 O O_d
还 O B_v
有 O I_v
多 O B_r
少 O I_r
对 O O_n
社 O O_x
会 O O_d
的 O B_v
恨 O I_v
， O B_n
要 O I_n
一 O B_m
次 O I_m
次 O B_v
嫁 O I_v
祸 O O_x
到 O B_d
幼 O I_d
儿 O B_v
园 O I_v
孩 O B_n
子 O I_n
身 O B_m
上 O I_m
… O O_x
… O B_n
陕 O I_n
西 O O_zg
省 O B_a
南 O I_a
郑 O O_x
县 O O_p
， O B_n
今 O I_n
天 O O_uj
， O B_vn
7 O I_vn
人 O O_x
死 O B_v
亡 O I_v

我 O I_m
也 O O_p
要 O B_n
抱 O I_n
抱 O O_uj
教 O O_v
主 O O_x
生 O O_v
日 O B_m
快 O I_m
乐 O I_m
， O B_n
同 O I_n
感 O O_v
。 O B_nr
麽 O I_nr
麽 O I_nr
咱 O B_n
两 O I_n
抱 O B_s
抱 O I_s
吧 O O_x
羡 B-Trigger O_x
慕 I-Trigger B_ns
嫉 I-Trigger I_ns
妒 I-Trigger I_ns
没 O B_ns
有 O I_ns
恨 O I_ns
到 O O_x
达 O B_t
会 O I_t
场 O O_x
， O O_m
场 O O_n
外 O B_v
太 O I_v
炫 O O_x
拉 O O_r
！ O O_d
正 O O_v
在 O B_v
打 O I_v
气 O B_n
球 O I_n
哈 B-Trigger B_l
哈 I-Trigger I_l
！ O I_l

" O O_x
又 O B_n
被 O I_n
虐 O O_x
了 O O_x
… O O_x
… O O_r
可 B-Cause O_m
惜 I-Cause B_v
不 I-Cause I_v
是 I-Cause O_y
我 I-Cause B_v
, I-Cause I_v
陪 I-Cause B_v
你 I-Cause I_v
们 I-Cause B_v
到 I-Cause I_v
最 I-Cause O_v
后 I-Cause B_v
. I-Cause I_v
那 O B_n
天 O I_n
的 O O_x
他 B-Holder B_s
, O I_s
依 B-Degree B_nr
然 I-Degree I_nr
笑 B-Trigger I_nr
着 I-Trigger O_x
, O B_t
我 B-Holder I_t
却 O O_v
哭 B-Trigger B_n
了 I-Trigger I_n
. O B_o
那 O I_o
天 O O_x
的 O O_x
你 O O_x
· O O_d
· O B_v
开 O I_v
心 O O_ul
么 O O_x
？ O O_x
？ O B_v
· O I_v
· O B_c
@ O I_c
陈 O O_r
翔 O O_x
橙 O O_v
" O B_r

那 O O_v
是 O B_f
相 B-Degree I_f
当 I-Degree O_x
怀 B-Trigger B_r
念 I-Trigger I_r
啊 O O_uj
！ O O_r
！ O O_x
！ O B_d
小 O I_d
时 O O_v
候 O O_uz
很 B-Degree O_x
喜 B-Trigger O_r
欢 I-Trigger O_d
吃 B-sent_Entity O_v
的 I-sent_Entity O_ul
啊 I-sent_Entity O_m
！ O B_r
！ O I_r
！ O O_uj
~ O O_r
~ O O_x
~ O O_x
~ O B_v
~ O I_v
今 B-Cause O_y
天 I-Cause O_x
无 I-Cause O_x
意 I-Cause O_x
看 I-Cause O_x
到 I-Cause O_x
小 I-Cause B_nr
浣 I-Cause I_nr
熊 I-Cause O_ng
干 I-Cause O_x
脆 I-Cause O_x
面 I-Cause O_r
广 I-Cause O_v
告 I-Cause B_d
。 O I_d
。 O B_v
冷 O I_v
兔 O O_zg
好 O O_x
怀 O O_x
念 O O_x
呀 O B_n
！ O I_n
~ O I_n

刘 O B_v
2 O I_v
2 O O_v
用 O O_uj
一 O O_y
次 O O_x
失 O O_x
误 O O_x
终 O O_x
结 O O_x
了 O O_x
中 O O_x
国 O O_x
队 O B_t
的 O I_t
最 O B_v
后 O I_v
一 O B_v
线 O I_v
希 O O_a
望 O B_n
， O I_n
第 O B_d
二 O I_d
节 O O_n
8 O B_n
分 O I_n
？ O O_x
那 O O_x
都 O O_a
是 O O_ng
浮 O B_l
云 O I_l
. O I_l
. O O_y
. O O_x
. O O_x
. O O_x
果 O O_nr
然 O B_m
又 O I_m
无 O O_p
间 O B_m
道 O I_m
了 O B_v
。 O I_v
N B-Trigger B_v
N I-Trigger I_v
D I-Trigger O_ul
! O B_nt

化 O I_nt
还 O O_uj
是 O B_f
不 O I_f
化 O B_nz
！ O I_nz
据 O I_nz
统 O I_nz
计 O O_x
， O B_m
8 O I_m
0 O I_m
后 O O_m
9 O O_v
0 O O_x
后 O O_r
中 O O_d
， O O_v
由 O B_n
于 O I_n
太 O B_m
过 O I_m
化 O I_m
妆 O I_m
导 O I_m
致 O B_d
婚 O I_d
后 O O_d
对 O B_l
对 O I_l
方 O I_l
外 O O_ul
表 O O_x
越 B-Degree B_eng
来 I-Degree I_eng
越 I-Degree I_eng
不 B-Negation O_x
满 I-Negation O_x
意 I-Negation O_n
， O B_c
而 O I_c
间 O B_v
接 O I_v
导 O O_x
致 O B_v
离 O I_v
婚 O I_v
的 O O_x
越 O B_m
来 O I_m
越 O O_t
多 O B_m
。 O I_m
投 O B_r
稿 O I_r

蚊 O B_c
子 O I_c
其 O O_d
实 O O_ug
也 O B_n
喜 O I_n
欢 O B_v
美 O I_v
女 O B_t
的 O I_t
啊 O O_p
、 O B_n
、 O I_n
哈 O B_n
哈 O I_n
哈 O B_d
东 O I_d
莞 O I_d
的 O O_d
蚊 O B_v
子 O I_v
太 O O_x
厉 O O_c
害 O B_b
了 O I_b
！ O B_v
我 B-Holder I_v
可 B-Trigger B_v
怜 I-Trigger I_v
的 O O_uj
手 B-Cause B_d
和 I-Cause I_d
腿 I-Cause I_d
全 I-Cause O_m
是 I-Cause O_x
伤 I-Cause B_n
疤 I-Cause I_n
全 I-Cause O_x
身 I-Cause B_n
上 I-Cause I_n
下 I-Cause B_d
咬 I-Cause I_d
了 I-Cause O_d
五 I-Cause B_v
十 I-Cause I_v
四 I-Cause B_n
个 I-Cause I_n
包 I-Cause O_uj
而 I-Cause O_y
且 I-Cause O_x
现 I-Cause O_x
在 I-Cause B_o
都 I-Cause I_o
肿 I-Cause I_o
了 I-Cause B_ns

昨 O O_uj
晚 O B_n
又 O I_n
失 O O_d
眠 O B_a
了 O I_a
。 O O_ul
。 O O_x
。 O O_r
今 O B_v
天 O I_v
应 O O_uj
该 O O_n
会 O O_c
很 O O_n
累 O O_a
吧 O O_v
~ O B_n
~ O I_n
! O B_i
今 O I_i
晚 O I_i
就 O I_i
要 O O_v
出 O O_ul
发 O B_m
去 O I_m
旅 O I_m
行 O I_m
了 O O_v
， O B_c
希 O I_c
望 O B_t
能 O I_t
保 O O_d
持 O O_v
良 O O_ul
好 O O_x
的 O B_t
体 O I_t
力 O O_d
和 O B_v
精 O I_v
神 O O_ul
， O O_x
加 B-Trigger O_x
油 I-Trigger O_x
~ O B_t
~ O I_t
！ O B_v

回 O O_v
复 O O_d
时 O O_a
间 O O_y
很 O O_x
短 O O_x
， O O_x
人 O B_t
情 O I_t
很 O B_d
浓 O I_d
， O B_v
物 O I_v
价 O O_v
很 O B_vn
贵 O I_vn
。 O O_ul
。 O O_x
。 O B_v
要 O I_v
回 O O_v
日 O B_n
本 O I_n
啦 O I_n
? O I_n
在 O O_uj
上 O B_n
海 O I_n
过 O O_c
得 O B_n
怎 O I_n
么 O O_x
样 O B_v
呀 O I_v
? O O_x
呵 B-Trigger O_x
呵 I-Trigger O_x
~ O O_x
离 B-Cause B_v
开 I-Cause I_v
亲 I-Cause B_n
人 I-Cause I_n
和 I-Cause O_d
朋 I-Cause O_a
友 I-Cause O_x
们 I-Cause B_n
， O I_n
满 B-Degree B_l
心 I-Degree I_l
落 B-Trigger O_x
寞 I-Trigger B_n
。 O I_n
上 O O_zg
机 O O_a
了 O O_x
~ O O_x

朋 O O_v
迷 O O_v
以 O B_ns
前 O I_ns
以 O O_y
后 O O_x
， O O_p
最 B-Degree B_ns
爱 B-Trigger I_ns
有 B-sent_Entity O_ug
朋 I-sent_Entity O_ud
！ O B_r
！ O I_r
！ O I_r
！ O O_y
！ O O_x
苏 O B_v
有 O I_v
朋 O O_x
希 O B_v
望 O I_v
小 O B_n
学 O I_n
之 O O_c
行 O B_n
视 O I_n
频 O O_k

应 B-Cause B_v
援 I-Cause I_v
成 I-Cause B_a
功 I-Cause I_a
！ O O_x
太 B-Degree B_n
兴 B-Trigger I_n
奋 I-Trigger O_ul
了 O O_x
， O O_x
应 O B_n
援 O I_n
区 O B_f
全 O I_f
绿 O B_f
了 O I_f
， O O_x
场 O O_d
内 O O_v
偶 O O_v
巴 O O_n
灯 O O_x
幕 O O_x
好 O O_x
多 O O_x
！ O O_x
在 O B_nr
中 O I_nr
啊 O I_nr
， O B_v
你 O I_v
的 O B_n
小 O I_n
可 O O_u
爱 O O_zg
们 O B_n
太 O I_n
棒 O O_x
了 O B_v
！ O I_v

看 O I_a
着 O O_x
心 B-sent_Entity O_d
情 I-sent_Entity B_v
很 B-Degree I_v
压 B-Negation O_ul
抑 I-Negation O_x
， O B_v
没 O I_v
法 O O_n
坚 O O_a
持 O O_a
把 O O_ul
它 O O_x
看 O B_s
完 O I_s

北 O I_n
京 O B_n
的 O I_n
s O B_m
u O I_m
r O O_x
f O O_p
i O O_f
n O O_y
b O O_x
i O O_r
r O O_uj
d O B_nr
店 O I_nr
有 O I_nr
售 O O_k
喜 B-Trigger B_nr
欢 I-Trigger I_nr
你 B-sent_Entity I_nr
穿 O O_x
了 O O_x
件 O B_v
b O I_v
i O B_n
r O I_n
k O O_zg
i O B_v
n O I_v
在 O O_x
身 O B_v
上 O I_v
！ O B_v
我 O I_v
眼 O O_p
真 O O_r
尖 O O_v
～ O O_v
这 O O_x
是 O B_ns
一 O I_ns
张 O O_uj
我 O B_eng
的 O I_eng
脸 O I_eng
确 O I_eng
实 O I_eng
很 O I_eng
大 O I_eng
不 O I_eng
比 O I_eng
不 O I_eng
知 O O_n
道 O B_vn

希 O B_v
望 O I_v
越 O O_r
大 O O_v
失 B-Trigger O_ul
望 I-Trigger O_q
越 O B_eng
大 O I_eng
对 O I_eng
事 O I_eng
情 O I_eng
事 O I_eng
物 O O_p
渴 O B_s
望 O I_s
太 O O_x
多 O O_r
始 O O_n
终 O O_d
都 O O_a
是 O O_x
无 O O_r
法 O O_v
拥 O B_m
有 O I_m
嘥 O O_r
。 O O_uj
。 O O_n
。 O B_ad
气 O I_ad
都 O B_a
是 O I_a
顺 O O_d
其 O B_d
自 O I_d
然 O B_v
拉 O I_v
以 O O_x
下 O B_v
我 O I_v
本 O O_d
人 O O_a
遇 O B_v
到 O I_v
目 O B_d
前 O I_d
为 O O_p
止 O B_n
是 O I_n
最 O B_n
不 O I_n
准 O B_v
确 O I_v
的 O O_d
计 O O_m
算 O B_d

你 O O_d
真 O O_v
的 O B_n
很 O I_n
搞 O B_v
笑 O I_v
竟 O O_x
然 O O_x
还 O O_x
一 O O_x
个 O O_n
一 O O_d
个 O O_v
删 O B_i
搞 O I_i
了 O I_i
好 O I_i
久 O O_v
才 O B_f
知 O I_f
道 O O_r
你 O B_r
真 O I_r
的 O B_v
关 O I_v
注 O B_i
了 O I_i
粉 O I_i
丝 O I_i
们 O O_v
啊 B-Trigger O_d
哈 I-Trigger O_d
哈 I-Trigger B_a

希 B-Trigger O_uj
望 I-Trigger B_v
剪 B-sent_Entity I_v
得 I-sent_Entity O_x
很 B-Degree O_r
成 B-Trigger B_d
功 I-Trigger I_d
！ O O_zg
！ O B_v
！ O I_v
头 O B_d
发 O I_d
长 O O_d
了 O B_m
， O I_m
晚 O B_m
上 O I_m
去 O O_v
托 O O_v
尼 O O_ul
盖 O B_m
剪 O I_m
。 O O_d
。 O B_v
。 O I_v
不 O O_r
知 O B_d
道 O I_d
会 O B_v
是 O I_v
什 O O_ul
么 O B_n
样 O I_n
子 O O_k
， O O_y
期 B-Trigger B_o
待 I-Trigger I_o
~ O O_x
~ O B_v
~ O I_v

希 O O_ud
望 O O_d
剪 O B_a
得 O I_a
很 O O_x
成 O O_x
功 O O_x
！ O B_n
！ O I_n
！ O O_a
头 O O_ul
发 O O_x
长 O B_t
了 O I_t
， O O_v
晚 O B_nr
上 O I_nr
去 O I_nr
托 O O_v
尼 O O_x
盖 O O_x
剪 O O_x
。 O O_d
。 O B_v
。 O I_v
不 O O_v
知 O O_v
道 O B_r
会 O I_r
是 O B_n
什 O I_n
么 O O_x
样 O B_v
子 O I_v
， O O_x
期 B-Trigger O_x
待 I-Trigger O_x
~ O O_x
~ O B_v
~ O I_v

各 O O_ud
位 O O_d
在 O B_a
百 O I_a
度 O O_x
搜 O O_x
索 O O_x
下 O B_n
明 O I_n
星 O O_a
整 O O_ul
容 O O_x
前 O B_t
后 O I_t
， O O_v
一 O B_nr
定 O I_nr
会 O I_nr
有 O O_v
很 O O_x
多 O O_x
惊 B-Trigger O_x
喜 I-Trigger O_d
。 O B_v
。 O I_v
。 O O_v
。 O O_v
。 O B_r

期 B-Trigger B_n
待 I-Trigger I_n
， I-Trigger O_x
喜 I-Trigger B_v
欢 I-Trigger I_v
… O O_x
… O O_x
小 O O_x
贝 O O_x
小 O B_r
贝 O I_r
。 O O_p
“ O B_n
他 O I_n
会 O B_v
最 O I_v
后 O O_f
再 O B_nr
打 O I_nr
一 O B_n
场 O I_n
友 O B_f
谊 O I_f
赛 O O_x
， O B_d
来 O I_d
和 O O_v
大 O O_v
家 O B_m
说 O I_m
再 O B_a
见 O I_a
。 O O_x
” O O_x

是 O O_x
不 O O_x
是 O O_x
夜 O B_v
行 O I_v
星 O O_x
那 O B_v
个 O I_v
？ O O_x
好 O O_x
像 O B_nr
很 O I_nr
好 O B_nr
玩 O I_nr
唉 O O_x
， O O_x
最 B-Degree O_r
爱 B-Trigger O_v
街 B-sent_Entity B_f
头 I-sent_Entity I_f
拍 I-sent_Entity O_d
摄 I-sent_Entity O_v
神 I-sent_Entity B_m
马 I-sent_Entity I_m
的 I-sent_Entity B_nr
… O I_nr
真 O I_nr
的 O O_x
可 O O_v
以 O O_c
再 O B_n
糊 O I_n
一 O O_v
点 O B_v
= O I_v
= O O_x

今 O O_x
天 O B_l
老 B-Holder I_l
妈 I-Holder I_l
很 B-Degree O_t
开 B-Trigger B_n
心 I-Trigger I_n
~ O B_r
谢 B-Trigger I_r
谢 I-Trigger O_x
大 B-sent_Entity B_v
家 I-sent_Entity I_v
的 I-sent_Entity O_zg
祝 I-sent_Entity B_v
福 I-sent_Entity I_v
！ O O_zg

咩 O O_d
就 O O_v
是 O B_s
牛 O I_s
太 O B_v
帅 O I_v
了 O B_n
我 B-Holder I_n
太 B-Degree O_uj
喜 B-Trigger O_x
欢 I-Trigger B_d
了 O I_d
没 O B_c
办 O I_c
法 O O_d
！ O O_a
加 O B_m
油 O I_m
哦 O O_x
继 O O_x
续 O O_x
发 O B_t
力 O I_t
发 O B_n
亮 O I_n
！ O O_zg
！ O B_v
！ O I_v
安 O O_x
徽 O B_nr
卫 O I_nr
视 O B_n
情 O I_n
歌 O O_uj
会 O B_nr
演 O I_nr
唱 O O_x
《 O O_x
我 O O_zg
就 O B_d
是 O I_d
这 O O_n
样 O B_n
》 O I_n

真 O O_r
的 O O_d
没 O B_v
事 O I_v
干 O O_ul
？ O O_v
在 O B_n
网 O I_n
络 O O_x
上 O B_v
无 O I_v
意 O O_zg
中 O B_v
看 O I_v
到 O B_n
这 O I_n
张 O B_v
图 O I_v
片 O O_x
彻 O O_x
底 O O_x
笑 B-Trigger B_ns
翻 I-Trigger I_ns
了 O B_n
。 O I_n
。 O B_n
。 O I_n
很 O O_v
英 O B_v
俊 O I_v
红 O O_x
雷 O O_r
很 O B_d
娘 O I_d
们 O B_r

n O O_x
o O O_x
n O B_d
o O I_d
n O B_l
o O I_l
n O I_l
~ O O_x
~ O O_p
~ O B_n
太 O I_n
文 O O_f
艺 O B_v
了 O I_v
不 B-Negation O_f
喜 B-Trigger B_v
欢 I-Trigger I_v
喜 O O_r
感 O O_q
这 O B_n
个 O I_n
好 B-Degree B_ad
恶 B-Trigger I_ad
心 I-Trigger O_v
啊 B-Trigger O_v
哈 I-Trigger O_ul
哈 I-Trigger O_x
哈 I-Trigger O_x
~ O O_x
~ O O_zg
黑 O B_nr
手 O I_nr
出 O B_nr
， O I_nr
猛 O O_d
转 O O_n
身 O O_k

这 O B_eng
姐 O I_eng
们 O I_eng
儿 O I_eng
太 O I_eng
贫 O I_eng
了 O I_eng
， O O_x
真 O O_x
让 O O_x
人 O O_d
喜 O B_n
乐 O I_n
， O O_ul
哈 B-Trigger O_d
哈 I-Trigger B_v
哈 I-Trigger I_v
哈 I-Trigger B_n
！ O I_n
好 O B_r
吧 O I_r
正 O O_a
经 O B_n
补 O I_n
个 O O_zg
祝 O B_o
福 O I_o
祝 O I_o
~ O O_x
~ O O_x
生 O B_n
不 O I_n
生 O O_v
都 O O_x
快 O O_d
日 O B_v
不 O I_v
日 O O_x
皆 O O_r
乐 O B_n

爱 O I_n
这 O O_d
一 O O_ag
身 O O_ul
太 O O_x
到 O B_n
位 O I_n
了 O I_n
啊 B-Trigger B_ns
啊 I-Trigger I_ns
啊 I-Trigger O_x
啊 I-Trigger B_o
啊 I-Trigger I_o
啊 I-Trigger I_o
啊 I-Trigger I_o
· O O_x
· O O_a
· O O_y
· O B_d
· O I_d
· O O_v
· O O_q
· O B_nr
· O I_nr
· O O_v
· O O_x
· O O_x
· O B_l
· O I_l
· O I_l
· O O_d
· O B_d
· O I_d
· O B_i
· O I_i
。 O I_i
都 B-Degree I_i
喜 B-Trigger O_x
欢 I-Trigger O_v
喜 I-Trigger O_r
欢 I-Trigger B_m
这 B-sent_Entity I_m
个 I-sent_Entity O_d
吗 O B_v
？ O I_v

J O B_nr
M O I_nr
a O I_nr
l O B_nr
w O I_nr
a O I_nr
y O O_zg
s O O_x
b O O_x
e O O_x
w O O_x
i O O_x
t O O_x
h O O_x
y O O_x
o O O_x
u O O_x
最 O O_x
近 O O_x
没 O O_x
有 O O_x
最 B-Degree O_x
开 B-Trigger O_x
心 I-Trigger O_x
。 O O_x

领 B-Holder O_x
导 I-Holder O_x
生 B-Trigger O_d
日 I-Trigger B_v
快 I-Trigger I_v
乐 I-Trigger B_v
今 O I_v
天 O B_r
生 O I_r
日 O O_y
， O O_x
收 O O_x
到 O B_eng
很 O I_eng
多 O I_eng
朋 O I_eng
友 O I_eng
的 O I_eng
祝 O I_eng
福 O I_eng
， O I_eng
很 B-Degree I_eng
开 B-Trigger I_eng
心 I-Trigger I_eng
， O I_eng
谢 B-Trigger I_eng
谢 I-Trigger I_eng
大 B-sent_Entity I_eng
家 I-sent_Entity I_eng
！ O B_f

领 O B_v
导 O I_v
生 O O_d
日 O B_v
快 O I_v
乐 O O_x
今 O O_x
天 O B_n
生 O I_n
日 O B_l
， O I_l
收 O I_l
到 O I_l
很 O B_t
多 O I_t
朋 O B_t
友 O I_t
的 O O_x
祝 O B_v
福 O I_v
， O B_m
很 B-Degree I_m
开 B-Trigger B_n
心 I-Trigger I_n
， O O_uj
谢 O B_nr
谢 O I_nr
大 O O_x
家 O O_zg
！ O B_v

不 O O_x
养 O B_nr
啦 O I_nr
！ O B_n
人 B-Holder I_n
家 I-Holder O_x
喜 B-Trigger O_x
欢 I-Trigger B_n
女 B-sent_Entity I_n
生 I-sent_Entity B_l
您 B-Holder I_l
老 I-Holder I_l
喜 B-Degree I_l
欢 I-Degree B_t
男 B-sent_Entity I_t
生 I-sent_Entity B_t
吗 O I_t
？ O O_x
！ O B_v
哈 B-Trigger I_v
哈 I-Trigger B_m
， O I_m
原 O B_n
来 O I_n
唐 B-Holder O_uj
僧 I-Holder B_nr
非 B-Degree I_nr
常 I-Degree O_x
妒 B-Trigger O_zg
嫉 I-Trigger B_v
法 B-sent_Entity I_v
海 I-sent_Entity O_x
啊 O B_nr
！ O I_nr
~ O B_n

欧 O O_x
美 O O_x
o O B_v
r O I_v
日 O O_y
韩 O O_x
， O B_n
你 B-Holder I_n
更 B-Degree B_v
喜 B-Trigger I_v
欢 I-Trigger B_n
哪 B-sent_Entity I_n
个 I-sent_Entity B_r
范 I-sent_Entity I_r
儿 I-sent_Entity B_v
？ O I_v
欧 O B_n
美 O I_n
站 O O_y
左 O O_x
边 O O_x
， O B_o
日 O I_o
韩 O O_x
站 O B_d
右 O I_d
边 O B_nr
， O I_nr
预 O B_d
报 O I_d
～ O B_v
开 O I_v
始 O B_ns
抢 O I_ns
答 O O_zg
！ O O_x

超 B-Degree O_x
级 I-Degree B_ns
喜 B-Trigger I_ns
欢 I-Trigger B_eng
的 O I_eng
喜 O O_j
欢 O O_j
的 O O_x
风 B-sent_Entity O_r
格 I-sent_Entity O_d
果 O B_v
然 O I_v
很 O B_r
美 O I_r
式 O B_nr
风 O I_nr
格 O O_x
装 O B_ns
扮 O I_ns
阿 O O_v
K O B_f
e O I_f
n O O_x
。 O O_j

力 O O_v
宏 O B_f
最 B-Degree I_f
帅 B-Trigger O_x
无 O B_vn
可 O I_vn
取 O O_x
代 O B_v
哇 O I_v
， O B_v
簽 O I_v
名 O O_x
會 O O_x
來 O B_b
了 O I_b
七 O B_v
千 O I_v
多 O O_uj
人 O B_v
， O I_v
希 O O_uj
望 O B_n
手 O I_n
不 O B_d
要 O I_d
脫 O O_zg
臼 O B_n
了 O I_n
！ O B_n

二 O B_v
哥 O I_v
， O O_nr
人 B-Holder B_eng
的 I-Holder I_eng
妻 I-Holder I_eng
子 I-Holder O_x
会 O O_x
不 B-Negation B_nz
开 B-Trigger I_nz
心 I-Trigger B_n
啊 O I_n
你 O B_i
把 O I_i
保 O I_i
镖 O I_i
都 O O_y
带 O O_x
囧 O B_v
了 O I_v
我 O O_v
的 O O_v
休 O O_ul
息 O B_m
室 O I_m
外 O O_m
面 O O_n
， O O_x
工 B-Holder B_v
作 I-Holder I_v
人 I-Holder O_n
員 I-Holder B_df
自 I-Holder I_df
己 I-Holder B_v
也 O I_v
玩 O O_ul
得 O O_x
很 B-Degree O_x
H B-Trigger B_ns
I I-Trigger I_ns
G I-Trigger O_x
H I-Trigger O_n
！ O O_uj

" O I_n
最 O O_v
愛 O O_d
… O B_v
蛤 B-Trigger I_v
蛤 I-Trigger O_y
, O O_r
你 O O_p
欢 O B_n
喜 O I_n
的 O O_d
~ O O_v
送 O O_y
给 O O_ul
喜 O O_r
欢 O O_uj
o O B_nz
p O I_nz
《 O I_nz
海 O B_f
贼 O I_f
王 O O_x
》 O B_vn
的 O I_vn
朋 O B_n
友 O I_n
· O B_r
· O I_r
· O O_d
" O O_v

哈 B-Trigger O_d
哈 I-Trigger B_eng
哈 I-Trigger I_eng
聪 O I_eng
明 O I_eng
反 O O_x
被 O O_x
聪 O O_x
明 O B_a
误 O I_a
呀 O O_x
回 O B_n
答 O I_n
太 O O_x
快 O O_r
了 O B_v
“ O I_v
另 O O_uj
外 O O_x
的 O B_v
3 O I_v
0 O B_v
% O I_v
希 O B_eng
望 O I_eng
有 O O_x
多 O B_n
次 O I_n
婚 O I_n
外 O O_x
恋 O O_uj
！ O B_n
” O I_n

你 B-Cause O_x
太 I-Cause O_x
瘦 I-Cause O_x
了 I-Cause O_x
~ O B_o
你 O I_o
再 O I_o
瘦 O B_i
我 B-Holder I_i
就 O I_i
生 B-Trigger I_i
气 I-Trigger I_i
罗 O I_i
~ O I_i
好 O O_y
瘦 O B_v
好 O I_v
瘦 O O_d
~ O O_a
~ O O_ul

你 O B_c
太 B-Trigger I_c
瘦 I-Trigger O_uj
了 I-Trigger B_m
~ O I_m
你 O O_x
再 O B_v
瘦 O I_v
我 O O_v
就 O B_m
生 O I_m
气 O B_n
罗 O I_n
~ O I_n
好 B-Trigger O_x
瘦 I-Trigger O_x
好 I-Trigger O_x
瘦 I-Trigger O_r
~ O O_d
~ O O_a

终 O O_x
于 O O_r
休 O O_d
息 O O_a
了 O O_r
， O O_d
不 O B_n
过 O I_n
突 O O_j
然 O O_x
歇 O B_a
下 O I_a
来 O B_a
好 O I_a
像 O O_x
还 O O_x
不 O O_x
适 O O_r
应 O O_d
了 O O_a
呢 O O_ul
呵 O O_x
呵 O O_r
！ O O_d
大 O O_a
家 O O_r
都 O O_d
在 O B_n
看 O I_n
球 O O_j
吧 O O_x
！ O B_a
我 B-Holder I_a
算 O B_a
落 O I_a
伍 O O_x
了 O O_x
， O O_x
对 O B_d
足 B-sent_Entity I_d
球 I-sent_Entity B_v
没 B-Trigger I_v
太 I-Trigger O_ul
大 I-Trigger O_x
兴 I-Trigger B_c
趣 I-Trigger I_c
！ O B_ad

好 B-Degree O_v
喜 B-Trigger B_t
欢 I-Trigger I_t
图 B-sent_Entity B_v
片 I-sent_Entity I_v
里 I-sent_Entity O_d
的 I-sent_Entity O_d
场 I-sent_Entity B_v
景 I-sent_Entity I_v
文 I-sent_Entity O_ul
字 I-sent_Entity O_y
很 O B_v
经 B-Property I_v
典 I-Property O_x
， O B_n
配 O I_n
图 O O_d
更 O O_p
有 O B_n
感 O I_n
觉 O O_y
~ O O_x
~ O O_r
~ O O_v

早 O I_n
安 O O_ul
。 O O_x
分 O O_p
享 O B_n
t B-sent_Entity I_n
小 I-sent_Entity O_d
姐 I-sent_Entity O_d
的 I-sent_Entity O_a
画 I-sent_Entity B_n
。 O I_n
我 B-Holder O_x
们 I-Holder O_x
都 O O_a
很 B-Degree B_v
喜 B-Trigger I_v
欢 I-Trigger B_n
呢 O I_n
。 O O_f

— O B_n
— O I_n
七 O B_n
彩 O I_n
竖 O O_zg
线 O B_n
私 O I_n
生 O O_x
活 O B_v
米 O I_v
， O O_d
新 O O_v
鲜 O B_n
出 O I_n
炉 O O_x
， O O_x
希 O O_x
望 O O_x
新 B-sent_Entity B_n
闻 I-sent_Entity I_n
社 I-sent_Entity O_x
金 I-sent_Entity B_v
V I-sent_Entity I_v
加 O O_x
身 O B_nr
后 O I_nr
越 B-Trigger O_uj
办 I-Trigger O_n
越 I-Trigger O_x
好 I-Trigger B_r
， I-Trigger I_r
越 I-Trigger O_d
来 I-Trigger O_d
越 I-Trigger B_v
红 I-Trigger I_v

还 O O_x
是 O O_x
很 B-Degree O_x
荣 B-Trigger O_x
幸 I-Trigger B_nz
的 O I_nz
被 B-sent_Entity B_n
老 I-sent_Entity I_n
陈 I-sent_Entity B_n
和 I-sent_Entity I_n
小 I-sent_Entity I_n
陈 I-sent_Entity O_q
邀 I-sent_Entity O_x
请 I-sent_Entity B_nz
吃 I-sent_Entity I_nz
了 I-sent_Entity I_nz
顿 I-sent_Entity I_nz
批 I-sent_Entity O_x
萨 I-sent_Entity B_v
～ O I_v
～ O B_nt
～ O I_nt
也 O I_nt
让 O O_nr
老 O O_eng
爸 O O_v
老 O B_f
妈 O I_f
有 O O_d
时 O O_v
间 O B_d
单 O I_d
独 O O_x
吃 O B_d
顿 O I_d
饭 O I_d

端 O O_x
午 O B_c
节 O I_c
到 O O_zg
了 O B_nr
， O I_nr
祝 B-Trigger O_uj
大 I-Trigger O_p
家 I-Trigger O_a
节 I-Trigger O_nr
日 I-Trigger O_c
快 I-Trigger O_a
乐 I-Trigger O_nr
， O B_v
端 O I_v
午 O O_v
节 O O_ul
期 O O_q
间 O O_q
同 O O_nr
学 O O_x
毕 O O_x
业 O O_x
十 O O_d
年 O O_v
聚 O B_n
， O I_n
停 O B_n
止 O I_n
更 O O_v
新 O B_n
， O I_n
节 O B_d
后 O I_d
见 O O_v
！ O B_v

介 O O_x
货 O B_t
不 O I_t
是 O I_t
猫 O O_v
， O O_ul
介 O O_x
货 O O_v
不 O B_n
是 O I_n
猫 O B_i
！ O I_i
我 B-Holder I_i
一 O I_i
不 B-Negation O_x
高 I-Negation B_t
兴 I-Negation I_t
就 O I_t
喜 B-Trigger B_f
欢 I-Trigger I_f
吃 B-sent_Entity B_n
东 I-sent_Entity I_n
西 I-sent_Entity B_n
， O I_n
一 O B_m
吃 O I_m
东 O O_v
西 O O_x
就 O B_v
发 O I_v
胖 O B_d
， O I_d
一 B-Cause O_x
发 I-Cause B_t
胖 I-Cause I_t
我 B-Holder O_v
就 O O_x
很 B-Degree O_x
不 B-Negation B_n
高 I-Negation I_n
兴 I-Negation B_c
。 O I_c
。 O O_n
。 O O_x

最 B-Degree I_n
爱 B-Trigger B_c
~ O I_c
感 B-Trigger O_n
谢 I-Trigger O_x
摄 B-sent_Entity B_r
影 I-sent_Entity I_r
师 I-sent_Entity O_d
张 I-sent_Entity B_b
曦 I-sent_Entity I_b
， O O_d
感 B-Trigger B_v
谢 I-Trigger I_v
造 B-sent_Entity O_v
型 I-sent_Entity B_ns
师 I-sent_Entity I_ns
~ O O_x
感 B-Trigger O_m
谢 I-Trigger O_v
江 B-sent_Entity B_ns
小 I-sent_Entity I_ns
花 I-sent_Entity O_d
， O B_a
我 B-Holder I_a
太 B-Degree O_x
喜 B-Trigger O_m
欢 I-Trigger B_a
你 B-sent_Entity I_a
啦 I-sent_Entity O_r
~ O O_d
可 B-Negation O_d
惜 I-Negation O_d
你 B-sent_Entity B_b
不 I-sent_Entity I_b
在 I-sent_Entity O_x
新 I-sent_Entity O_x
浪 I-sent_Entity O_x
围 I-sent_Entity O_x
脖 I-sent_Entity O_d

可 O O_x
爱 O B_v
的 O I_v
老 O B_n
先 O I_n
生 O I_n
。 O B_nr
这 O I_nr
个 O O_x
很 B-Degree B_v
欢 B-Trigger I_v
乐 I-Trigger B_n
。 O I_n
丢 O I_n
死 O O_x
人 O B_v
了 O I_v
。 O O_nr

最 O I_n
浪 O O_x
漫 O O_r
的 O O_d
事 O B_v
， O I_v
就 O O_r
是 O O_y
和 B-sent_Entity O_x
你 I-sent_Entity B_v
一 I-sent_Entity I_v
起 I-sent_Entity O_r
慢 I-sent_Entity O_d
慢 I-sent_Entity O_p
变 I-sent_Entity B_nz
老 I-sent_Entity I_nz
人 I-sent_Entity B_n
的 I-sent_Entity I_n
一 I-sent_Entity O_x
生 I-sent_Entity B_v
能 I-sent_Entity I_v
遇 I-sent_Entity O_uj
到 I-sent_Entity B_nr
这 I-sent_Entity I_nr
样 I-sent_Entity I_nr
的 I-sent_Entity O_x
他 I-sent_Entity B_r
（ I-sent_Entity I_r
她 I-sent_Entity O_zg
） I-sent_Entity B_a
， I-sent_Entity I_a
相 I-sent_Entity O_x
伴 I-sent_Entity O_v
相 I-sent_Entity O_v
随 I-sent_Entity O_n
， O O_ul
是 O O_x
一 O O_x
件 O O_d
多 B-Degree B_a
么 I-Degree I_a
幸 B-Trigger O_uj
运 I-Trigger O_n
的 O O_x
事 O B_d
情 O I_d
~ O O_c

我 O B_m
承 O I_m
认 O B_d
我 B-Holder I_d
心 B-Trigger O_v
理 I-Trigger B_n
阴 I-Trigger I_n
暗 I-Trigger O_uj
。 O B_m
。 O I_m
。 O O_v
。 O B_v
此 O I_v
刻 O B_r
正 O I_r
在 O O_uj
很 B-Degree O_r
开 B-Trigger O_x
心 I-Trigger O_r
的 O O_x
笑 O O_x
。 O B_v
请 O I_v
您 O B_v
看 O I_v
完 O O_x
之 O O_v
后 O B_m
千 O I_m
万 O B_r
别 O I_r
转 O B_a
， O I_a
悄 O O_uj
悄 O B_n
地 O I_n
～ O O_x

今 B-sent_Entity O_r
晚 I-sent_Entity B_v
老 I-sent_Entity I_v
婆 I-sent_Entity O_r
送 I-sent_Entity B_n
了 I-sent_Entity I_n
我 I-sent_Entity B_a
一 I-sent_Entity I_a
双 I-sent_Entity O_x
鞋 I-sent_Entity O_x
子 I-sent_Entity O_x
， O O_x
很 B-Degree B_r
喜 B-Trigger I_r
欢 I-Trigger B_t
， O I_t
很 O O_zg
漂 O B_v
亮 O I_v
! O O_uj

偶 B-Cause O_x
家 I-Cause O_v
小 I-Cause O_r
龟 I-Cause O_v
搬 I-Cause O_v
进 I-Cause B_f
了 I-Cause I_f
别 I-Cause B_i
墅 I-Cause I_i
， I-Cause I_i
有 I-Cause O_v
陆 I-Cause O_x
地 I-Cause B_z
浅 I-Cause I_z
滩 I-Cause I_z
还 I-Cause O_x
有 I-Cause O_x
海 I-Cause B_t
洋 I-Cause I_t
~ O B_n
它 B-Holder I_n
们 I-Holder O_v
住 O O_ul
进 O O_r
去 O B_m
一 O I_m
定 O B_n
很 B-Degree I_n
欢 B-Trigger O_x
乐 I-Trigger O_zg

健 O I_v
身 O O_x
? O B_n
长 O I_n
出 O I_n
肌 O O_x
肉 O O_x
没 O O_d
? O B_j
长 O I_j
出 O O_ns
的 O B_v
话 O I_v
要 O O_ul
给 O B_n
v O I_n
迷 O O_x
们 O O_v
秀 O B_n
一 O I_n
下 O B_n
啊 O I_n
. O B_v
话 O I_v
说 O B_ns
我 B-Holder I_ns
也 O O_x
最 B-Degree B_r
喜 B-Trigger I_r
欢 I-Trigger O_v
吃 B-sent_Entity B_v
火 I-sent_Entity I_v
锅 I-sent_Entity B_d
羔 I-sent_Entity I_d
！ O O_zg
健 O B_a
完 O I_a
身 O O_x
吃 O B_v
火 O I_v
锅 O O_x
！ O O_a

我 B-Holder B_n
也 O I_n
爱 B-Trigger O_v
这 B-sent_Entity O_x
个 I-sent_Entity O_a
版 I-sent_Entity O_v
本 I-sent_Entity B_u
。 O I_u
。 O O_v
。 O O_p
岛 O O_eng
哥 O B_n
还 O I_n
爱 O O_ag
黑 O B_m
发 O I_m
。 O O_y
。 O O_m
o O O_n
我 B-Holder O_v
比 O O_r
较 O O_d
喜 B-Trigger O_a
欢 I-Trigger B_v
这 B-sent_Entity I_v
张 I-sent_Entity B_l
~ O I_l
虽 O I_l
然 O O_n
我 O O_x
只 O O_nr
看 O B_v
过 O I_v
两 O B_l
张 O I_l

今 B-Cause O_x
天 I-Cause O_x
刚 I-Cause O_r
起 I-Cause O_d
床 I-Cause O_v
就 I-Cause B_r
看 I-Cause I_r
到 I-Cause B_n
买 I-Cause I_n
回 I-Cause O_x
来 I-Cause O_x
的 I-Cause O_x
肠 I-Cause B_n
粉 I-Cause I_n
在 I-Cause O_d
桌 I-Cause O_v
上 I-Cause B_n
等 I-Cause I_n
着 I-Cause O_x
我 I-Cause O_x
， O O_eng
哦 O O_r
！ O B_d
太 B-Degree I_d
满 B-Trigger B_v
足 I-Trigger I_v
了 O O_r
~ O O_q

哗 O B_c
。 O I_c
我 B-Holder O_r
最 B-Degree O_d
喜 B-Trigger B_v
欢 I-Trigger I_v
沙 B-sent_Entity B_m
拉 I-sent_Entity I_m
味 I-sent_Entity O_x
和 I-sent_Entity B_t
虾 I-sent_Entity I_t
味 I-sent_Entity O_d
姐 O B_v
好 O I_v
喜 O O_d
欢 O B_v
刁 O I_v
着 O B_l
P O I_l
R O I_l
E O O_uj
T O B_n
Z O I_n
逛 O O_p
街 O B_s
、 O I_s
看 O O_u
电 O O_uz
视 O O_r
、 O O_x
电 O O_zg
影 O O_x
！ O O_d
！ O B_v
最 B-Degree I_v
爱 B-Trigger O_ul
微 B-sent_Entity O_x
辣 I-sent_Entity O_x
虾 I-sent_Entity O_vg
味 I-sent_Entity O_x
！ O O_r
！ O O_d
哈 B-Trigger B_v
哈 I-Trigger I_v
！ O B_nr
！ O I_nr

喜 B-Trigger O_c
欢 I-Trigger O_n
い B-sent_Entity B_n
た I-sent_Entity I_n
い I-sent_Entity O_a
イ I-sent_Entity B_v
タ I-sent_Entity I_v
イ I-sent_Entity O_a
い I-sent_Entity O_uz
た I-sent_Entity B_eng
い I-sent_Entity I_eng
3 I-sent_Entity I_eng
【 O I_eng
一 O I_eng
十 O B_v
】 O I_v
最 O O_x
新 O B_v
漫 O I_v
画 O I_v
英 O O_x
文 O B_n
版 O I_n

喜 B-Trigger O_x
欢 I-Trigger B_a
何 B-sent_Entity I_a
冲 I-sent_Entity B_a
不 O I_a
解 O B_n
释 O I_n
何 B-Cause O_x
冲 I-Cause O_x
歌 I-Cause B_o
唱 I-Cause I_o
得 I-Cause O_x
真 I-Cause O_x
不 I-Cause O_x
错 I-Cause B_v
~ O I_v
他 O O_x
要 O O_x
进 O O_x
演 O O_x
艺 O O_x
圈 O O_x
一 O O_x
定 O O_x
比 O O_x
田 O O_x
亮 O O_x
混 O B_m
得 O I_m
好 O O_x
！ O B_d

你 B-sent_Entity B_n
唱 B-Property I_n
歌 I-Property B_nz
时 I-Property I_nz
深 I-Property I_nz
情 I-Property O_x
的 I-Property B_v
样 I-Property I_v
子 I-Property B_nr
最 B-Degree I_nr
美 B-Trigger O_d
！ O B_v
！ O I_v
！ O B_nr
你 O I_nr
就 O B_n
是 O I_n
天 O O_ud
生 O B_i
的 O I_i
歌 O I_i
者 O O_x
！ O O_r
喜 B-Trigger O_v
欢 I-Trigger O_v
这 B-sent_Entity B_n
身 I-sent_Entity I_n
打 I-sent_Entity I_n
扮 I-sent_Entity B_d
还 O I_d
有 O O_p
发 B-sent_Entity B_nr
型 I-sent_Entity I_nr
。 O O_v
再 O O_ud
好 O O_a
的 O O_x
形 O O_x
容 O O_r
都 O B_n
不 O I_n
够 O O_n
美 O B_n
丽 O I_n
。 O O_uj

" O I_n
本 O B_a
小 O I_a
姐 O O_x
难 O O_x
得 O O_x
一 O O_r
见 O B_d
亲 O I_d
自 O B_n
下 O I_n
厨 O O_uj
~ O B_n
美 O I_n
极 O O_x
虾 O B_v
~ O I_v
销 O O_r
量 O O_ng
大 O B_v
好 O I_v
~ O B_v
~ O I_v
哈 B-Trigger B_vn
哈 I-Trigger I_vn
, O O_x
, O O_d
, O O_a
, O O_uj
边 O B_n
个 O I_n
欢 B-Trigger O_d
喜 I-Trigger B_v
我 O I_v
下 O B_ns
次 O I_ns
煮 O O_x
比 O O_x
距 O O_x
食 O O_r
~ O B_nr
" O I_nr

把 O I_d
抑 B-Trigger I_d
郁 I-Trigger I_d
、 O B_d
思 B-Trigger I_d
念 I-Trigger B_v
、 O I_v
无 B-Trigger O_x
聊 I-Trigger B_ns
、 O I_ns
烦 B-Trigger O_n
躁 I-Trigger O_x
都 O B_n
转 O I_n
化 O B_d
成 O I_d
食 O O_x
欲 O O_x
， O B_o
一 O I_o
顿 O O_x
肯 O O_x
德 O O_x
基 O O_x
的 O O_d
功 O O_q
夫 O B_v
， O I_v
很 O O_r
简 O B_t
单 O I_t
！ O O_v

嗯 O B_n
， O I_n
灰 B-Holder O_x
太 I-Holder O_x
狼 I-Holder O_x
希 B-Trigger O_p
望 I-Trigger B_a
政 B-sent_Entity I_a
府 I-sent_Entity O_x
是 I-sent_Entity B_n
灰 I-sent_Entity I_n
太 I-sent_Entity O_x
狼 I-sent_Entity B_a
… O I_a
… O O_x
哈 B-Trigger B_a
哈 I-Trigger I_a
三 O O_d
代 O B_l
出 O I_l
动 O I_l

对 O I_n
说 O O_x
： O B_m
欣 O I_m
欣 O B_nr
， O I_nr
你 B-sent_Entity I_nr
的 I-sent_Entity O_uj
新 I-sent_Entity B_n
造 I-sent_Entity I_n
型 I-sent_Entity O_x
好 O O_zg
漂 O B_a
亮 O I_a
哦 O O_x
， O O_x
很 B-Degree O_e
喜 B-Trigger O_x
欢 I-Trigger B_n

哈 B-Trigger I_n
哈 I-Trigger B_v
希 I-Trigger I_v
望 I-Trigger B_n
有 B-sent_Entity I_n
生 I-sent_Entity O_v
之 I-sent_Entity B_n
年 I-sent_Entity I_n
能 I-sent_Entity I_n
在 I-sent_Entity O_x
直 I-sent_Entity O_x
播 I-sent_Entity B_o
里 I-sent_Entity I_o
看 I-sent_Entity B_t
到 I-sent_Entity I_t
这 I-sent_Entity B_v
么 I-sent_Entity I_v
一 I-sent_Entity O_x
出 I-sent_Entity O_p
哥 I-sent_Entity O_v
们 I-sent_Entity O_x
， O B_a
好 B-Degree I_a
笑 B-Trigger O_x
！ O O_r
一 O O_uj
个 O B_n
比 O I_n
一 O I_n
个 O O_a
假 O B_a
， O I_a
假 O O_zg
摔 O O_x
我 O O_zg
也 O B_v
会 O I_v
， O O_x
没 O B_o
啥 O I_o
了 O B_v
不 O I_v
起 O B_l
的 O I_l
， O I_l
哼 O I_l
！ O O_v

万 B-Cause B_vn
茜 I-Cause I_vn
（ I-Cause O_f
万 I-Cause B_v
万 I-Cause I_v
） I-Cause B_r
身 I-Cause I_r
材 I-Cause B_m
美 I-Cause I_m
极 I-Cause B_n
， I-Cause I_n
形 I-Cause O_x
象 I-Cause B_v
出 I-Cause I_v
众 I-Cause O_x
， I-Cause B_m
勤 I-Cause I_m
奋 I-Cause O_p
用 I-Cause B_m
功 I-Cause I_m
！ O O_n
在 O O_x
国 O B_n
家 O I_n
话 O O_r
剧 O O_d
院 O O_v
演 O O_x
过 O O_d
两 O O_r
出 O B_v
戏 O I_v
中 O I_v
女 O O_uj
主 O O_x
角 O O_v
。 O O_x
和 O O_x
谐 O B_nr
的 O I_nr
令 O O_x
人 O B_m
喜 B-Trigger I_m
欢 I-Trigger O_x
万 B-sent_Entity B_n
万 I-sent_Entity I_n

喜 B-Trigger I_ns
欢 I-Trigger O_x
最 O B_n
后 O I_n
一 O B_n
个 O I_n
= O O_x
0 O B_a
= O I_a
世 B-sent_Entity B_n
界 I-sent_Entity I_n
第 I-sent_Entity O_x
一 I-sent_Entity O_p
个 I-sent_Entity B_n
为 I-sent_Entity I_n
同 I-sent_Entity B_n
性 I-sent_Entity I_n
恋 I-sent_Entity I_n
人 I-sent_Entity B_v
所 I-sent_Entity I_v
设 I-sent_Entity B_m
计 I-sent_Entity I_m
的 I-sent_Entity O_n
戒 I-sent_Entity O_f
指 I-sent_Entity B_n
。 O I_n
~ O I_n
~ O O_x
好 B-Degree B_a
有 B-Trigger I_a
愛 I-Trigger O_uj
呀 O B_nrt
· O I_nrt
！ O B_v
好 B-Degree I_v
美 B-Trigger B_m
捏 O I_m
~ O O_x
！ O B_v

你 O B_f
们 O I_f
能 O B_m
给 O I_m
我 O O_x
换 O O_x
前 O O_x
鼻 O B_n
翼 O I_n
么 O B_m
， O I_m
车 O I_m
队 O O_p
回 O B_v
答 O I_v
， O I_v
我 O O_n
们 O O_u
现 O B_vn
在 O I_vn
正 O O_uj
在 O B_n
实 O I_n
施 O O_x
最 O O_x
佳 O O_x
策 O O_a
略 O O_v
。 O O_v
真 O O_y
的 O O_x
让 O O_x
人 O O_a
很 B-Degree O_j
晕 B-Trigger O_v
的 O O_x
回 O O_x
答 O O_x

M B-sent_Entity I_r
i I-sent_Entity O_v
c I-sent_Entity O_p
h I-sent_Entity O_r
e I-sent_Entity O_v
l I-sent_Entity O_f
l I-sent_Entity B_n
e I-sent_Entity I_n
B I-sent_Entity O_y
r I-sent_Entity O_x
a I-sent_Entity B_n
n I-sent_Entity I_n
c I-sent_Entity B_v
h I-sent_Entity I_v
的 I-sent_Entity O_x
歌 I-sent_Entity B_r
不 B-Trigger I_r
错 I-Trigger B_t
， O I_t
听 O B_t
了 O I_t
两 O B_v
天 O I_v
了 O B_z
， O I_z
很 B-Degree B_n
喜 B-Trigger I_n
欢 I-Trigger O_x
！ O B_d

C O O_v
C O O_n
A O O_d
V O O_v
太 B-Degree O_uj
欢 B-Trigger B_v
乐 I-Trigger I_v
了 O O_x
~ O B_eng
开 B-Trigger I_eng
心 I-Trigger I_eng
！ O I_eng
！ O I_eng
C O I_eng
C O I_eng
T O I_eng
V O I_eng
罗 O I_eng
老 O I_eng
号 O I_eng
升 O I_eng
空 O I_eng
后 O O_uj
发 O O_n
生 O B_a
爆 O I_a
炸 O O_x
第 O O_v
3 O O_ul
8 O B_m
！ O I_m
3 O O_ul
8 O O_x
秒 O O_zg
！ O B_v
亮 O I_v
点 O O_x
啊 O O_x
！ O B_eng
注 O I_eng
意 O I_eng
字 O I_eng
幕 O O_n

王 O I_a
仲 O O_ul
夏 O O_x
老 O B_v
师 O I_v
感 O O_x
到 O O_x
鸭 B-Trigger B_eng
梨 I-Trigger I_eng
很 I-Trigger I_eng
大 I-Trigger I_eng
见 O B_nr
过 O I_nr
我 O I_nr
的 O B_vn
， O I_vn
都 O O_f
说 O B_n
我 O I_n
长 O I_n
得 O I_n
像 O O_m
这 O B_m
个 O I_m
人 O O_x
。 O B_m
考 O I_m
考 O O_m
你 O O_x
， O B_n
知 O I_n
道 O O_zg
这 O O_x
个 O B_v
人 O I_v
是 O B_n
谁 O I_n
吗 O O_x
？ O O_nr

回 O I_nr
复 O B_n
嗯 O I_n
， O B_v
要 O I_v
稳 O B_n
啊 O I_n
！ O B_a
哈 B-Trigger I_a
哈 I-Trigger O_v
， O O_ug
开 O O_r
场 O O_uj
太 O O_x
顺 O O_d
利 O O_v
了 O O_r
德 O O_a
国 O O_ud
队 O O_v
换 O B_r
深 O I_r
色 O O_n
球 O O_x
衣 O B_nr
了 O I_nr
， O I_nr
我 B-Holder O_x
喜 B-Trigger B_v
欢 I-Trigger I_v
他 B-sent_Entity B_r
的 I-sent_Entity I_r
白 I-sent_Entity O_n
色 I-sent_Entity O_v
。 O O_r

最 B-Degree O_x
喜 B-Trigger O_x
欢 I-Trigger B_v
笔 B-sent_Entity I_v
笔 I-sent_Entity O_e
代 I-sent_Entity O_x
言 I-sent_Entity O_v
北 I-sent_Entity O_a
京 I-sent_Entity O_y
中 I-sent_Entity O_x
秋 I-sent_Entity B_o
晚 I-sent_Entity I_o
会 I-sent_Entity O_x
宣 I-sent_Entity B_n
传 I-sent_Entity I_n
片 I-sent_Entity O_d
的 I-sent_Entity B_ad
梨 I-sent_Entity I_ad
花 I-sent_Entity O_ul
头 I-sent_Entity B_nt
。 O I_nt
笔 O I_nt
笔 O O_nz
今 O B_n
晚 O I_n
参 O B_n
加 O I_n
动 O O_ul
漫 O O_x
节 O O_r
开 O B_v
幕 O I_v
式 O O_r
晚 O O_uj
会 O B_n
的 O I_n
新 O O_x
发 O O_x
型 O O_d
， O B_v
大 B-Holder I_v
家 I-Holder B_n
还 B-Degree I_n
喜 B-Trigger B_n
欢 I-Trigger I_n
吗 I-Trigger B_ns
？ I-Trigger I_ns

最 O I_t
近 O B_n
一 O I_n
直 O B_n
听 O I_n
到 O I_n
的 O O_uj
时 O B_n
髦 O I_n
名 O O_n
字 O O_x
激 B-Trigger B_n
动 I-Trigger I_n
! O B_t
罗 O I_t
尼 O B_v
哥 O I_v
哥 O B_n
表 O I_n
示 O O_t
鸭 B-Trigger B_n
梨 I-Trigger I_n
很 B-Degree I_n
大 I-Degree B_n
1 O I_n
0 O O_uj
1 O B_n
5 O I_n
B O I_n
o O O_x
y O B_n
s O I_n
N O O_d
o O B_v
i O I_v
z O O_y
e O O_x
S O O_x
h O B_f
a O I_f
n O B_d
g O I_d
h O B_v
a O I_v
i O O_uj

老 O I_nr
师 O B_n
好 B-Degree I_n
好 I-Degree B_a
开 B-Trigger I_a
心 I-Trigger O_x
好 B-Degree B_nr
开 B-Trigger I_nr
心 I-Trigger B_ns
~ O I_ns
~ O B_v
通 O I_v
过 O B_n
了 O I_n
教 O B_a
师 O I_a
资 O B_m
格 O I_m
试 O I_m
讲 O I_m
， O B_eng
接 O I_eng
下 O I_eng
来 O I_eng
就 O I_eng
是 O I_eng
体 O I_eng
检 O I_eng
， O I_eng
终 O I_eng
于 O I_eng
到 O I_eng
最 O I_eng
后 O I_eng
一 O I_eng
关 O I_eng
了 O I_eng
~ O O_x
~ O B_n

哈 B-Trigger B_d
哈 I-Trigger I_d
！ O B_v
很 B-Degree I_v
得 B-Trigger B_l
意 I-Trigger I_l
啊 I-Trigger I_l
！ O O_x
风 O O_x
尚 O B_p
志 O I_p
后 O O_ul
台 O B_n
… O I_n
不 O I_n
是 O I_n
熊 O B_v
猫 O I_v
与 O O_x
人 O B_l
， O I_l
是 O I_l
我 O B_d
和 O I_d
雯 O B_v
婕 O I_v
… O O_x
好 O B_d
久 O I_d
没 O O_v
发 O B_f
微 O I_f
博 O O_m
啦 O B_p
， O I_p
因 O O_x
为 O O_x
我 O O_x
在 O B_o
闭 O I_o
关 O O_x
… O O_zg

太 O I_v
可 O O_zg
爱 O O_x
了 O B_n
~ O I_n
！ O O_n
！ O B_n
转 O I_n
转 O O_x
转 O B_c
可 O I_c
爱 O B_nr
， O I_nr
转 O O_p
了 O O_n
玩 O O_x
的 O O_v
很 B-Degree O_r
开 B-Trigger B_nr
心 I-Trigger I_nr
嘛 O I_nr
！ O O_x
可 O B_i
爱 O I_i
的 O I_i
每 O B_l
次 O I_l
看 O I_l
到 O O_y
这 O O_x
图 O B_c
， O I_c
都 O O_r
不 O O_p
由 O B_v
自 O I_v
主 O O_x
地 O O_x
转 O O_d
多 O B_v
一 O I_v
次 O O_ul

清 O O_x
晨 O O_x
起 O B_v
床 O I_v
， O O_v
外 O B_v
面 O I_v
的 O O_x
天 O O_v
空 O O_ul
阴 O O_v
阴 O O_uj
的 O O_a
， O B_v
一 O I_v
阵 O O_y
阵 O O_x
凉 O B_v
风 O I_v
吹 O O_uj
来 O B_r
， O I_r
太 O B_v
舒 O I_v
服 O O_r
了 O O_n
， O O_x
好 B-Degree O_d
喜 B-Trigger B_i
欢 I-Trigger I_i
这 B-sent_Entity I_i
样 I-sent_Entity I_i
的 I-sent_Entity O_uv
天 I-sent_Entity O_v
气 I-sent_Entity O_m

" O I_m
什 O O_x
么 O B_t
时 O I_t
候 O B_v
才 O I_v
可 O O_x
以 O B_f
变 O I_f
得 O O_uj
和 O B_n
你 O I_n
一 O B_z
样 O I_z
, O I_z
你 O O_x
太 O B_m
口 O I_m
爱 O I_m
, O B_n
太 B-Degree I_n
漂 B-Trigger O_v
亮 I-Trigger O_v
了 O O_x
, O O_d
我 O B_a
喜 O I_a
欢 O O_ul
! O O_x
! O O_a
! O B_v
? O I_v
☆ O B_r
" O I_r

我 B-sent_Entity B_n
们 I-sent_Entity I_n
国 I-sent_Entity O_x
家 I-sent_Entity O_x
的 I-sent_Entity B_r
环 I-sent_Entity I_r
保 I-sent_Entity B_n
政 I-sent_Entity I_n
策 I-sent_Entity O_d
真 B-Degree B_c
滴 I-Degree I_c
很 I-Degree B_v
失 B-Trigger I_v
败 I-Trigger O_c
诶 I-Trigger O_r
~ O B_r
没 O I_r
零 O O_x
钱 O O_r
了 O B_n
， O I_n
找 O O_v
你 O O_x
两 O B_nr
个 O I_nr
塑 O I_nr
料 O O_ul
袋 O O_x
吧 O O_r
！ O B_v

呵 O O_x
呵 O O_x
。 O O_x
。 O O_x
。 O O_x
冰 B-sent_Entity O_x
淇 I-sent_Entity O_x
淋 I-sent_Entity B_r
。 O I_r
。 O B_n
我 B-Holder I_n
的 O O_uj
最 B-Degree B_j
爱 B-Trigger I_j
。 O B_n
。 O I_n
。 O B_n
希 B-Trigger I_n
望 I-Trigger O_d
我 B-Holder B_v
的 I-Holder I_v
小 I-Holder O_e
佳 I-Holder O_x
佳 I-Holder O_v
永 O B_n
远 O I_n
开 B-Trigger O_ul
心 I-Trigger O_x
， O O_v
不 O O_r
开 O B_m
心 O I_m
记 O B_n
得 O I_n
吃 O I_n
冰 O O_y
淇 O O_x
淋 O O_x
哦 O B_v

今 O O_x
晚 O O_x
我 B-Holder O_x
貌 O B_nr
似 O I_nr
感 O I_nr
受 O O_x
到 O O_x
买 O O_r
部 O O_uj
l B-sent_Entity B_a
a I-sent_Entity I_a
p I-sent_Entity O_x
t I-sent_Entity O_x
o I-sent_Entity O_x
p I-sent_Entity B_v
比 O I_v
买 O O_r
台 O O_uj
手 B-compared_Entity O_n
机 I-compared_Entity B_nz
黎 O I_nz
得 O B_d
迫 B-Trigger I_d
切 I-Trigger B_v
~ O I_v

每 O O_d
天 O B_v
晚 O I_v
上 O B_v
都 O I_v
沉 O O_v
浸 O B_nr
在 O I_nr
“ O I_nr
婚 O O_zg
姻 O O_x
保 O B_t
卫 O I_t
战 O O_r
” O B_v
的 O I_v
欢 O B_v
乐 O I_v
中 O O_v
. O O_v
. O O_n
. O B_eng
O O I_eng
( O I_eng
∩ O I_eng
_ O I_eng
∩ O I_eng
) O O_p
O O B_v
~ O I_v
很 B-Degree B_n
好 B-Trigger I_n
看 I-Trigger B_nr
呢 O I_nr

好 O I_a
性 O O_x
感 O O_x
的 O B_i
熊 O I_i
啊 O I_i
我 B-Holder I_i
喜 B-Trigger O_d
欢 I-Trigger B_v
姿 B-sent_Entity I_v
势 I-sent_Entity O_p
撩 I-sent_Entity O_x
人 I-sent_Entity B_n
、 I-sent_Entity I_n
神 I-sent_Entity B_nz
情 I-sent_Entity I_nz
妩 I-sent_Entity I_nz
媚 I-sent_Entity O_x
， O O_uj
妞 O B_a
， O I_a
你 O O_ns
太 O B_m
销 O I_m
魂 O I_m
鸟 O O_eng
。 O O_x
。 O O_x
。 O O_x
( O O_x
@ O O_x
筱 O O_x
小 O O_x
筱 O O_zg
) O B_v

还 O O_y
是 O O_x
最 B-Degree O_a
爱 B-Trigger B_n
腿 B-sent_Entity I_n
长 I-sent_Entity O_uj
哎 B-Trigger O_n
呦 I-Trigger O_y
， I-Trigger O_r
不 I-Trigger B_v
错 I-Trigger I_v
哦 I-Trigger B_n
~ O I_n
【 O B_v
小 O I_v
西 O O_x
装 O B_n
的 O I_n
搭 O B_a
配 O I_a
】 O O_x
最 B-Degree O_zg
爱 B-Trigger O_x
小 B-sent_Entity O_r
西 I-sent_Entity O_d
装 I-sent_Entity B_n
的 I-sent_Entity I_n
风 I-sent_Entity O_zg
格 I-sent_Entity O_x
， O O_x
你 O O_x
们 O O_x
喜 O O_x
欢 O B_nr
吗 O I_nr
？ O I_nr

没 O O_x
有 O B_c
了 O I_c
抱 O O_d
怨 O O_v
， O O_n
没 O O_a
有 O O_e
难 O O_e
过 O O_x
， O B_a
也 O I_a
不 O O_zg
再 O O_x
恶 O O_x
心 O O_a
， O B_n
一 O I_n
切 O O_uj
都 O B_v
不 O I_v
管 O O_x
我 O B_a
的 O I_a
事 O O_n
， O B_n
过 B-sent_Entity I_n
的 I-sent_Entity O_uj
很 B-Degree B_n
好 B-Trigger I_n
， O O_x
生 O B_r
活 O I_r
里 O B_v
全 O I_v
是 O O_y
阳 O O_x
光 O O_x
！ O B_v

哈 B-Trigger O_ul
哈 I-Trigger B_v
， O I_v
说 O O_x
实 O B_v
话 O I_v
， O B_v
我 O I_v
没 O O_x
看 O O_d
过 O B_d
王 O I_d
力 O B_n
宏 O I_n
疯 O O_x
狂 O B_r
制 O I_r
作 O O_d
新 O B_c
专 O I_c
辑 O O_r
曝 O O_uj
光 O O_n
虽 O O_x
然 O O_ug
看 O O_uj
过 O B_a
很 O I_a
多 O O_x
次 O B_vn
~ O I_vn
~ O O_f
但 O O_a
是 O O_v
， O B_nr
再 O I_nr
来 O O_x
一 O O_x
次 O B_o
吧 O I_o
~ O O_x
~ O B_l

都 O I_l
是 O O_x
这 B-sent_Entity O_r
样 I-sent_Entity O_d
的 I-sent_Entity B_v
这 I-sent_Entity I_v
孩 I-sent_Entity B_nr
子 I-sent_Entity I_nr
太 B-Degree I_nr
实 B-Trigger B_a
诚 I-Trigger I_a
了 O B_vn
！ O I_vn
问 O B_l
题 O I_l
是 O I_l
俺 O B_nz
真 O I_nz
的 O B_c
有 O I_c
两 O B_v
头 O I_v
牛 O O_zg
！ O B_m

越 O O_x
追 O O_x
越 O B_c
好 O I_c
睇 O O_x
啊 O O_d
， O O_v
《 O B_m
校 O I_m
园 O O_y
默 O O_x
示 O O_x
录 O O_x
》 O O_d
剧 O O_v
情 O B_r
太 O I_r
掂 O O_uj
了 O O_r
， O B_n
听 O I_n
日 O O_d
追 O B_v
埋 O I_v
净 O O_ul
低 O O_x
落 O B_n
D O I_n
， O O_v
超 B-Degree O_r
期 B-Trigger B_d
待 I-Trigger I_d

听 O B_m
了 O I_m
另 O O_n
人 O O_x
的 O O_x
直 O O_d
言 O O_v
不 O O_d
要 O O_a
愠 O O_vg
怒 O O_y
。 O O_x
要 O O_x
比 O B_n
听 O I_n
受 O B_nr
阿 O I_nr
谀 O I_nr
还 O O_x
令 B-Trigger B_n
人 I-Trigger I_n
愉 I-Trigger O_d
快 I-Trigger O_v
。 O O_ul

。 O O_v
我 B-sent_Entity O_m
们 I-sent_Entity B_v
尴 I-sent_Entity I_v
尬 I-sent_Entity O_n
的 I-sent_Entity B_v
血 I-sent_Entity I_v
型 I-sent_Entity O_x
， O O_x
很 B-Degree O_v
好 B-Trigger B_v
玩 I-Trigger I_v
， O O_x
一 O O_v
定 O O_ul
要 O O_r
看 O O_n
看 O O_uj
哦 O B_n
！ O I_n

。 O I_df
我 O B_v
们 O I_v
尴 O O_x
尬 O O_v
的 O O_p
血 O B_v
型 O I_v
， O B_v
很 B-Degree I_v
好 B-Trigger O_d
玩 I-Trigger B_nrt
， O I_nrt
一 O B_a
定 O I_a
要 O O_x
看 O O_x
看 O O_x
哦 O B_r
！ O I_r

六 O I_a
六 O O_uj
姐 O B_n
， O I_n
你 O O_x
笑 B-sent_Entity O_zg
容 I-sent_Entity B_v
很 O I_v
美 B-Property O_x
哦 O B_d
！ O I_d
偶 B-Holder O_v
喜 B-Trigger B_v
欢 I-Trigger I_v
~ O O_zg
再 O O_x
来 O O_x
一 O O_x
张 O B_r
！ O I_r
他 O B_a
们 O I_a
讲 O O_uj
啥 O B_n
缺 O I_n
点 O O_x
都 O O_zg
可 O B_v
以 O I_v
修 O O_x
。 O B_d
俺 O I_d
答 O O_v
8 O B_v
用 O I_v
修 O O_zg
了 O O_x
， O O_x
俺 O B_m
都 O I_m
觉 O O_n
得 O O_x
很 O O_r
好 O B_n
了 O I_n
。 O B_a

甘 O O_e
露 O O_x
园 O O_d
南 O B_v
里 O I_v
。 O O_x
。 O O_d
。 O O_v
四 O B_m
惠 O I_m
东 O O_x
。 O B_r
。 O I_r
。 O O_v
。 O O_r
儿 B-Cause B_n
女 I-Cause I_n
不 I-Cause O_d
找 I-Cause B_c
对 I-Cause I_c
象 I-Cause O_v
， O O_x
看 O O_r
看 O O_v
是 O O_m
谁 O B_v
最 O I_v
着 B-Trigger O_ul
急 I-Trigger O_x
！ O O_r

欢 O B_v
迎 O I_v
到 O O_d
我 O O_a
的 O O_ul
微 O O_x
博 O O_x
还 O B_nr
有 O I_nr
我 O I_nr
的 O O_ns
博 O O_f
客 O O_x
做 O O_x
客 O O_x
啊 O B_nr
， O I_nr
欢 B-Trigger I_nr
迎 I-Trigger O_x
欢 I-Trigger O_x
迎 I-Trigger O_x
啊 O O_x
。 O B_n
@ O I_n
盗 O O_d
梦 O B_n
空 O I_n
间 O I_n
真 O O_x
的 O B_v
很 O I_v
好 O O_v
看 O O_r
吗 O O_d
？ O B_a
好 O I_a
想 O O_x
看 O O_x
哟 O B_v
！ O I_v
谁 O O_v
演 O O_r
的 O O_uj
？ O B_a

太 B-Degree B_v
欢 B-Trigger I_v
乐 I-Trigger O_r
了 O O_uj
更 O B_nr
多 O I_nr
陈 O B_n
道 O I_n
明 O O_zg
， O O_x
王 O B_v
志 O I_v
文 O B_v
主 O I_v
演 O O_zg
《 O O_x
手 O O_x
机 O O_vg
》 O O_n
花 O B_n
絮 O I_n
， O B_d
请 O I_d
点 O O_zg
击 O B_v
道 O I_v
叙 O O_y
土 O O_x
豆 O O_a
网 O O_v
视 O O_v
频 O O_y
合 O O_x
集 O O_r
。 O O_v
道 O O_uj
叙 O O_x
明 O O_x
邸 O O_d

太 B-Degree I_a
喜 B-Trigger O_ul
欢 I-Trigger B_d
这 B-sent_Entity I_d
个 I-sent_Entity B_nr
科 I-sent_Entity I_nr
学 I-sent_Entity I_nr
的 I-sent_Entity O_x
杯 I-sent_Entity B_nr
子 I-sent_Entity I_nr
了 O I_nr
。 O B_n
。 O I_n
。 O O_x
。 O B_n
上 B-Cause I_n
课 I-Cause O_x
拿 I-Cause B_n
着 I-Cause I_n
太 I-Cause O_x
科 I-Cause O_v
学 I-Cause B_v
。 I-Cause I_v
。 I-Cause O_q
。 I-Cause O_v
装 I-Cause B_nz
装 I-Cause I_nz
咖 I-Cause I_nz
啡 I-Cause B_n
神 I-Cause I_n
马 I-Cause B_v
的 I-Cause I_v
， I-Cause O_x
， I-Cause B_nr
保 I-Cause I_nr
温 I-Cause I_nr
还 I-Cause O_nr
能 I-Cause O_x
暖 I-Cause O_d
手 I-Cause B_v
。 O I_v
。 O B_r
。 O I_r
呼 O B_n
呼 O I_n

漂 B-Trigger B_n
亮 I-Trigger I_n
！ O O_ul
不 O O_x
知 O O_x
道 O O_x
是 O O_x
真 O B_v
花 O I_v
还 O O_v
是 O O_uz
假 O O_n
花 O B_n
？ O I_n
2 O O_x
0 O O_x
层 O O_x
前 O B_n
台 O I_n
换 O B_n
向 B-sent_Entity I_n
日 I-sent_Entity B_n
葵 I-sent_Entity I_n
拉 O O_uj
很 B-Property O_x
有 I-Property O_x
生 I-Property B_n
气 I-Property I_n
很 I-Property O_d
漂 I-Property O_v
亮 I-Property B_n
阿 O I_n
~ O O_x
~ O O_x

s O B_v
w O I_v
e O O_x
e O B_a
t O I_a
y O O_x
别 O O_d
样 O B_v
的 O I_v
周 O O_v
笔 O O_d
畅 O O_v
！ O B_c
最 O I_c
近 O B_n
很 B-Degree I_n
喜 B-Trigger O_x
欢 I-Trigger B_m
的 O I_m
一 O O_q
首 O B_n
歌 O I_n
！ O O_nz
！ O B_n
！ O I_n
相 O I_n
信 O O_v
爱 O O_d
情 O O_v
！ O B_n

我 B-Holder B_n
担 B-Trigger I_n
心 I-Trigger I_n
那 B-sent_Entity O_j
柱 I-sent_Entity O_x
子 I-sent_Entity O_x
吃 I-sent_Entity O_x
不 I-sent_Entity B_eng
消 I-sent_Entity I_eng
呀 I-sent_Entity I_eng
。 O I_eng
【 O I_eng
搞 O I_eng
笑 O B_r
图 O I_r
片 O O_uj
】 O B_nr
最 O I_nr
疯 O I_nr
狂 O O_x
最 O B_f
刺 O I_f
激 O O_zg
的 O B_v
约 O I_v
会 O O_uj
地 O B_m
点 O I_m

让 B-sent_Entity O_x
我 I-sent_Entity O_x
相 I-sent_Entity O_x
信 I-sent_Entity B_v
你 I-sent_Entity I_v
真 O B_n
的 O I_n
很 B-Degree O_x
难 B-Trigger O_x
。 O O_r
。 O B_v
现 O I_v
在 O O_r
大 O B_n
家 O I_n
都 O B_l
在 O I_l
相 O I_l
互 O O_y
欺 O O_x
骗 O O_x
么 O B_v
？ O I_v
这 O B_n
个 O I_n
社 O O_x
会 O O_d
让 O B_a
我 O I_a
不 O O_d
懂 O B_v
了 O I_v
。 O O_uj
。 O B_n
在 O I_n
想 O B_n
让 O I_n
我 O O_x
信 O O_v
你 O O_r
下 O B_v
辈 O I_v
子 O O_r
吧 O B_d

《 O O_d
英 O O_a
语 O O_x
老 O O_x
师 O B_t
衣 O I_t
着 O B_n
性 O I_n
感 O O_d
， O O_p
家 O B_d
长 O I_d
担 O B_v
心 O I_v
影 O O_y
响 O O_x
学 O B_r
习 O I_r
效 O B_n
果 O I_n
》 O O_v
我 B-Holder O_r
担 B-Trigger O_d
心 I-Trigger O_v
上 O O_ul
课 O O_x
的 O O_x
人 O O_p
太 O O_v
多 O O_v
教 O O_r
室 O O_n
太 O O_r
少 O B_l
多 O I_l
一 O I_l
点 O O_y
！ O O_x

全 O B_n
部 O I_n
都 O I_n
有 O I_n
， O B_n
真 B-Degree I_n
的 I-Degree B_n
很 I-Degree I_n
幸 B-Trigger O_x
福 I-Trigger B_n
1 O I_n
8 O B_v
件 O I_v
幸 O B_vn
福 O I_vn
的 O B_n
事 O I_n
， O I_n
你 O I_n
遇 O O_x
到 O O_r
过 O B_v
几 O I_v
件 O B_v
？ O I_v
超 O O_uj
过 O O_n
八 O O_d
件 O O_m
就 O B_n
已 O I_n
经 O O_d
很 O O_a
幸 O B_m
福 O I_m
了 O I_m
。 O O_x
。 O O_x
。 O B_n
( O I_n
投 O O_d
稿 O O_v
) O O_x

大 B-sent_Entity I_d
熊 I-sent_Entity O_zg
猫 I-sent_Entity B_a
是 O I_a
我 B-Holder B_m
最 B-Degree I_m
喜 B-Trigger O_q
欢 I-Trigger B_a
的 O I_a
动 O O_uj
物 O O_n
。 O O_x
希 O O_r
望 O B_v
大 O I_v
熊 O O_ug
猫 O B_m
身 O I_m
体 O O_x
健 O B_v
康 O I_v
。 O B_m
快 O I_m
快 O O_d
乐 O B_d
乐 O I_d
。 O O_zg

有 O I_a
太 O O_ul
多 O O_x
的 O O_x
感 B-Trigger O_x
动 I-Trigger O_x
此 O B_n
时 O I_n
此 O O_x
刻 O O_x
， O B_n
心 O I_n
情 O I_n
如 O O_v
何 O O_r
？ O O_d
来 O B_v
自 O I_v
南 O O_uj
极 O B_n
的 O I_n
降 O O_x
温 O B_v
祛 O I_v
暑 O B_n
良 O I_n
方 O I_n

回 O I_l
复 O I_l
不 O I_l
客 O O_x
气 O B_i
耶 O I_i
回 O I_i
复 O I_i
~ O O_x
多 B-Trigger O_x
谢 I-Trigger O_v
拉 I-Trigger O_d
_ O O_m
我 O O_uj
拍 O B_v
上 O I_v
天 O B_l
公 O I_l
公 O I_l
的 O I_l
新 O O_x
作 O B_n
品 O I_n
哦 O B_r
_ O I_r
是 O O_x
不 O B_v
是 O I_v
拍 O B_ns
的 O I_ns
很 O O_uj
帅 O B_n
啊 O I_n
? O B_v
. O I_v
. O B_n
. O I_n

笑 B-Trigger B_v
死 I-Trigger I_v
我 I-Trigger O_d
啦 I-Trigger B_n
! I-Trigger I_n
! I-Trigger O_nr
! I-Trigger B_v
! I-Trigger I_v
! I-Trigger O_x
! I-Trigger B_nrt
! I-Trigger I_nrt
! I-Trigger O_nr
最 O O_x
后 O O_r
一 O O_v
张 O B_t
有 O I_t
惊 O B_n
喜 O I_n
. O O_uj
. O O_n
. O B_n
~ O I_n
~ O O_e
【 O O_x
动 O B_l
态 O I_l
图 O I_l
】 O O_v

★ O O_d
周 O O_a
末 O O_y
哦 O O_x
~ O B_m
心 B-Holder I_m
情 I-Holder I_m
不 I-Holder O_x
好 I-Holder O_v
的 I-Holder O_v
童 I-Holder O_r
鞋 I-Holder O_y
们 I-Holder O_x
开 B-Trigger O_x
心 I-Trigger O_x
下 O O_x
吧 O O_x
！ O O_x
笑 O O_x
一 O O_x
笑 O B_f
世 O I_f
界 O B_m
更 O I_m
美 O O_v
妙 O B_a
。 O I_a

" O I_m
哇 O I_m
哈 O O_x
哈 O O_x
太 B-Degree O_x
可 B-Trigger B_n
爱 I-Trigger I_n
了 O I_n
b O O_x
h O O_x
, O O_x
相 O B_t
册 O I_t
偷 O O_zg
来 O O_x
的 O B_n
, O I_n
哇 O B_d
, O I_d
何 O O_uj
等 O B_nr
的 O I_nr
艺 O O_k
术 O B_v
作 O I_v
品 O O_f
阿 O O_y
! O O_x
! O B_l
! O I_l
真 O I_l
的 O B_n
爆 B-Degree I_n
可 B-Trigger O_d
爱 I-Trigger B_a
. O I_a
" O O_x

今 O O_x
天 O O_y
天 O B_o
气 O I_o
太 O O_d
好 O B_v
了 O I_v
。 O O_ul
疯 O B_eng
狂 O I_eng
购 O O_x
物 O B_v
一 O I_v
天 O B_v
， O I_v
居 O O_uj
然 O O_x
都 O O_y
敢 O O_x
露 O B_r
大 O I_r
腿 O O_uj
了 O B_n
。 O I_n
爽 B-Trigger I_n

人 O O_j
类 O O_x
的 O O_x
观 O O_x
察 O B_d
是 O I_d
细 O O_v
致 O B_v
的 O I_v
！ O O_x
真 B-Degree O_x
恐 B-Trigger O_x
怖 I-Trigger B_i
( O I_i
来 O I_i
自 O I_i
: O B_l
) O I_l
这 O I_l
个 O O_x
很 O B_a
齐 O I_a
全 O B_n
！ O I_n
真 O B_m
的 O I_m
非 O O_x
常 O B_d
像 O I_d
！ O O_d
好 B-Degree B_v
过 B-Trigger I_v
瘾 I-Trigger B_n
。 O I_n
（ O O_ul
v O O_x
i O O_nr
a O O_x
@ O B_n
创 O I_n
意 O O_uj
趣 O B_v
闻 O I_v
） O O_v

对 O I_a
说 O O_uj
： O O_x
虽 O O_d
然 O B_a
知 O I_a
道 O O_x
很 O B_v
为 O I_v
难 O O_x
， O O_x
但 O B_r
是 O I_r
万 O O_zg
江 O B_nr
和 O I_nr
s O O_x
u O B_d
b O I_d
y O B_d
的 O I_d
淘 O O_v
汰 O O_x
， O O_a
真 B-Degree B_n
的 I-Degree I_n
太 I-Degree O_x
遗 B-Trigger O_x
憾 I-Trigger B_eng
了 O I_eng
！ O I_eng
希 O O_x
望 O B_v
以 O I_v
后 O B_n
能 O I_n
有 O O_x
败 O O_x
部 O O_p
复 O O_v
活 O O_x
赛 O B_c
~ O I_c

考 O I_v
完 O O_zg
试 O B_v
回 O I_v
来 O O_x
在 O B_c
楼 O I_c
梯 O B_ns
口 O I_ns
看 O O_c
到 O B_eng
后 O I_eng
很 B-Degree I_eng
开 B-Trigger I_eng
心 I-Trigger O_uj
~ O B_v
~ O I_v
~ O O_x
~ O B_d
~ O I_d
~ O O_d

最 B-Cause I_a
辉 I-Cause O_ul
煌 I-Cause O_x
的 I-Cause B_v
辽 I-Cause I_v
宁 I-Cause B_f
女 I-Cause I_f
排 I-Cause O_v
退 I-Cause B_v
役 I-Cause I_v
合 I-Cause O_n
照 I-Cause B_vn
~ I-Cause I_vn
~ I-Cause O_nz
~ I-Cause O_x
~ I-Cause O_x
希 O B_nr
望 O I_nr
姐 O I_nr
姐 O B_v
们 O I_v
离 O O_p
开 O B_n
排 O I_n
球 O I_n
会 O B_v
更 B-Trigger I_v
快 I-Trigger O_f
乐 I-Trigger O_d
~ O B_v
~ O I_v

前 O O_x
几 O O_x
天 O O_x
假 O O_x
期 O O_x
一 O O_x
直 O O_d
没 O B_a
有 O I_a
更 O O_uj
新 O B_ns
， O I_ns
现 O B_n
在 O I_n
继 O B_v
续 O I_v
， O B_v
送 O I_v
给 O O_x
送 O O_x
给 O O_x
所 O O_x
有 O B_v
喜 B-Trigger I_v
欢 I-Trigger B_n
加 B-sent_Entity I_n
菲 I-sent_Entity O_k
的 I-sent_Entity B_v
朋 I-sent_Entity I_v
友 I-sent_Entity B_n
！ O I_n
！ O O_v
！ O O_d
， O B_a
来 O I_a
了 O O_x
！ O O_x

充 O O_f
分 O B_m
体 O I_m
现 O B_t
年 O I_t
龄 O B_d
的 O I_d
优 O B_v
越 O I_v
感 O B_d
~ O I_d
让 O O_x
不 B-Holder B_t
同 I-Holder I_t
年 I-Holder B_v
代 I-Holder I_v
的 I-Holder O_x
同 I-Holder B_v
学 I-Holder I_v
们 I-Holder B_v
都 O I_v
开 B-Trigger B_b
心 I-Trigger I_b
~ O B_v

这 O B_nr
是 O I_nr
真 O O_uj
的 O B_n
假 O I_n
的 O O_x
？ O O_x
太 B-Trigger O_x
搞 I-Trigger O_x
了 I-Trigger O_v
这 O O_ul
是 O O_x
多 O O_x
少 O B_v
罩 O I_v
杯 O I_v
？ O I_v
此 O B_n
乳 O I_n
非 O O_uj
乳 O B_b
啊 O I_b
。 O I_b

我 O O_v
承 O B_a
认 O I_a
我 O B_t
又 O I_t
吃 O O_uj
撑 O B_n
了 O I_n
~ O O_k
哇 O O_d
哈 O B_v
哈 O I_v
！ O O_x
可 O O_x
是 O O_r
吃 O O_v
的 O B_l
很 B-Degree I_l
尽 B-Trigger I_l
兴 I-Trigger O_uj
、 O O_x
很 B-Degree O_d
开 B-Trigger O_v
心 I-Trigger O_ul
！ O O_r
！ O O_v
！ O B_m
噢 O I_m
噢 O B_nz
！ O I_nz
~ O O_x

终 O O_ng
于 O O_h
死 O O_ng
得 O O_y
其 O O_x
所 O O_x
了 O O_r
。 O B_v
。 O I_v
。 O O_r
死 O O_d
后 O B_v
最 O I_v
希 O O_ul
望 O O_x
在 O O_y
墓 O B_o
碑 O I_o
上 O O_x
刻 O B_c
点 O I_c
什 O O_v
么 O O_uj
? O O_a
— O B_d
— O I_d
答 O O_x
： O O_zg
“ O B_v
感 B-Trigger I_v
谢 I-Trigger O_x
国 B-sent_Entity O_x
家 I-sent_Entity O_x
！ O O_e
替 B-Cause O_e
我 I-Cause O_x
解 I-Cause O_x
决 I-Cause O_x
了 I-Cause B_d
住 I-Cause I_d
房 I-Cause B_i
问 I-Cause I_i
题 I-Cause I_i
！ I-Cause I_i
” O O_ul

大 O O_x
家 O O_x
一 O O_v
起 O O_f
都 O O_d
来 O B_v
旺 O I_v
！ O O_p
这 O B_n
不 O I_n
是 O O_f
在 O B_d
说 O I_d
我 O B_r
嘛 O I_r
真 O O_x
的 O O_x
是 O O_x
很 B-Degree O_v
不 B-Trigger O_x
好 I-Trigger O_x
意 I-Trigger B_v
思 I-Trigger I_v
， O B_n
本 O I_n
姑 O O_x
娘 O O_p
全 O O_r
占 O B_v
了 O I_v
传 O O_ul
说 O B_n
中 O I_n
的 O I_n
旺 O I_n
夫 O O_x
相 O O_x
， O O_x
你 O B_n
有 O I_n
吗 O B_m
？ O I_m

大 O O_v
成 O O_a
好 O O_x
害 O O_r
羞 O B_c
啊 O I_c
。 O O_p
很 B-Degree O_v
高 B-Trigger O_r
兴 I-Trigger O_y
认 O B_d
识 O I_d
了 O O_v
漂 O O_d
亮 O B_a
的 O I_a
姐 O I_a
姐 O I_a
- O O_x
李 O O_r
孝 O B_n
利 O I_n
。 O O_a

好 B-Degree O_ul
紧 B-Trigger B_n
张 I-Trigger I_n
汽 O O_f
车 O O_uj
比 O B_nrt
赛 O I_nrt
中 O O_v
的 O O_x
惊 O O_r
人 O O_v
超 O O_y
越 O O_x
， O O_x
比 O B_v
漂 O I_v
移 O O_a
还 O B_a
牛 O I_a
X O O_zg
啊 O O_x
！ O O_zg

我 B-Holder I_b
喜 B-Trigger B_v
欢 I-Trigger I_v
的 O O_ul
片 B-sent_Entity B_a
子 I-sent_Entity I_a
喜 B-Trigger O_uj
欢 I-Trigger B_n
的 O I_n
人 B-sent_Entity O_x
儿 I-sent_Entity B_nr
！ O I_nr
嗯 O I_nr
呢 O O_x
~ O O_x
这 O O_a
个 O B_a
杀 O I_a
手 O B_n
不 O I_n
太 O B_vn
冷 O I_vn
~ O O_f
这 O O_uj
个 O B_a
简 O I_a
直 O B_v
太 O I_v
经 O O_x
典 O O_p
了 O B_v
赞 O I_v
~ O O_d
~ O O_n
赞 O O_eng
~ O O_y
~ O O_x
赞 O O_x
~ O O_r
~ O B_v

哇 B-Trigger O_uj
， O B_n
今 B-sent_Entity I_n
天 I-sent_Entity B_v
F I-sent_Entity I_v
A I-sent_Entity O_uj
N I-sent_Entity B_n
N I-sent_Entity I_n
Y I-sent_Entity O_x
同 I-sent_Entity O_e
学 I-sent_Entity O_y
给 O O_x
我 B-Holder B_r
两 O I_r
次 O B_v
惊 B-Trigger I_v
喜 I-Trigger O_d
了 O B_ns
！ O I_ns
太 B-Degree O_x
得 B-Trigger B_r
瑟 I-Trigger I_r
了 O B_d
！ O I_d

最 O B_n
近 O I_n
心 O B_v
情 O I_v
缓 O O_x
和 O O_x
一 O O_v
些 O O_x
~ O O_x
拍 O O_v
照 O O_x
片 O O_x
臭 O O_x
美 O O_y
一 O O_x
下 O B_t
~ O I_t
嘎 B-Trigger B_eng
嘎 I-Trigger I_eng
~ I-Trigger I_eng

王 O I_eng
大 O B_n
哥 O I_n
太 O O_p
有 O O_r
爱 O B_m
了 O I_m
， O B_a
超 B-Degree I_a
级 I-Degree O_ul
喜 B-Trigger O_x
欢 I-Trigger B_nr
他 B-sent_Entity I_nr
的 I-sent_Entity I_nr
气 I-sent_Entity O_ul
质 I-sent_Entity O_x
～ O O_x
嘉 O B_f
雯 O I_f
太 O B_n
可 O I_n
爱 O B_a
了 O I_a

【 O I_m
善 O O_x
待 O B_n
自 O I_n
己 O I_n
】 O B_n
有 O I_n
时 O B_m
间 O I_m
多 O O_x
对 O B_o
镜 O I_o
子 O O_x
笑 O O_x
， O B_nr
告 O I_nr
诉 O I_nr
自 O O_d
己 O O_v
其 O O_v
实 O O_ul
很 B-Degree O_x
幸 B-Trigger B_b
福 I-Trigger I_b
。 O B_v
尽 O I_v
量 O O_r
忘 O O_uj
记 O B_n
不 O I_n
开 O O_x
心 O B_nz
的 O I_nz
事 O O_n
情 O B_v
吧 O I_v
～ O O_ul
～ O O_x

日 O B_v
日 O I_v
失 O B_r
眠 O I_r
的 O O_x
我 O O_v
！ O B_n
！ O I_n
哈 B-Trigger O_m
哈 I-Trigger O_p
~ I-Trigger B_n
~ I-Trigger I_n
我 O O_v
表 O O_x
示 O B_v
毫 O I_v
無 O B_r
壓 O I_r
力 O B_d
哇 O I_d
很 O O_zg
明 O B_a
显 O I_a
说 O O_x
我 O B_d
终 O I_d
于 O B_v
知 O I_v
道 O O_d
自 O B_v
己 O I_v
为 O O_uj
什 O B_n
么 O I_n
失 O O_y
眠 O O_x
了 O O_x
。 O O_x
。 O B_t
。 O I_t

《 O I_v
美 O O_uj
丽 O O_r
密 O O_x
令 O O_x
》 O B_o
太 O I_o
好 O O_x
看 O O_x
了 O O_r
， O B_v
太 B-Degree I_v
喜 B-Trigger B_l
欢 I-Trigger I_l
阿 B-sent_Entity I_l
s I-sent_Entity I_l
a I-sent_Entity O_y
和 I-sent_Entity O_d
陆 I-sent_Entity B_a
毅 I-sent_Entity I_a
了 O O_v
！ O O_r
！ O B_d
！ O I_d
建 O B_v
议 O I_v
大 O B_r
家 O I_r
去 O B_r
看 O I_r
哦 O I_r
， O B_v
保 O I_v
准 O O_ul
你 B-Holder O_x
们 I-Holder O_x
笑 B-Trigger O_x
翻 I-Trigger O_x
天 I-Trigger O_x
， O B_ns
哈 B-Trigger I_ns
哈 I-Trigger B_n

c O O_x
j O O_d
等 O B_v
你 O I_v
因 O O_ul
为 O O_x
要 O O_d
更 O B_v
新 O I_v
微 O O_nr
博 O B_eng
所 O I_eng
以 O O_c
终 O B_nr
于 O I_nr
新 O O_ul
拍 O O_x
照 O O_x
片 O O_x
了 O B_n
! O I_n
! O B_n
。 O I_n
。 O O_v
其 O O_v
实 O O_e
这 O O_x
张 O B_v
好 O I_v
不 O B_r
像 O I_r
我 O B_i
呢 O I_i
~ O I_i
但 O O_x
我 B-Holder B_o
喜 B-Trigger I_o
欢 I-Trigger O_x
这 B-sent_Entity B_eng
种 I-sent_Entity I_eng
风 I-sent_Entity O_u
格 I-sent_Entity O_r

局 B-Holder I_c
外 I-Holder O_v
人 I-Holder B_d
偶 I-Holder I_d
也 B-Degree O_a
喜 B-Trigger O_n
欢 I-Trigger B_c
媚 B-sent_Entity I_c
娘 I-sent_Entity B_d
~ O I_d
我 B-Holder O_a
喜 B-Degree B_n
欢 I-Degree I_n
… O I_n
… O O_ul
很 B-Degree O_x
漂 B-Trigger O_x
亮 I-Trigger O_x
！ O O_x
猜 O B_d
不 O I_d
透 O O_r
你 O O_q
， O O_a
我 O O_d
就 O O_v
静 O O_r
静 O O_y
的 O O_x
看 O O_c
着 O O_r
， O B_v
做 O I_v
个 O B_r
局 O I_r
外 O B_n
人 O I_n
。 O O_x

陈 B-Holder I_n
老 I-Holder I_n
师 I-Holder B_d
你 I-Holder I_d
喜 B-Trigger B_v
欢 I-Trigger I_v
的 O B_n
~ O I_n
~ O O_x
好 B-Degree O_r
刺 B-Trigger B_v
激 I-Trigger I_v
的 O O_x
过 B-sent_Entity O_x
山 I-sent_Entity B_n
车 I-sent_Entity I_n
， O I_n
由 B-sent_Entity O_x
空 I-sent_Entity B_v
中 I-sent_Entity I_v
穿 I-sent_Entity I_v
入 I-sent_Entity O_r
海 I-sent_Entity O_x
底 I-sent_Entity O_r
隧 I-sent_Entity O_d
道 I-sent_Entity B_z
的 O I_z
感 O I_z
觉 O B_v
一 O I_v
定 O O_x
很 B-Degree O_v
爽 B-Trigger O_q
~ O B_n

人 O I_n
有 O O_x
相 O O_x
似 O B_nr
. O I_nr
. O I_nr
. O O_r
这 O B_v
个 O I_v
真 B-Degree O_uj
的 I-Degree O_x
很 I-Degree O_x
齐 O O_a
这 O B_v
个 O I_v
很 O O_uj
齐 O B_n
全 O I_n
！ O I_n
真 O O_x
的 O O_p
非 O B_s
常 O I_s
像 O O_zg
！ O O_v
好 B-Degree B_n
过 B-Trigger I_n
瘾 I-Trigger I_n
。 O I_n
（ O O_uj
v O B_n
i O I_n
a O B_d
@ O I_d
创 O B_a
意 O I_a
趣 O O_x
闻 O O_x
） O O_n

过 O B_v
节 O I_v
很 B-Degree B_m
开 B-Trigger I_m
心 I-Trigger I_m
哦 O B_r
看 O I_r
到 O B_d
猫 O I_d
叔 O B_d
这 O I_d
傻 O B_r
样 O I_r
我 O O_zg
超 O B_nr
想 O I_nr
扁 O O_x
他 O B_d
~ O I_d

如 O I_d
果 O O_v
上 O O_x
面 O O_a
换 O B_n
个 O I_n
男 O O_x
人 O O_x
这 O B_eng
个 O I_eng
姿 O I_eng
势 O O_x
就 O B_v
不 O I_v
难 O B_n
了 O I_n
下 O O_x
面 O O_x
的 O B_t
那 O I_t
个 O O_zg
比 O B_v
较 O I_v
难 O O_zg
这 O B_v
个 O I_v
姿 O O_n
势 O O_n
很 O O_r
难 O B_n
哎 O I_n
· O O_r
· O B_v
· O I_v
喜 B-Trigger O_a
欢 I-Trigger O_r
的 O O_x
创 B-sent_Entity O_x
意 I-sent_Entity B_c
3 O I_c

我 B-Holder I_f
真 O O_v
是 O O_q
笑 B-Trigger B_n
到 I-Trigger I_n
肚 I-Trigger B_r
子 I-Trigger I_r
痛 I-Trigger B_n
啦 O I_n
. O O_d
. O B_d
最 B-Degree I_d
喜 B-Trigger O_ul
欢 I-Trigger B_f
惹 B-sent_Entity I_f
是 I-sent_Entity O_uj
生 I-sent_Entity B_r
非 I-sent_Entity I_r
的 I-sent_Entity B_d
猫 I-sent_Entity I_d
咪 I-sent_Entity O_a
~ O B_r
~ O I_r

真 O I_n
的 O O_d
很 O O_a
像 O O_e
说 O O_x
我 O O_x
最 O O_x
像 O B_v
的 O I_v
明 O O_uj
星 O B_v
其 O I_v
实 O O_x
是 O O_x
— O O_r
— O B_d
她 O I_d
！ O O_v
有 O O_v
暗 O B_n
爽 O I_n
！ O I_n
而 O O_y
且 O B_m
有 O I_m
像 O O_d
到 O B_v
！ O I_v
谁 O B_l
叫 O I_l
我 B-Holder I_l
天 O I_l
生 O O_uj
那 B-Degree B_n
么 I-Degree I_n
有 I-Degree O_x
喜 B-Trigger O_x
感 I-Trigger O_x
。 O B_d
哇 B-Trigger I_d
哈 I-Trigger O_d
哈 I-Trigger O_v
～ O O_v
～ O O_r

" O O_v
我 B-Cause O_uj
最 I-Cause B_nr
爱 I-Cause I_nr
的 I-Cause B_d
表 I-Cause I_d
姐 I-Cause O_v
生 I-Cause O_x
了 I-Cause O_x
个 I-Cause O_r
b I-Cause O_x
b I-Cause O_v
女 I-Cause B_a
好 B-Degree I_a
开 B-Trigger O_x
心 I-Trigger B_c
啊 O I_c
我 B-Holder O_v
, O O_v
比 O O_v
我 O O_x
出 O O_r
生 O O_v
重 O O_r
了 O B_n
1 O I_n
斤 O B_r
" O I_r

。 O B_n
不 O I_n
好 O O_x
吃 O O_y
。 O B_o
这 O I_o
主 B-Holder O_x
持 I-Holder O_x
人 I-Holder O_x
尴 B-Trigger O_x
尬 I-Trigger O_r
的 O B_a
哦 O I_a
， O O_uj
一 O B_n
下 O I_n
子 O O_v
都 O O_ul
结 O O_q
巴 O B_eng
啦 O I_eng
， O O_n
她 O B_l
不 O I_l
知 O I_l
道 O O_y
么 O O_r
慌 O O_x
是 O O_p
越 O O_r
圆 O B_v
越 O I_v
假 O O_a
的 O O_ul

忘 O O_m
记 O O_x
烦 O O_x
恼 O O_x
世 O O_d
界 O B_v
上 O I_v
最 B-Degree O_x
快 B-Trigger O_r
乐 I-Trigger B_n
的 O I_n
人 O I_n
原 O B_a
来 O I_a
是 O O_uj
健 O O_e
忘 O O_x
症 O B_m
患 O I_m
者 O I_m
～ O O_d
分 O B_n
享 O I_n
圖 O O_y
片 O O_x

睡 O O_d
觉 O B_v
了 O I_v
， O O_nr
晚 O O_a
安 O O_v
， O O_d
各 O O_vg
位 O O_d
。 O O_a
长 O O_uj
假 O O_x
的 O B_v
最 O I_v
后 O B_a
一 O I_a
天 O B_n
， O I_n
愿 O O_f
大 B-Holder O_d
家 I-Holder B_a
都 O I_a
愉 B-Trigger O_uj
快 I-Trigger O_n
~ O B_d
~ O I_d

亲 O B_n
爱 O I_n
的 O I_n
贝 O B_n
~ O I_n
！ O O_x
英 O B_v
格 O I_v
兰 O B_n
！ O I_n
加 O O_x
油 O B_v
！ O I_v
我 O O_ul
英 O O_x
是 O B_n
骄 B-Property I_n
傲 I-Property O_x
而 I-Property B_r
坚 I-Property I_r
韧 I-Property O_x
的 O B_n
球 B-sent_Entity I_n
队 I-sent_Entity O_uj
！ O B_f
上 O I_f
半 O B_m
场 O I_m
的 O O_x
故 O O_v
事 O B_n
很 O I_n
多 O O_d
， O B_a
贝 B-Holder I_a
克 I-Holder O_x
汉 I-Holder O_x
姆 I-Holder O_x
表 O B_a
示 O I_a
很 B-Degree O_uj
紧 B-Trigger O_n
张 I-Trigger O_x
… O O_x
… O B_ns

我 B-Holder I_ns
好 B-Degree O_x
喜 B-Trigger B_v
欢 I-Trigger I_v
t B-sent_Entity O_x
h I-sent_Entity O_r
e I-sent_Entity O_j
r I-sent_Entity O_v
o I-sent_Entity B_a
s I-sent_Entity I_a
e I-sent_Entity O_c
手 I-sent_Entity B_a
岛 I-sent_Entity I_a
葵 I-sent_Entity O_uj
很 O B_n
久 O I_n
没 O O_x
有 O B_ns
听 O I_ns
到 O I_ns
这 O O_uj
么 O B_n
纯 O I_n
粹 O B_m
干 O I_m
净 O O_x
的 O B_nr
天 O I_nr
籁 O I_nr
了 O I_nr
。 O B_v

哈 B-Trigger O_zg
哈 I-Trigger B_a
哈 I-Trigger I_a
哈 I-Trigger O_x
。 O O_x
。 O O_x
那 O O_r
就 O O_a
不 O B_v
穿 O I_v
了 O B_eng
潇 O I_eng
洒 O I_eng
走 O I_eng
一 O I_eng
回 O I_eng
周 O I_eng
笔 O B_n
畅 O I_n
在 O O_n
台 O B_l
上 O I_l
换 O I_l
衣 O O_v
服 O B_v
， O I_v
结 O B_r
果 O I_r
， O B_a
右 O I_a
手 O B_a
出 O I_a
不 O O_uj
来 O B_n
了 O I_n
， O O_ul
笔 B-Holder O_x
笔 I-Holder O_x
有 B-Degree B_o
点 I-Degree I_o
小 I-Degree I_o
尴 B-Trigger I_o
尬 I-Trigger O_x
， O O_x
很 B-Degree O_r
可 B-Trigger O_d
爱 I-Trigger O_d

外 O O_ul
面 O B_i
噼 O I_i
了 O I_i
啪 O B_m
啦 O I_m
的 O B_nr
， O I_nr
据 B-Cause I_nr
说 I-Cause O_p
今 I-Cause B_s
年 I-Cause I_s
的 I-Cause B_nz
月 I-Cause I_nz
亮 I-Cause I_nz
是 I-Cause O_x
1 I-Cause B_n
9 I-Cause I_n
5 I-Cause O_x
7 I-Cause B_n
年 I-Cause I_n
以 I-Cause B_v
来 I-Cause I_v
最 I-Cause I_v
圆 I-Cause O_ul
的 I-Cause O_x
， I-Cause B_n
刚 I-Cause I_n
才 I-Cause B_n
我 I-Cause I_n
看 I-Cause O_a
了 I-Cause B_a
真 I-Cause I_a
的 I-Cause O_x
是 I-Cause O_zg
又 I-Cause B_v
圆 I-Cause I_v
又 I-Cause O_x
亮 I-Cause B_f
， O I_f
嘿 B-Trigger B_o
嘿 I-Trigger I_o
。 O B_o

分 O O_uj
手 O O_x
亦 O B_v
是 O I_v
盆 O B_t
友 O I_t
啦 O O_uj
图 O B_n
片 O I_n
少 O O_v
儿 O B_m
不 O I_m
宜 O I_m
， O I_m
小 O O_m
猫 O B_f
也 O I_f
不 O B_z
宜 O I_z
放 O O_uj
弃 O O_x
一 O B_t
个 O I_t
很 O O_r
爱 O O_v
你 O O_ul
的 O B_d
人 O I_d
并 O O_v
不 B-Negation O_d
痛 B-Trigger O_vg
苦 I-Trigger O_d
， O O_v
放 O O_x
弃 O B_o
一 O I_o
个 O O_x
你 O O_x
很 O B_v
爱 O I_v
的 O O_d
人 O O_v
才 O B_n
是 O I_n
痛 O O_y
苦 O B_n
。 O I_n

快 B-Trigger I_l
乐 I-Trigger I_l
， O I_l
微 O O_x
微 O B_n
姑 O I_n
娘 O O_d
能 O B_a
让 O I_a
自 O B_v
己 O I_v
快 O B_m
乐 O I_m
是 O O_d
幸 O O_v
福 O O_r
的 O O_uj
， O O_n
能 O O_c
让 O O_d
别 O B_an
人 O I_an
， O O_x
大 O B_v
家 O I_v
快 O B_m
乐 O I_m
那 O O_r
更 O O_d
是 O O_v
福 O O_uj
气 O B_n
， O I_n
值 O O_v
得 O B_an
追 O I_an
求 O O_x

祝 B-Trigger B_a
你 I-Trigger I_a
幸 I-Trigger O_x
福 I-Trigger B_d
啊 I-Trigger I_d
！ O B_n
很 O I_n
2 O O_v
很 O O_v
2 O B_r
你 O I_r
所 O B_a
以 O I_a
愿 O O_v
意 O B_a
舍 O I_a
得 O O_uj
让 O O_x
你 O O_v
往 O O_v
更 O B_r
多 O I_r
幸 O O_x
福 O B_n
的 O I_n
地 O B_a
方 O I_a
飞 O O_r
去 O B_d

干 O B_n
物 O I_n
的 O O_x
金 O B_v
牛 O I_v
！ O B_v
你 O I_v
犯 O O_x
错 O B_nr
了 O I_nr
吗 O I_nr
？ O I_nr
: O O_zg
真 O O_x
的 O O_d
真 O O_m
的 O O_d
！ O O_m
太 B-Degree O_r
自 B-Trigger B_c
欺 I-Trigger I_c

可 B-Trigger I_v
爱 I-Trigger B_v
！ O I_v
太 B-Degree O_v
有 B-Trigger O_r
爱 I-Trigger O_p
了 I-Trigger B_d
！ O I_d
太 B-Degree B_a
可 B-Trigger I_a
爱 I-Trigger O_uj
了 I-Trigger B_n
分 O I_n
享 O B_v
好 O I_v
得 O O_x
意 O B_n
既 O I_n
小 O O_uj
朋 O B_nz
友 O I_nz
· O O_x
· O O_r
· O B_v
· O I_v

最 B-Degree O_y
喜 B-Trigger O_x
欢 I-Trigger O_x
小 B-sent_Entity B_d
猫 I-sent_Entity I_d
咪 I-sent_Entity B_d
小 O I_d
猫 O O_x
咪 O O_d
我 O B_v
抱 O I_v
走 O O_x
了 O B_v
我 O I_v
们 O O_x
都 O O_d
是 O O_v
小 O O_v
可 O O_ul
爱 O O_x
。 O O_d
你 B-Holder B_v
最 B-Degree I_v
想 B-Trigger O_ul
抱 B-sent_Entity B_v
走 I-sent_Entity I_v
哪 I-sent_Entity O_a
一 I-sent_Entity B_v
只 I-sent_Entity I_v
？ O O_c

提 O I_n
前 O I_n
过 O O_x
了 O O_x
生 O O_x
日 O O_x
哈 B-Trigger O_x
哈 I-Trigger O_d
1 O B_v
6 O I_v
寸 O B_nr
的 O I_nr
大 O I_nr
蛋 O B_nr
糕 O I_nr
很 B-Degree I_nr
开 B-Trigger O_r
心 I-Trigger O_v
因 B-Cause O_v
为 I-Cause O_ul
今 I-Cause B_r
年 I-Cause I_r
阴 I-Cause O_d
历 I-Cause O_v
阳 I-Cause B_nr
历 I-Cause I_nr
生 I-Cause I_nr
日 I-Cause O_x
都 I-Cause O_r
不 I-Cause O_d
在 I-Cause O_v
南 I-Cause O_v
京 I-Cause O_v

" O I_c
太 B-Trigger I_c
好 I-Trigger O_x
了 I-Trigger O_x
, O B_v
我 O I_v
收 O O_ug
藏 O O_ul
了 O B_t
! O I_t
都 O B_o
是 O I_o
我 B-Holder B_m
喜 B-Trigger I_m
欢 I-Trigger O_m
的 O O_uj
" O O_n

我 O I_n
去 O O_zg
… O B_v
… O I_v
我 B-Holder B_c
真 B-Degree I_c
的 I-Degree B_t
接 B-Trigger I_t
受 I-Trigger B_n
不 I-Trigger I_n
鸟 I-Trigger B_n
了 O I_n
叔 O B_t
， O I_t
你 O O_d
太 O O_d
销 O O_p
魂 O B_ns
鸟 O I_ns
， O O_x
还 O O_x
挤 O B_l
得 O I_l
出 O I_l
沟 O O_x
？ O O_r
据 O B_v
说 O I_v
有 O O_ul
沟 O O_x
必 O O_d
火 O O_v
。 O O_r
。 O B_v
。 O I_v
( O O_uj
@ O O_x
M O O_x
i O O_r
n O O_v
i O O_x
吇 O O_x
) O O_r

手 O I_d
机 O B_v
很 O I_v
漂 O O_d
亮 O O_n
， O O_ul
手 O O_n
机 O O_x
链 O O_r
更 O O_d
漂 O B_n
亮 O I_n
， O O_zg
不 O O_x
过 O O_d
还 O O_v
是 O B_v
人 O I_v
最 O O_n
漂 O O_x
亮 O B_v
， O I_v
哈 O O_v
哈 O O_n
哈 O B_a
挂 O I_a
上 O O_x
了 O O_x
~ O O_x
~ O O_x
~ O O_x
全 O B_eng
部 O I_eng
显 O I_eng
摆 O I_eng
完 O O_yg
毕 O O_x
， O O_x
满 B-Trigger B_n
足 I-Trigger I_n
了 O B_n
！ O I_n

我 O O_x
比 O B_n
你 O I_n
先 O I_n
。 O O_d
周 O B_a
筆 O I_a
筆 O O_x
V O B_c
S O I_c
萬 O B_c
寧 O I_c
得 B-Trigger O_n
意 I-Trigger O_d
妹 O B_a
W O I_a
i O O_x
n O B_o
k O I_o
y O I_o
！ O B_v

有 O O_ul
的 O O_x
人 O O_x
眼 O O_x
睛 O B_n
总 O I_n
盯 O B_v
着 O I_v
自 O B_v
己 O I_v
， O O_x
所 O B_v
以 O I_v
长 O O_ul
不 O O_x
高 O O_x
看 O O_r
不 O O_p
远 O O_r
； O O_d
总 O O_x
是 O O_nr
喜 B-Trigger B_n
[truncated: 95,281 more chars]
