# Supplementary material for: DDSUD: dynamically detecting subsequence uncertainty and diversity for active learning in imbalanced Chinese sentiment analysis
Source: PeerJ Comput Sci. 2025 Aug 11;11:e3091. doi: 10.7717/peerj-cs.3091 (PMC12453870; doi:10.7717/peerj-cs.3091)
Supplement: Supplemental Information 1 [file peerj-cs-11-3091-s001.zip › datasets/jyb/test.txt]

2 O O_x
, O O_x
如 O B_c
果 O I_c
刷 O B_v
成 O I_v
w O B_eng
i O I_eng
n O I_eng
7 O O_x
操 O B_l
作 O I_l
系 O I_l
统 O I_l
就 O O_d
好 O O_a
啦 O O_y
~ O O_x
_ O O_x
~ O O_x
外 B-sent_Entity B_n
貌 I-sent_Entity I_n
到 O O_v
是 O O_v
很 B-Degree O_d
讨 B-Trigger O_v
我 I-Trigger O_r
喜 I-Trigger B_v
欢 I-Trigger I_v
。 O O_x
纠 B-Trigger B_v
结 I-Trigger I_v
i I-Trigger B_eng
n I-Trigger I_eng
g I-Trigger I_eng
. O B_m
. O I_m
. O I_m

2 O O_x
, O O_x
帅 B-Trigger O_a
的 O O_uj
无 B-Degree B_i
可 I-Degree I_i
奈 I-Degree I_i
何 I-Degree I_i
. I-Degree B_m
. I-Degree I_m
. I-Degree I_m
因 B-Cause B_c
为 I-Cause I_c
花 I-Cause B_n
痴 I-Cause I_n
太 I-Cause O_d
多 I-Cause O_m
第 I-Cause B_m
二 I-Cause I_m
弹 I-Cause O_v

1 O O_x
, O O_x
不 O B_df
要 O I_df
作 O O_v
中 B-sent_Entity B_ns
国 I-sent_Entity I_ns
人 I-sent_Entity O_n
的 O O_uj
孩 O B_n
子 O I_n
这 O O_r
是 O O_v
孩 O B_n
子 O I_n
的 O O_uj
手 O O_n
？ O O_x
看 O B_v
到 O I_v
这 O B_r
个 O I_r
， O O_x
我 B-Holder O_r
被 O O_p
震 B-Trigger B_v
撼 I-Trigger I_v
了 I-Trigger O_ul
！ O O_x
作 O B_v
为 O I_v
一 O B_m
个 O I_m
父 O B_n
亲 O I_n
， O O_x
我 B-Holder O_r
很 B-Degree O_d
难 B-Trigger B_v
过 I-Trigger I_v
， O O_x
可 B-sent_Entity B_v
怜 I-sent_Entity I_v
的 I-sent_Entity O_uj
孩 I-sent_Entity B_n
子 I-sent_Entity I_n
啊 O O_zg
… O O_x
… O O_x

2 O O_x
, O O_x
看 O O_v
的 O O_uj
我 B-Holder O_r
好 B-Degree O_a
心 B-Trigger B_n
酸 I-Trigger I_n
。 O O_x
好 B-Degree O_a
难 B-Trigger B_v
过 I-Trigger I_v
。 O O_x
原 O B_d
来 O I_d
我 B-Holder O_r
已 O B_d
经 O I_d
很 B-Degree O_zg
幸 B-Trigger B_a
福 I-Trigger I_a
了 I-Trigger O_ul
。 O O_x

0 O O_x
, O O_x
还 O O_d
钱 O O_n
是 O O_v
最 O B_a
大 O I_a
的 O O_uj
满 O B_v
足 O I_v
， O O_x
买 B-sent_Entity O_v
到 I-sent_Entity O_v
自 I-sent_Entity B_r
己 I-sent_Entity I_r
喜 I-sent_Entity B_v
欢 I-sent_Entity I_v
的 I-sent_Entity O_uj
衣 I-sent_Entity B_n
服 I-sent_Entity I_n
就 O O_d
更 B-Degree O_d
满 B-Trigger B_v
足 I-Trigger I_v
了 O O_ul
， O O_x
新 O O_a
买 O O_v
滴 O O_v
小 O O_a
西 O B_n
装 O I_n
! O O_x
嘿 O B_o
嘿 O I_o
! O O_x

0 O O_x
, O O_x
昨 O B_t
晚 O I_t
田 O B_nr
磊 O I_nr
哥 O I_nr
给 O O_p
我 O O_r
买 O O_v
上 O O_f
大 O B_n
衣 O I_n
了 O O_ul
， O O_x
我 B-Holder O_r
很 B-Degree O_d
高 B-Trigger B_b
兴 I-Trigger I_b
今 O B_t
天 O I_t
早 O B_t
上 O I_t
我 O O_r
就 O O_d
穿 O O_v
上 O O_f
了 O O_ul
！ O O_x

3 O O_x
, O O_x
, B-Holder O_x
小 I-Holder O_a
月 I-Holder O_m
发 O O_v
觉 O O_v
家 O B_s
中 O I_s
的 O O_uj
Q O O_eng
比 O O_p
真 O B_d
的 O I_d
很 B-Degree O_zg
幸 B-Trigger B_a
福 I-Trigger I_a
对 O O_p
说 O O_v
： O O_x

2 O O_x
, O O_x
粉 B-sent_Entity B_n
丝 I-sent_Entity I_n
太 B-Degree O_d
可 B-Trigger B_c
怕 I-Trigger I_c
鸟 O O_zg
。 O O_x
。 O O_x
。 O O_x
今 O B_t
儿 O I_t
不 O B_c
是 O I_c
超 O B_b
级 O I_b
光 O B_n
棍 O I_n
节 O I_n
吧 O O_y

1 O O_x
, O O_x
洪 O B_ns
都 O I_ns
拉 O I_ns
斯 O I_ns
毫 O B_v
无 O I_v
斗 O B_n
志 O I_n
， O O_x
注 O B_v
定 O I_v
是 O O_v
一 O B_m
场 O I_m
乏 B-Property B_a
味 I-Property I_a
的 O O_uj
比 B-sent_Entity B_vn
赛 I-sent_Entity I_vn
， O O_x
不 O O_d
看 O O_v
了 O O_ul
！ O O_x
睡 O B_v
觉 O I_v
， O O_x
郁 B-Trigger B_a
闷 I-Trigger I_a
！ O O_x

0 O O_x
, O O_x
刚 O B_t
才 O I_t
上 O B_v
网 O I_v
看 O O_v
澈 B-sent_Entity O_g
澈 I-sent_Entity O_g
了 O O_ul
好 B-Cause B_n
帅 I-Cause I_n
， O O_x
好 B-Cause O_a
帅 I-Cause O_a
哦 O O_e
， O O_x
越 O B_d
来 O I_d
越 O I_d
喜 B-Trigger B_v
欢 I-Trigger I_v
这 B-sent_Entity O_r
家 I-sent_Entity B_n
伙 I-sent_Entity I_n
了 O O_ul

2 O O_x
, O O_x
最 B-sent_Entity B_f
近 I-sent_Entity I_f
的 I-sent_Entity O_uj
工 I-sent_Entity B_vn
作 I-sent_Entity I_vn
的 I-sent_Entity O_uj
事 I-sent_Entity B_n
令 I-sent_Entity I_n
我 I-sent_Entity O_r
一 I-sent_Entity B_i
筹 I-sent_Entity I_i
莫 I-sent_Entity I_i
展 I-sent_Entity I_i
~ O O_x
~ O O_x
很 B-Degree O_zg
不 B-Negation B_i
顺 B-Trigger I_i
心 I-Trigger I_i
的 O O_uj
很 B-Degree O_a
烦 B-Trigger B_a
心 I-Trigger I_a
~ O O_x

3 O O_x
, O O_x
【 O O_x
美 O B_n
女 O I_n
也 O O_d
疯 B-Trigger B_a
狂 I-Trigger I_a
】 O O_x
【 O O_x
雷 O B_n
人 O I_n
美 O B_n
女 O I_n
】 O O_x
这 O B_rz
位 O I_rz
夹 O O_n
手 O B_n
机 O I_n
的 O O_uj
功 O B_n
夫 O I_n
是 O B_l
不 O I_l
是 O I_l
比 O O_p
巴 O B_ns
拉 O I_ns
圭 O I_ns
胸 O B_n
神 O I_n
更 O B_i
胜 O I_i
一 O I_i
筹 O I_i
？ O O_x

3 O O_x
, O O_x
手 B-Cause B_n
机 I-Cause I_n
同 I-Cause B_d
步 I-Cause I_d
到 I-Cause O_v
街 I-Cause B_s
旁 I-Cause I_s
， I-Cause O_x
街 I-Cause B_s
旁 I-Cause I_s
同 I-Cause B_d
步 I-Cause I_d
到 I-Cause O_v
围 I-Cause B_n
脖 I-Cause I_n
， I-Cause O_x
围 I-Cause B_n
脖 I-Cause I_n
同 I-Cause B_d
步 I-Cause I_d
到 I-Cause O_v
开 I-Cause B_v
心 I-Cause I_v
… I-Cause O_x
… O O_x
太 B-Degree O_d
可 B-Trigger B_c
怕 I-Trigger I_c
了 O O_ul
… O O_x
… O O_x
不 O B_d
敢 O I_d
随 O B_d
便 O I_d
发 O B_n
消 O I_n
息 O I_n
了 O O_ul

0 O O_x
, O O_x
好 B-Cause B_m
多 I-Cause I_m
午 I-Cause B_n
饭 I-Cause I_n
呢 I-Cause O_y
， O O_x
一 O B_d
定 O I_d
很 B-Degree O_zg
开 B-Trigger B_v
心 I-Trigger I_v
~ O O_x
~ O O_x
我 O B_r
们 O I_r
午 O B_n
饭 O I_n
就 O B_d
是 O I_d
福 O B_ns
利 O I_ns
好 O O_a
哦 O O_e
， O O_x
图 O B_n
片 O I_n
有 O O_v
近 O O_a
有 O O_v
远 O O_a

1 O O_x
, O O_x
回 O B_v
复 O I_v
超 O B_b
级 O I_b
加 O O_v
无 O B_v
敌 O I_v
加 O O_v
非 B-Degree B_d
常 I-Degree I_d
之 I-Degree O_u
可 B-Trigger B_v
耐 I-Trigger I_v
！ O O_x
就 O O_d
像 O O_v
你 O O_r
一 O B_r
样 O I_r
！ O O_x
！ O O_x
我 B-Holder O_r
太 B-Degree O_d
喜 B-Trigger B_v
欢 I-Trigger I_v
这 B-sent_Entity B_r
个 I-sent_Entity I_r
小 I-sent_Entity B_n
人 I-sent_Entity I_n
了 O O_ul
跟 O O_p
我 O O_r
特 O O_d
像 O O_v
许 O B_nr
仙 O I_nr
楼 O O_n
！ O O_x
我 O O_r
又 O O_d
来 O O_v
喽 O O_y
！ O O_x

1 O O_x
, O O_x
这 O B_r
身 O I_r
也 O O_d
只 O B_c
有 O I_c
二 O B_ns
哥 O I_ns
能 O O_v
穿 O O_v
出 O B_v
范 O I_v
来 O O_v
了 O O_ul
… O O_x
真 O B_d
的 O I_d
衣 O B_n
服 O I_n
上 O O_f
还 O B_v
有 O I_v
那 O B_r
么 O I_r
多 O O_m
金 O B_nz
银 O I_nz
宝 O O_nr
？ O O_x
？ O O_x
太 B-Degree O_d
囧 B-Trigger O_yg
了 O O_ul
！ O O_x
重 O B_n
点 O I_n
在 O O_p
图 O B_nrt
左 O I_nrt
！ O O_x
！ O O_x
！ O O_x
！ O O_x
！ O O_x
！ O O_x
！ O O_x

2 O O_x
, O O_x
太 O O_d
… O O_x
… O O_x
吵 O O_v
了 O O_ul
… O O_x
… O O_x
， O O_x
我 B-Holder O_r
有 B-Degree B_n
点 I-Degree I_n
小 I-Degree O_a
后 B-Trigger B_v
悔 I-Trigger I_v
啊 O O_zg
办 B-sent_Entity B_n
公 I-sent_Entity I_n
室 I-sent_Entity I_n
里 I-sent_Entity O_f
弥 I-sent_Entity B_l
漫 I-sent_Entity I_l
着 I-sent_Entity I_l
凄 I-sent_Entity B_a
烈 I-sent_Entity I_a
的 I-sent_Entity O_uj
鸡 I-sent_Entity B_v
叫 I-sent_Entity I_v
? O O_x
? O O_x
? O O_x
? O O_x
? O O_x
? O O_x

1 O O_x
, O O_x
" O O_x
就 O B_d
是 O I_d
这 O B_r
么 O I_r
2 O O_m
天 O O_n
, O O_x
很 B-Degree O_zg
不 B-Trigger B_a
爽 I-Trigger I_a
啊 O O_zg
啊 O B_nr
啊 O I_nr
啊 O I_nr
啊 O B_nr
啊 O I_nr
啊 O I_nr
啊 O O_zg
" O O_x

1 O O_x
, O O_x
真 O B_d
的 O I_d
很 O O_d
无 O O_v
语 O O_n
！ O O_x
！ O O_x
！ O O_x
！ O O_x
太 B-Degree O_d
无 B-Trigger B_a
耻 I-Trigger I_a
了 O O_ul
！ O O_x
！ O O_x
！ O O_x
【 O O_x
菲 B-sent_Entity B_ns
律 I-sent_Entity I_ns
宾 I-sent_Entity I_ns
的 I-sent_Entity O_uj
警 I-sent_Entity B_v
察 I-sent_Entity I_v
难 O B_d
道 O I_d
都 O O_d
是 O O_v
作 O B_n
秀 O I_n
用 O O_p
的 O O_uj
吗 O O_y
？ O O_x
！ O O_x
】 O O_x

3 O O_x
, O O_x
不 O O_d
知 O B_v
道 O I_v
为 O B_r
什 O I_r
么 O I_r
？ O O_x
感 O B_n
觉 O I_n
自 B-Holder B_r
己 I-Holder I_r
越 B-Degree B_d
来 I-Degree I_d
越 I-Degree I_d
迷 B-Trigger B_z
茫 I-Trigger I_z
~ O O_x

2 O O_x
, O O_x
清 B-sent_Entity B_t
早 I-sent_Entity I_t
五 I-sent_Entity B_m
点 I-sent_Entity I_m
就 I-sent_Entity O_d
被 I-sent_Entity B_d
迫 I-sent_Entity I_d
起 I-sent_Entity B_v
床 I-sent_Entity I_v
爬 I-sent_Entity B_n
山 I-sent_Entity I_n
是 O O_v
件 O O_q
太 B-Degree O_d
特 I-Degree B_d
么 I-Degree I_d
痛 B-Trigger B_an
苦 I-Trigger I_an
的 O O_uj
事 B-sent_Entity O_n
了 O O_ul
. O B_m
. O I_m
. O I_m
. O I_m

1 O O_x
, O O_x
办 B-sent_Entity B_n
公 I-sent_Entity I_n
室 I-sent_Entity I_n
太 O B_ns
冷 O I_ns
~ O O_x
外 O B_f
面 O I_f
太 O O_d
热 O O_a
~ O O_x
工 O B_vn
作 O I_vn
太 O O_d
多 O O_m
~ O O_x
心 I-sent_Entity B_n
情 I-sent_Entity I_n
太 B-Degree O_d
烦 B-Trigger B_a
躁 I-Trigger I_a
~ O O_x
我 O O_r
需 O B_v
要 O I_v
缓 O B_d
缓 O I_d
~ O O_x
呼 O B_nr
唤 O I_nr
老 O O_a
于 O O_p
~ O O_x
~ O O_x

1 O O_x
, O O_x
笑 O O_v
得 O O_ud
很 B-Degree O_d
开 B-Trigger B_v
心 I-Trigger I_v
呢 O O_y
~ O O_x
好 O O_a
阳 O B_nr
光 O I_nr
啊 O O_zg
！ O O_x
比 O O_p
外 O B_f
面 O I_f
的 O O_uj
太 O B_ns
阳 O I_ns
还 O B_c
要 O I_c
灿 O B_a
烂 O I_a
啊 O O_zg
！ O O_x
? O O_x

2 O O_x
, O O_x
" O O_x
曾 O B_d
经 O I_d
很 B-Degree O_zg
喜 B-Trigger B_v
欢 I-Trigger I_v
她 B-sent_Entity B_r
们 I-sent_Entity I_r
, O O_x
希 O B_v
望 O I_v
S O B_eng
E O I_eng
L O I_eng
I O I_eng
N O I_eng
A O I_eng
能 O B_v
够 O I_v
早 O B_d
点 O I_d
顺 O B_ad
利 O I_ad
康 O B_nr
复 O I_nr
" O O_x

0 O O_x
, O O_x
" O O_x
哇 O O_y
！ O O_x
太 B-Degree O_d
可 B-Trigger B_v
爱 I-Trigger I_v
了 O O_ul
吧 O O_y
， O O_x
假 O O_a
的 O O_uj
？ O O_x
真 O B_d
的 O I_d
？ O O_x
面 O B_v
对 O I_v
这 O B_r
个 O I_r
小 O B_nr
萌 O I_nr
友 O I_nr
, O O_x
你 O O_r
能 O O_v
不 O O_d
爱 O O_v
吗 O O_y
? O O_x
" O O_x

3 O O_x
, O O_x
。 O O_x
啊 O B_nr
啊 O I_nr
啊 O I_nr
… O O_x
… O O_x
还 O B_v
有 O I_v
比 O O_p
写 B-compared_Entity O_v
软 I-compared_Entity B_n
文 I-compared_Entity I_n
更 O O_d
痛 B-Trigger B_an
苦 I-Trigger I_an
的 O O_uj
事 B-sent_Entity O_n
， O O_x
那 O O_r
就 B-sent_Entity B_d
是 I-sent_Entity I_d
改 I-sent_Entity O_v
软 I-sent_Entity B_n
文 I-sent_Entity I_n
！ I-sent_Entity O_x

2 O O_x
, O O_x
太 B-Degree B_l
紧 B-Trigger I_l
张 I-Trigger I_l
了 O O_ul
， O O_x
要 O O_v
正 O B_v
视 O I_v
体 O B_v
检 O I_v
。 O O_x
这 O O_r
周 B-Cause O_nr
星 I-Cause B_t
期 I-Cause I_t
六 I-Cause I_t
要 I-Cause O_v
体 I-Cause B_v
检 I-Cause I_v
纳 B-Trigger B_v
闷 I-Trigger I_v
我 B-Holder O_r
现 B-sent_Entity B_t
在 I-sent_Entity I_t
见 I-sent_Entity O_v
针 I-sent_Entity O_n
就 I-sent_Entity O_d
发 I-sent_Entity B_v
抖 I-sent_Entity I_v
不 I-sent_Entity O_d
知 I-sent_Entity B_v
道 I-sent_Entity I_v
怎 I-sent_Entity B_l
么 I-sent_Entity I_l
办 I-sent_Entity I_l
哦 O O_zg

0 O O_x
, O O_x
。 O O_x
看 O O_v
什 O B_r
么 O I_r
呀 O O_y
… O O_x
… O O_x
这 O B_r
种 O I_r
有 O B_n
点 O I_n
小 O O_a
迷 O B_z
茫 O I_z
有 O B_n
点 O I_n
小 O O_a
忧 O B_v
伤 O I_v
的 O O_uj
… O O_x
… O O_x
啦 B-Trigger O_y
啦 I-Trigger O_y
啦 I-Trigger O_y
啦 I-Trigger O_y
啦 I-Trigger O_y

0 O O_x
, O O_x
更 B-Degree O_d
喜 B-Trigger B_v
欢 I-Trigger I_v
他 O O_r
的 O O_uj
素 B-sent_Entity B_n
描 I-sent_Entity I_n
. O O_x
徐 O B_nr
悲 O I_nr
鸿 O I_nr
《 O O_x
立 B-sent_Entity B_ns
马 I-sent_Entity I_ns
图 I-sent_Entity O_n
》 O O_x
欣 O B_v
赏 O I_v
， O O_x
这 O B_r
种 O I_r
精 B-Property B_n
神 I-Property I_n
刻 I-Property B_n
画 I-Property I_n
就 O B_d
是 O I_d
画 O B_n
家 O I_n
的 O O_uj
高 B-Trigger B_nr
明 I-Trigger I_nr
之 O O_u
处 O O_n
。 O O_x

2 O O_x
, O O_x
糟 O O_v
了 O O_ul
， O O_x
零 O B_n
食 O I_n
越 O O_d
堆 O O_v
越 O B_d
多 O I_d
… O O_x
… O O_x
我 B-Holder O_r
实 O B_v
在 O I_v
属 O B_v
于 O I_v
那 O B_r
种 O I_r
喜 B-Trigger B_v
欢 I-Trigger I_v
买 B-Property O_v
然 I-Property B_c
后 I-Property I_c
龟 I-Property B_n
速 I-Property I_n
吃 I-Property O_v
的 O O_uj
人 B-sent_Entity O_n

0 O O_x
, O O_x
。 O O_x
这 B-sent_Entity O_r
两 I-sent_Entity O_m
个 I-sent_Entity O_q
颜 I-sent_Entity O_nr
色 I-sent_Entity O_ng
搭 I-sent_Entity O_v
在 I-sent_Entity O_p
一 I-sent_Entity B_m
起 I-sent_Entity I_m
真 O B_d
的 O I_d
很 B-Trigger B_a
妙 I-Trigger I_a
也 O O_d
~ O O_x

0 O O_x
, O O_x
力 B-sent_Entity B_n
士 I-sent_Entity I_n
的 O O_uj
包 B-Property B_v
装 I-Property I_v
越 B-Degree B_d
来 I-Degree I_d
越 I-Degree I_d
丑 B-Trigger O_a
了 O O_ul
， O O_x
很 B-Degree O_zg
纠 B-Trigger B_v
结 I-Trigger I_v
。 O O_x
可 O B_c
是 O I_c
我 O O_r
还 O B_c
是 O I_c
喜 O B_v
欢 O I_v
用 O O_p
。 O O_x
。 O O_x

1 O O_x
, O O_x
回 O B_v
复 O I_v
你 B-Holder O_r
不 O B_df
要 O I_df
太 B-Degree O_d
激 B-Trigger B_a
动 I-Trigger I_a
。 O O_x
我 O O_r
觉 O B_v
得 O I_v
你 O O_r
应 O B_v
该 O I_v
到 O O_v
他 O O_r
官 O B_n
网 O I_n
上 O B_f
面 O I_f
看 O O_v
一 O B_m
下 O I_m
， O O_x
你 B-Holder O_r
会 O O_v
更 B-Degree O_d
按 B-Trigger O_p
耐 I-Trigger B_l
不 I-Trigger I_l
住 I-Trigger I_l
的 I-Trigger O_uj
。 O O_x
啊 O B_nr
啊 O I_nr
啊 O I_nr
h O B_eng
e O I_eng
r O I_eng
m O I_eng
e O I_eng
s O I_eng
~ O O_x

2 O O_x
, O O_x
哈 B-Trigger B_o
哈 I-Trigger I_o
强 O B_l
烈 O I_l
要 O I_l
求 O I_l
你 O B_r
们 O I_r
b O B_eng
o O I_eng
s O I_eng
s O I_eng
给 O O_p
你 O B_r
们 O I_r
开 O O_v
空 O B_n
调 O I_n
！ O O_x
办 B-Cause B_n
公 I-Cause I_n
室 I-Cause I_n
好 I-Cause O_a
冷 I-Cause O_a
啊 I-Cause O_y
， O O_x
比 O O_p
冬 B-compared_Entity B_t
天 I-compared_Entity I_t
还 I-compared_Entity O_d
冷 I-compared_Entity O_a
， O O_x
冻 B-sent_Entity B_v
死 I-sent_Entity I_v
了 I-sent_Entity O_ul
！ O O_x
呜 B-Trigger B_l
呜 I-Trigger I_l
呜 I-Trigger O_o

0 O O_x
, O O_x
王 O O_nr
囧 O O_zg
囧 O O_zg
你 O O_r
走 O O_v
点 O O_q
儿 O O_n
心 O O_n
啊 O O_y
~ O O_x
！ O O_x
人 O B_n
家 O I_n
来 O O_v
帮 O O_v
你 O O_r
站 O B_n
台 O I_n
的 O O_uj
喜 O B_v
欢 O I_v
这 O O_r
图 O O_n
． O O_x
老 B-sent_Entity B_a
大 I-sent_Entity I_a
和 I-sent_Entity O_c
很 B-Degree O_d
有 B-Trigger O_v
爱 I-Trigger O_v
呀 O O_y

1 O O_x
, O O_x
看 O O_v
那 O O_r
狮 B-sent_Entity B_n
子 I-sent_Entity I_n
痛 B-Trigger B_an
苦 I-Trigger I_an
的 O O_uj
样 O B_n
子 O I_n
。 O O_x
雷 O B_nr
图 O I_nr
不 O B_d
断 O I_d
不 O O_d
看 O O_v
很 B-Degree O_d
后 B-Trigger B_v
悔 I-Trigger I_v
- I-Trigger O_x
雷 O B_nr
图 O I_nr
不 O B_d
断 O I_d
雷 O B_nr
图 O I_nr
不 O B_d
断 O I_d
不 O O_d
看 O O_v
很 B-Degree O_d
后 B-Trigger B_v
悔 I-Trigger I_v
。 O O_x
图 O B_n
片 O I_n
来 O B_n
源 O I_n
： O O_x
新 O B_nz
浪 O I_nz
女 O B_n
性 O I_n

1 O O_x
, O O_x
每 B-Cause O_r
到 I-Cause O_v
周 I-Cause B_t
日 I-Cause I_t
的 I-Cause O_uj
晚 I-Cause B_t
上 I-Cause I_t
都 I-Cause O_d
失 I-Cause B_v
眠 I-Cause I_v
， O O_x
很 B-Degree O_zg
郁 B-Trigger B_a
闷 I-Trigger I_a
， O O_x
哈 B-Trigger B_o
哈 I-Trigger I_o

0 O O_x
, O O_x
凡 O B_nr
汤 O I_nr
唯 O I_nr
的 O O_uj
电 O B_n
影 O I_n
都 O O_d
买 O B_n
票 O I_n
去 O O_v
看 O O_v
， O O_x
太 B-Degree O_d
喜 B-Trigger B_v
欢 I-Trigger I_v
她 B-sent_Entity O_r
了 O O_ul
。 O O_x

3 O O_x
, O O_x
天 B-Trigger O_q
呐 I-Trigger O_y
！ I-Trigger O_x
范 B-Cause B_nr
范 I-Cause I_nr
姐 I-Cause I_nr
你 I-Cause O_r
交 I-Cause B_v
给 I-Cause I_v
我 I-Cause O_r
的 I-Cause O_uj
任 I-Cause B_n
务 I-Cause I_n
完 I-Cause B_v
成 I-Cause I_v
了 I-Cause O_ul
。 O O_x
怎 O B_r
么 O I_r
样 O I_r
？ O O_x
很 B-Degree O_zg
满 B-Trigger B_v
意 I-Trigger I_v
吧 O O_y
？ O O_x

2 O O_x
, O O_x
电 O B_n
脑 O I_n
孩 B-Cause B_n
子 I-Cause I_n
最 I-Cause B_f
近 I-Cause I_f
一 I-Cause B_d
直 I-Cause I_d
闹 I-Cause B_v
脾 I-Cause I_v
气 I-Cause I_v
妈 I-Cause B_n
妈 I-Cause I_n
好 B-Degree O_a
伤 B-Trigger B_n
心 I-Trigger I_n
啊 O O_zg
， O O_x
常 B-Cause B_d
常 I-Cause I_d
说 I-Cause O_v
黑 I-Cause B_nr
屏 I-Cause I_nr
就 I-Cause O_d
黑 I-Cause B_nr
屏 I-Cause I_nr
， I-Cause O_x
完 I-Cause B_ad
全 I-Cause I_ad
不 I-Cause O_d
理 I-Cause B_v
睬 I-Cause I_v
妈 I-Cause B_n
妈 I-Cause I_n
现 I-Cause B_t
在 I-Cause I_t
的 I-Cause O_uj
小 I-Cause B_n
孩 I-Cause I_n
都 I-Cause O_d
好 I-Cause O_a
难 I-Cause O_a
教 I-Cause O_n

1 O O_x
, O O_x
最 B-Degree O_d
讨 B-Trigger B_v
厌 I-Trigger I_v
有 B-sent_Entity B_r
人 I-sent_Entity I_r
跟 I-sent_Entity O_p
我 I-sent_Entity O_r
说 I-sent_Entity O_v
“ I-sent_Entity O_x
互 I-sent_Entity B_d
相 I-sent_Entity I_d
关 I-sent_Entity B_v
注 I-sent_Entity I_v
下 I-sent_Entity O_f
吧 I-sent_Entity O_y
” I-sent_Entity O_x
， O O_x
我 B-Cause O_r
想 I-Cause O_v
关 I-Cause B_v
注 I-Cause I_v
你 I-Cause O_r
自 I-Cause B_d
然 I-Cause I_d
会 I-Cause O_v
关 I-Cause B_v
注 I-Cause I_v
， I-Cause O_x
我 I-Cause O_r
不 I-Cause B_v
想 I-Cause I_v
就 I-Cause B_d
别 I-Cause I_d
来 I-Cause O_v
烦 I-Cause O_v
我 I-Cause O_r
， I-Cause O_x
姐 I-Cause B_n
姐 I-Cause I_n
我 I-Cause O_r
不 I-Cause B_i
在 I-Cause I_i
乎 I-Cause I_i
粉 I-Cause B_n
丝 I-Cause I_n
多 I-Cause B_m
少 I-Cause I_m

0 O O_x
, O O_x
有 O B_r
点 O I_r
儿 O I_r
意 O B_n
思 O I_n
！ O O_x
冰 B-sent_Entity B_ns
岛 I-sent_Entity I_ns
球 I-sent_Entity B_n
员 I-sent_Entity I_n
搞 I-sent_Entity B_v
笑 I-sent_Entity I_v
钓 I-sent_Entity B_n
鱼 I-sent_Entity I_n
庆 I-sent_Entity B_v
祝 I-sent_Entity I_v
… O O_x
… O O_x
这 O O_r
， O O_x
这 O O_r
， O O_x
这 O O_r
也 O O_d
太 B-Degree O_d
欢 B-Trigger B_a
乐 I-Trigger I_a
了 O O_ul
吧 O O_y
！ O O_x

3 O O_x
, O O_x
做 O O_v
重 O B_n
点 O I_n
书 O O_n
的 O O_uj
时 O B_n
候 O I_n
， O O_x
接 O B_nz
二 O I_nz
连 O I_nz
三 O I_nz
地 O O_uv
给 O O_p
媒 O B_n
体 O I_n
朋 O B_n
友 O I_n
发 O B_n
邮 O I_n
件 O I_n
， O O_x
不 B-Trigger B_i
厌 I-Trigger I_i
其 I-Trigger I_i
烦 I-Trigger I_i
地 O O_uv
报 B-sent_Entity B_n
告 I-sent_Entity I_n
最 I-sent_Entity B_nt
新 I-sent_Entity I_nt
进 I-sent_Entity I_nt
展 I-sent_Entity I_nt
的 O O_uj
时 O B_n
候 O I_n
， O O_x
总 O O_b
有 O B_r
种 O I_r
罪 B-Trigger B_i
恶 I-Trigger I_i
感 I-Trigger I_i
。 O O_x

2 O O_x
, O O_x
很 O O_d
想 O O_v
老 O O_a
于 O O_p
~ O O_x
他 B-Trigger O_r
奶 I-Trigger B_n
奶 I-Trigger I_n
个 I-Trigger O_m
腿 I-Trigger O_n
~ O O_x
~ O O_x
~ O O_x
总 O B_c
是 O I_c
一 O B_m
秒 O I_m
不 O B_v
见 O I_v
如 O B_i
隔 O I_i
三 O I_i
秋 O I_i
！ O O_x
！ O O_x
！ O O_x
烦 B-Trigger B_a
死 I-Trigger I_a
了 O O_ul
！ O O_x
我 O O_r
喝 O B_nr
咖 O I_nr
啡 O I_nr
去 O O_v
了 O O_ul
！ O O_x

2 O O_x
, O O_x
" O O_x
真 B-Degree B_d
的 I-Degree I_d
真 I-Degree B_d
的 I-Degree I_d
很 B-Degree O_zg
感 B-Trigger B_v
动 I-Trigger I_v
~ O O_x
流 O B_n
泪 O I_n
了 O O_ul
~ O O_x
~ O O_x
很 B-Trigger O_zg
感 B-Trigger B_v
动 I-Trigger I_v
, O O_x
不 O B_c
论 O I_c
你 O O_r
喜 O B_i
不 O I_i
喜 O I_i
欢 O I_i
罗 O B_nr
志 O I_nr
祥 O I_nr
, O O_x
看 O O_v
完 O O_v
之 O B_f
后 O I_f
很 O O_d
有 O O_v
收 O B_v
获 O I_v
" O O_x

1 O O_x
, O O_x
我 B-Holder O_r
喜 B-Trigger B_v
欢 I-Trigger I_v
短 B-sent_Entity B_b
发 I-sent_Entity I_b
笔 I-sent_Entity B_n
笔 I-sent_Entity I_n
新 B-Property B_n
造 I-Property I_n
型 I-Property I_n
怎 O B_r
么 O I_r
感 O B_n
觉 O I_n
怪 O B_z
怪 O I_z
的 O I_z
？ O O_x
有 O B_v
点 O I_v
像 O I_v
尚 B-sent_Entity B_nr
雯 I-sent_Entity I_nr
婕 I-sent_Entity I_nr
与 O O_p
谭 B-sent_Entity O_nr
维 I-sent_Entity B_nz
维 I-sent_Entity I_nz
的 O O_uj
结 O B_n
合 O I_n
体 O I_n
， O O_x
大 O B_n
家 O I_n
感 O B_n
觉 O I_n
呢 O O_y
？ O O_x

2 O O_x
, O O_x
长 B-sent_Entity B_nz
发 I-sent_Entity I_nz
长 I-sent_Entity O_a
腿 I-sent_Entity O_n
神 I-sent_Entity B_n
马 I-sent_Entity I_n
的 I-sent_Entity O_uj
， O O_x
我 B-Holder O_r
最 B-Degree O_d
喜 B-Trigger B_v
欢 I-Trigger I_v
了 O O_ul
。 O O_x
。 O O_x
。 O O_x
竺 O O_nr
婵 O B_n
炊 O I_n
家 O O_n
? O O_x
! O O_x
侧 O B_f
面 O I_f
看 O O_v
就 O B_d
要 O I_d
！ O O_x
前 O B_f
面 O I_f
看 O O_v
那 O O_r
就 O B_d
要 O I_d

0 O O_x
, O O_x
老 O B_nr
王 O I_nr
啊 O O_y
表 O B_v
严 O I_v
肃 O O_nr
笑 O B_l
一 O I_l
笑 O I_l
嘛 O O_y
分 O B_v
享 O I_v
图 O B_n
片 O I_n
恋 O B_v
爱 O I_v
通 O B_n
告 O I_n
博 O B_n
主 O I_n
的 O O_uj
背 O B_n
景 O I_n
给 O O_p
我 O O_r
弄 O O_v
过 O B_t
来 O I_t
了 O O_ul
. O O_m
太 B-Degree O_n
喜 B-Trigger B_v
欢 I-Trigger I_v
了 O O_ul
. O O_m
美 O O_j
呆 O O_v
. O O_m

2 O O_x
, O O_x
搬 O O_v
回 O B_n
家 O I_n
住 O O_v
了 O O_ul
。 O O_x
。 O O_x
。 O O_x
但 O B_c
是 O I_c
反 O B_c
而 O I_c
觉 O B_v
得 O I_v
很 B-Degree O_zg
空 B-Trigger B_n
虚 I-Trigger I_n
。 O O_x
。 O O_x
。 O O_x
很 B-Cause O_d
想 I-Cause O_v
H I-Cause B_eng
a I-Cause I_eng
n I-Cause I_eng
d I-Cause I_eng
s I-Cause I_eng
o I-Cause I_eng
m I-Cause I_eng
e I-Cause I_eng
。 O O_x
。 O O_x
。 O O_x
。 O O_x
。 O O_x

1 O O_x
, O O_x
难 B-Trigger B_v
受 I-Trigger I_v
！ O O_x
愤 B-Trigger B_v
怒 I-Trigger I_v
！ O O_x
活 O O_vn
小 O B_nr
狗 O I_nr
变 O B_v
成 O I_v
鱼 O B_n
饵 O I_n
来 O O_v
钓 O O_v
鲨 O B_n
鱼 O I_n
， O O_x
当 O O_t
人 O B_n
类 O I_n
麻 O B_nr
木 O I_nr
时 O O_n
， O O_x
比 O O_p
魔 B-compared_Entity B_n
鬼 I-compared_Entity I_n
还 O B_c
要 O I_c
恐 B-Trigger B_a
怖 I-Trigger I_a
! I-Trigger O_x

2 O O_x
, O O_x
张 B-Holder O_q
先 I-Holder B_n
生 I-Holder I_n
， O O_x
你 O O_r
最 O B_f
近 O I_f
是 O B_l
不 O I_l
是 O I_l
真 O B_d
的 O I_d
乐 B-Trigger B_n
晕 B-Degree I_n
！ O O_x
那 O O_r
不 O B_c
是 O I_c
送 O O_v
你 O O_r
的 O O_uj
啦 O O_y
， O O_x
快 O B_d
点 O I_d
还 O O_d
回 O B_v
来 O I_v
啦 O O_y
， O O_x
不 O B_c
然 O I_c
连 B-sent_Entity B_a
累 I-sent_Entity I_a
大 I-sent_Entity B_n
家 I-sent_Entity I_n
都 I-sent_Entity O_d
拿 I-sent_Entity O_v
不 I-sent_Entity B_v
到 I-sent_Entity I_v
， O O_x
好 B-Degree O_a
有 I-Degree O_v
负 B-Trigger B_n
罪 I-Trigger I_n
感 I-Trigger I_n
！ O O_x

2 O O_x
, O O_x
还 B-sent_Entity O_d
唱 I-sent_Entity O_v
中 I-sent_Entity B_nz
文 I-sent_Entity I_nz
！ O O_x
太 B-Degree O_d
感 B-Trigger B_v
动 I-Trigger I_v
啦 O O_y
！ O O_x
。 O O_x
1 B-Cause B_m
1 I-Cause I_m
月 I-Cause O_m
1 I-Cause B_m
2 I-Cause I_m
号 I-Cause O_m
亚 I-Cause B_j
运 I-Cause I_j
会 I-Cause I_j
开 I-Cause B_n
幕 I-Cause I_n
式 I-Cause I_n
。 I-Cause O_x
金 I-Cause B_nr
贤 I-Cause I_nr
重 I-Cause O_a
截 I-Cause B_v
图 I-Cause I_v
。 I-Cause O_x
。 O O_x
太 B-Degree B_n
帅 B-Trigger I_n
了 O O_ul
整 B-Degree B_b
个 I-Degree I_b
的 I-Degree O_uj
激 B-Trigger B_a
动 I-Trigger I_a
啊 O O_zg
。 O O_x
。 O O_x
。 O O_x

3 O O_x
, O O_x
每 O B_r
日 O I_r
休 O B_v
息 O I_v
最 B-Degree O_d
痛 B-Trigger B_an
苦 I-Trigger I_an
莫 O B_d
过 O I_d
于 O I_d
霖 B-sent_Entity O_nr
中 I-sent_Entity B_t
午 I-sent_Entity I_t
食 I-sent_Entity O_v
咩 I-sent_Entity O_o
也 I-sent_Entity O_d
. I-sent_Entity B_m
. O I_m
. O I_m

1 O O_x
, O O_x
凭 O O_p
什 O B_r
么 O I_r
凭 O O_p
什 O B_r
么 O I_r
凭 O O_p
什 O B_r
么 O I_r
， O O_x
不 O O_d
公 O B_n
平 O I_n
不 O O_d
公 O B_n
平 O I_n
不 O O_d
公 O B_n
平 O I_n
， O O_x
很 B-Degree O_zg
不 B-Trigger B_a
爽 I-Trigger I_a
我 B-Holder O_r
很 B-Degree O_d
不 B-Trigger B_a
爽 I-Trigger I_a
！ O O_x
！ O O_x
！ O O_x

0 O O_x
, O O_x
在 O B_r
家 O I_r
修 O B_v
养 O I_v
了 O O_ul
段 O B_nr
时 O I_nr
间 O I_nr
， O O_x
自 O B_l
我 O I_l
感 O I_l
觉 O I_l
白 O O_a
了 O O_ul
很 O B_m
多 O I_m
， O O_x
妈 O B_n
妈 O I_n
也 O O_d
说 O B_l
白 O I_l
了 O I_l
。 O O_x
没 O O_v
像 O O_v
外 O B_n
地 O I_n
回 O B_v
来 O I_v
前 O O_f
那 O B_r
么 O I_r
黄 O B_nr
脸 O I_nr
婆 O I_nr
了 O O_ul
~ O O_x
忽 O B_d
忽 O I_d
， O O_x
开 B-Trigger B_v
心 I-Trigger I_v
！ O O_x

1 O O_x
, O O_x
看 O B_v
着 O I_v
韩 O B_nr
寒 O I_nr
的 O O_uj
新 O O_n
博 O B_nr
文 O I_nr
： O O_x
越 B-Degree B_d
来 I-Degree I_d
越 I-Degree I_d
担 B-Trigger B_v
心 I-Trigger I_v
。 O O_x
哥 O B_n
们 O I_n
， O O_x
你 O O_r
还 O B_c
是 O I_c
悠 O B_l
着 O I_l
点 O I_l
吧 O O_y
。 O O_x
求 O O_v
你 O O_r
了 O O_ul

1 O O_x
, O O_x
= O O_x
口 O O_q
= O O_x
生 O B_vn
活 O I_vn
太 B-Degree O_d
平 B-Trigger B_a
淡 I-Trigger I_a
么 O O_y
？ O O_x
假 O B_t
期 O I_t
太 B-Degree O_d
乏 B-Trigger B_a
味 I-Trigger I_a
么 O O_y
？ O O_x
那 O O_r
我 O B_r
们 O I_r
就 O O_d
自 O B_r
己 O I_r
加 O B_n
点 O I_n
料 O O_v
。 O O_x
。 O O_x
。 O O_x

2 O O_x
, O O_x
真 B-Degree B_d
的 I-Degree I_d
很 I-Degree O_zg
害 B-Trigger B_v
怕 I-Trigger I_v
做 O O_v
选 B-sent_Entity B_n
择 I-sent_Entity I_n
题 I-sent_Entity I_n
， O O_x
感 O B_n
觉 O I_n
我 O O_r
的 O O_uj
人 B-sent_Entity B_n
生 I-sent_Entity I_n
怎 O B_r
么 O I_r
这 B-Degree B_r
么 I-Degree I_r
飘 B-Trigger B_v
忽 I-Trigger I_v
~ O O_x

2 O O_x
, O O_x
啊 O O_zg
～ O O_x
咁 O O_x
睇 O O_vg
唔 O O_y
开 O O_v
啊 O O_y
！ O O_x
噩 O B_n
梦 O I_n
！ O O_x
很 B-Degree O_zg
凶 B-Trigger B_a
狠 I-Trigger I_a
霸 I-Trigger B_n
道 I-Trigger I_n
~ O O_x
害 O B_v
怕 O I_v
不 O O_d
？ O O_x
释 B-sent_Entity B_nr
小 I-sent_Entity I_nr
龙 I-sent_Entity I_nr
也 I-sent_Entity O_d
投 I-sent_Entity B_n
身 I-sent_Entity I_n
a I-sent_Entity B_eng
v I-sent_Entity I_eng
界 I-sent_Entity O_n
了 I-sent_Entity O_ul

0 O O_x
, O O_x
老 O B_n
马 O I_n
不 O B_i
忘 O I_i
秀 O I_i
球 O B_n
技 O I_n
抢 O O_v
镜 O O_ng
~ O O_x
老 O B_n
马 O I_n
这 O O_r
西 O B_n
服 O I_n
我 B-Holder O_r
喜 B-Trigger B_v
欢 I-Trigger I_v
这 B-sent_Entity B_mq
场 I-sent_Entity I_mq
偶 O O_d
看 O O_v
了 O O_ul
… O O_x
… O O_x
老 O B_n
马 O I_n
是 O O_v
最 O O_d
抢 O B_v
镜 O I_v
头 O I_v
的 O O_uj
教 O B_vn
练 O I_vn
足 O B_n
球 O I_n
之 O O_u
神 O O_n

3 O O_x
, O O_x
悲 B-sent_Entity B_a
哀 I-sent_Entity I_a
的 I-sent_Entity O_uj
现 I-sent_Entity B_n
实 I-sent_Entity I_n
把 I-sent_Entity O_p
人 I-sent_Entity O_n
逼 I-sent_Entity O_v
的 O O_uj
越 B-Degree B_d
来 I-Degree I_d
越 I-Degree I_d
悲 B-Trigger B_a
哀 I-Trigger I_a
啦 O O_y
！ O O_x
~ O O_x
彭 O O_nr
老 O B_n
太 O I_n
… O O_x
… O O_x

1 O O_x
, O O_x
喜 B-Trigger B_v
欢 I-Trigger I_v
跟 B-sent_Entity O_p
女 I-sent_Entity B_n
生 I-sent_Entity I_n
撒 I-sent_Entity B_v
娇 I-sent_Entity I_v
的 I-sent_Entity O_uj
女 I-sent_Entity B_n
生 I-sent_Entity I_n
， O O_x
是 O O_v
什 O B_r
么 O I_r
人 O B_n
种 O I_n
？ O O_x
我 O O_r
很 O O_d
不 O O_d
明 O B_nr
白 O I_nr
！ O O_x
天 O B_t
天 O I_t
把 O O_p
我 O O_r
当 O O_p
男 O B_n
人 O I_n
一 O B_r
样 O I_r
的 O O_uj
撒 O B_v
娇 O I_v
， O O_x
怪 O B_l
不 O I_l
怪 O I_l
啊 O O_zg
？ O O_x

0 O O_x
, O O_x
哈 B-Trigger B_o
哈 I-Trigger I_o
哈 I-Trigger I_o
哈 I-Trigger I_o
~ O O_x
~ O O_x
~ O O_x
教 B-sent_Entity B_n
主 I-sent_Entity I_n
真 O B_d
的 O I_d
很 B-Degree O_d
有 B-Trigger O_v
喜 I-Trigger B_n
感 I-Trigger I_n
~ O O_x
~ O O_x
呵 B-Trigger B_v
呵 I-Trigger I_v
~ O O_x

3 O O_x
, O O_x
。 O O_x
看 B-sent_Entity B_v
到 I-sent_Entity I_v
这 I-sent_Entity O_r
张 I-sent_Entity O_q
图 I-sent_Entity O_n
e B-Holder O_eng
我 I-Holder O_r
心 O B_s
里 O I_s
很 B-Degree O_zg
难 B-Trigger B_v
受 I-Trigger I_v
， O O_x
卡 O B_nrt
卡 O I_nrt
要 O O_v
坚 O B_v
强 O I_v
啊 O O_zg
！ O O_x

3 O O_x
, O O_x
我 B-Holder O_r
喜 B-Trigger B_v
欢 I-Trigger I_v
这 B-sent_Entity B_r
个 I-sent_Entity I_r
地 I-sent_Entity B_n
方 O I_n
. O B_m
. O I_m
. O I_m
我 B-Holder O_r
越 B-Degree B_d
来 I-Degree I_d
越 I-Degree I_d
能 I-Degree B_v
够 I-Degree I_v
包 B-Trigger B_v
容 I-Trigger I_v
生 I-Trigger B_vn
命 I-Trigger I_vn
里 I-Trigger O_f
的 I-Trigger O_uj
缺 I-Trigger B_n
憾 I-Trigger I_n
， O O_x
这 O B_r
样 O I_r
想 O B_v
着 O I_v
心 O B_s
里 O I_s
就 O O_d
舒 O B_a
服 O I_a
多 O O_m
了 O O_ul
~ O O_x

0 O O_x
, O O_x
。 O O_x
“ O O_x
因 O B_c
为 O I_c
能 O O_v
送 O O_v
东 O B_ns
海 O I_ns
， O O_x
所 O B_c
以 O I_c
心 B-sent_Entity B_n
情 I-sent_Entity I_n
很 B-Trigger O_d
好 I-Trigger O_a
” O O_x
。 O O_x

0 O O_x
, O O_x
一 O B_l
路 O I_l
上 O I_l
的 O O_uj
风 O B_i
风 O I_i
雨 O I_i
雨 O I_i
有 O O_v
大 B-Holder B_n
家 I-Holder I_n
的 O O_uj
陪 O B_n
伴 O I_n
， O O_x
真 B-Degree B_d
的 I-Degree I_d
很 I-Degree O_zg
幸 B-Trigger B_a
福 I-Trigger I_a
， O O_x
我 O O_r
甘 O B_n
愿 O I_n
做 O O_v
一 O B_m
个 O I_m
幸 O B_a
福 O I_a
的 O O_uj
傻 O B_n
瓜 O I_n
。 O O_x
。 O O_x
。 O O_x

3 O O_x
, O O_x
差 O O_a
到 O O_v
无 O O_v
也 O O_d
讲 O O_v
啊 O O_y
! O O_x
真 O B_n
系 O I_n
俾 O O_vg
距 O O_p
玩 O O_v
爆 O O_v
个 O O_q
肾 O O_n
啊 O O_y
! O O_x
真 B-Degree B_d
的 I-Degree I_d
太 I-Degree B_n
差 B-Trigger I_n
啦 I-Trigger O_y
！ O O_x
英 B-sent_Entity B_ns
格 I-sent_Entity I_ns
兰 I-sent_Entity I_ns
踢 I-sent_Entity O_v
得 I-sent_Entity O_ud
太 I-sent_Entity O_d
差 I-sent_Entity O_a
啦 I-sent_Entity O_y
！ I-sent_Entity O_x
早 O B_d
点 O I_d
回 O B_n
家 O I_n
吧 O I_n
！ O O_x

3 O O_x
, O O_x
有 B-Degree B_n
点 I-Degree I_n
羞 B-Trigger B_a
愧 I-Trigger I_a
的 O O_uj
了 O O_ul
。 O O_x
。 O O_x
。 O O_x
哎 O O_e
， O O_x
台 B-Cause B_ns
北 I-Cause I_ns
首 I-Cause B_v
映 I-Cause I_v
的 I-Cause O_uj
照 I-Cause B_n
片 I-Cause I_n
进 I-Cause B_v
入 I-Cause I_v
是 I-Cause B_v
从 I-Cause I_v
J I-Cause B_eng
a I-Cause I_eng
y I-Cause I_eng
网 I-Cause O_n
出 I-Cause B_v
来 I-Cause I_v
的 I-Cause O_uj
， O O_x
我 O B_r
们 O I_r
要 O O_v
羞 O B_a
愧 O I_a
么 O O_y
？ O O_x
配 O B_v
图 O I_v
a O B_eng
n O I_eng
d O I_eng
睡 O B_v
觉 O I_v
去 O O_v

3 O O_x
, O O_x
w O B_eng
h O I_eng
y O I_eng
？ O O_x
咁 O O_x
多 O O_m
郁 B-Trigger B_a
闷 I-Trigger I_a
痛 I-Trigger B_an
苦 I-Trigger I_an
的 O O_uj
事 B-sent_Entity B_n
情 I-sent_Entity I_n
发 O B_v
生 O I_v
系 O O_v
一 O B_m
个 O I_m
晚 O B_t
上 O I_t
！ O O_x
？ O O_x
！ O O_x
？ O O_x
太 B-Degree O_d
无 B-Trigger B_d
奈 I-Trigger I_d
了 O O_ul
吧 O O_y
· O O_x
· O O_x
· O O_x
· O O_x
· O O_x
· O O_x

1 O O_x
, O O_x
今 O B_t
天 O I_t
的 O O_uj
心 B-sent_Entity B_n
情 I-sent_Entity I_n
阴 B-Trigger B_z
沉 I-Trigger I_z
沉 I-Trigger I_z
的 O O_uj
， O O_x
为 O B_r
何 O I_r
现 O B_t
在 O I_t
欠 O B_v
钱 O I_v
的 O O_uj
人 O O_n
比 O O_p
借 O B_v
钱 O I_v
的 O O_uj
人 O O_n
还 O O_d
大 O B_m
声 O I_m
呢 O O_y
， O O_x
好 O B_v
像 O I_v
没 O B_v
有 O I_v
天 O B_n
理 O I_n
一 O B_r
样 O I_r

0 O O_x
, O O_x
最 B-Degree O_d
喜 B-Trigger B_v
欢 I-Trigger I_v
打 B-sent_Entity O_v
桌 I-sent_Entity B_n
球 I-sent_Entity I_n
了 O O_ul
， O O_x
我 O O_r
刚 O B_t
才 O I_t
侥 O B_a
幸 O I_a
的 O O_uj
赢 O O_v

1 O O_x
, O O_x
力 O O_n
宏 O B_n
说 O I_n
： O O_x
虽 O B_c
然 O I_c
， O O_x
抱 O B_v
到 O I_v
的 O O_uj
那 B-sent_Entity B_r
个 I-sent_Entity I_r
女 I-sent_Entity B_n
人 I-sent_Entity I_n
腿 O O_n
有 O B_n
点 O I_n
粗 O O_a
， O O_x
也 O O_d
没 O B_v
有 O I_v
穿 O O_zg
安 O B_an
全 O I_an
裤 O O_n
， O O_x
但 O B_c
是 O I_c
， O O_x
玩 O O_v
的 O O_uj
很 B-Degree O_a
开 B-Trigger B_v
心 I-Trigger I_v
~ O O_x
~ O O_x

1 O O_x
, O O_x
事 B-Cause B_n
情 I-Cause I_n
不 I-Cause O_d
敲 I-Cause B_v
定 I-Cause I_v
， I-Cause O_x
什 I-Cause B_r
么 I-Cause I_r
都 I-Cause O_d
干 I-Cause B_l
不 I-Cause I_l
了 I-Cause I_l
。 O O_x
这 O O_r
太 B-Degree O_d
让 B-Trigger O_v
人 I-Trigger O_n
抓 I-Trigger B_v
狂 I-Trigger I_v
了 I-Trigger O_ul

3 O O_x
, O O_x
套 O B_n
图 O I_n
都 O O_d
米 O O_m
有 O O_v
， O O_x
太 B-Degree O_d
失 B-Trigger B_v
望 I-Trigger I_v
了 O O_ul
无 B-sent_Entity B_i
图 I-sent_Entity I_i
无 I-sent_Entity I_i
真 I-sent_Entity B_d
相 I-sent_Entity I_d
， I-sent_Entity O_x
时 I-sent_Entity B_n
效 I-sent_Entity I_n
性 I-sent_Entity I_n
太 I-sent_Entity O_d
差 I-sent_Entity O_a
了 I-sent_Entity O_ul
. I-sent_Entity B_m
. I-sent_Entity I_m
. I-sent_Entity I_m
凤 O B_nr
姐 O I_nr
， O O_x
空 O B_n
姐 O I_n
， O O_x
芙 O B_ns
蓉 O I_ns
姐 O I_ns
姐 O I_ns
三 O O_m
姐 O O_n
将 O O_d
同 O B_n
台 O I_n
P O B_eng
K O I_eng

2 O O_x
, O O_x
淡 O B_b
定 O I_b
， O O_x
， O O_x
， O O_x
， O O_x
， O O_x
， O O_x
我 B-Holder O_r
不 O O_d
看 B-sent_Entity O_v
练 I-sent_Entity B_nr
习 I-sent_Entity I_nr
赛 I-sent_Entity I_nr
的 I-sent_Entity O_uj
维 I-sent_Entity B_nrt
特 I-sent_Entity I_nrt
还 I-sent_Entity B_c
是 I-sent_Entity I_c
比 I-sent_Entity O_p
维 I-sent_Entity B_ns
伯 I-sent_Entity I_ns
慢 I-sent_Entity O_a
， O O_x
不 B-Trigger B_a
安 I-Trigger I_a
。 O O_x
。 O O_x
。 O O_x

1 O O_x
, O O_x
最 O B_f
近 O I_f
接 O B_v
触 O I_v
太 O O_d
多 O O_m
天 O B_n
蝎 O I_n
座 O I_n
了 O O_ul
， O O_x
无 O B_c
论 O I_c
朋 O B_n
友 O I_n
， O O_x
网 O B_n
络 O I_n
， O O_x
工 O B_vn
作 O I_vn
。 O O_x
实 O B_v
在 O I_v
无 O B_n
法 O I_n
沟 O B_v
通 O I_v
， O O_x
这 O O_r
是 O O_v
一 O B_m
个 O I_m
让 O O_v
我 B-Holder O_r
一 O B_d
直 O I_d
头 B-Trigger B_n
痛 I-Trigger I_n
的 O O_uj
星 B-sent_Entity B_n
座 I-sent_Entity I_n
。 O O_x

3 O O_x
, O O_x
这 B-sent_Entity O_r
张 I-sent_Entity O_q
太 I-sent_Entity B_ns
阳 I-sent_Entity I_ns
看 O B_v
起 O I_v
来 O I_v
好 B-Degree O_a
可 B-Trigger B_c
怕 I-Trigger I_c
拍 O B_v
摄 O I_v
时 O O_n
使 O B_v
用 O I_v
的 O O_uj
波 O B_n
长 O I_n
不 O B_a
同 O I_a
， O O_x
这 O O_r
应 O B_v
该 O I_v
不 O B_c
是 O I_c
可 O B_v
见 O I_v
光 O I_v
拍 O B_v
摄 O I_v

3 O O_x
, O O_x
感 B-Trigger B_v
谢 I-Trigger I_v
广 B-Property B_ns
州 I-Property I_ns
的 O O_uj
酸 B-sent_Entity B_n
雨 I-sent_Entity I_n
让 O O_v
我 O O_r
抑 O B_v
制 O I_v
住 O O_v
自 B-Holder B_r
己 I-Holder I_r
想 O O_v
冲 O B_v
出 O I_v
去 O I_v
淋 O B_n
雨 O I_n
的 O O_uj
冲 O B_vn
动 O I_vn
（ O O_x
怕 B-Trigger O_v
毁 B-sent_Entity B_v
容 I-sent_Entity I_v
神 O B_n
马 O I_n
的 O O_uj
跟 O O_v
4 O B_m
5 O I_m
° O O_x
情 O B_n
怀 O I_n
真 O B_d
的 O I_d
很 O O_zg
相 O B_v
冲 O I_v
） O O_x

1 O O_x
, O O_x
我 O O_r
想 O O_v
说 O O_v
， O O_x
到 O B_d
底 O I_d
是 O O_v
谁 O O_r
研 O B_j
发 O I_j
的 O O_uj
金 B-sent_Entity B_n
蝶 I-sent_Entity I_n
， O O_x
麻 B-Trigger B_an
烦 I-Trigger I_an
， O O_x
累 B-Trigger B_an
赘 I-Trigger I_an
， O O_x
一 B-Negation B_m
点 I-Negation I_m
都 I-Negation O_d
不 I-Negation O_d
人 I-Negation B_n
性 I-Negation I_n
化 I-Negation I_n
。 O O_x
。 O O_x
。 O O_x
做 O O_v
起 O B_v
来 O I_v
太 B-Degree O_d
痛 B-Trigger B_an
苦 I-Trigger I_an
了 O O_ul
， O O_x
绝 B-Degree B_d
对 I-Degree I_d
的 I-Degree O_uj
讨 B-Trigger B_v
厌 I-Trigger I_v
。 O O_x
。 O O_x
。 O O_x

1 O O_x
, O O_x
觉 O B_v
得 O I_v
很 B-Degree B_a
烦 B-Trigger I_a
。 O O_x
。 O O_x
其 O B_d
实 O I_d
根 O B_a
本 O I_a
和 O O_c
我 O O_r
无 O B_v
关 O I_v
嘛 O O_y
。 O O_x
。 O O_x
可 O B_c
是 O I_c
我 O O_r
真 O B_d
的 O I_d
是 O O_v
很 O O_d
重 O B_v
视 O I_v
感 O B_n
情 O I_n
的 O O_uj
人 O O_n
， O O_x
虽 O B_c
然 O I_c
看 O B_v
起 O I_v
来 O I_v
比 B-Degree B_d
较 I-Degree I_d
冷 B-Trigger B_a
淡 I-Trigger I_a
。 O O_x
。 O O_x

1 O O_x
, O O_x
看 O O_v
网 O B_n
络 O I_n
直 O B_vn
播 O I_vn
最 B-Degree O_d
痛 B-Trigger B_an
苦 I-Trigger I_an
的 O O_uj
事 B-sent_Entity B_n
情 I-sent_Entity I_n
是 O O_v
长 O O_a
达 O O_v
7 O O_m
分 O B_q
钟 O I_q
的 O O_uj
网 O B_n
络 O I_n
延 O I_n
时 O I_n
。 O O_x

1 O O_x
, O O_x
真 O B_d
的 O I_d
是 O O_v
个 O O_q
沉 O B_a
重 O I_a
的 O O_uj
话 O B_n
题 O I_n
我 B-sent_Entity B_r
们 I-sent_Entity I_r
这 I-sent_Entity O_r
代 I-sent_Entity B_n
人 I-sent_Entity I_n
真 B-Trigger B_l
不 I-Trigger I_l
容 I-Trigger I_l
易 I-Trigger I_l
父 O B_n
辈 O I_n
的 O O_uj
其 O B_d
实 O I_d
更 O O_d
不 O O_d
容 O B_a
易 O I_a
我 O O_r
要 O O_v
攒 O B_v
钱 O I_v
买 O B_n
车 O I_n
买 O B_n
房 O I_n
。 O O_x
。 O O_x
。 O O_x

1 O O_x
, O O_x
愿 O O_v
遇 O B_v
难 O I_v
的 O O_uj
香 B-sent_Entity B_ns
港 I-sent_Entity I_ns
同 O B_n
胞 O I_n
， O O_x
一 O B_m
路 O I_m
走 O O_v
好 O O_a
！ O O_x
菲 B-sent_Entity B_ns
律 I-sent_Entity I_ns
宾 I-sent_Entity I_ns
的 I-sent_Entity O_uj
警 I-sent_Entity B_v
察 I-sent_Entity I_v
让 O O_v
我 B-Holder O_r
很 B-Degree O_d
无 B-Trigger B_d
奈 I-Trigger I_d
。 O O_x
。 O O_x

3 O O_x
, O O_x
学 B-sent_Entity B_n
校 I-sent_Entity I_n
新 I-sent_Entity B_v
开 I-sent_Entity I_v
的 I-sent_Entity O_uj
奶 I-sent_Entity B_n
茶 I-sent_Entity I_n
店 I-sent_Entity O_n
口 B-Property B_n
味 I-Property I_n
不 B-Trigger B_l
怎 I-Trigger I_l
么 I-Trigger I_l
样 I-Trigger I_l
啊 O O_zg
， O O_x
品 O O_v
了 O O_ul
一 O B_m
下 O I_m
香 O B_n
芋 O I_n
奶 O B_n
茶 O I_n
， O O_x
太 O O_d
甜 O O_a
了 O O_ul
， O O_x
希 O B_v
望 O I_v
可 O B_c
以 O I_c
改 O B_v
进 O I_v
呢 O O_y

3 O O_x
, O O_x
。 O O_x
今 O B_t
天 O I_t
在 O O_p
天 B-Holder B_n
涯 I-Holder I_n
瞄 O B_v
到 O I_v
的 B-Degree O_uj
很 I-Degree O_a
搞 B-Trigger B_v
笑 I-Trigger I_v
的 O O_uj
漫 B-sent_Entity B_n
画 I-sent_Entity I_n
。 O O_x
大 B-sent_Entity B_n
家 I-sent_Entity I_n
有 B-Trigger O_v
兴 I-Trigger B_n
趣 I-Trigger I_n
点 O B_v
击 O I_v
看 O B_v
看 O I_v
， O O_x
搞 B-Trigger B_v
笑 I-Trigger I_v
的 O O_uj
。 O O_x

0 O O_x
, O O_x
越 O B_d
来 O I_d
越 O I_d
喜 B-Trigger B_v
欢 I-Trigger I_v
我 B-sent_Entity O_r
自 I-sent_Entity B_r
己 I-sent_Entity I_r
的 I-sent_Entity O_uj
圆 I-sent_Entity B_n
脸 I-sent_Entity I_n
了 I-sent_Entity O_ul
。 O O_x
。 O O_x
怎 O B_l
么 O I_l
办 O I_l
~ O O_x
~ O O_x
d O B_eng
u O I_eng
o O I_eng
s O I_eng
u O I_eng
l O I_eng
u O I_eng
o O I_eng
y O I_eng
o O I_eng
? O O_x
? O O_x
（ O O_x
女 O B_n
生 O I_n
要 O O_v
有 O O_v
肉 O O_n
才 O O_d
是 O O_v
王 O B_nr
道 O I_nr
！ O O_x
） O O_x

2 O O_x
, O O_x
我 B-Holder O_r
相 O B_v
信 O I_v
那 O B_r
一 O I_r
刻 O I_r
一 B-Degree B_d
定 I-Degree I_d
很 I-Degree O_zg
绝 B-Trigger B_v
望 I-Trigger I_v
. O O_m
为 O O_p
无 B-Trigger B_n
辜 I-Trigger I_n
惨 O B_v
死 O I_v
以 O B_c
及 O I_c
痛 O B_v
失 O I_v
家 O B_n
人 O I_n
的 O O_uj
港 O B_n
人 O I_n
致 B-Trigger B_v
哀 I-Trigger I_v
. O O_x

2 O O_x
, O O_x
这 O O_r
是 O O_v
牛 O B_n
奶 O I_n
夹 O B_n
心 O I_n
， O O_x
小 O O_a
月 O O_m
月 O O_m
是 O O_v
巧 O B_nr
克 O I_nr
力 O I_nr
夹 O B_n
心 O I_n
的 O O_uj
中 O B_t
午 O I_t
谁 O O_r
吃 O O_v
奥 O B_nz
利 O I_nz
奥 O O_j
配 O O_v
香 O B_n
蕉 O I_n
？ O O_x
？ O O_x
？ O O_x
冷 O O_a
兔 O O_ng
我 O O_r
请 O O_v
！ O O_x
卡 B-Holder B_nrt
夫 I-Holder I_nrt
公 I-Holder B_n
司 I-Holder I_n
感 O B_v
到 O I_v
鸭 B-Trigger B_n
梨 I-Trigger I_n
很 B-Degree B_a
大 I-Degree I_a
… O O_x
… O O_x

1 O O_x
, O O_x
我 B-Holder O_r
最 B-Degree O_d
疼 B-Trigger B_n
爱 I-Trigger I_n
的 O O_uj
婷 B-sent_Entity B_z
婷 I-sent_Entity I_z
生 B-Trigger B_l
日 I-Trigger I_l
快 I-Trigger I_l
乐 I-Trigger I_l
！ O O_x
姊 O O_n
特 O B_d
此 O I_d
送 O O_v
上 O O_f
「 O O_x
大 O O_a
」 O O_x
希 O B_v
望 O I_v
妳 O O_zg
喜 O B_v
欢 O I_v
。 O O_x

3 O O_x
, O O_x
可 B-Trigger B_v
爱 I-Trigger I_v
死 B-Degree O_v
了 I-Degree O_ul
~ O O_x
~ O O_x
> O O_x
< O O_x
= O O_x
3 O O_x
= O O_x
看 O B_v
见 O I_v
你 O O_r
就 O O_d
元 O B_n
气 O I_n
了 O O_ul
。 O O_x
生 O B_vn
活 O I_vn
虽 O B_c
然 O I_c
很 O O_zg
糟 O B_a
糕 O I_a
， O O_x
但 O B_c
是 O I_c
我 O B_r
们 O I_r
都 O O_d
要 O O_v
给 O O_p
力 O O_n
啊 O O_y
！ O O_x
！ O O_x
！ O O_x
！ O O_x

3 O O_x
, O O_x
M B-sent_Entity B_eng
a I-sent_Entity I_eng
s I-sent_Entity I_eng
a I-sent_Entity I_eng
， O O_x
一 O B_m
路 O I_m
走 O O_v
好 O O_a
安 O B_v
息 O I_v
～ O O_x
真 B-Degree B_d
的 I-Degree I_d
很 I-Degree B_a
惨 B-Trigger I_a

0 O O_x
, O O_x
泉 O B_ns
州 O I_ns
今 O B_t
天 O I_t
的 O O_uj
天 O B_n
气 O I_n
不 O B_a
错 O I_a
， O O_x
我 O O_r
窗 O B_n
户 O I_n
望 O B_i
出 O I_i
去 O I_i
的 O O_uj
风 O B_n
光 O I_n
也 O O_d
不 O B_a
错 O I_a
。 O O_x
看 O B_v
着 O I_v
这 O B_r
样 O I_r
的 O O_uj
风 O B_n
景 O I_n
上 O O_f
着 O O_uz
围 O B_n
脖 O I_n
心 B-sent_Entity B_n
情 I-sent_Entity I_n
也 O O_d
很 B-Degree O_d
不 B-Trigger B_a
错 I-Trigger I_a

3 O O_x
, O O_x
" O O_x
每 B-sent_Entity B_r
次 I-sent_Entity I_r
在 I-sent_Entity O_p
饭 I-sent_Entity B_n
堂 I-sent_Entity I_n
吃 I-sent_Entity B_l
完 I-sent_Entity I_l
饭 I-sent_Entity I_l
走 I-sent_Entity O_v
回 I-sent_Entity O_v
宿 I-sent_Entity B_n
舍 I-sent_Entity I_n
都 I-sent_Entity O_d
很 I-sent_Entity O_d
胃 I-sent_Entity B_n
痛 I-sent_Entity I_n
, I-sent_Entity O_x
吃 I-sent_Entity O_v
也 I-sent_Entity O_d
痛 I-sent_Entity O_a
, I-sent_Entity O_x
不 I-sent_Entity B_v
吃 I-sent_Entity I_v
也 I-sent_Entity O_d
痛 I-sent_Entity O_a
, I-sent_Entity O_x
我 B-Holder O_r
可 O B_c
以 O I_c
选 O B_v
择 O I_v
不 O B_v
吃 O I_v
嘛 O O_y
? O O_x
折 B-Trigger B_v
磨 I-Trigger I_v
死 O O_v
接 O O_v
拉 O O_v
, O O_x
" O O_x

3 O O_x
, O O_x
可 B-Trigger B_v
爱 I-Trigger I_v
的 I-Trigger O_uj
小 B-sent_Entity B_nr
狮 I-sent_Entity I_nr
子 I-sent_Entity I_nr
离 B-Cause B_v
开 I-Cause I_v
我 I-Cause B_r
们 I-Cause I_r
了 I-Cause O_ul
在 I-Cause O_p
的 I-Cause B_n
士 I-Cause I_n
上 I-Cause O_f
就 I-Cause O_d
听 I-Cause B_v
到 I-Cause I_v
广 I-Cause B_vn
播 I-Cause I_vn
真 B-Degree B_d
的 I-Degree I_d
很 B-Degree O_zg
可 B-Trigger B_v
惜 I-Trigger I_v

1 O O_x
, O O_x
我 B-Holder O_r
发 O B_v
现 O I_v
我 B-sent_Entity O_r
真 O B_d
的 O I_d
有 B-Degree B_n
点 I-Degree I_n
白 B-Trigger B_nr
痴 I-Trigger I_nr
明 B-Cause B_t
明 I-Cause I_t
给 I-Cause O_p
朋 I-Cause B_n
友 I-Cause I_n
说 I-Cause O_v
我 I-Cause B_r
们 I-Cause I_r
约 I-Cause O_d
在 I-Cause O_p
大 I-Cause B_nz
唐 I-Cause I_nz
不 I-Cause B_i
夜 I-Cause I_i
城 I-Cause I_i
见 I-Cause O_v
然 I-Cause B_c
后 I-Cause I_c
自 I-Cause B_r
己 I-Cause I_r
坐 I-Cause B_i
车 I-Cause I_i
去 I-Cause I_i
了 I-Cause O_ul
大 I-Cause B_nz
唐 I-Cause I_nz
通 I-Cause B_vn
易 I-Cause I_vn
坊 I-Cause O_ng

2 O O_x
, O O_x
生 B-sent_Entity B_vn
活 I-sent_Entity I_vn
中 I-sent_Entity O_f
偶 I-sent_Entity B_d
然 I-sent_Entity I_d
遇 I-sent_Entity B_v
见 I-sent_Entity I_v
一 I-sent_Entity B_m
些 I-sent_Entity I_m
惊 I-sent_Entity B_a
喜 I-sent_Entity I_a
我 B-Holder O_r
想 O O_v
还 O B_c
是 O I_c
很 B-Degree O_zg
值 B-Trigger B_v
得 I-Trigger I_v
纪 I-Trigger I_v
念 I-Trigger I_v
的 O O_uj

2 O O_x
, O O_x
喜 B-Trigger B_v
欢 I-Trigger I_v
你 B-sent_Entity O_r
的 I-sent_Entity O_uj
自 I-sent_Entity B_a
由 I-sent_Entity I_a
天 I-sent_Entity B_n
性 I-sent_Entity I_n
！ O O_x
很 B-Degree O_zg
高 B-Trigger B_b
兴 I-Trigger I_b
大 B-sent_Entity B_n
家 I-sent_Entity I_n
洗 I-sent_Entity B_v
翻 I-sent_Entity I_v
我 I-sent_Entity O_r
的 I-sent_Entity O_uj
这 I-sent_Entity O_r
一 I-sent_Entity B_m
面 I-sent_Entity I_m
人 I-sent_Entity O_n
嘛 I-sent_Entity O_y
羞 I-sent_Entity B_a
涩 I-sent_Entity I_a
有 I-sent_Entity B_r
时 I-sent_Entity I_r
来 I-sent_Entity O_v
疯 I-sent_Entity B_n
儿 I-sent_Entity I_n
有 I-sent_Entity B_r
时 I-sent_Entity I_r
~ O O_x
~ O O_x

0 O O_x
, O O_x
抢 O O_v
楼 O O_n
捶 O O_v
地 O O_uv
抢 O B_v
楼 O I_v
神 O B_n
马 O I_n
的 O O_uj
太 B-Degree O_n
疯 B-Trigger B_a
狂 I-Trigger I_a
了 O O_ul
哈 B-Trigger B_o
哈 I-Trigger I_o
！ O O_x
钟 O B_nr
汉 O I_nr
良 O I_nr
更 O O_d
博 O O_v
， O O_x
确 O B_v
定 O I_v
钟 O B_nr
汉 O I_nr
良 O I_nr
出 O B_v
席 O I_v
， O O_x
抢 O B_v
楼 O I_v
。 O O_x

3 O O_x
, O O_x
支 B-Trigger B_v
持 I-Trigger I_v
你 B-sent_Entity O_r
上 I-sent_Entity O_v
家 I-sent_Entity B_s
里 I-sent_Entity I_s
蹲 I-sent_Entity O_v
大 I-sent_Entity B_n
学 I-sent_Entity I_n
！ O O_x
真 B-Cause B_d
的 I-Cause I_d
很 I-Cause O_zg
不 I-Cause B_v
想 I-Cause I_v
上 I-Cause B_v
班 I-Cause I_v

3 O O_x
, O O_x
喜 B-Trigger B_v
欢 I-Trigger I_v
的 O O_uj
最 O B_d
终 O I_d
不 O B_c
是 O I_c
结 O B_v
束 O I_v
， O O_x
而 O B_c
是 O I_c
爱 O O_v
。 O O_x
你 O O_r
说 O O_v
呢 O O_y
？ O O_x
爱 O B_n
情 O I_n
发 O B_vn
展 O I_vn
流 O B_n
程 O I_n
图 O I_n
. O B_m
. O I_m
. O I_m
. O I_m
. O I_m
. O I_m
. O I_m

1 O O_x
, O O_x
浪 O B_a
漫 O I_a
七 O B_t
夕 O I_t
夜 O O_t
遇 O B_v
上 O I_v
值 O B_v
班 O I_v
， O O_x
真 B-Degree B_d
是 I-Degree I_d
不 B-Negation O_d
凑 B-Trigger B_a
巧 I-Trigger I_a
。 O O_x
本 B-Cause B_t
来 I-Cause I_t
和 I-Cause O_c
老 I-Cause O_n
公 I-Cause B_n
约 I-Cause I_n
好 I-Cause O_a
晚 I-Cause B_t
上 I-Cause I_t
去 I-Cause O_v
吃 I-Cause O_v
牛 I-Cause B_n
排 I-Cause I_n
的 I-Cause O_uj
， I-Cause O_x
计 I-Cause B_n
划 I-Cause I_n
泡 I-Cause B_n
汤 I-Cause I_n
了 I-Cause O_ul
， O O_x
有 B-Degree B_n
点 I-Degree I_n
遗 B-Trigger B_a
憾 I-Trigger I_a
。 O O_x
。 O O_x
。 O O_x

3 O O_x
, O O_x
" O O_x
我 B-Holder O_r
今 O B_t
天 O I_t
心 B-sent_Entity B_n
情 I-sent_Entity I_n
很 B-Degree O_zg
不 B-Trigger B_d
好 I-Trigger I_d
的 O O_uj
说 O O_v
, O O_x
简 O O_a
直 O O_d
可 O B_c
以 O I_c
说 O O_v
是 O O_v
失 B-Trigger B_vn
控 I-Trigger I_vn
啊 O O_y
. O B_m
. O I_m
! O O_x
! O O_x
" O O_x

0 O O_x
, O O_x
我 B-Holder O_r
喜 B-Trigger B_v
欢 I-Trigger I_v
倒 B-sent_Entity B_n
数 I-sent_Entity I_n
第 I-sent_Entity B_m
五 I-sent_Entity I_m
个 I-sent_Entity I_m
~ O O_x
我 B-Holder O_r
很 B-Degree O_d
中 B-Trigger B_n
意 I-Trigger I_n
第 B-sent_Entity B_m
三 I-sent_Entity I_m
个 I-sent_Entity I_m
我 B-Holder O_r
喜 B-Trigger B_v
欢 I-Trigger I_v
你 B-sent_Entity O_r
， O O_x
因 B-Cause B_c
为 I-Cause I_c
你 I-Cause O_r
是 I-Cause O_v
如 I-Cause B_c
此 I-Cause I_c
可 I-Cause B_v
爱 I-Cause I_v
~ O O_x
~ O O_x
喜 O B_v
欢 O I_v
就 O O_d
统 O B_n
统 O I_n
抱 O O_v
走 O O_v
啦 O O_y
！ O O_x

2 O O_x
, O O_x
偶 B-Cause O_d
老 I-Cause B_n
家 I-Cause I_n
的 I-Cause O_uj
灾 I-Cause B_n
情 I-Cause I_n
好 I-Cause O_a
严 I-Cause B_a
重 I-Cause I_a
呀 I-Cause O_y
。 O O_x
还 O B_v
好 O I_v
今 O B_t
天 O I_t
终 O B_d
于 O I_d
见 O B_v
到 O I_v
明 O B_a
媚 O I_a
的 O O_uj
太 O B_ns
阳 O I_ns
了 O O_ul
， O O_x
希 B-Trigger B_v
望 I-Trigger I_v
最 B-sent_Entity B_f
近 I-sent_Entity I_f
不 I-sent_Entity B_df
要 I-sent_Entity I_df
再 I-sent_Entity O_d
下 I-sent_Entity O_v
暴 I-sent_Entity B_n
雨 I-sent_Entity I_n
了 I-sent_Entity O_ul
山 B-Cause B_ns
东 I-Cause I_ns
禹 I-Cause B_ns
城 I-Cause I_ns
防 I-Cause B_vn
汛 I-Cause I_vn
救 I-Cause B_vn
灾 I-Cause I_vn

0 O O_x
, O O_x
偶 B-Holder B_d
也 O I_d
喜 B-Trigger B_v
欢 I-Trigger I_v
媚 B-sent_Entity B_n
娘 I-sent_Entity I_n
~ O O_x
我 B-Holder O_r
喜 B-Trigger B_v
欢 I-Trigger I_v
… O O_x
… O O_x
很 B-Cause B_n
漂 I-Cause I_n
亮 I-Cause I_n
！ O O_x
猜 O B_v
不 O I_v
透 O I_v
你 O O_r
， O O_x
我 O O_r
就 O O_d
静 O B_z
静 O I_z
的 O I_z
看 O B_v
着 O I_v
， O O_x
做 O O_v
个 O O_q
局 O B_n
外 O I_n
人 O I_n
。 O O_x

1 O O_x
, O O_x
真 B-Degree B_d
的 I-Degree I_d
是 I-Degree O_v
太 B-Degree B_l
过 B-Trigger I_l
分 I-Trigger I_l
啦 O O_y
！ O O_x
这 O O_r
才 O O_d
是 O O_v
黑 O B_n
幕 O I_n
吧 O O_y
哼 B-Trigger B_v
哼 I-Trigger I_v
~ O O_x
~ O O_x
无 B-Trigger B_v
语 I-Trigger I_v
了 O O_ul
~ O O_x
~ O O_x
也 O O_d
太 O O_d
… O O_x
… O O_x

0 O O_x
, O O_x
" O O_x
好 B-Cause B_m
久 I-Cause I_m
都 I-Cause O_d
没 I-Cause O_d
和 I-Cause O_c
妈 I-Cause B_n
妈 I-Cause I_n
去 I-Cause O_v
游 I-Cause B_vn
泳 I-Cause I_vn
了 I-Cause O_ul
, I-Cause O_x
今 I-Cause B_t
天 I-Cause I_t
如 I-Cause B_v
愿 I-Cause I_v
了 I-Cause O_ul
. O O_m
我 B-Holder B_r
们 I-Holder I_r
都 O O_d
很 B-Degree O_d
开 B-Trigger B_v
心 I-Trigger I_v
, O O_x
一 O B_d
直 O I_d
笑 O O_v
啊 O O_y
笑 O O_v
, O O_x
一 O B_m
起 O I_m
呛 O B_v
到 O I_v
水 O O_n
` O O_x
` O O_x
哎 O O_e
~ O O_x
" O O_x

0 O O_x
, O O_x
真 B-Degree O_d
搞 B-Trigger B_v
笑 I-Trigger I_v
啊 O O_y
是 O O_v
毒 O B_n
霸 O I_n
很 O O_zg
气 O B_n
愤 O I_n
还 O B_c
是 O I_c
通 O B_n
行 O I_n
证 O I_n
申 O B_v
请 O I_v
精 O B_n
灵 O I_n
气 O B_n
愤 O I_n
呢 O O_y
? O O_x

0 O O_x
, O O_x
。 O O_x
一 O B_t
上 O I_t
午 O I_t
， O O_x
有 B-Cause O_v
很 I-Cause B_m
多 I-Cause I_m
人 I-Cause O_n
在 I-Cause O_p
关 I-Cause B_n
心 I-Cause I_n
我 I-Cause O_r
出 I-Cause B_v
差 I-Cause I_v
回 I-Cause B_v
来 I-Cause I_v
呢 I-Cause O_y
， O O_x
感 O B_n
觉 O I_n
有 O B_r
些 O I_r
受 B-Trigger B_i
宠 I-Trigger I_i
若 I-Trigger I_i
惊 I-Trigger I_i
了 O O_ul
， O O_x
呵 B-Trigger B_v
呵 I-Trigger I_v
， O O_x
谢 B-Trigger B_nr
谢 I-Trigger I_nr
大 O B_n
家 O I_n
的 O O_uj
抬 O B_v
爱 O I_v

2 O O_x
, O O_x
回 O B_n
家 O I_n
惊 O B_n
闻 O I_n
初 B-sent_Entity B_t
四 I-sent_Entity I_t
时 I-sent_Entity O_n
班 I-sent_Entity B_n
主 I-sent_Entity I_n
任 I-sent_Entity I_n
我 B-Holder O_r
比 B-Degree B_d
较 I-Degree I_d
喜 B-Trigger B_v
欢 I-Trigger I_v
的 O O_uj
一 O B_m
个 O I_m
人 O O_n
现 O B_t
在 O I_t
爸 O B_n
爸 O I_n
的 O O_uj
同 O B_n
事 O I_n
前 O B_t
天 O I_t
出 O B_i
车 O I_i
祸 O I_i
去 O B_t
世 O I_t
了 O O_ul
。 O O_x
哭 B-Trigger O_v
、 O O_x
、 O O_x
、 O O_x
、 O O_x
、 O O_x

3 O O_x
, O O_x
不 O B_v
用 O I_v
去 O O_v
美 O B_n
容 O I_n
了 O O_ul
呀 O O_y
， O O_x
找 O O_v
男 O B_n
人 O I_n
就 O O_d
O O B_eng
K O I_eng
太 B-Degree O_d
可 B-Trigger B_c
怕 I-Trigger I_c
了 B-sent_Entity O_ul
广 I-sent_Entity B_ns
东 I-sent_Entity I_ns
暴 I-sent_Entity B_n
雨 I-sent_Entity I_n
呀 I-sent_Entity O_y
！ I-sent_Entity O_x
落 O B_n
雨 O I_n
大 O O_a
， O O_x
水 O B_n
浸 O I_n
街 O O_n
。 O O_x
看 O B_v
看 O I_v
这 O B_r
些 O I_r
可 B-Trigger B_v
怜 I-Trigger I_v
的 O O_uj
轿 B-sent_Entity B_n
车 I-sent_Entity I_n
们 I-sent_Entity O_k

3 O O_x
, O O_x
最 B-Cause B_f
近 I-Cause I_f
不 I-Cause O_d
知 I-Cause B_v
道 I-Cause I_v
为 I-Cause B_r
什 I-Cause I_r
么 I-Cause I_r
， I-Cause O_x
脸 I-Cause B_s
上 I-Cause I_s
老 I-Cause O_a
是 I-Cause O_v
痒 I-Cause B_a
痒 I-Cause I_a
的 I-Cause O_uj
， O O_x
真 B-Degree B_d
是 I-Degree I_d
难 B-Trigger B_v
受 I-Trigger I_v
， O O_x
呜 B-Trigger B_l
呜 I-Trigger I_l
呜 I-Trigger O_o
~ O O_x
~ O O_x

2 O O_x
, O O_x
真 B-Degree B_d
的 I-Degree I_d
非 I-Degree B_d
常 I-Degree I_d
谢 B-Trigger B_nr
谢 I-Trigger I_nr
也 O O_d
非 B-Degree B_d
常 I-Degree I_d
感 B-Trigger B_v
动 I-Trigger I_v
你 B-sent_Entity B_r
们 I-sent_Entity I_r
怕 I-sent_Entity O_v
不 I-sent_Entity O_d
放 I-sent_Entity B_v
心 I-sent_Entity I_v
我 I-sent_Entity O_r
一 I-sent_Entity B_m
个 I-sent_Entity I_m
人 I-sent_Entity O_n
走 I-sent_Entity O_v
夜 I-sent_Entity B_n
路 I-sent_Entity I_n
送 I-sent_Entity O_v
我 I-sent_Entity O_r
到 I-sent_Entity O_v
家 I-sent_Entity O_q
~ I-sent_Entity O_x

0 O O_x
, O O_x
喂 O O_v
， O O_x
是 O O_v
搬 O B_v
家 O I_v
公 O B_n
司 O I_n
吗 O O_y
， O O_x
我 O O_r
这 O O_r
要 O O_v
搬 O O_v
个 O O_q
钢 O B_n
琴 O I_n
， O O_x
麻 O B_an
烦 O I_an
来 O O_v
十 O B_m
个 O I_m
大 O B_ns
汉 O I_ns
很 B-Degree O_zg
喜 B-Trigger B_v
欢 I-Trigger I_v
这 B-sent_Entity O_r
座 I-sent_Entity O_q
纯 I-sent_Entity O_a
白 I-sent_Entity B_nr
钢 I-sent_Entity I_nr
琴 I-sent_Entity O_n
， O O_x
很 O O_d
想 O O_v
把 O O_p
它 O O_r
搬 O O_v
回 O B_n
家 O I_n
！ O O_x

2 O O_x
, O O_x
太 B-Degree O_d
可 B-Trigger B_c
怕 I-Trigger I_c
了 O O_ul
. O B_m
. O I_m
. O I_m
嗰 O O_yg
主 B-Cause B_n
持 I-Cause I_n
人 I-Cause I_n
话 I-Cause O_n
距 I-Cause B_n
地 I-Cause I_n
收 I-Cause B_v
到 I-Cause I_v
新 I-Cause B_nt
华 I-Cause I_nt
社 I-Cause I_nt
嘅 I-Cause O_x
报 I-Cause B_v
道 I-Cause I_v
. I-Cause B_m
. I-Cause I_m
. I-Cause I_m
康 I-Cause B_nz
泰 I-Cause I_nz
旅 I-Cause B_n
行 I-Cause I_n
团 I-Cause I_n
巴 I-Cause B_ns
士 I-Cause I_ns
全 I-Cause B_n
部 I-Cause I_n
质 I-Cause O_ng
被 I-Cause O_p
杀 I-Cause O_v
. I-Cause B_m
. O I_m
. O I_m

0 O O_x
, O O_x
好 B-sent_Entity O_a
萌 I-sent_Entity O_v
我 O O_r
能 O O_v
想 O B_v
到 O I_v
最 O O_d
浪 B-Trigger B_a
漫 I-Trigger I_a
的 O O_uj
事 O O_n
。 O O_x
。 O O_x
就 O B_d
是 O I_d
和 O O_c
你 O O_r
一 O B_m
起 O I_m
慢 O B_d
慢 O I_d
变 O O_v
胖 O O_n
。 O O_x
所 O B_b
谓 O I_b
爱 O O_v
， O O_x
就 O B_d
是 O I_d
别 O B_r
人 O I_r
担 O B_v
心 O I_v
你 O O_r
会 O O_v
胖 O O_n
， O O_x
我 O O_r
却 O O_d
担 O B_v
心 O I_v
你 O O_r
没 O O_d
吃 O B_v
饱 O I_v
。 O O_x

1 O O_x
, O O_x
哈 B-Trigger B_o
哈 I-Trigger I_o
F O O_x
～ O O_x
K O B_eng
A O I_eng
W O I_eng
A O I_eng
I O I_eng
多 B-Holder O_m
啦 I-Holder O_y
A I-Holder O_eng
梦 I-Holder O_n
上 O B_v
班 O I_v
倒 O O_v
是 O O_v
挺 B-Degree O_d
积 B-Trigger B_ad
极 I-Trigger I_ad
， O O_x
但 O O_c
估 O B_v
计 O I_v
效 O B_n
率 O I_n
不 O O_d
高 O O_a
， O O_x
让 O O_v
他 O O_r
敲 O O_v
键 O B_n
盘 O I_n
太 O O_d
困 O B_an
难 O I_an
了 O O_ul
。 O O_x

3 O O_x
, O O_x
我 B-Trigger O_r
靠 I-Trigger O_v
~ O O_x
自 B-sent_Entity B_r
己 I-sent_Entity I_r
越 I-sent_Entity B_v
狱 I-sent_Entity I_v
怎 O B_r
么 O I_r
那 B-Degree B_r
么 I-Degree I_r
麻 B-Trigger B_an
烦 I-Trigger I_an
~ O O_x
~ O O_x
~ O O_x

2 O O_x
, O O_x
默 O B_a
哀 O I_a
， O O_x
， O O_x
最 O B_f
近 O I_f
一 O B_d
直 O I_d
默 B-Trigger B_a
哀 I-Trigger I_a
， O O_x
搞 O O_v
得 O O_ud
我 B-Holder O_r
都 O O_d
忧 B-Trigger B_a
郁 I-Trigger I_a
了 O O_ul

3 O O_x
, O O_x
被 B-Property B_n
誉 I-Property I_n
为 I-Property I_n
2 I-Property B_m
0 I-Property I_m
1 I-Property I_m
0 I-Property I_m
年 I-Property O_m
最 I-Property B_d
为 I-Property I_d
恐 I-Property B_a
怖 I-Property I_a
最 I-Property B_d
为 I-Property I_d
震 I-Property B_v
惊 I-Property I_v
的 I-Property O_uj
魔 I-Property B_n
术 I-Property I_n
【 B-sent_Entity O_x
解 I-sent_Entity B_n
体 I-sent_Entity I_n
分 I-sent_Entity B_n
身 I-sent_Entity I_n
术 I-sent_Entity I_n
】 I-sent_Entity O_x
， O O_x
1 O O_m
分 O O_v
3 O B_m
4 O I_m
秒 O O_m
的 O O_uj
时 O B_n
候 O I_n
， O O_x
我 B-Holder O_r
震 B-Trigger B_v
惊 I-Trigger I_v
了 O O_ul
! O O_x

3 O O_x
, O O_x
" O O_x
净 O B_n
汐 O I_n
汐 O I_n
！ O O_x
我 B-Holder O_r
心 B-sent_Entity B_n
情 I-sent_Entity I_n
很 B-Degree O_d
不 B-Trigger O_d
好 I-Trigger B_l
不 I-Trigger I_l
好 I-Trigger I_l
. O B_m
. O I_m
. O I_m
. O I_m
已 O B_d
经 O I_d
快 O O_a
半 O B_m
个 O I_m
月 O O_m
了 O O_ul
, O O_x
, O O_x
, O O_x
, O O_x
" O O_x

3 O O_x
, O O_x
怎 B-Cause B_r
么 I-Cause I_r
最 I-Cause B_f
近 I-Cause I_f
不 I-Cause B_c
是 I-Cause I_c
感 I-Cause B_v
冒 I-Cause I_v
就 I-Cause B_d
是 I-Cause I_d
呼 I-Cause B_l
吸 I-Cause I_l
道 I-Cause I_l
感 I-Cause B_v
染 I-Cause I_v
～ O O_x
～ O O_x
～ O O_x
～ O O_x
太 B-Degree O_d
折 B-Trigger B_v
磨 I-Trigger I_v
人 B-sent_Entity O_n
了 O O_ul
· O O_x
～ O O_x
～ O O_x
～ O O_x
～ O O_x
等 O O_u
病 O O_n
好 O O_a
了 O O_ul
该 O O_r
好 O B_d
好 O I_d
锻 O B_v
炼 O I_v
锻 O B_n
炼 O I_n
身 O I_n
体 O I_n
了 O O_ul
～ O O_x
～ O O_x
～ O O_x

0 O O_x
, O O_x
哇 O B_e
塞 O I_e
大 O B_l
小 O I_l
通 O I_l
吃 O I_l
哈 O O_nr
~ O O_x
我 O O_r
也 O O_d
要 O O_v
抱 O B_v
抱 O I_v
5 O B_m
0 O I_m
~ O O_x
原 O B_d
来 O I_d
武 B-sent_Entity B_n
艺 I-sent_Entity I_n
童 I-sent_Entity B_nr
鞋 I-sent_Entity I_nr
这 B-Degree B_r
么 I-Degree I_r
受 B-Trigger B_v
欢 I-Trigger I_v
迎 I-Trigger I_v
~ O O_x
~ O O_x
这 B-Holder B_rz
位 I-Holder I_rz
奶 I-Holder B_n
奶 I-Holder I_n
可 O B_c
是 O I_c
很 B-Degree O_zg
喜 B-Trigger B_v
欢 I-Trigger I_v
噢 O O_e
~ O O_x
~ O O_x

3 O O_x
, O O_x
大 B-Cause O_a
晚 I-Cause B_t
上 I-Cause I_t
的 I-Cause O_uj
你 I-Cause B_r
们 I-Cause I_r
发 I-Cause O_v
这 I-Cause O_r
么 I-Cause O_y
多 I-Cause O_m
好 I-Cause B_v
看 I-Cause I_v
的 I-Cause O_uj
图 I-Cause O_n
， O O_x
太 B-Degree O_d
折 B-Trigger B_v
磨 I-Trigger I_v
人 B-sent_Entity O_n
了 O O_ul
~ O O_x
人 O B_n
家 O I_n
不 O O_d
困 O O_v
了 O O_ul
啦 O O_y
~ O O_x

3 O O_x
, O O_x
我 B-Holder O_r
相 O B_v
信 O I_v
那 O B_r
一 O I_r
刻 O I_r
一 O B_d
定 O I_d
很 B-Degree O_zg
绝 B-Trigger B_v
望 I-Trigger I_v
. O O_m
为 O O_p
无 B-Trigger B_n
辜 I-Trigger I_n
惨 I-Trigger B_v
死 I-Trigger I_v
以 I-Trigger B_c
及 I-Trigger I_c
痛 I-Trigger B_v
失 I-Trigger I_v
家 I-Trigger B_n
人 I-Trigger I_n
的 O O_uj
港 B-sent_Entity B_n
人 I-sent_Entity I_n
致 B-Trigger B_v
哀 I-Trigger I_v
. O O_x

3 O O_x
, O O_x
还 O B_v
有 O I_v
什 O B_r
么 O I_r
比 O B_n
用 B-compared_Entity I_n
门 I-compared_Entity B_n
牙 I-compared_Entity I_n
嚼 I-compared_Entity O_v
食 I-compared_Entity B_n
物 I-compared_Entity I_n
更 B-Degree B_n
让 B-Degree I_n
人 B-Holder I_n
痛 B-Trigger B_an
苦 I-Trigger I_an
的 O O_uj
吗 O O_y

2 O O_x
, O O_x
忽 O B_d
然 O I_d
觉 O B_v
得 O I_v
很 B-Degree O_zg
孤 B-Trigger B_a
单 I-Trigger I_a
。 O O_x
连 B-sent_Entity O_nr
个 I-sent_Entity O_q
说 I-sent_Entity B_v
话 I-sent_Entity I_v
的 I-sent_Entity O_uj
人 I-sent_Entity O_n
都 I-sent_Entity O_d
没 I-sent_Entity B_v
有 I-sent_Entity I_v
。 O O_x
。 O O_x
。 O O_x

3 O O_x
, O O_x
这 O B_r
家 O I_r
包 O B_n
子 O I_n
店 O O_n
在 O O_p
哪 O O_r
？ O O_x
8 O B_m
5 O I_m
度 O O_q
C O O_eng
啊 O O_zg
， O O_x
我 B-Holder O_r
最 B-Degree O_d
喜 B-Trigger B_v
欢 I-Trigger I_v
的 O O_uj
面 B-sent_Entity B_n
包 I-sent_Entity I_n
店 I-sent_Entity I_n
痛 O B_a
痛 O I_a
痛 O O_a
看 O B_v
到 O I_v
这 O B_r
个 O I_r
横 O B_n
幅 O I_n
我 B-Holder O_r
内 B-Trigger B_n
牛 I-Trigger I_n
满 I-Trigger B_n
面 I-Trigger I_n
啊 O O_zg
。 O O_x
。 O O_x
。 O O_x

0 O O_x
, O O_x
很 B-Degree O_zg
喜 B-Trigger B_v
欢 I-Trigger I_v
女 O B_n
主 O I_n
身 O B_s
上 O I_s
那 O O_r
股 O O_q
清 O B_a
新 O I_a
的 O O_uj
感 B-sent_Entity B_n
觉 I-sent_Entity I_n
， O O_x
男 O B_n
主 O I_n
看 O O_v
了 O O_ul
也 O O_d
让 O O_v
人 O O_n
和 O O_c
舒 O B_a
服 O I_a
《 O O_x
山 O B_n
楂 O I_n
树 O I_n
之 O B_nr
恋 O I_nr
》 O O_x
预 O B_n
告 O I_n
片 O I_n
曝 O B_nz
光 O I_nz
铺 O B_vn
展 O I_vn
纯 O B_a
真 O I_a
爱 O B_nr
恋 O I_nr

2 O O_x
, O O_x
, B-Holder O_x
我 I-Holder B_r
一 O I_r
不 B-Negation O_d
高 B-Trigger B_b
兴 I-Trigger I_b
就 O O_d
喜 B-Trigger B_v
欢 I-Trigger I_v
吃 B-sent_Entity O_v
东 I-sent_Entity B_ns
西 I-sent_Entity I_ns
， O O_x
一 O O_m
吃 B-Cause O_v
东 I-Cause B_ns
西 I-Cause I_ns
就 I-Cause O_d
发 I-Cause B_a
胖 I-Cause I_a
， O O_x
一 O O_m
发 B-sent_Entity B_a
胖 I-sent_Entity I_a
a O O_eng
我 B-Holder O_r
就 O O_d
很 B-Degree O_d
不 B-Negation O_d
高 B-Trigger B_b
兴 I-Trigger I_b
。 O O_x
。 O O_x
。 O O_x

3 O O_x
, O O_x
又 O O_d
是 O O_v
阳 O B_nr
光 O I_nr
明 O I_nr
媚 O I_nr
的 O O_uj
一 O B_m
天 O I_m
哦 O O_zg
~ O O_x
大 B-Holder B_n
家 I-Holder I_n
都 O O_d
要 O O_v
开 B-Trigger B_v
心 I-Trigger I_v
的 O O_uj
度 B-sent_Entity B_v
过 I-sent_Entity I_v
每 I-sent_Entity O_zg
一 I-sent_Entity B_m
天 I-sent_Entity I_m
， O O_x
这 B-Cause B_r
样 I-Cause I_r
才 I-Cause O_d
不 I-Cause O_d
辜 I-Cause B_v
负 I-Cause I_v
太 I-Cause B_ns
阳 I-Cause I_ns
公 I-Cause B_n
公 I-Cause I_n
这 I-Cause B_r
么 I-Cause I_r
努 I-Cause B_ad
力 I-Cause I_ad
的 I-Cause O_uj
照 I-Cause B_v
耀 I-Cause I_v
着 I-Cause O_uz
我 I-Cause B_r
们 I-Cause I_r
。 O O_x

1 O O_x
, O O_x
被 O O_p
人 O O_n
表 O B_v
白 O I_v
了 O O_ul
… O O_x
… O O_x
鸭 B-Trigger B_n
梨 I-Trigger I_n
好 B-Degree O_a
大 I-Degree O_a
， O O_x
我 B-Holder O_r
又 O O_d
不 B-Degree O_d
喜 B-Trigger B_v
欢 I-Trigger I_v
他 B-sent_Entity O_r
， O O_x
跟 O O_p
他 O O_r
平 O B_t
时 O I_t
也 O O_d
只 O B_c
是 O I_c
朋 O B_n
友 O I_n
的 O O_uj
关 O B_n
系 O I_n
， O O_x
不 O O_d
知 O B_v
道 O I_v
怎 O B_r
样 O I_r
拒 O B_v
绝 O I_v
才 O O_d
不 O B_v
算 O I_v
太 O B_a
狠 O I_a
啊 O O_zg
… O O_x
… O O_x

1 O O_x
, O O_x
今 B-Cause B_t
天 I-Cause I_t
的 I-Cause O_uj
新 I-Cause B_n
闻 I-Cause I_n
让 O O_v
我 B-Holder O_r
很 B-Degree O_d
不 B-Trigger B_a
爽 I-Trigger I_a
。 O O_x
在 O O_p
此 O O_r
强 B-Degree B_a
烈 I-Degree I_a
谴 B-Trigger B_v
责 I-Trigger I_v
菲 B-sent_Entity B_ns
律 I-sent_Entity I_ns
宾 I-sent_Entity I_ns
政 I-sent_Entity B_n
府 I-sent_Entity I_n
和 I-sent_Entity O_c
警 I-sent_Entity B_n
方 I-sent_Entity I_n
不 O O_d
专 O B_n
业 O I_n
和 O O_c
不 O B_l
负 O I_l
责 O I_l
任 O I_l
！ O O_x

2 O O_x
, O O_x
其 O B_d
实 O I_d
我 B-Holder O_r
也 O O_d
很 B-Degree O_d
脆 B-Trigger B_a
弱 I-Trigger I_a
， O O_x
偶 O B_d
尔 O I_d
也 O O_d
希 O B_v
望 O I_v
有 O O_v
一 O B_m
个 O I_m
人 O O_n
可 O B_c
以 O I_c
依 O B_v
赖 O I_v
一 O B_m
下 O I_m
， O O_x
想 O B_v
家 O I_v
了 O O_ul
~ O O_x
~ O O_x

1 O O_x
, O O_x
今 O B_t
天 O I_t
丢 O B_v
钱 O I_v
了 O O_ul
， O O_x
我 B-Trigger O_r
擦 I-Trigger O_v
， O O_x
这 O O_r
几 O B_m
天 O I_m
一 O B_d
直 O I_d
很 B-Degree O_zg
不 B-Trigger B_a
顺 I-Trigger I_a
， O O_x
倒 O B_n
霉 O I_n
事 O I_n
不 O B_d
断 O I_d
， O O_x
怎 O B_r
么 O I_r
解 O B_v
决 O I_v
呢 O O_y

2 O O_x
, O O_x
" O O_x
你 B-sent_Entity B_r
们 I-sent_Entity I_r
太 B-Degree O_d
可 B-Trigger B_v
爱 I-Trigger I_v
了 O O_ul
, B-Cause O_x
那 I-Cause B_r
么 I-Cause I_r
多 I-Cause O_m
人 I-Cause O_n
真 I-Cause B_d
的 I-Cause I_d
相 I-Cause B_v
信 I-Cause I_v
张 I-Cause B_nr
国 I-Cause I_nr
荣 I-Cause I_nr
复 I-Cause B_vn
活 I-Cause I_vn
了 I-Cause O_ul
. I-Cause B_m
. I-Cause I_m
. I-Cause I_m
. I-Cause I_m
. I-Cause I_m
" I-Cause O_x

2 O O_x
, O O_x
很 B-Degree O_zg
喜 B-Trigger B_v
欢 I-Trigger I_v
匪 B-sent_Entity O_ng
我 I-sent_Entity O_r
思 I-sent_Entity B_v
存 I-sent_Entity I_v
很 B-Degree O_d
喜 B-Trigger B_v
欢 I-Trigger I_v
佳 B-Property B_n
期 I-Property I_n
如 I-Property O_v
梦 I-Property O_n
这 O B_r
个 O I_r
系 B-sent_Entity B_q
列 I-sent_Entity I_q
很 B-Degree O_zg
恶 B-Trigger B_n
心 I-Trigger I_n
芒 B-Property B_n
果 I-Property I_n
台 I-Property O_q
在 I-Property B_vn
播 I-Property I_vn
的 O O_uj
这 B-sent_Entity B_r
部 I-sent_Entity I_r
剧 I-sent_Entity O_n
， O O_x
全 B-Cause O_a
无 I-Cause O_v
原 I-Cause B_n
作 I-Cause I_n
的 I-Cause O_uj
影 I-Cause B_n
子 I-Cause I_n

2 O O_x
, O O_x
我 B-Holder O_r
最 B-Degree O_d
喜 B-Trigger B_v
欢 I-Trigger I_v
的 O O_uj
封 B-sent_Entity B_t
底 I-sent_Entity I_t
咬 I-sent_Entity O_v
骨 I-sent_Entity B_n
头 I-sent_Entity I_n
的 I-sent_Entity O_uj
小 I-sent_Entity B_n
女 I-sent_Entity I_n
孩 I-sent_Entity I_n
， O O_x
冷 O B_nr
爷 O I_nr
没 O B_v
有 O I_v
拍 O O_v

0 O O_x
, O O_x
为 O B_r
什 O I_r
么 O I_r
呢 O O_y
？ O O_x
与 O O_p
常 O B_d
上 O I_d
微 O B_a
博 O I_a
的 O O_uj
人 O O_n
一 O B_m
起 O I_m
吃 O B_v
饭 O I_v
很 B-Degree O_zg
忧 B-Trigger B_a
心 I-Trigger I_a

3 O O_x
, O O_x
作 B-Cause B_v
为 I-Cause I_v
一 I-Cause B_m
个 I-Cause I_m
瞧 I-Cause B_v
不 I-Cause I_v
起 I-Cause I_v
自 I-Cause B_r
己 I-Cause I_r
政 I-Cause B_n
府 I-Cause I_n
的 I-Cause O_uj
爱 I-Cause B_n
国 I-Cause I_n
者 I-Cause I_n
我 B-Holder O_r
感 O B_v
到 O I_v
压 B-Trigger B_n
力 I-Trigger I_n
很 O B_a
大 B-Degree I_a

0 O O_x
, O O_x
P O O_x
的 O O_uj
真 O O_n
可 O B_v
爱 O I_v
★ O O_x
秋 O B_t
天 O I_t
到 O O_v
了 O O_ul
， O O_x
给 O O_p
大 O B_n
家 O I_n
送 O O_v
上 O O_f
一 O B_m
件 O I_m
大 O O_a
毛 O B_n
衣 O I_n
， O O_x
很 O O_zg
创 O B_v
意 O I_v
很 B-Degree O_zg
可 B-Trigger B_v
爱 I-Trigger I_v
的 O O_uj
哦 O O_e
！ O O_x
你 O O_r
会 O O_v
喜 O B_v
欢 O I_v
吗 O O_y
？ O O_x

2 O O_x
, O O_x
真 B-Degree B_d
的 I-Degree I_d
越 I-Degree B_d
来 I-Degree I_d
越 I-Degree I_d
不 B-Negation O_d
喜 B-Trigger B_v
欢 I-Trigger I_v
这 B-sent_Entity B_r
个 I-sent_Entity I_r
城 I-sent_Entity B_ns
市 I-sent_Entity I_ns
！ O O_x
！ O O_x
！ O O_x
太 B-Degree O_d
让 O O_v
我 B-Holder O_r
失 B-Trigger B_v
望 I-Trigger I_v
了 O O_ul
！ O O_x
！ O O_x
！ O O_x
！ O O_x
！ O O_x
！ O O_x
！ O O_x
！ O O_x
！ O O_x
！ O O_x

2 O O_x
, O O_x
上 O O_f
了 O O_ul
公 O B_n
车 O I_n
， O O_x
好 O O_a
在 O O_p
有 O O_v
座 O O_q
， O O_x
我 B-Holder O_r
在 O O_p
克 B-Trigger B_v
制 I-Trigger I_v
， O O_x
回 B-Cause B_n
家 I-Cause I_n
解 I-Cause B_v
决 I-Cause I_v
~ I-Cause O_x
外 I-Cause B_f
面 I-Cause I_f
下 I-Cause B_v
雨 I-Cause I_v
了 I-Cause O_ul
， I-Cause O_x
下 I-Cause B_v
车 I-Cause I_v
还 I-Cause B_c
要 I-Cause I_c
步 I-Cause B_n
行 I-Cause I_n
十 I-Cause B_m
分 I-Cause I_m
钟 I-Cause I_m
~ I-Cause O_x

0 O O_x
, O O_x
在 O O_p
我 O O_r
的 O O_uj
带 O B_v
动 O I_v
下 O O_f
周 O B_f
围 O I_f
很 O B_m
多 O I_m
同 O B_n
学 O I_n
买 O O_v
了 O O_ul
同 O O_c
一 O B_m
款 O I_m
护 O B_nz
手 O I_nz
霜 O I_nz
于 O B_c
是 O I_c
走 B-Cause O_v
哪 I-Cause B_r
儿 I-Cause I_r
都 I-Cause O_d
能 I-Cause O_v
闻 I-Cause B_v
到 I-Cause I_v
那 I-Cause O_r
股 I-Cause O_q
我 I-Cause O_r
喜 I-Cause B_v
欢 I-Cause I_v
的 I-Cause O_uj
味 I-Cause B_n
道 I-Cause I_n
太 B-Degree O_d
幸 B-Trigger B_a
福 I-Trigger I_a
了 O O_ul

1 O O_x
, O O_x
" O O_x
。 O O_x
旧 O B_n
案 O I_n
复 O B_v
发 O I_v
不 O B_c
仅 O I_c
是 O O_v
愤 B-Trigger B_v
怒 I-Trigger I_v
和 O O_c
悲 B-Trigger B_a
哀 I-Trigger I_a
, O O_x
更 O B_d
多 O I_d
的 O O_uj
是 O O_v
疑 B-Trigger B_v
惑 I-Trigger I_v
: O O_x
是 O O_v
谁 O O_r
或 O B_c
曰 O I_c
是 O O_v
什 O B_r
么 O I_r
原 O B_n
因 O I_n
导 O B_v
致 O I_v
了 O O_ul
这 O O_r
一 O B_r
切 O I_r
悲 O B_n
剧 O I_n
的 O O_uj
发 O B_v
生 O I_v
? O O_x
? O O_x
" O O_x

0 O O_x
, O O_x
甘 O O_nr
就 O O_d
差 O O_a
唔 O O_y
多 O O_m
… O O_x
… O O_x
生 O B_t
日 O I_t
大 O O_a
快 O B_a
乐 O I_a
哦 O O_zg
！ O O_x
哈 B-Trigger B_o
哈 I-Trigger I_o
， O O_x
我 O O_r
收 O B_v
回 O I_v
早 O B_t
上 O I_t
的 O B_u
话 O I_u
。 O O_x
。 O O_x
。 O O_x
你 O O_r
会 O O_v
越 O B_d
来 O I_d
越 O I_d
l O B_eng
u O I_eng
c O I_eng
k O I_eng
y O I_eng
的 O O_uj
！ O O_x

2 O O_x
, O O_x
送 O B_v
完 O I_v
最 O B_f
后 O I_f
一 O B_m
个 O I_m
， O O_x
我 B-Holder O_r
爱 B-Trigger O_v
的 O O_uj
朋 B-sent_Entity B_n
友 I-sent_Entity I_n
， O O_x
心 B-sent_Entity B_n
情 I-sent_Entity I_n
不 B-Degree B_c
是 I-Degree I_c
那 I-Degree B_r
么 I-Degree I_r
的 I-Degree O_uj
好 B-Trigger O_a
， O O_x
我 O O_r
说 O O_v
过 O O_ug
， O O_x
我 O B_n
会 O I_n
去 O O_v
找 O O_v
你 O B_r
们 O I_r
的 O O_uj
. O B_m
. O I_m
. O I_m

2 O O_x
, O O_x
, B-Trigger O_x
天 I-Trigger O_q
哪 I-Trigger O_r
！ I-Trigger O_x
！ I-Trigger O_x
！ O O_x
我 O O_r
没 O B_l
想 O I_l
到 O I_l
！ O O_x
！ O O_x
！ O O_x
！ O O_x
我 B-Holder O_r
真 B-Degree B_d
的 I-Degree I_d
太 I-Degree O_d
谢 B-Trigger B_nr
谢 I-Trigger I_nr
你 B-sent_Entity O_r
了 O O_ul
！ O O_x
！ O O_x
！ O O_x
！ O O_x
！ B-Trigger O_x
谢 I-Trigger B_nr
谢 I-Trigger I_nr
！ I-Trigger O_x
！ O O_x
你 O O_r
真 O B_d
的 O I_d
懂 O O_v
！ O O_x
！ O O_x
【 O O_x
X O B_eng
O O I_eng
X O I_eng
O O I_eng
祈 O B_nz
福 O I_nz

1 O O_x
, O O_x
昨 O B_t
天 O I_t
晚 O I_t
上 O I_t
看 O O_v
德 O B_nt
国 O I_nt
队 O I_nt
看 O O_v
的 O O_uj
我 O O_r
A O O_eng
抓 O B_v
起 O I_v
一 O B_m
把 O I_m
扇 O B_n
子 O I_n
就 O O_d
狂 O O_d
拍 O O_v
， O O_x
， O O_x
， O O_x
， O O_x
， O O_x
妈 O B_n
妈 O I_n
的 O O_uj
！ O O_x
！ O O_x
！ O O_x
极 B-Degree B_d
度 I-Degree I_d
愤 B-Trigger B_v
怒 I-Trigger I_v
啊 O O_zg
！ O O_x

2 O O_x
, O O_x
支 O B_v
持 O I_v
汶 O B_ns
川 O I_ns
、 O O_x
王 O B_nr
家 O I_nr
岭 O I_nr
、 O O_x
栾 O B_nr
川 O I_nr
、 O O_x
南 O B_ns
京 O I_ns
. O B_m
. O I_m
. O I_m
. O I_m
. O I_m
. O I_m
否 O B_c
则 O I_c
不 O B_v
止 O I_v
是 O O_v
悲 O B_a
哀 O I_a
， O O_x
更 B-Degree B_d
是 I-Degree I_d
悲 B-Trigger B_a
愤 I-Trigger I_a
！ O O_x

2 O O_x
, O O_x
领 O B_n
导 O I_n
啊 O O_zg
？ O O_x
当 O O_p
你 O O_r
从 O O_p
人 O B_n
格 O I_n
上 O O_f
瞧 O B_v
不 O I_v
起 O I_v
你 O O_r
必 O B_d
须 O I_d
尊 O B_a
重 O I_a
的 O O_uj
人 O O_n
， O O_x
这 O O_r
是 O O_v
人 B-sent_Entity B_n
生 I-sent_Entity I_n
最 B-Degree B_a
大 I-Degree I_a
的 I-Degree O_uj
无 B-Trigger B_d
奈 I-Trigger I_d
和 O O_c
注 O B_v
定 O I_v
的 O O_uj
苦 O B_a
闷 O I_a
。 O O_x

0 O O_x
, O O_x
" O O_x
真 O B_d
的 O I_d
好 O B_a
懒 O I_a
噢 B-Trigger O_e
哈 I-Trigger B_o
哈 I-Trigger I_o
哈 I-Trigger I_o
我 O O_r
不 O B_c
是 O I_c
地 O B_n
毯 O I_n
, O O_x
更 O O_d
不 O B_c
是 O I_c
抹 O B_v
布 O I_v
. O B_m
. O I_m
. O I_m
" O O_x

1 O O_x
, O O_x
最 O B_f
近 O I_f
发 O B_v
现 O I_v
我 O O_r
不 O B_v
会 O I_v
张 O B_nr
嘴 O I_nr
巴 O I_nr
笑 O O_v
， O O_x
于 O B_c
是 O I_c
练 O B_v
习 O I_v
了 O O_ul
好 O O_a
几 O B_m
天 O I_m
， O O_x
还 O B_c
是 O I_c
依 O B_z
旧 O I_z
笑 O O_v
的 O O_uj
很 B-Degree O_a
尴 B-Trigger B_a
尬 I-Trigger I_a

3 O O_x
, O O_x
一 B-Cause O_m
想 I-Cause B_v
到 I-Cause I_v
今 I-Cause B_t
晚 I-Cause I_t
是 I-Cause O_v
返 I-Cause B_v
城 I-Cause I_v
高 I-Cause B_nr
峰 I-Cause I_nr
和 I-Cause O_c
明 I-Cause B_t
天 I-Cause I_t
是 I-Cause O_v
大 I-Cause B_n
家 I-Cause I_n
都 I-Cause O_d
上 I-Cause B_v
班 I-Cause I_v
第 I-Cause B_m
一 I-Cause I_m
天 I-Cause I_m
， O O_x
我 B-Holder O_r
就 O O_d
有 O B_r
些 O I_r
小 B-Degree O_a
紧 B-Trigger B_a
张 I-Trigger I_a
， O O_x
希 B-Trigger B_v
望 I-Trigger I_v
堵 B-sent_Entity B_v
车 I-sent_Entity I_v
不 I-sent_Entity B_df
要 I-sent_Entity I_df
太 I-sent_Entity O_d
严 I-sent_Entity B_a
重 I-sent_Entity I_a
， O O_x
祈 B-Trigger B_v
祷 I-Trigger I_v

3 O O_x
, O O_x
谁 O B_v
能 O I_v
给 O I_v
我 O O_r
推 O B_v
荐 O I_v
几 O B_n
本 O I_n
书 O I_n
呢 O O_y
？ O O_x
准 O B_v
备 O I_v
下 O O_f
了 O O_ul
丧 O B_v
课 O I_v
看 O O_v
， O O_x
内 B-Holder O_n
实 B-Degree B_v
在 I-Degree I_v
太 I-Degree O_d
痛 B-Trigger B_an
苦 I-Trigger I_an
鸟 O O_zg
！ O O_x
一 O B_d
定 O I_d
要 O O_v
想 O B_l
个 O I_l
办 O I_l
法 O I_l
~ O O_x

2 O O_x
, O O_x
好 B-Degree O_a
无 B-Negation B_a
聊 I-Negation I_a
， O O_x
切 O B_ad
开 O I_ad
心 O B_n
网 O I_n
逛 O O_v
了 O O_ul
一 O B_m
圈 O I_m
， O O_x
发 O B_v
现 O I_v
以 O B_f
前 O I_f
的 O O_uj
农 O B_n
场 O I_n
居 O B_d
然 O I_d
已 O B_d
经 O I_d
变 O B_v
成 O I_v
庄 O B_nr
园 O I_nr
了 O O_ul
， O O_x
额 O O_n
， O O_x
我 B-Holder O_r
真 B-Degree B_d
的 I-Degree I_d
是 I-Degree O_v
太 B-Degree B_nr
久 B-Trigger I_nr
没 O B_v
点 O I_v
开 O I_v
过 O O_ug
了 O O_ul
。 O O_x

2 O O_x
, O O_x
回 O B_v
复 O I_v
没 O B_v
有 O I_v
只 O B_c
是 O I_c
有 B-Degree B_n
点 I-Degree I_n
恐 B-Trigger B_a
怖 I-Trigger I_a
我 B-Holder O_r
觉 O B_v
得 O I_v
. O B_m
. O I_m
. O I_m
看 O B_v
来 O I_v
勾 O B_v
起 O I_v
了 O O_ul
你 O O_r
的 O O_uj
伤 O B_n
心 O I_n
往 O B_v
事 O I_v
啊 O O_y
我 O O_r
中 O B_n
邪 O I_n
了 O O_ul
吗 O O_y
， O O_x
成 O B_t
天 O I_t
睡 O B_v
不 O I_v
醒 O I_v
。 O O_x

3 O O_x
, O O_x
人 B-Cause B_n
间 I-Cause I_n
最 I-Cause O_d
真 I-Cause B_d
的 I-Cause I_d
是 I-Cause O_v
亲 I-Cause O_v
情 I-Cause O_n
。 I-Cause O_x
。 I-Cause O_x
美 I-Cause B_ns
国 I-Cause I_ns
大 I-Cause B_n
兵 I-Cause I_n
回 I-Cause B_n
家 I-Cause I_n
了 I-Cause O_ul
， I-Cause O_x
看 I-Cause O_v
的 I-Cause O_uj
我 I-Cause O_r
眼 I-Cause B_n
眶 I-Cause I_n
打 I-Cause B_v
转 I-Cause I_v
， O O_x
好 B-Degree O_a
感 B-Trigger B_v
动 I-Trigger I_v
哦 O O_zg
… O O_x
… O O_x

0 O O_x
, O O_x
旋 B-sent_Entity B_v
转 I-sent_Entity I_v
木 I-sent_Entity B_n
马 I-sent_Entity I_n
， O O_x
我 B-Holder O_r
到 O O_v
现 O B_t
在 O I_t
还 O O_d
很 B-Degree O_d
喜 B-Trigger B_v
欢 I-Trigger I_v
玩 O O_v
的 O O_uj
一 O B_m
个 O I_m
项 O B_n
目 O I_n
， O O_x
童 O B_n
心 O I_n
无 O B_v
敌 O I_v

3 O O_x
, O O_x
我 B-Holder O_r
真 B-Degree B_d
的 I-Degree I_d
很 B-Degree O_zg
喜 B-Trigger B_v
欢 I-Trigger I_v
郭 B-sent_Entity B_nr
德 I-sent_Entity I_nr
纲 I-sent_Entity I_nr
. O B_m
. O I_m
. O I_m
” O O_x
事 O B_n
情 O I_n
正 O B_t
在 O I_t
起 O O_v
变 O B_vn
化 O I_vn
“ O O_x
好 O O_a
熟 O B_a
细 O I_a
的 O O_uj
话 O B_n
语 O I_n
！ O O_x

3 O O_x
, O O_x
怎 O B_l
么 O I_l
回 O I_l
事 O I_l
， O O_x
最 O B_f
近 O I_f
怎 O B_l
么 O I_l
回 O I_l
事 O I_l
， O O_x
没 O B_l
完 O I_l
没 O I_l
了 O I_l
了 O O_ul
啊 O O_y
？ O O_x
烦 B-Trigger O_v

0 O O_x
, O O_x
王 O B_n
导 O I_n
作 O B_v
为 O I_v
宏 O B_n
迷 O I_n
我 B-Holder O_r
真 O B_d
的 O I_d
很 B-Trigger O_zg
骄 I-Trigger B_a
傲 I-Trigger I_a
破 B-Cause B_v
记 I-Cause I_v
录 I-Cause O_zg
了 I-Cause O_ul
！ O O_x
谢 O O_v
谢 O O_v
通 O B_vn
通 O I_vn
支 O B_v
持 O I_v
《 O O_x
恋 O O_v
爱 O O_v
通 O B_n
告 O I_n
》 O O_x
的 O O_uj
朋 O B_n
友 O I_n
们 O O_k
！ O O_x

3 O O_x
, O O_x
宝 B-Holder B_nr
宝 I-Holder I_nr
笑 B-Trigger O_v
得 O O_ud
好 B-Degree B_l
开 B-Trigger I_l
心 I-Trigger I_l
等 O B_u
等 O I_u
我 B-Holder O_r
在 O O_p
试 O O_v
着 O O_uz
传 O O_n
视 B-sent_Entity B_n
频 I-sent_Entity I_n
， O O_x
着 O O_uz
几 O B_m
张 O I_m
照 B-sent_Entity B_n
片 I-sent_Entity I_n
有 B-Degree B_n
点 I-Degree I_n
远 O O_a
太 B-Degree O_n
后 O B_f
面 O I_f
了 O O_ul
， O O_x
尽 O B_d
力 O I_d
照 O O_v
的 O O_uj
。 O O_x

3 O O_x
, O O_x
刚 O B_d
刚 O I_d
听 O B_v
到 O I_v
这 O B_r
样 O I_r
一 O B_m
句 O I_m
话 O O_n
： O O_x
爱 B-sent_Entity O_v
过 I-sent_Entity O_ug
的 I-sent_Entity O_uj
， I-sent_Entity O_x
不 I-sent_Entity B_v
能 I-sent_Entity I_v
得 I-sent_Entity B_v
到 I-sent_Entity I_v
的 I-sent_Entity O_uj
， O O_x
是 O O_v
最 B-Degree O_d
痛 B-Trigger B_an
苦 I-Trigger I_an
的 O O_uj
。 O O_x
。 O O_x
。 O O_x
让 O O_v
人 O O_n
听 B-sent_Entity O_v
起 I-sent_Entity B_v
来 I-sent_Entity I_v
很 B-Degree O_zg
难 B-Trigger B_v
过 I-Trigger I_v
呀 O O_y
。 O O_x
。 O O_x
。 O O_x
。 O O_x
。 O O_x
。 O O_x
。 O O_x
。 O O_x
。 O O_x

3 O O_x
, O O_x
现 O B_t
在 O I_t
比 O O_p
那 B-compared_Entity O_r
时 I-compared_Entity B_n
候 I-compared_Entity I_n
憔 B-Trigger B_a
悴 I-Trigger I_a
多 O O_m
了 O O_ul
. O O_m
超 B-Degree B_b
级 I-Degree I_b
我 O O_r
抓 O B_v
拍 O I_v
的 O O_uj
一 O B_m
张 O I_m
， O O_x
可 B-Trigger B_v
爱 I-Trigger I_v
一 B-sent_Entity B_m
面 I-sent_Entity I_m
的 O O_uj
。 O O_x

3 O O_x
, O O_x
英 O B_ns
联 O I_ns
杯 O O_q
0 O B_m
3 O I_m
: O O_x
0 O B_m
0 O I_m
曼 O B_ns
联 O I_ns
- O O_x
狼 O B_n
队 O I_n
， O O_x
曼 B-sent_Entity B_ns
联 I-sent_Entity I_ns
状 O B_n
态 O I_n
真 O B_n
系 O I_n
极 B-Degree B_d
度 I-Degree I_d
之 I-Degree O_u
差 B-Trigger O_n
， O O_x
希 O B_v
望 O I_v
今 O B_t
晚 O I_t
有 O B_n
所 O I_n
表 O B_v
现 O I_v
. O O_x

2 O O_x
, O O_x
昨 O B_t
天 O I_t
有 B-Degree B_n
点 I-Degree I_n
小 I-Degree O_a
疯 B-Trigger B_a
狂 I-Trigger I_a
， O O_x
今 O B_t
天 O I_t
弱 O B_a
弱 O I_a
地 O O_uv
说 O O_v
一 O B_m
句 O I_m
： O O_x
回 O O_v
、 O O_x
学 O O_n
、 O O_x
校 O O_ng
、 O O_x
准 O O_v
、 O O_x
备 O O_v
、 O O_x
收 O O_v
、 O O_x
旷 O O_nr
、 O O_x
课 O O_n
、 O O_x
单 O O_n
。 O O_x
。 O O_x
。 O O_x

3 O O_x
, O O_x
我 B-Holder O_r
也 O O_d
很 B-Degree O_d
犹 B-Trigger B_a
豫 I-Trigger I_a
都 O O_d
让 O O_v
我 B-Holder O_r
心 B-Trigger B_a
疼 I-Trigger I_a
但 O O_c
我 B-Holder O_r
还 O B_c
是 O I_c
选 O O_v
着 O O_uz
欧 B-sent_Entity B_n
辰 I-sent_Entity I_n
比 O B_d
较 O I_d
有 B-Trigger O_v
安 I-Trigger B_nr
全 I-Trigger I_nr
感 I-Trigger I_nr
洛 B-compared_Entity B_nz
熙 I-compared_Entity I_nz
太 B-Degree O_n
飘 B-Trigger B_v
忽 I-Trigger I_v
了 O O_ul
我 O O_r
该 O O_r
喜 O B_v
欢 O I_v
欧 O B_nr
辰 O I_nr
还 O B_c
是 O I_c
喜 O B_v
欢 O I_v
洛 O B_nrt
熙 O I_nrt
？ O O_x

0 O O_x
, O O_x
我 O O_r
的 O O_uj
两 O B_m
项 O I_m
之 O O_u
差 O O_n
很 O B_a
小 O I_a
哦 O O_zg
， O O_x
真 B-Trigger O_d
高 I-Trigger B_b
兴 I-Trigger I_b
改 B-sent_Entity B_v
变 I-sent_Entity I_v
人 I-sent_Entity B_n
生 I-sent_Entity I_n
从 I-sent_Entity B_nr
微 I-sent_Entity I_nr
博 I-sent_Entity I_nr
做 I-sent_Entity B_v
起 I-sent_Entity I_v
— O O_x
— O O_x
小 O O_a
谈 O O_v
博 O B_n
人 O I_n
品 O B_n
格 O I_n
指 O B_n
数 O I_n

0 O O_x
, O O_x
和 O O_c
花 O O_n
对 O B_n
话 O I_n
的 O O_uj
感 B-sent_Entity B_n
觉 I-sent_Entity I_n
好 B-Trigger O_a
棒 I-Trigger O_a
呢 O O_y
我 O O_r
最 O O_d
想 O O_v
跟 O O_p
朋 O B_n
友 O I_n
分 O B_v
享 O I_v
的 O O_uj
是 O O_v
插 O B_n
花 O I_n
时 O O_ng
与 O O_p
花 O O_n
对 O B_n
话 O I_n
的 O O_uj
那 O B_r
种 O I_r
平 O B_a
静 O I_a
而 O O_c
喜 O B_a
悦 O I_a
的 O O_uj
心 O B_n
情 O I_n
。 O O_x
中 O B_t
秋 O I_t
节 O I_t
的 O O_uj
小 O O_n
礼 O B_n
物 O I_n
。 O O_x

3 O O_x
, O O_x
今 B-sent_Entity B_t
天 I-sent_Entity I_t
的 I-sent_Entity O_uj
奖 I-sent_Entity B_n
品 I-sent_Entity I_n
只 I-sent_Entity B_c
有 I-sent_Entity I_c
一 I-sent_Entity B_m
个 I-sent_Entity I_m
， I-sent_Entity O_x
却 I-sent_Entity O_d
得 I-sent_Entity B_v
到 I-sent_Entity I_v
大 I-sent_Entity B_n
家 I-sent_Entity I_n
如 I-sent_Entity B_c
此 I-sent_Entity I_c
积 I-sent_Entity B_ad
极 I-sent_Entity I_ad
的 I-sent_Entity O_uj
支 I-sent_Entity B_v
持 I-sent_Entity I_v
， O O_x
激 B-Trigger B_a
动 I-Trigger I_a
得 O O_ud
内 B-Degree O_f
牛 I-Degree O_n
满 I-Degree B_n
面 I-Degree I_n

1 O O_x
, O O_x
难 B-Trigger B_v
受 I-Trigger I_v
。 O O_x
。 O O_x
头 O B_n
晕 O I_n
晕 O O_v
的 O O_uj
。 O O_x
。 O O_x
然 O B_c
后 O I_c
整 O B_b
个 O I_b
人 O O_n
很 B-Degree O_d
没 B-Negation O_v
精 B-Trigger B_n
神 I-Trigger I_n
， O O_x
很 B-Degree O_d
没 B-Negation O_v
力 B-Trigger B_n
气 I-Trigger I_n
。 O O_x
。 O O_x
脸 O O_n
又 O O_d
在 O O_p
发 O B_v
热 O I_v
。 O O_x
。 O O_x
好 B-Degree O_a
难 B-Trigger B_v
受 I-Trigger I_v
啊 O O_zg
。 O O_x
。 O O_x
干 O O_v
啦 O O_y
！ O O_x
！ O O_x

0 O O_x
, O O_x
真 O B_d
的 O I_d
很 B-Degree O_zg
令 O B_l
人 O I_l
感 B-Trigger I_l
动 I-Trigger I_l
， O O_x
每 O B_d
每 O I_d
看 O B_v
到 O I_v
这 O B_r
样 O I_r
的 O O_uj
小 O O_n
生 O B_vn
命 O I_vn
就 O O_d
很 O O_d
感 O B_v
动 O I_v
～ O O_x
～ O O_x
狗 O B_n
狗 O I_n
睡 O B_v
觉 O I_v
被 O O_p
主 O B_v
淫 O I_v
打 O B_v
扰 O I_v
， O O_x
太 O B_ns
口 O I_ns
耐 O B_n
鸟 O I_n
。 O O_x
。 O O_x
。 O O_x

1 O O_x
, O O_x
心 O B_s
里 O I_s
很 B-Trigger B_a
烦 B-Trigger I_a
！ O O_x
！ O O_x
！ O O_x
没 B-Cause O_v
钱 I-Cause O_n
， O O_x
颓 B-Trigger O_n
~ O O_x
~ O O_x
~ O O_x
~ O O_x

1 O O_x
, O O_x
美 O B_nt
剧 O I_nt
停 O B_v
播 O I_v
的 O O_uj
日 O B_n
子 O I_n
太 B-Degree O_d
煎 B-Trigger B_v
熬 I-Trigger I_v
了 O O_ul
太 B-Degree O_n
煎 B-Trigger B_v
熬 I-Trigger I_v
了 O O_ul
太 B-Degree O_n
煎 B-Trigger B_v
熬 I-Trigger I_v
了 I-Trigger O_ul
太 B-Degree O_n
煎 B-Trigger B_v
熬 I-Trigger I_v
了 O O_ul
太 B-Degree O_n
煎 B-Trigger B_v
熬 I-Trigger I_v
了 O O_ul
太 B-Degree O_n
煎 B-Trigger B_v
熬 I-Trigger I_v
了 O O_ul

1 O O_x
, O O_x
真 O B_d
的 O I_d
很 B-Degree O_zg
无 B-Trigger B_a
聊 I-Trigger I_a
哦 O O_e
你 B-Holder O_r
- O O_x
- O O_x
好 B-Degree O_a
无 B-Trigger B_a
聊 I-Trigger I_a
， O O_x
睇 O O_vg
d O O_eng
蚂 O B_n
蚁 O I_n
搬 O O_v
野 O O_n
！ O O_x

2 O O_x
, O O_x
我 B-Holder O_r
恨 B-Trigger B_d
死 B-Degree I_d
你 B-sent_Entity O_r
e O O_eng
了 O O_ul
， O O_x
因 B-Cause B_c
为 I-Cause I_c
打 I-Cause B_v
开 I-Cause I_v
你 I-Cause O_r
一 I-Cause B_m
张 I-Cause I_m
开 I-Cause B_v
心 I-Cause I_v
网 I-Cause B_s
上 I-Cause I_s
的 I-Cause O_uj
图 I-Cause B_n
片 I-Cause I_n
， I-Cause O_x
你 I-Cause O_r
该 I-Cause O_r
知 I-Cause B_v
道 I-Cause I_v
的 I-Cause O_uj
， I-Cause O_x
今 I-Cause B_t
天 I-Cause I_t
点 I-Cause B_v
评 I-Cause I_v
最 I-Cause B_a
多 I-Cause I_a
的 I-Cause O_uj
， I-Cause O_x
我 I-Cause O_r
的 I-Cause O_uj
浏 I-Cause B_n
览 I-Cause I_n
器 I-Cause I_n
死 I-Cause B_n
机 I-Cause I_n
了 I-Cause O_ul

1 O O_x
, O O_x
“ O O_x
快 B-sent_Entity B_a
乐 I-sent_Entity I_a
家 I-sent_Entity B_nz
族 I-sent_Entity I_nz
” O O_x
陪 O B_n
伴 O I_n
了 O O_ul
我 O O_r
很 O B_m
久 O I_m
～ O O_x
几 O B_d
乎 O I_d
每 O B_l
周 O I_l
六 O I_l
都 O O_d
会 O O_v
期 B-Trigger B_v
待 I-Trigger I_v
下 O O_f
～ O O_x
因 O B_c
为 O I_c
看 B-Cause O_v
了 I-Cause O_ul
就 I-Cause O_d
真 I-Cause B_d
的 I-Cause I_d
很 I-Cause O_zg
开 I-Cause B_v
心 I-Cause I_v
～ I-Cause O_x
老 I-Cause B_n
妈 I-Cause I_n
一 I-Cause B_d
直 I-Cause I_d
说 I-Cause O_v
我 I-Cause O_r
“ I-Cause O_x
次 I-Cause O_m
掉 I-Cause O_v
了 I-Cause O_ul
” I-Cause O_x
～ I-Cause O_x

1 O O_x
, O O_x
缺 O O_v
社 O B_n
会 O I_n
痛 B-Trigger B_v
恨 I-Trigger I_v
太 O B_l
过 O I_l
分 O I_l
了 O B_v
转 B-Cause I_v
灾 I-Cause B_n
区 I-Cause I_n
人 I-Cause B_n
民 I-Cause I_n
实 I-Cause B_v
名 I-Cause I_v
举 I-Cause B_v
报 I-Cause I_v
红 I-Cause B_nz
十 I-Cause I_nz
字 I-Cause I_nz
会 I-Cause I_nz
官 B-sent_Entity B_n
员 I-sent_Entity I_n
搞 O B_v
钱 O I_v
套 O B_n
路 O I_n
， O O_x
让 O O_v
人 B-sent_Entity O_n
震 B-Trigger B_v
惊 I-Trigger I_v
！ O O_x
敬 O B_v
请 O I_v
、 O O_x
周 O B_nr
知 O I_nr

1 O O_x
, O O_x
明 O B_t
天 O I_t
又 O O_d
要 O O_v
上 O B_v
班 O I_v
了 O O_ul
， O O_x
而 O B_c
且 O I_c
最 O B_a
忙 O I_a
的 O O_uj
一 O B_m
天 O I_m
。 O O_x
。 O O_x
。 O O_x
。 O O_x
。 O O_x
。 O O_x
是 O B_l
不 O I_l
是 O I_l
该 O O_r
有 B-Degree B_n
点 I-Degree I_n
有 I-Degree B_n
点 I-Degree I_n
有 I-Degree B_n
点 I-Degree I_n
不 B-Trigger B_a
爽 I-Trigger I_a
呢 O O_y
？ O O_x

0 O O_x
, O O_x
2 O O_x
： O O_x
5 O B_m
2 O I_m
我 O O_r
发 O B_l
现 O I_l
自 B-Holder I_l
己 I-Holder I_l
越 B-Degree B_d
来 I-Degree I_d
越 I-Degree I_d
喜 B-Trigger B_v
欢 I-Trigger I_v
黑 B-sent_Entity B_n
夜 I-sent_Entity I_n
鸟 I-sent_Entity O_zg
。 O O_x
。 O O_x
。 O O_x
好 B-Trigger O_a
安 I-Trigger B_nr
静 I-Trigger I_nr
， O O_x
好 B-Trigger O_a
蛋 I-Trigger B_n
定 I-Trigger I_n
。 O O_x
毛 O B_nr
熊 O I_nr

3 O O_x
, O O_x
很 B-Degree O_zg
感 B-Trigger B_n
人 I-Trigger I_n
很 B-Degree O_zg
感 B-Trigger B_n
人 I-Trigger I_n
， O O_x
我 O O_r
真 O B_d
的 O I_d
被 O O_p
触 O B_v
动 O I_v
了 O O_ul
除 O B_p
了 O I_p
感 O B_v
动 O I_v
还 O B_c
是 O I_c
感 O B_v
动 O I_v
还 O B_v
有 O I_v
那 O O_r
首 O O_m
背 O B_n
景 O I_n
音 O I_n
乐 O I_n
这 O B_r
个 O I_r
看 O B_v
完 O I_v
我 O O_r
哭 O O_v
了 O O_ul
！ O O_x
很 B-Degree O_zg
伟 B-Trigger B_a
大 I-Trigger I_a
！ I-Trigger O_x

1 O O_x
, O O_x
真 O B_d
的 O I_d
很 B-Degree O_d
不 B-Negation O_d
喜 B-Trigger B_v
欢 I-Trigger I_v
迎 B-sent_Entity B_v
合 I-sent_Entity I_v
别 I-sent_Entity B_r
人 I-sent_Entity I_r
。 O O_x
第 O B_m
一 O I_m
名 O I_m
我 B-Holder O_r
喜 B-Trigger B_v
欢 I-Trigger I_v
抱 B-sent_Entity O_v
着 I-sent_Entity O_uz
被 I-sent_Entity B_n
子 I-sent_Entity I_n
睡 I-sent_Entity B_v
觉 I-sent_Entity I_v
。 O O_x
金 O B_nz
牛 O I_nz
座 O I_nz
。 O O_x

3 O O_x
, O O_x
" O O_x
你 B-sent_Entity B_r
们 I-sent_Entity I_r
太 B-Degree O_d
可 B-Trigger B_v
爱 I-Trigger I_v
了 O O_ul
, B-Cause O_x
那 I-Cause B_r
么 I-Cause I_r
多 I-Cause O_m
人 I-Cause O_n
真 I-Cause B_d
的 I-Cause I_d
相 I-Cause B_v
信 I-Cause I_v
张 I-Cause B_nr
国 I-Cause I_nr
荣 I-Cause I_nr
复 I-Cause B_vn
活 I-Cause I_vn
了 I-Cause O_ul
. I-Cause B_m
. I-Cause I_m
. I-Cause I_m
. I-Cause I_m
. I-Cause I_m
" I-Cause O_x

2 O O_x
, O O_x
。 O O_x
证 O B_n
券 O I_n
市 O I_n
场 O I_n
红 O O_a
周 O B_n
刊 O I_n
: O O_x
生 O B_l
化 O I_l
危 O I_l
机 O I_l
啊 O O_y
当 O O_t
生 O B_vn
活 O I_vn
中 O O_f
遇 O B_v
到 O I_v
挫 O B_n
折 O I_n
的 O O_uj
时 O B_n
间 O I_n
， O O_x
来 O O_v
看 O B_v
看 O I_v
这 O O_r
张 O O_q
图 O B_n
片 O I_n
， O O_x
才 O O_d
知 O B_v
道 O I_v
你 B-sent_Entity O_r
已 O B_d
经 O I_d
很 B-sent_Entity O_zg
幸 B-Trigger B_a
运 I-Trigger I_a
了 O O_ul

3 O O_x
, O O_x
那 B-sent_Entity B_r
天 I-sent_Entity I_r
下 I-sent_Entity B_t
午 I-sent_Entity I_t
没 I-sent_Entity B_v
课 I-sent_Entity I_v
和 I-sent_Entity O_c
璐 I-sent_Entity O_nr
盈 I-sent_Entity O_vg
去 I-sent_Entity O_v
了 I-sent_Entity O_ul
华 I-sent_Entity B_nz
商 I-sent_Entity I_nz
见 I-sent_Entity B_v
到 I-sent_Entity I_v
了 I-sent_Entity O_ul
你 I-sent_Entity B_r
们 I-sent_Entity I_r
那 O O_r
是 O O_v
我 O O_r
来 O B_v
到 O I_v
广 O B_ns
州 O I_ns
最 B-Degree O_d
开 B-Trigger B_v
心 I-Trigger I_v
的 O O_uj
事 O O_n
如 O B_c
果 O I_c
不 O B_c
是 O I_c
晚 O B_t
上 O I_t
要 O O_v
面 O B_v
试 O I_v
我 O O_r
不 O B_v
会 O I_v
离 O B_v
开 O I_v
你 O B_r
们 O I_r
的 O O_uj

0 O O_x
, O O_x
帅 B-Trigger O_a
翻 I-Trigger O_v
了 I-Trigger O_ul
啊 I-Trigger O_y
衣 O B_n
服 O I_n
搭 O O_v
的 O O_uj
也 O O_d
很 O B_a
棒 O I_a
现 O B_n
场 O I_n
摆 O O_v
p O B_eng
o O I_eng
s O I_eng
s O I_eng
， O O_x
星 O B_nz
星 O I_nz
， O O_x
喜 O B_v
欢 O I_v
么 O O_y
？ O O_x
帅 O B_nr
么 O I_nr
？ O O_x

3 O O_x
, O O_x
后 O B_v
退 O I_v
了 O O_ul
太 B-Degree O_d
让 B-Trigger O_v
人 I-Trigger O_n
震 I-Trigger B_v
惊 I-Trigger I_v
了 O O_ul
， O O_x
这 O O_r
是 O O_v
真 O B_d
的 O I_d
吗 O O_y
？ O O_x
1 O B_m
6 O I_m
4 O I_m
. O I_m
7 O I_m
5 O I_m
c O B_eng
m O I_eng
。 O O_x
看 O B_v
看 O I_v
你 O O_r
拖 O O_v
了 O O_ul
后 O B_n
腿 O I_n
么 O O_y
？ O O_x

1 O O_x
, O O_x
" O O_x
真 O B_d
的 O I_d
要 O O_v
骂 O O_v
脏 O B_n
话 O I_n
了 O O_ul
， O O_x
艹 B-Trigger O_zg
你 B-sent_Entity B_r
们 I-sent_Entity I_r
大 I-sent_Entity B_n
爷 I-sent_Entity I_n
！ O O_x
不 O B_df
要 O I_df
再 O O_d
去 O O_v
这 B-sent_Entity B_r
个 I-sent_Entity I_r
鬼 I-sent_Entity O_n
地 I-sent_Entity B_n
方 I-sent_Entity I_n
！ O O_x
那 O B_r
里 O I_r
的 O O_uj
不 O B_c
是 O I_c
人 O O_n
, O O_x
是 O O_v
鬼 O O_n
！ O O_x
比 O O_p
鬼 B-compared_Entity O_n
更 B-Degree O_d
恐 B-Trigger B_v
布 I-Trigger I_v
！ O O_x
" O O_x

0 O O_x
, O O_x
好 B-Degree O_a
得 B-Trigger B_v
意 I-Trigger I_v
啊 O O_zg
~ O O_x
~ O O_x
~ O O_x
体 O B_n
育 O I_n
场 O I_n
里 O O_f
看 O B_v
到 O I_v
的 O O_uj
巨 O B_b
型 O I_b
贵 O B_ns
宾 O I_ns
！ O O_x
忒 B-Degree O_d
可 B-Trigger B_v
爱 I-Trigger I_v
了 O O_ul
！ O O_x
主 O B_n
人 O I_n
表 O B_v
示 O I_v
压 O B_n
力 O I_n
很 O B_a
大 O I_a
（ O O_x
v O B_eng
i O I_eng
a O I_eng
@ O O_x
红 O B_n
薯 O I_n
头 O O_n
） O O_x

2 O O_x
, O O_x
我 O O_r
只 O B_v
能 O I_v
说 O O_v
这 O O_r
截 O O_v
这 O O_r
图 O O_n
的 O O_uj
人 O O_n
抓 O O_v
得 O O_ud
太 O O_d
精 O B_a
确 O I_a
了 O O_ul
这 O O_r
张 O O_q
戳 O O_v
我 O O_r
泪 O B_n
点 O I_n
你 O O_r
眼 O B_n
角 O I_n
的 O O_uj
一 O B_m
滴 O I_m
泪 O O_n
， O O_x
真 O B_d
的 O I_d
我 B-Holder O_r
为 O O_p
你 B-sent_Entity O_r
心 B-Trigger B_a
疼 I-Trigger I_a
。 O O_x
加 O B_v
油 O I_v
， O O_x

3 O O_x
, O O_x
好 B-Degree O_a
可 B-Trigger B_v
怜 I-Trigger I_v
~ O O_x
一 B-sent_Entity B_m
条 I-sent_Entity I_m
江 I-sent_Entity B_n
豚 I-sent_Entity I_n
母 I-sent_Entity B_n
亲 I-sent_Entity I_n
， O O_x
因 B-Cause O_p
产 I-Cause B_n
后 I-Cause I_n
消 I-Cause B_l
化 I-Cause I_l
系 I-Cause I_l
统 I-Cause I_l
疾 I-Cause B_n
病 I-Cause I_n
不 I-Cause B_a
幸 I-Cause I_a
病 I-Cause B_v
逝 I-Cause I_v
， I-Cause O_x
科 B-Holder B_n
研 I-Holder I_n
人 I-Holder I_n
员 I-Holder I_n
非 B-Degree B_d
常 I-Degree I_d
难 B-Trigger B_v
过 I-Trigger I_v
， O O_x
泪 O B_l
流 O I_l
满 O I_l
面 O I_l
。 O O_x

2 O O_x
, O O_x
惊 O B_t
天 O I_t
霹 O B_n
雳 O I_n
啊 O O_zg
· O O_x
· O O_x
· O O_x
· O O_x
· O O_x
真 B-sent_Entity B_d
相 I-sent_Entity I_d
其 O B_d
实 O I_d
比 O O_p
谎 B-compared_Entity B_n
言 I-compared_Entity I_n
还 O O_d
残 B-Trigger B_a
酷 I-Trigger I_a
的 O O_uj
多 B-Degree B_d
得 I-Degree I_d
多 I-Degree I_d
… O O_x
仅 O O_d
此 O O_zg
纪 O B_n
念 O I_n
我 B-Holder O_r
复 B-Trigger B_a
杂 I-Trigger I_a
的 I-Trigger O_uj
心 I-Trigger B_n
情 I-Trigger I_n
！ I-Trigger O_x
失 O B_v
眠 O I_v
i O B_eng
n O I_eng
G O I_eng
~ O O_x

1 O O_x
, O O_x
改 O B_v
名 O I_v
神 O B_n
马 O I_n
的 O O_uj
， O O_x
我 B-Holder O_r
最 O B_f
近 O I_f
最 B-Degree O_d
喜 B-Trigger B_v
欢 I-Trigger I_v
了 O O_ul
。 O O_x
。 O O_x
。 O O_x
不 O B_c
过 O I_c
， O O_x
点 B-Cause B_v
解 I-Cause I_v
我 I-Cause O_r
要 I-Cause O_v
的 I-Cause O_uj
名 I-Cause B_n
字 I-Cause I_n
都 I-Cause O_d
有 I-Cause B_r
人 I-Cause I_r
取 I-Cause O_v
了 I-Cause O_ul
呀 I-Cause O_y
！ I-Cause O_x
！ O O_x
！ O O_x
真 B-Degree O_d
讨 B-Trigger B_v
厌 I-Trigger I_v
！ O O_x

0 O O_x
, O O_x
你 O O_r
要 O B_c
是 O I_c
帮 O O_v
我 O O_r
这 O B_r
样 O I_r
签 O O_v
我 B-Holder O_r
心 B-Property B_n
情 I-Property I_n
也 O O_d
会 O O_v
很 B-Degree B_a
好 B-Trigger I_a
的 O O_uj
。 O O_x
。 O O_x
心 B-Trigger B_n
情 I-Trigger I_n
好 I-Trigger O_a
哑 O O_n
心 B-Trigger B_n
情 I-Trigger I_n
好 I-Trigger O_a
。 O O_x
谢 O O_v
谢 O O_v
汤 O O_n
唯 O O_b
。 O O_x
你 O O_r
也 O O_d
加 O B_v
油 O I_v
。 O O_x

0 O O_x
, O O_x
谢 O B_nr
谢 O I_nr
感 O B_v
谢 O I_v
支 O B_v
持 O I_v
太 B-Degree B_nr
漂 B-Trigger I_nr
亮 I-Trigger I_nr
了 O O_ul
， O O_x
要 O O_v
保 O B_v
护 O I_v
呀 O O_y
! O O_x
分 O B_v
享 O I_v
图 O B_n
片 O I_n
希 O B_v
望 O I_v
我 O B_r
们 O I_r
的 O O_uj
子 O B_nr
孙 O I_nr
后 O I_nr
代 O I_nr
看 O B_v
到 O I_v
的 O O_uj
不 O B_c
是 O I_c
照 O B_n
片 O I_n
极 O B_n
乐 O I_n
鸟 O I_n

2 O O_x
, O O_x
一 O O_m
上 O B_n
线 O I_n
， O O_x
竟 B-sent_Entity B_d
然 I-sent_Entity I_d
发 I-sent_Entity B_v
现 I-sent_Entity I_v
微 I-sent_Entity B_a
博 I-sent_Entity I_a
又 I-sent_Entity O_d
步 I-sent_Entity B_n
入 I-sent_Entity I_n
艰 I-sent_Entity B_a
难 I-sent_Entity I_a
时 I-sent_Entity B_n
期 I-sent_Entity I_n
， O O_x
太 B-Degree O_d
难 B-Trigger B_v
过 I-Trigger I_v
了 O O_ul
~ O O_x
~ O O_x
不 O B_c
过 O I_c
， O O_x
微 O O_a
博 O O_n
确 O B_ad
实 O I_ad
是 O O_v
杀 O B_n
伤 O I_n
力 O I_n
最 O B_a
大 O I_a
的 O O_uj
舆 O B_n
论 O I_n
手 O B_n
段 O I_n
~ O O_x

3 O O_x
, O O_x
很 B-Degree O_d
萌 B-Trigger O_v
咬 O O_v
你 B-sent_Entity O_r
这 O O_r
张 B-Property O_q
嘟 I-Property B_o
嘟 I-Property I_o
的 I-Property O_uj
猫 I-Property O_n
脸 I-Property O_n
！ O O_x
救 O B_vn
命 O I_vn
啊 O O_zg
！ O O_x
它 O O_r
真 O B_d
的 O I_d
咬 O O_v
我 O O_r

2 O O_x
, O O_x
最 B-Degree B_d
最 I-Degree I_d
痛 B-Trigger B_an
苦 I-Trigger I_an
的 O O_uj
还 O B_c
是 O I_c
要 B-sent_Entity O_v
努 I-sent_Entity B_ad
力 I-sent_Entity I_ad
减 I-sent_Entity B_v
肥 I-sent_Entity I_v
， O O_x
一 O B_d
来 O I_d
自 O B_r
己 O I_r
长 O B_a
胖 O I_a
了 O O_ul
不 O B_d
少 O I_d
， O O_x
二 O B_t
来 O I_t
要 O O_v
更 O B_d
加 O I_d
像 O O_v
吸 B-compared_Entity B_v
毒 I-compared_Entity I_v
少 I-compared_Entity B_n
女 I-compared_Entity I_n

0 O O_x
, O O_x
好 B-Degree O_a
可 B-Trigger B_v
爱 I-Trigger I_v
的 O O_uj
女 B-sent_Entity B_n
孩 I-sent_Entity I_n
儿 I-sent_Entity I_n
哈 O O_nr
， O O_x
太 B-Degree B_a
美 B-Trigger I_a
了 O O_ul
。 O O_x
真 B-Trigger B_n
棒 I-Trigger I_n
的 O O_uj
照 B-sent_Entity B_n
片 I-sent_Entity I_n
~ O O_x
转 O O_v
发 O O_v
微 O O_a
博 O O_n
。 O O_x
新 O O_a
的 O O_uj
一 O B_m
周 O I_m
， O O_x
好 O O_a
的 O O_uj
心 O B_n
情 O I_n
！ O O_x

0 O O_x
, O O_x
今 O B_t
天 O I_t
的 O O_uj
天 O B_n
气 O I_n
真 O B_i
不 O I_i
错 O I_i
， O O_x
让 O O_v
人 O O_n
心 B-sent_Entity B_n
情 I-sent_Entity I_n
很 O O_zg
愉 B-Trigger B_a
悦 I-Trigger I_a
！ O O_x
希 O B_v
望 O I_v
下 O B_t
午 O I_t
继 O B_v
续 O I_v
出 O O_v
太 O B_ns
阳 O I_ns
， O O_x
不 O B_df
要 O I_df
再 O O_d
下 O B_v
雨 O I_v
了 O O_ul
。 O O_x

2 O O_x
, O O_x
做 O O_v
重 O B_n
点 O I_n
书 O O_n
的 O O_uj
时 O B_n
候 O I_n
， O O_x
接 O B_nz
二 O I_nz
连 O I_nz
三 O I_nz
地 O O_uv
给 O O_p
媒 O B_n
体 O I_n
朋 O B_n
友 O I_n
发 O B_n
邮 O I_n
件 O I_n
， O O_x
不 B-Trigger B_i
厌 I-Trigger I_i
其 I-Trigger I_i
烦 I-Trigger I_i
地 O O_uv
报 B-sent_Entity B_n
告 I-sent_Entity I_n
最 I-sent_Entity B_nt
新 I-sent_Entity I_nt
进 I-sent_Entity I_nt
展 I-sent_Entity I_nt
的 I-sent_Entity O_uj
时 I-sent_Entity B_n
候 I-sent_Entity I_n
， I-sent_Entity O_x
总 O O_b
有 O B_r
种 O I_r
罪 B-Trigger B_i
恶 I-Trigger I_i
感 I-Trigger I_i
。 O O_x

2 O O_x
, O O_x
有 B-Cause O_v
是 I-Cause O_v
无 I-Cause B_i
所 I-Cause I_i
事 I-Cause I_i
事 I-Cause I_i
的 I-Cause O_uj
一 I-Cause B_m
个 I-Cause I_m
周 I-Cause B_t
末 I-Cause I_t
， I-Cause O_x
真 I-Cause B_d
的 I-Cause I_d
很 I-Cause O_zg
受 I-Cause B_l
不 I-Cause I_l
了 I-Cause I_l
这 I-Cause B_r
种 I-Cause I_r
感 I-Cause B_n
觉 I-Cause I_n
， O O_x
我 B-Holder O_r
恨 B-Trigger O_v
我 B-sent_Entity O_r
自 I-sent_Entity B_r
己 I-sent_Entity I_r
， O O_x
怎 O B_r
么 O I_r
会 O O_v
这 O B_r
样 O I_r
去 O O_v
生 O B_vn
活 O I_vn
呢 O O_y
！ O O_x
！ O O_x
！ O O_x
！ O O_x

3 O O_x
, O O_x
违 B-Cause B_vn
章 I-Cause I_vn
查 I-Cause B_v
询 I-Cause I_v
敢 I-Cause B_d
不 I-Cause I_d
敢 I-Cause I_d
更 I-Cause B_d
新 I-Cause I_d
的 I-Cause O_uj
及 I-Cause B_c
时 I-Cause I_c
点 I-Cause O_q
啊 I-Cause O_y
还 I-Cause O_d
停 I-Cause B_v
留 I-Cause I_v
在 I-Cause O_p
3 I-Cause B_m
0 I-Cause I_m
号 I-Cause B_v
害 O I_v
我 B-Holder O_r
闯 B-sent_Entity B_n
红 I-sent_Entity I_n
灯 I-sent_Entity I_n
的 I-sent_Entity O_uj
疑 B-Trigger B_v
虑 I-Trigger I_v
又 O O_d
要 O O_v
多 O O_m
煎 O B_v
熬 O I_v
一 O B_m
天 O I_m
在 O O_p
白 O B_nr
石 O I_nr
路 O B_nr
闯 O I_nr
好 O B_v
像 O I_v
不 O B_v
会 O I_v
拍 O O_v
吧 O O_y

1 O O_x
, O O_x
我 B-Holder O_r
现 O B_t
在 O I_t
已 O B_d
经 O I_d
可 O B_c
以 O I_c
非 B-Degree B_d
常 I-Degree I_d
淡 B-Trigger B_n
定 I-Trigger I_n
且 O O_c
洒 B-Trigger B_v
脱 I-Trigger I_v
地 O O_uv
放 O B_v
弃 O I_v
一 O B_m
个 O I_m
乃 O B_c
至 O I_c
多 O B_m
个 O I_m
看 B-sent_Entity O_v
了 I-sent_Entity O_ul
一 I-sent_Entity B_m
半 I-sent_Entity I_m
但 I-sent_Entity O_c
无 I-sent_Entity O_v
甚 I-sent_Entity O_d
兴 I-sent_Entity B_n
趣 I-sent_Entity I_n
的 I-sent_Entity O_uj
电 I-sent_Entity B_n
视 I-sent_Entity I_n
剧 I-sent_Entity I_n
啦 O O_y
~ O O_x

0 O O_x
, O O_x
很 B-Degree O_zg
强 B-Trigger B_a
大 I-Trigger I_a
哈 O B_o
哈 O I_o
很 O O_zg
有 O B_a
心 O I_a
很 O O_zg
痛 O B_a
快 O I_a
~ O O_x
菲 O B_ns
律 O I_ns
宾 O I_ns
政 O B_n
府 O I_n
网 O I_n
被 O O_p
我 O B_r
国 O I_r
红 O B_nr
客 O I_nr
黑 O O_a
了 O O_ul
， O O_x
赶 O B_d
紧 O I_d
围 O B_n
观 O I_n

1 O O_x
, O O_x
“ O O_x
你 B-Holder O_r
会 O O_v
不 O B_v
会 O I_v
觉 O B_v
得 O I_v
我 B-sent_Entity O_r
很 B-Degree B_a
烦 B-Trigger I_a
？ O O_x
q O O_x
” O O_x
靠 O O_v
= O O_x
= O O_x
老 B-Holder B_n
娘 I-Holder I_n
最 B-Degree O_d
讨 B-Trigger B_v
厌 I-Trigger I_v
这 B-sent_Entity B_r
样 I-sent_Entity I_r
的 I-sent_Entity O_uj
问 I-sent_Entity B_n
题 I-sent_Entity I_n
。 O O_x
越 O O_d
问 O O_v
不 O O_d
就 O O_d
越 O O_d
让 O O_v
别 O B_r
人 O I_r
觉 O B_v
得 O I_v
你 O O_r
烦 O O_v
。 O O_x
= O O_x
= O O_x

3 O O_x
, O O_x
, B-Cause O_x
连 I-Cause O_nr
短 I-Cause B_n
信 I-Cause I_n
带 I-Cause O_v
敏 I-Cause B_a
感 I-Cause I_a
词 I-Cause O_n
都 I-Cause O_d
发 I-Cause B_v
不 I-Cause I_v
出 I-Cause B_v
去 I-Cause I_v
， O O_x
这 O B_r
个 O I_r
比 O B_d
较 O I_d
强 O B_a
悍 O I_a
了 O O_ul
， O O_x
我 B-Holder O_r
开 O B_v
始 B-sent_Entity I_v
陷 I-sent_Entity B_v
入 I-sent_Entity I_v
被 I-sent_Entity O_p
警 I-sent_Entity B_n
方 I-sent_Entity I_n
定 I-sent_Entity B_n
向 I-sent_Entity I_n
并 I-sent_Entity O_c
随 I-sent_Entity B_d
时 I-sent_Entity I_d
被 I-sent_Entity O_p
传 I-sent_Entity B_v
唤 I-sent_Entity I_v
的 O O_uj
恐 B-Trigger B_an
惧 I-Trigger I_an
中 O O_f
。 O O_x
。 O O_x
。 O O_x
。 O O_x

1 O O_x
, O O_x
真 O B_d
的 O I_d
是 O O_v
很 B-Degree B_n
漂 B-Trigger I_n
亮 I-Trigger I_n
， O O_x
下 O B_t
次 O I_t
谁 O O_r
陪 O O_v
俺 O O_r
一 O B_m
起 O I_m
去 O O_v
！ O O_x
一 O B_m
线 O I_m
江 O B_n
景 O I_n
尽 O B_l
收 O I_l
眼 O I_l
底 O I_l
「 O O_x
中 O B_ns
欧 O I_ns
1 O B_m
0 O I_m
广 O B_ns
州 O I_ns
聚 O B_n
会 O I_n
」 O O_x

3 O O_x
, O O_x
啊 B-Trigger B_nr
啊 I-Trigger I_nr
啊 I-Trigger I_nr
啊 I-Trigger B_nr
啊 I-Trigger I_nr
啊 I-Trigger I_nr
啊 I-Trigger O_y
啊 I-Trigger O_y
恰 O B_a
似 O I_a
你 O O_r
的 O O_uj
温 O B_a
柔 O I_a
， O O_x
唱 B-sent_Entity O_v
的 O O_uj
真 B-Degree B_d
的 I-Degree I_d
很 I-Degree O_zg
温 B-Trigger B_a
柔 I-Trigger I_a
， O O_x
就 O B_d
是 O I_d
太 O B_n
短 O I_n
了 O O_ul
， O O_x
羡 B-Trigger B_v
慕 I-Trigger I_v
前 B-sent_Entity B_f
面 I-sent_Entity I_f
别 I-sent_Entity B_r
人 I-sent_Entity I_r
能 I-sent_Entity O_v
连 I-sent_Entity B_v
唱 I-sent_Entity I_v
几 I-sent_Entity B_m
首 I-sent_Entity I_m
的 I-sent_Entity O_uj

2 O O_x
, O O_x
。 O O_x
假 O B_c
如 O I_c
放 B-sent_Entity O_v
你 I-sent_Entity O_r
走 I-sent_Entity O_v
能 O O_v
让 O O_v
你 B-Holder O_r
更 B-Degree O_d
幸 B-Trigger B_a
福 I-Trigger I_a
， O O_x
那 O B_r
么 O I_r
我 O O_r
愿 O B_v
意 O I_v
离 O B_v
开 O I_v
！ O O_x
- O O_x
庚 O O_nr
澈 O O_g
板 O B_n
板 O I_n
两 O O_m
心 O B_v
悉 O I_v

1 O O_x
, O O_x
每 O B_r
天 O I_r
最 B-Degree O_d
幸 B-Trigger B_a
福 I-Trigger I_a
的 O O_uj
事 B-sent_Entity O_n
； O O_x
早 O B_t
上 O I_t
买 O O_v
咖 O B_n
啡 O I_n
， O O_x
晚 O B_t
上 O I_t
买 O O_v
面 O B_n
包 O I_n
， O O_x
中 O B_t
午 O I_t
穷 O O_a
发 O B_v
呆 O I_v
。 O O_x
现 O B_t
在 O I_t
最 B-Degree O_d
痛 B-Trigger B_an
苦 I-Trigger I_an
的 O O_uj
事 B-sent_Entity O_n
， O O_x
没 O B_v
饭 O I_v
吃 O O_v
. O B_m
. O I_m
. O I_m

2 O O_x
, O O_x
终 O B_d
于 O I_d
熬 O O_v
到 O O_v
下 O B_v
班 O I_v
了 O O_ul
。 B-sent_Entity O_x
周 I-sent_Entity B_t
五 I-sent_Entity I_t
的 I-sent_Entity O_uj
下 I-sent_Entity B_t
午 I-sent_Entity I_t
总 O B_c
是 O I_c
让 O O_v
人 O O_n
很 B-Degree O_d
折 B-Trigger B_v
磨 I-Trigger I_v
。 O O_x
非 O B_d
常 O I_d
想 O O_v
烤 O O_v
饼 O B_n
干 O I_n
， O O_x
双 O B_t
休 O I_t
日 O I_t
在 O B_r
家 O I_r
烤 O O_v
饼 O B_n
干 O I_n
吃 O O_v
吧 O O_y
， O O_x
今 O B_t
晚 O I_t
就 O O_d
想 O O_v
烤 O O_v
了 O O_ul

0 O O_x
, O O_x
恐 O B_n
惧 O I_n
症 O I_n
. O B_m
. O I_m
. O I_m
. O I_m
. O I_m
（ O O_x
我 O O_r
的 O O_uj
投 O B_vn
资 O I_vn
模 O B_n
型 O I_n
越 O B_d
来 O I_d
越 O I_d
有 O O_v
可 O B_l
操 O I_l
作 O I_l
性 O I_l
了 O O_ul
. O B_m
. O I_m
. O I_m
量 O B_v
化 O I_v
投 O B_vn
资 O I_vn
， O O_x
哈 B-Trigger B_o
哈 I-Trigger I_o
） O O_x

0 O O_x
, O O_x
一 O B_r
切 O I_r
皆 O O_d
有 O O_v
可 O B_v
能 O I_v
这 B-sent_Entity B_r
个 I-sent_Entity I_r
书 I-sent_Entity B_n
签 I-sent_Entity I_n
很 B-Degree O_zg
不 B-Trigger B_a
错 I-Trigger I_a
。 O O_x
希 O B_v
望 O I_v
多 O B_m
一 O I_m
些 O I_m
这 O B_r
样 O I_r
的 O O_uj
书 O B_n
签 O I_n
。 O O_x
多 O B_m
一 O I_m
些 O I_m
全 O B_n
本 O I_n
。 O O_x
爱 O O_v
的 O O_uj
地 O B_s
下 O I_s
教 O B_vn
育 O I_vn
重 O B_a
要 O I_a
书 O B_n
签 O I_n
！ O O_x
阅 O O_vg
后 O O_f
即 O O_v
焚 O O_v
！ O O_x

1 O O_x
, O O_x
最 O B_a
大 O I_a
的 O O_uj
后 O B_n
果 O I_n
就 O B_d
是 O I_d
， O O_x
把 O O_p
读 O B_n
者 O I_n
都 O O_d
整 O O_v
迷 O B_a
糊 O I_a
了 O O_ul
！ O O_x
很 B-Degree O_zg
纠 B-Trigger B_v
结 I-Trigger I_v
， O O_x
到 O B_d
底 O I_d
高 O O_a
不 O O_d
高 O B_b
兴 O I_b
！ O O_x
！ O O_x
！ O O_x
到 O B_d
底 O I_d
高 O O_a
不 O O_d
高 O B_b
兴 O I_b
！ O O_x
！ O O_x
！ O O_x

1 O O_x
, O O_x
, B-Trigger O_x
同 I-Trigger B_n
乐 I-Trigger I_n
！ I-Trigger O_x
本 O B_n
社 O I_n
曾 O B_d
经 O I_d
的 O O_uj
同 O B_n
城 O I_n
外 O B_n
埠 O I_n
记 B-Trigger B_n
者 I-Trigger I_n
节 I-Trigger I_n
快 I-Trigger B_a
乐 I-Trigger I_a
， O O_x
保 O B_v
重 O I_v
身 O B_n
体 O I_n
。 O O_x
另 O O_r
， O O_x
得 O O_ud
很 O O_d
辛 O B_a
苦 O I_a
。 O O_x
。 O O_x
。 O O_x

2 O O_x
, O O_x
宜 B-sent_Entity B_ns
家 I-sent_Entity I_ns
无 B-Trigger B_a
聊 I-Trigger I_a
死 B-Degree O_v
。 O O_x
十 B-Degree B_m
分 I-Degree I_m
纠 B-Trigger B_v
结 I-Trigger I_v
， O O_x
5 O O_m
知 O B_v
复 O I_v
复 O B_v
习 O I_v
好 O O_a
呢 O O_y
， O O_x
但 O O_c
我 O O_r
又 O O_d
5 O O_m
知 O O_v
本 O B_r
书 O I_r
讲 O O_v
乜 O O_nr
窝 O O_n
， O O_x
真 B-Degree B_a
烦 B-Trigger I_a
， O O_x

1 O O_x
, O O_x
猛 O B_n
料 O I_n
生 O B_vn
活 O I_vn
太 B-Degree O_d
平 B-Trigger B_a
淡 I-Trigger I_a
么 O O_y
？ O O_x
假 B-sent_Entity B_t
期 I-sent_Entity I_t
太 B-Degree O_d
乏 B-Trigger B_a
味 I-Trigger I_a
么 O O_y
？ O O_x
那 O O_r
我 O B_r
们 O I_r
就 O O_d
自 O B_r
己 O I_r
加 O B_n
点 O I_n
料 O O_v
。 O O_x
。 O O_x
。 O O_x

0 O O_x
, O O_x
【 O O_x
万 O B_nz
能 O I_nz
的 O O_uj
围 O B_n
脖 O I_n
】 O O_x
很 O B_m
多 O I_m
人 O O_n
都 O O_d
玩 O O_v
。 O O_x
结 O B_n
果 O I_n
愿 O B_v
望 O I_v
已 O O_d
通 O B_p
过 O I_p
实 O B_v
现 O I_v
。 O O_x
微 O O_a
博 O O_n
真 O B_d
的 O I_d
有 B-Trigger O_v
神 I-Trigger B_n
话 I-Trigger I_n
， O O_x
也 O O_d
有 B-Trigger O_v
奇 I-Trigger B_n
迹 I-Trigger I_n
谢 O B_nr
谢 O I_nr
@ O O_x
王 O B_nr
金 O I_nr
波 O I_nr
名 O O_q
天 O B_s
下 O I_s

2 O O_x
, O O_x
这 O B_r
个 O I_r
情 B-sent_Entity B_n
人 I-sent_Entity I_n
节 I-sent_Entity I_n
过 O O_ug
得 O O_ud
真 B-Degree B_d
的 I-Degree I_d
是 I-Degree O_v
很 I-Degree O_d
狼 B-Trigger B_an
狈 I-Trigger I_an
， O O_x
一 O B_m
个 O I_m
人 O O_n
待 O O_v
着 O O_uz
家 O O_q
吃 O O_v
泡 O B_n
面 O I_n
， O O_x
哎 O O_e
… O O_x
… O O_x
我 O O_r
的 O O_uj
“ O O_x
情 O B_n
人 O I_n
” O O_x
呢 O O_y
… O O_x
… O O_x
？ O O_x

2 O O_x
, O O_x
生 B-Trigger B_l
日 I-Trigger I_l
快 I-Trigger I_l
乐 I-Trigger I_l
！ O O_x
享 O B_v
受 O I_v
最 O B_f
后 O I_f
一 O B_m
年 O I_m
2 O O_m
的 O O_uj
时 O B_n
光 O I_n
了 O O_ul
， O O_x
我 O O_r
马 O B_d
上 O I_d
追 O B_v
随 O I_v
你 O O_r
而 O O_c
来 O O_v
！ O O_x

0 O O_x
, O O_x
下 O O_f
夜 O B_n
班 O I_n
， O O_x
被 O O_p
庆 O B_v
生 O I_v
， O O_x
吃 O B_v
饭 O I_v
去 O O_v
。 O O_x
感 B-Trigger B_v
动 I-Trigger I_v
， O O_x
不 O B_a
安 O I_a
。 O O_x
某 O B_r
人 O I_r
真 O B_d
是 O I_d
积 O B_ad
极 O I_ad
， O O_x
是 O B_v
否 O I_v
有 O B_r
些 O I_r
反 O B_d
常 O I_d
？ O O_x

3 O O_x
, O O_x
喜 B-Trigger B_v
欢 I-Trigger I_v
你 B-sent_Entity O_r
的 O O_uj
自 B-Property B_a
由 I-Property I_a
天 I-Property B_n
性 I-Property I_n
！ I-Property O_x
很 B-Degree O_zg
高 B-Trigger B_b
兴 I-Trigger I_b
大 O B_n
家 O I_n
洗 O B_v
翻 O I_v
我 O O_r
的 O O_uj
这 O O_r
一 O B_m
面 O I_m
人 O O_n
嘛 O O_y
羞 O B_a
涩 O I_a
有 O B_r
时 O I_r
来 O O_v
疯 O B_n
儿 O I_n
有 O B_r
时 O I_r
~ O O_x
~ O O_x

0 O O_x
, O O_x
何 O O_r
老 O B_n
师 O I_n
， O O_x
是 O B_l
不 O I_l
是 O I_l
发 O B_v
现 O I_v
微 O B_a
薄 O I_a
很 O O_zg
好 O B_v
玩 O I_v
？ O O_x
这 O B_r
么 O I_r
晚 O I_r
来 O O_v
是 O B_l
不 O I_l
是 O I_l
很 O O_zg
后 O B_v
悔 O I_v
~ O O_x
！ O O_x
哈 B-Trigger B_o
哈 I-Trigger I_o
好 B-Degree O_a
心 B-Trigger B_n
酸 I-Trigger I_n
， O O_x
好 B-Degree O_a
可 B-Trigger B_v
怜 I-Trigger I_v
他 O O_r
在 O O_p
唱 O O_v
水 O B_n
手 O I_n
， O O_x
好 B-Degree O_a
心 B-Trigger B_n
酸 I-Trigger I_n
。 O O_x

0 O O_x
, O O_x
这 B-sent_Entity B_r
个 I-sent_Entity I_r
发 I-sent_Entity B_vn
型 I-sent_Entity I_vn
我 B-Holder O_r
喜 B-Trigger B_v
欢 I-Trigger I_v
， O O_x
比 O O_p
那 B-compared_Entity B_r
个 I-compared_Entity I_r
鸡 I-compared_Entity B_n
毛 I-compared_Entity I_n
掸 I-compared_Entity O_v
好 B-Trigger B_m
多 O I_m
了 O O_ul
， O O_x
哈 O B_o
哈 O I_o
再 O O_d
来 O O_v
一 O B_m
张 O I_m
感 O B_v
谢 O I_v
@ O O_x
造 O B_n
型 O I_n
师 O I_n
阿 O B_nr
林 O I_nr

1 O O_x
, O O_x
什 O B_r
么 O I_r
？ O O_x
！ O O_x
一 B-Cause B_l
大 I-Cause I_l
早 I-Cause I_l
太 I-Cause O_d
受 I-Cause B_v
刺 I-Cause I_v
激 I-Cause I_v
了 I-Cause O_ul
。 O O_x
。 O O_x
。 O O_x
为 O O_p
毛 O O_n
L O B_eng
A O I_eng
D O I_eng
Y O I_eng
G O B_eng
A O I_eng
G O I_eng
A O I_eng
会 O O_v
得 O O_ud
红 O B_n
斑 O I_n
狼 O I_n
疮 O I_n
啊 O O_zg
！ O O_x
？ O O_x
！ O O_x
抓 B-Trigger B_v
狂 I-Trigger I_v
！ O O_x

1 O O_x
, O O_x
这 B-sent_Entity O_r
句 I-sent_Entity O_q
话 I-sent_Entity O_n
我 B-Holder O_r
喜 B-Trigger B_v
欢 I-Trigger I_v
！ O O_x
！ O O_x
！ O O_x
！ O O_x
喂 O O_v
， O O_x
傻 O O_a
B O O_eng
， O O_x
你 O O_r
注 O B_v
定 O I_v
要 O O_v
被 O O_p
逼 O O_v
着 O O_uz
做 O O_v
一 O B_m
个 O I_m
牛 O O_nr
B O O_eng
的 O O_uj
人 O O_n
！ O O_x

0 O O_x
, O O_x
一 O B_m
脸 O I_m
的 O O_uj
： O O_x
我 B-Holder O_r
很 B-Degree O_d
委 B-Trigger B_v
屈 I-Trigger I_v
不 O B_df
要 O I_df
烦 O O_v
我 O O_r
二 B-Cause O_m
饼 I-Cause O_n
持 I-Cause B_vd
续 I-Cause I_vd
闹 I-Cause B_z
别 I-Cause I_z
扭 I-Cause I_z
中 I-Cause O_f
， O O_x
每 O B_r
次 O I_r
J O B_eng
o O I_eng
k O I_eng
e O I_eng
r O I_eng
表 O B_v
示 O I_v
想 O O_v
和 O O_c
二 O B_n
饼 O I_n
谈 O B_vn
谈 O I_vn
， O O_x
二 O O_m
饼 O O_n
都 O O_d
伸 O O_v
爪 O O_ng
相 O B_v
向 O I_v

1 O O_x
, O O_x
这 O B_r
次 O I_r
当 B-Cause B_d
当 I-Cause I_d
送 I-Cause B_v
书 I-Cause I_v
很 I-Cause B_d
快 I-Cause I_d
！ O O_x
周 O B_t
五 O I_t
晚 O B_t
上 O I_t
买 O O_v
， O O_x
今 O B_t
天 O I_t
就 O O_d
收 O B_v
到 O I_v
， O O_x
刚 O B_d
好 O I_d
我 O O_r
在 O B_r
家 O I_r
～ O O_x
恩 O O_nr
， O O_x
很 B-Degree O_zg
满 B-Trigger B_v
意 I-Trigger I_v
！ O O_x

0 O O_x
, O O_x
祝 O O_v
国 O B_t
庆 O I_t
愉 O B_a
快 O I_a
用 O O_p
时 O B_n
间 O I_n
来 O O_v
控 O B_v
制 O I_v
自 O B_r
己 O I_r
！ O O_x
刚 O B_d
刚 O I_d
买 O O_v
了 O O_ul
一 O B_m
块 O I_m
手 O B_n
表 O I_n
， O O_x
虽 O B_c
然 O I_c
不 O B_c
是 O I_c
很 O B_a
好 O I_a
但 O O_c
觉 O B_v
得 O I_v
有 B-Trigger O_v
价 I-Trigger B_n
值 I-Trigger I_n
… O O_x

2 O O_x
, O O_x
莫 B-Cause B_i
名 I-Cause I_i
其 I-Cause I_i
妙 I-Cause I_i
自 I-Cause B_vn
动 I-Cause I_vn
关 I-Cause B_v
注 I-Cause I_v
了 I-Cause O_ul
很 I-Cause B_m
多 I-Cause I_m
人 I-Cause O_n
· I-Cause O_x
· O O_x
· O O_x
· O O_x
我 B-Holder O_r
表 O B_v
示 O I_v
很 B-Degree O_zg
无 B-Trigger B_d
奈 I-Trigger I_d
· O O_x
· O O_x
· O O_x

0 O O_x
, O O_x
昨 B-Cause B_t
晚 I-Cause I_t
在 I-Cause O_p
宿 I-Cause B_n
舍 I-Cause I_n
煮 I-Cause O_v
饺 I-Cause B_n
子 I-Cause I_n
和 I-Cause O_c
汤 I-Cause B_nr
圆 I-Cause I_nr
吃 I-Cause O_v
， I-Cause O_x
几 I-Cause B_m
个 I-Cause I_m
朋 I-Cause B_n
友 I-Cause I_n
在 I-Cause O_p
一 I-Cause B_m
起 I-Cause I_m
， I-Cause O_x
享 I-Cause B_v
受 I-Cause I_v
美 I-Cause B_nz
味 I-Cause I_nz
， O O_x
恩 O O_nr
， O O_x
真 B-Degree B_d
的 I-Degree I_d
很 B-Trigger O_d
好 I-Trigger O_a
， O O_x
开 O B_v
始 O I_v
有 O O_v
想 O B_v
念 O I_v
家 O O_m
的 O O_uj
感 O B_n
觉 O I_n
了 O O_ul

1 O O_x
, O O_x
甜 B-Cause B_n
食 I-Cause I_n
神 I-Cause B_n
马 I-Cause I_n
的 I-Cause O_uj
太 I-Cause O_n
难 I-Cause B_d
以 I-Cause I_d
抗 I-Cause B_v
拒 I-Cause I_v
了 I-Cause O_ul
【 I-Cause O_x
X I-Cause B_eng
O I-Cause I_eng
X I-Cause I_eng
O I-Cause I_eng
美 I-Cause B_n
食 I-Cause I_n
时 I-Cause B_n
间 I-Cause I_n
】 I-Cause O_x
好 B-Trigger O_a
心 I-Trigger B_n
情 I-Trigger I_n
， O O_x
从 O O_p
美 O B_nz
味 O I_nz
的 O O_uj
开 O B_v
始 O I_v
… O O_x
… O O_x

2 O O_x
, O O_x
寂 O B_a
寞 O I_a
是 O O_v
一 O B_m
种 O I_m
另 O B_n
类 O I_n
享 O B_v
受 O I_v
。 O O_x
我 B-Holder O_r
不 O B_df
要 O I_df
寂 O B_a
寞 O I_a
我 O O_r
要 O O_v
孤 O B_a
独 O I_a
我 O O_r
很 O O_d
寂 O B_a
静 O I_a
！ O O_x
寂 O B_a
寞 O I_a
是 O O_v
探 O B_v
索 O I_v
的 O O_uj
开 O B_v
始 O I_v
。 O O_x
我 B-Holder O_r
很 B-Degree O_d
寂 B-Trigger B_a
寞 I-Trigger I_a
。 O O_x

1 O O_x
, O O_x
最 O B_f
近 O I_f
的 O O_uj
体 B-sent_Entity B_n
质 I-sent_Entity I_n
真 O B_d
的 O I_d
是 O O_v
差 B-Trigger O_a
到 O O_v
无 B-Degree B_l
以 I-Degree I_l
复 I-Degree I_l
加 I-Degree I_l
了 O O_ul
， O O_x
刚 B-Cause O_d
生 I-Cause B_t
日 I-Cause I_t
跟 I-Cause O_p
朋 I-Cause B_n
友 I-Cause I_n
吃 I-Cause B_l
完 I-Cause I_l
饭 I-Cause I_l
才 I-Cause O_d
走 I-Cause O_v
了 I-Cause O_ul
两 I-Cause B_m
公 I-Cause I_m
里 I-Cause I_m
就 I-Cause O_d
累 I-Cause O_a
的 I-Cause O_uj
不 I-Cause B_v
行 I-Cause I_v
， I-Cause O_x
头 I-Cause B_n
晕 I-Cause I_n

1 O O_x
, O O_x
最 O B_f
近 O I_f
比 B-Degree B_l
较 I-Degree I_l
烦 B-Trigger I_l
， O O_x
比 B-Degree B_l
较 I-Degree I_l
烦 B-Trigger I_l
！ O O_x
比 B-Degree B_l
较 I-Degree I_l
烦 B-Trigger I_l
烦 B-Trigger B_an
烦 B-Trigger I_an
烦 B-Trigger B_an
烦 B-Trigger I_an

0 O O_x
, O O_x
我 O B_n
心 O I_n
水 O O_n
死 O O_v
了 O O_ul
这 B-sent_Entity O_r
张 I-sent_Entity O_q
。 O O_x
。 O O_x
。 O O_x
。 O O_x
。 O O_x
。 O O_x
。 O O_x
特 O O_d
哥 O B_ns
哥 O I_ns
最 O B_f
近 O I_f
有 O B_v
露 O I_v
肉 O B_n
哥 O I_n
你 O O_r
嘴 O O_n
不 O O_d
大 O O_a
， O O_x
容 O B_n
量 O I_n
倒 O O_v
不 O B_a
小 O I_a
真 O B_d
的 O I_d
超 B-Degree B_b
级 I-Degree I_b
可 B-Trigger B_v
爱 I-Trigger I_v
的 O O_uj
！ O O_x
！ O O_x
！ O O_x
吃 O O_v
? O O_x

0 O O_x
, O O_x
哈 B-Trigger B_o
哈 I-Trigger I_o
哈 I-Trigger I_o
呼 O B_v
呼 O I_v
， O O_x
好 B-Trigger B_a
爽 I-Trigger I_a
， O O_x
泡 B-sent_Entity B_v
澡 I-sent_Entity I_v
神 I-sent_Entity B_n
马 I-sent_Entity I_n
的 I-sent_Entity O_uj
最 B-Degree O_a
开 B-Trigger B_v
心 I-Trigger I_v
了 O O_ul
。 O O_x
。 O O_x
。 O O_x

1 O O_x
, O O_x
这 B-Cause O_r
两 I-Cause B_m
天 I-Cause I_m
火 I-Cause B_n
气 I-Cause I_n
太 I-Cause B_n
重 I-Cause I_n
， I-Cause O_x
疼 I-Cause O_v
死 I-Cause O_v
我 I-Cause O_r
了 I-Cause O_ul
。 O O_x
上 O B_v
火 O I_v
真 O B_d
的 O I_d
好 B-Degree O_a
难 B-Trigger B_v
受 I-Trigger I_v
啊 O O_y
F O O_eng
， O O_x

3 O O_x
, O O_x
今 O B_t
天 O I_t
挺 B-Degree O_d
开 B-Trigger B_v
心 I-Trigger I_v
的 O O_uj
。 O O_x
群 O O_n
， O O_x
你 B-sent_Entity O_r
的 I-sent_Entity O_uj
一 I-sent_Entity B_m
句 I-sent_Entity I_m
话 I-sent_Entity O_n
让 O O_v
人 B-Holder O_n
感 B-Trigger B_v
伤 I-Trigger I_v
了 O O_ul
。 O O_x
“ O O_x
再 O B_d
也 O I_d
回 O O_v
不 O B_v
到 O I_v
最 O B_t
初 O I_t
的 O O_uj
感 O B_n
觉 O I_n
了 O O_ul
。 O O_x
” O O_x

2 O O_x
, O O_x
措 B-Holder O_n
宝 I-Holder B_nr
宝 I-Holder I_nr
。 O O_x
这 O O_r
火 O O_n
怎 O B_r
么 O I_r
会 O O_v
灭 O O_v
呢 O O_y
。 O O_x
“ O O_x
传 O B_v
递 O I_v
火 O B_n
炬 O I_n
时 O O_n
非 B-Degree B_d
常 I-Degree I_d
紧 B-Trigger B_a
张 I-Trigger I_a
， O O_x
生 B-Cause B_v
怕 I-Cause I_v
火 I-Cause B_n
会 I-Cause I_n
熄 I-Cause B_v
灭 I-Cause I_v
。 O O_x
” O O_x
更 O O_d
多 O O_m
详 O B_v
情 O I_v
请 O I_v
见 O O_v

2 O O_x
, O O_x
回 O B_v
复 O I_v
我 O O_r
也 O O_d
遭 O B_n
遇 O I_n
了 O O_ul
困 O B_an
难 O I_an
。 O O_x
亲 O B_a
爱 O I_a
的 O O_uj
， O O_x
最 O B_f
近 O I_f
大 O B_n
家 O I_n
不 O B_i
如 O I_i
意 O I_i
的 O O_uj
还 O O_d
真 O B_d
多 O I_d
， O O_x
我 B-Holder O_r
也 O O_d
难 B-Trigger B_v
受 I-Trigger I_v
。 O O_x
帮 B-sent_Entity B_v
不 I-sent_Entity I_v
上 I-sent_Entity I_v
忙 I-sent_Entity I_v
。 O O_x
异 B-Degree B_d
常 I-Degree I_d
的 I-Degree O_uj
难 B-Trigger B_v
受 I-Trigger I_v

1 O O_x
, O O_x
今 O B_t
天 O I_t
一 O B_m
天 O I_m
的 O O_uj
行 O B_n
程 O I_n
还 O O_d
忙 O O_v
过 O O_ug
上 O B_v
班 O I_v
， O O_x
不 O B_c
过 O I_c
很 O O_zg
充 O B_ad
实 O I_ad
， O O_x
不 O B_c
过 O I_c
最 B-Degree O_d
开 B-Trigger B_v
心 I-Trigger I_v
晚 O B_t
上 O I_t
的 O O_uj
一 O O_m
小 O B_n
时 O I_n
， O O_x
小 O B_nr
可 O I_nr
爱 O I_nr
， O O_x
可 O B_v
爱 O I_v
！ O O_x
！ O O_x
！ O O_x
！ O O_x

2 O O_x
, O O_x
真 B-Degree O_d
怀 B-Trigger B_v
疑 I-Trigger I_v
我 B-Holder O_r
是 O O_v
最 B-Property B_a
苦 I-Property I_a
的 I-Property O_uj
公 I-Property B_n
务 I-Property I_n
员 I-Property I_n
， O O_x
加 B-Cause B_v
班 I-Cause I_v
到 I-Cause O_v
现 I-Cause B_t
在 I-Cause I_t
。 O O_x
。 O O_x
。 O O_x
明 B-Cause B_t
天 I-Cause I_t
的 I-Cause O_uj
世 I-Cause B_nr
博 I-Cause I_nr
计 I-Cause B_n
划 I-Cause I_n
再 I-Cause B_d
度 I-Cause I_d
搁 I-Cause B_v
浅 I-Cause I_v
。 O O_x
。 O O_x
。 O O_x

0 O O_x
, O O_x
太 B-Degree O_d
好 B-Trigger B_v
玩 I-Trigger I_v
了 O O_ul
， O O_x
大 O B_n
家 O I_n
都 O O_d
来 O B_u
看 O I_u
， O O_x
一 O B_d
定 O I_d
要 O B_n
点 O I_n
开 O B_v
看 O I_v
哪 O O_r
【 O O_x
微 O O_a
博 O O_n
热 O B_n
点 O I_n
转 O B_vn
播 O I_vn
】 O O_x
喝 O B_l
醉 O I_l
酒 O I_l
的 O O_uj
女 O B_n
生 O I_n
真 O O_d
可 O B_c
怕 O I_c
！ O O_x

3 O O_x
, O O_x
我 B-Holder O_r
真 B-Degree B_d
的 I-Degree I_d
很 I-Degree O_zg
害 B-Trigger B_v
怕 I-Trigger I_v
接 O B_v
到 O I_v
朋 O B_n
友 O I_n
酒 O B_t
后 O I_t
打 O B_v
来 O I_v
的 O O_uj
电 O B_n
话 O I_n
… O O_x
… O O_x

2 O O_x
, O O_x
给 B-Cause O_p
我 I-Cause O_r
妹 I-Cause B_n
妹 I-Cause I_n
个 I-Cause O_q
面 I-Cause B_n
子 I-Cause I_n
行 I-Cause O_v
不 I-Cause O_d
孙 I-Cause B_nrfg
睿 I-Cause I_nrfg
没 I-Cause B_v
回 I-Cause I_v
我 I-Cause O_r
的 I-Cause O_uj
留 I-Cause B_v
言 I-Cause I_v
， I-Cause O_x
我 B-Holder O_r
很 B-Degree O_d
不 B-Negation O_d
开 B-Trigger B_v
心 I-Trigger I_v
。 O O_x

2 O O_x
, O O_x
【 O O_x
哈 O B_nrt
密 O I_nrt
同 O O_p
城 O O_n
精 O B_n
彩 O I_n
围 O B_n
脖 O I_n
】 O O_x
明 B-Cause B_t
天 I-Cause I_t
又 I-Cause O_d
要 I-Cause O_v
赚 I-Cause B_v
钱 I-Cause I_v
了 I-Cause O_ul
， O O_x
太 B-Degree O_n
d O O_eng
激 B-Trigger B_a
动 I-Trigger I_a
了 O O_ul
… O O_x
… O O_x
明 B-sent_Entity B_t
天 I-sent_Entity I_t
又 I-sent_Entity O_d
要 I-sent_Entity O_v
上 I-sent_Entity B_v
班 I-sent_Entity I_v
了 I-sent_Entity O_ul
， O O_x
太 B-Degree O_d
可 B-Trigger B_c
怕 I-Trigger I_c
了 O O_ul
。 O O_x
。 O O_x

2 O O_x
, O O_x
昨 O B_t
晚 O I_t
吃 O B_l
完 O I_l
饭 O I_l
回 O B_n
家 O I_n
后 O O_f
就 O O_d
流 O B_n
鼻 O I_n
血 O I_n
， O O_x
把 O O_p
自 B-sent_Entity B_r
己 I-sent_Entity I_r
吓 B-Trigger B_v
一 I-Trigger I_v
跳 I-Trigger I_v
， O O_x
今 O B_t
天 O I_t
很 B-Degree O_d
不 B-Negation O_d
舒 B-Trigger B_a
服 I-Trigger I_a
看 O B_v
来 O I_v
真 O B_d
的 O I_d
要 O O_v
生 O B_n
病 O I_n
了 O O_ul

2 O O_x
, O O_x
人 O B_n
民 O I_n
还 O O_d
需 O B_v
要 O I_v
经 O B_n
济 O I_n
适 O B_v
用 O I_v
坟 O O_n
。 O O_x
比 O O_p
房 B-compared_Entity B_j
市 I-compared_Entity I_j
还 O O_d
疯 B-Trigger B_a
狂 I-Trigger I_a
的 O O_uj
葬 B-sent_Entity B_n
市 I-sent_Entity I_n
彻 O B_ad
底 O I_ad
让 O O_v
中 O B_ns
国 O I_ns
人 O O_n
死 O B_i
无 O I_i
葬 O I_i
身 O I_i
之 O I_i
地 O I_i
！ O O_x
人 O B_n
民 O I_n
需 O B_v
要 O I_v
廉 O B_n
租 O I_n
坟 O O_n

3 O O_x
, O O_x
默 B-Trigger B_a
哀 I-Trigger I_a
， O O_x
， O O_x
最 O B_f
近 O I_f
一 O B_d
直 O I_d
默 B-Trigger B_a
哀 I-Trigger I_a
， O O_x
搞 O O_v
得 O O_ud
我 B-Holder O_r
都 O O_d
忧 B-Trigger B_a
郁 I-Trigger I_a
了 O O_ul

3 O O_x
, O O_x
为 O B_r
啥 O I_r
我 B-Holder O_r
都 O O_d
是 O O_v
倒 B-Trigger B_a
霉 I-Trigger I_a
太 B-Degree O_d
强 I-Degree O_a
了 O O_ul
， B-sent_Entity O_x
按 I-sent_Entity B_p
了 I-sent_Entity I_p
两 I-sent_Entity B_m
次 I-sent_Entity I_m
， I-sent_Entity O_x
一 I-sent_Entity B_m
个 I-sent_Entity I_m
高 I-sent_Entity B_b
兴 I-sent_Entity I_b
， I-sent_Entity O_x
一 I-sent_Entity B_m
个 I-sent_Entity I_m
是 I-sent_Entity O_v
发 I-sent_Entity B_v
呆 I-sent_Entity I_v
。 I-sent_Entity O_x
。 I-sent_Entity O_x
。 I-sent_Entity O_x
→ O O_x
点 O B_v
击 O I_v
图 O B_n
片 O I_n
→ O O_x
查 O B_v
看 O I_v
大 O B_n
图 O I_n
→ O O_x
按 O O_p
E O B_eng
s O I_eng
c O I_eng

2 O O_x
, O O_x
有 O B_v
钱 O I_v
的 O O_uj
一 O B_j
比 O I_j
希 O B_v
望 O I_v
我 O O_r
以 O B_f
后 O I_f
也 O O_d
能 O O_v
弄 O O_v
个 O O_q
我 B-Holder O_r
心 O B_n
目 O I_n
中 O O_f
那 O B_r
么 O I_r
浪 B-Trigger B_a
漫 I-Trigger I_a
的 O O_uj
婚 B-sent_Entity B_n
礼 I-sent_Entity I_n
给 O O_p
我 O O_r
的 O O_uj
爱 O B_n
人 O I_n
中 O O_f
大 O B_n
校 O I_n
花 O O_v
遭 O O_v
“ O O_x
人 O O_n
肉 O O_n
” O O_x
豪 O B_a
华 O I_a
婚 O B_n
礼 O I_n
视 O B_n
频 O I_n
疯 O O_v
传 O O_n

1 O O_x
, O O_x
最 B-Degree O_d
幽 B-Trigger B_a
默 I-Trigger I_a
省 B-sent_Entity B_n
部 I-sent_Entity I_n
级 I-sent_Entity I_n
贪 I-sent_Entity B_n
官 I-sent_Entity I_n
王 I-sent_Entity B_nr
华 I-sent_Entity I_nr
元 I-sent_Entity I_nr
与 O O_p
“ O O_x
妹 O B_n
妹 O I_n
” O O_x
的 O O_uj
惊 O O_a
心 O B_n
情 O I_n
事 O O_n

0 O O_x
, O O_x
一 O B_m
声 O I_m
叹 O B_v
息 O I_v
~ O O_x
( O O_x
这 O O_r
表 B-sent_Entity B_n
情 I-sent_Entity I_n
是 O B_l
不 O I_l
是 O I_l
很 B-Degree O_d
配 B-Trigger O_v
) O O_x
1 O B_m
1 O I_m
月 O O_m
1 O B_m
1 O I_m
日 O O_m
， O O_x
是 O O_v
光 O O_n
混 O O_v
的 O O_uj
请 O B_n
举 O I_n
手 O I_n
。 O O_x

3 O O_x
, O O_x
回 O B_n
家 O I_n
惊 O B_n
闻 O I_n
初 O B_t
四 O I_t
时 O O_n
班 O B_n
主 O I_n
任 O I_n
我 B-Holder O_r
比 B-Degree B_d
较 I-Degree I_d
喜 B-Trigger B_v
欢 I-Trigger I_v
的 O O_uj
一 B-sent_Entity B_m
个 I-sent_Entity I_m
人 I-sent_Entity O_n
现 O B_t
在 O I_t
爸 B-Cause B_n
爸 I-Cause I_n
的 I-Cause O_uj
同 I-Cause B_n
事 I-Cause I_n
前 I-Cause B_t
天 I-Cause I_t
出 I-Cause B_i
车 I-Cause I_i
祸 I-Cause I_i
去 I-Cause B_t
世 I-Cause I_t
了 I-Cause O_ul
。 O O_x
哭 O O_v
、 O O_x
、 O O_x
、 O O_x
c O O_x
、 O O_x
、 O O_x

1 O O_x
, O O_x
哇 B-Trigger O_y
靠 I-Trigger O_v
~ O O_x
越 O O_d
想 O O_v
越 O O_d
生 B-Trigger B_n
气 I-Trigger I_n
。 O O_x
。 O O_x
。 O O_x
某 O B_r
人 O I_r
你 O O_r
到 O B_d
底 O I_d
会 O O_v
不 O B_v
会 O I_v
说 O O_v
人 O O_n
话 O O_n
啊 O O_y
？ O O_x

1 O O_x
, O O_x
哈 B-Trigger B_o
哈 I-Trigger I_o
马 O B_d
上 O I_d
开 O B_v
始 O I_v
啦 O O_y
. O O_m
段 O O_q
喧 O O_vg
是 O O_v
解 O B_v
说 O I_v
. O O_m
我 B-Holder O_r
比 B-Degree B_d
较 I-Degree I_d
喜 B-Trigger B_v
欢 I-Trigger I_v
他 B-sent_Entity O_r
荷 B-sent_Entity B_ns
兰 I-sent_Entity I_ns
加 O O_v
