# Supplementary material for: DDSUD: dynamically detecting subsequence uncertainty and diversity for active learning in imbalanced Chinese sentiment analysis
Source: PeerJ Comput Sci. 2025 Aug 11;11:e3091. doi: 10.7717/peerj-cs.3091 (PMC12453870; doi:10.7717/peerj-cs.3091)
Supplement: Supplemental Information 1 [file peerj-cs-11-3091-s001.zip › datasets/jyb/test_new.txt]

没 O I_i
吃 O I_i
呢 O O_x
！ O O_r
晚 O B_n
上 O I_n
吃 O O_uj
的 O O_y
牛 O O_x
肉 O O_r
面 O O_v
， O O_x
你 O B_n
呢 O I_n
？ O O_n

哇 B-Trigger O_v
噻 I-Trigger B_a
原 O I_a
来 O O_x
我 B-Holder O_x
的 I-Holder O_x
女 I-Holder O_d
神 I-Holder O_d
也 O O_v
喜 B-Trigger O_y
欢 I-Trigger O_x
小 B-sent_Entity B_t
玲 I-sent_Entity I_t
老 I-sent_Entity O_v
师 I-sent_Entity O_uj
为 I-sent_Entity B_n
演 I-sent_Entity I_n
唱 I-sent_Entity I_n
会 I-sent_Entity O_x
节 I-sent_Entity O_r
食 I-sent_Entity O_y
中 O O_x
， O O_x
精 O B_l
神 O I_l
食 O B_d
粮 O I_d
更 O O_r
不 O O_uj
可 O B_n
缺 O I_n
～ O O_d
一 O B_v
直 O I_v
喜 B-Trigger B_nr
欢 I-Trigger I_nr
小 B-sent_Entity B_n
玲 I-sent_Entity I_n
姐 I-sent_Entity O_p
的 I-sent_Entity B_n
音 I-sent_Entity I_n
乐 I-sent_Entity I_n
。 O B_n
@ O I_n
黄 O O_f
韻 O O_x
玲 O B_i

不 O I_i
容 O I_i
易 O O_d
， O B_v
但 O I_v
可 O O_v
以 O O_x
努 O B_d
力 O I_d
做 O B_v
自 O I_v
己 O B_nr
如 O I_nr
果 O I_nr
有 O O_uj
一 O B_n
天 O I_n
， O O_x
我 O O_x
可 O B_nr
以 O I_nr
自 O I_nr
己 O O_x
选 O O_d
择 O B_a
自 O I_a
己 O O_x
的 O O_c
生 O B_c
活 O I_c
该 O B_ad
有 O I_ad
多 O O_v
好 O B_r
。 O I_r
。 O B_c
。 O I_c
。 O O_v
那 B-Holder B_m
时 I-Holder I_m
的 I-Holder O_x
自 I-Holder O_r
己 I-Holder B_c
才 O I_c
是 O B_r
最 B-Degree I_r
开 B-Trigger B_v
心 I-Trigger I_v
， O B_r
真 O I_r
实 O O_uj
的 O B_vn
。 O I_vn
。 O O_r

你 O O_m
现 O O_a
在 O O_x
红 O O_x
的 O O_x
发 O O_x
烫 O B_r
啊 O I_r
， O O_uj
读 O B_r
者 O I_r
都 O O_d
要 O O_v
借 O O_d
你 O B_v
的 O I_v
书 O O_x
看 O B_d
啊 O I_d
， O O_uj
希 B-Trigger O_x
望 I-Trigger O_x
你 B-sent_Entity O_x
加 O O_r
把 O B_t
劲 O I_t
写 O O_a
出 O O_uj
更 B-Degree B_v
好 I-Degree I_v
的 O O_y
书 O O_x

一 O I_n
个 O O_d
人 O O_v
的 O O_v
性 O O_r
格 O O_uj
和 O O_n
习 O O_v
惯 O O_y
是 O O_x
很 O B_v
难 O I_v
改 O O_r
变 O B_v
的 O I_v
， O I_v
如 O B_v
果 O I_v
想 O B_d
改 O I_d
变 O O_uj
， O O_n
那 O O_x
肯 O B_m
定 O I_m
是 O O_n
一 O O_uj
件 O B_n
很 O I_n
痛 B-Trigger O_c
苦 I-Trigger B_n
的 O I_n
事 B-sent_Entity O_v
。 O O_d
虽 O O_a
然 O B_v
是 O I_v
这 O O_uj
样 O O_x
， O B_c
但 O I_c
在 O O_v
很 O B_v
多 O I_v
时 O O_x
候 O O_r
， O B_v
我 O I_v
们 O O_v
必 O B_m
须 O I_m
要 O O_zg
改 O B_an
变 O I_an
自 O O_uj
己 O O_n
。 O O_x

为 O I_c
破 O O_v
雪 O B_r
转 O I_r
我 O O_x
是 O O_c
背 O O_p
景 O B_m
， O I_m
跟 O B_n
黄 O I_n
妈 O O_x
妈 O B_r
唠 O I_r
嗑 O B_d
呢 O I_d
。 O O_v
她 O B_v
说 O I_v
成 O B_r
都 O I_r
之 O O_x
行 O O_x
很 B-Degree O_p
开 B-Trigger B_n
心 I-Trigger I_n
， O O_v
昨 O O_r
晚 O O_v
的 O B_n
演 O I_n
出 O O_x
很 B-Degree O_p
棒 B-Trigger O_ns
！ O B_n
晓 O I_n
明 O B_v
的 O I_v
表 O O_y
现 O O_x
也 O O_r
非 B-Degree O_v
常 I-Degree B_ns
好 B-Trigger I_ns
！ O B_r
再 O I_r
发 O O_d
一 O B_v
老 O I_v
猫 O O_x
的 O B_t
！ O I_t

回 O B_v
复 O I_v
我 O B_a
不 O I_a
困 O O_x
。 O B_nr
。 O I_nr
唉 B-Negation O_uj
这 B-Cause B_v
几 I-Cause I_v
天 I-Cause O_d
有 I-Cause B_d
点 I-Cause I_d
失 I-Cause O_a
眠 I-Cause O_x
。 I-Cause O_d

说 B-Trigger I_vn
得 I-Trigger B_n
对 I-Trigger I_n
！ I-Trigger O_uj
爱 O O_x
单 O O_x
位 O B_v
， O I_v
不 O O_r
等 O O_d
于 O O_an
爱 O O_x
领 O O_x
导 O O_e
。 O O_r
因 O B_m
为 O I_m
， O B_n
领 O I_n
导 O B_v
太 B-Degree I_v
独 O O_x
裁 O O_x
。 O B_v
喜 O I_v
欢 O I_v
谁 O O_x
， O O_v
不 O B_n
行 O I_n
也 O O_x
行 O O_d
， O B_v
不 O I_v
喜 O O_v
欢 O B_n
谁 O I_n
， O O_x
你 O B_c
行 O I_c
也 O O_x
不 O B_n
行 O I_n
！ O O_d
爱 O B_v
国 O I_v
家 O O_x
， O B_v
不 O I_v
等 O O_r
于 O O_x
爱 O B_v
朝 O I_v
庭 O O_d

好 B-Degree O_x
得 B-Trigger O_d
意 I-Trigger B_v
啊 O I_v
。 O O_r
。 O O_x
一 O O_r
见 O O_v
到 O O_d
就 O B_v
想 O I_v
锡 O O_x
淡 O O_v
佢 O B_n
地 O I_n
了 O O_x
~ O O_d
~ O B_v
天 O I_v
啊 O O_v
， O B_n
太 B-Degree I_n
可 B-Trigger O_x
爱 I-Trigger O_a
了 O B_v
吧 O I_v
， O O_zg
好 O O_x
想 O O_x
锡 O O_m
佢 O B_v
地 O I_v
啊 O O_d
！ O O_v
！ O O_n
！ O O_a
只 O O_y
想 O O_uv
善 O O_ul
良 O O_x
地 O O_x
亲 O O_q
两 O O_y
口 O O_x
o O O_d
^ O B_v
^ O I_v
o O O_ul

太 B-Degree O_x
太 I-Degree O_a
太 I-Degree O_v
、 O O_n
、 O O_y
. O O_uv
. O O_y
. O O_x
. O O_x
太 B-Degree O_x
敬 B-Trigger O_d
业 I-Trigger O_v
了 O B_a
、 O I_a
心 B-Trigger B_n
疼 I-Trigger I_n
的 O B_m
啊 O I_m
. O O_x
. O O_x
. O O_x
（ O O_x
P O O_x
s O B_n
： O I_n
遥 O O_d
童 O O_x
鞋 O O_x
， O B_m
你 O I_m
这 O I_m
图 O I_m
图 O O_n
太 O B_n
太 O I_n
太 O O_ul
太 O O_x
不 O B_a
清 O I_a
了 O O_uj
） O O_y
朵 O B_m
姐 O I_m
真 O I_m
的 O O_x
太 O B_eng
太 O I_eng
太 O O_x
… O O_ag

终 B-Cause I_nr
于 I-Cause O_x
做 I-Cause O_r
好 I-Cause O_r
了 I-Cause O_n
自 I-Cause O_n
己 I-Cause B_n
专 I-Cause I_n
属 I-Cause B_n
的 I-Cause I_n
围 I-Cause O_d
脖 I-Cause O_a
模 I-Cause O_ul
板 I-Cause O_x
， O O_q
W B-Trigger O_n
O I-Trigger B_d
W I-Trigger I_d
！ O B_n
h B-Trigger I_n
a I-Trigger O_d
p I-Trigger O_x
p I-Trigger O_x
y I-Trigger B_d
！ O I_d
以 O B_v
后 O I_v
定 O O_ul
期 O B_r
更 O I_r
换 O B_n
， O I_n
也 O O_uj
锻 O B_n
炼 O I_n
下 O B_n
我 O I_n
的 O O_x
P O B_eng
S O I_eng
技 O I_eng
术 O O_x
， O B_eng
周 B-Trigger I_eng
末 I-Trigger I_eng
快 I-Trigger I_eng
乐 I-Trigger I_eng
~ O O_x

… O I_f
… O B_vn
小 O I_vn
四 O B_v
同 O I_v
学 O O_x
生 O O_d
日 O B_v
快 O I_v
乐 O O_f
！ O O_r
六 O O_uj
六 O B_eng
大 O I_eng
顺 O B_n
！ O I_n
真 O O_x
是 O B_t
好 O I_t
日 O B_a
子 O I_a
啊 O O_x
… O O_x
… O O_x
这 O O_x
次 O B_nr
的 O I_nr
温 O B_n
泉 O I_n
之 O B_l
旅 O I_l
太 B-Degree I_l
惊 B-Trigger I_l
悚 I-Trigger O_x
了 O B_m
， O I_m
我 O B_nz
慢 O I_nz
慢 O O_x
爆 O B_d
料 O I_d
p O B_l
p O I_l
s O I_l
， O O_zg
我 O O_x
2 O O_x
7 O B_r
岁 O I_r
了 O O_uj

商 O I_nr
家 O O_u
哈 O O_n
哈 O O_d
世 O B_a
界 O I_a
杯 O O_ul
开 O O_x
幕 O O_r
， O B_d
谁 B-Holder I_d
最 B-Degree B_n
高 B-Trigger I_n
兴 I-Trigger B_eng
？ O I_eng
】 O I_eng

是 O O_r
松 O B_m
鼠 O I_m
我 O O_m
猜 O O_ul
是 O O_x
老 O B_n
鼠 O I_n
… O B_o
… O I_o
: O B_nz
惊 O I_nz
奇 O I_nz
发 O B_v
现 O I_v
世 O O_x
界 O O_r
上 O O_d
最 B-Degree B_b
小 B-Trigger I_b
的 O O_x
恐 B-sent_Entity O_x
龙 I-sent_Entity O_x

凹 O B_n
凸 O I_n
姐 O O_r
， O O_v
眼 O O_v
不 O B_n
见 O I_n
心 O O_x
不 O O_x
烦 O O_x
。 O B_a
我 O I_a
很 O B_v
自 O I_v
觉 O B_n
的 O I_n
看 O O_f
到 O B_a
右 O I_a
边 O O_uj
去 O B_nz
了 O I_nz
看 O O_x
图 O B_n
说 O I_n
话 O O_n
， O O_x
这 B-sent_Entity B_l
位 I-sent_Entity I_l
阿 I-sent_Entity I_l
姨 I-sent_Entity B_i
身 B-Property I_i
材 I-Property I_i
很 B-Degree O_x
好 B-Trigger O_r
， O O_d
旁 O B_d
边 O I_d
的 O O_uj
人 O B_v
目 O I_v
不 O B_f
斜 O I_f
视 O O_v
， O O_ul
镇 O B_v
定 O I_v
自 O B_v
若 O I_v
。 O O_x
。 O B_rz
。 O I_rz

o O I_nr
h O B_n
m O I_n
y O O_d
l O O_a
a O O_x
d O B_f
y O I_f
g O O_uj
a O O_n
g O B_l
a O I_l
. O I_l
. O I_l
. O O_x
微 B-sent_Entity B_i
博 I-sent_Entity I_i
很 B-Degree I_i
强 B-Trigger I_i
大 I-Trigger O_x
， O O_x
看 O O_x
看 O O_x
心 B-Property B_eng
情 I-Property I_eng
好 B-Trigger I_eng
很 I-Trigger I_eng
多 I-Trigger I_eng
原 O I_eng
来 O I_eng
男 O I_eng
人 O I_eng
有 O I_eng
了 O I_eng
刘 O I_eng
海 O B_m
， O I_m
老 O I_m
汉 O B_a
能 O I_a
变 O O_d
花 O B_a
美 O I_a
男 O O_x
。 O B_v
。 O I_v
。 O B_n
( O I_n
投 O O_a
稿 O B_m
) O I_m

办 B-Cause I_d
公 I-Cause B_n
室 I-Cause I_n
真 I-Cause O_v
的 I-Cause O_ul
太 I-Cause B_nr
安 I-Cause I_nr
静 I-Cause O_x
了 I-Cause B_nr
， I-Cause I_nr
只 I-Cause O_v
有 I-Cause O_v
我 I-Cause B_nr
一 I-Cause I_nr
个 I-Cause I_nr
人 I-Cause O_x
， O O_x
于 O O_x
是 O O_x
我 B-Holder B_n
可 O I_n
以 O O_x
很 B-Degree O_x
嚣 B-Trigger B_n
张 I-Trigger I_n
地 O I_n
把 O B_d
电 O I_d
脑 O B_nr
的 O I_nr
声 O I_nr
音 O O_ul
开 O O_x
到 O B_c
最 O I_c
大 O O_r
， O B_m
用 O I_m
耳 O O_n
机 O O_x
放 O B_c
出 O I_c
来 O O_r
的 O B_c
声 O I_c
音 O O_zg
听 O B_a
李 O I_a
宇 O O_uv
春 O O_p
的 O B_n
歌 O I_n
。 O O_uj

魏 O I_n
其 O O_v
他 O O_v
的 O B_a
有 O I_a
点 O O_x
太 O O_p
。 O B_n
。 O I_n
。 O O_v
哈 B-Trigger B_v
哈 I-Trigger I_v
， O O_uj
发 O B_n
现 O I_n
一 O O_v
个 O B_nr
好 O I_nr
玩 O I_nr
的 O O_uj
东 O O_n
西 O O_x
， O O_x
历 O O_nr
代 O B_r
妇 O I_r
女 O O_uj
唇 O B_n
妆 O I_n
样 O O_d
式 O O_x
图 O O_x
， O O_x
当 O B_o
～ O I_o
当 O O_x
～ O B_v
当 O I_v
～ O B_m
当 O I_m
你 O B_v
喜 O I_v
欢 O O_uj
哪 O B_ns
个 O I_ns
朝 O O_x
代 O B_n
的 O I_n
？ O B_n

很 O O_ng
有 O O_ng
节 O B_n
奏 O I_n
感 O O_n
， O O_x
哇 B-Trigger O_t
哈 I-Trigger O_x
哈 I-Trigger O_t
哈 I-Trigger O_x
真 B-Degree O_t
开 B-Trigger O_x
心 I-Trigger O_p
！ O O_r
看 O B_v
得 O I_v
我 B-Holder B_r
也 O I_r
好 B-Degree B_n
开 B-Trigger I_n
心 I-Trigger O_uj
！ O O_x
· O O_x
· O O_d
· O O_v
超 B-Degree B_n
级 I-Degree I_n
搞 B-Trigger I_n
笑 I-Trigger O_x
的 O O_y
四 B-sent_Entity B_o
胞 I-sent_Entity I_o
胎 I-sent_Entity I_o
B I-sent_Entity O_d
a I-sent_Entity B_v
b I-sent_Entity I_v
y I-sent_Entity O_x
（ O B_v
又 O I_v
看 O O_r
见 O B_y
了 O I_y
. O B_v
分 O I_v
享 O O_x
快 O O_x
乐 O O_x
吧 O O_x
！ O B_b
） O I_b

有 O I_v
时 O O_uj
候 O B_n
天 O I_n
冷 O I_n
或 O B_eng
天 O I_eng
阴 O I_eng
也 O I_eng
会 O O_x
影 O O_d
响 O B_v
到 O I_v
人 O O_ul
的 O O_m
心 O B_v
情 O I_v
， O B_a
所 O I_a
以 O O_y
， O O_x
大 O O_x
家 O O_x
也 O B_l
要 O I_l
注 O I_l
意 O B_ns
心 O I_ns
灵 O O_c
的 O B_ns
保 O I_ns
暖 O O_d
啊 O O_v
！ O B_vn
天 O I_vn
越 O O_v
来 O O_n
越 O O_uj
冷 O B_n
了 O I_n
， O O_x
大 B-Trigger B_c
家 I-Trigger I_c
注 I-Trigger O_x
意 I-Trigger B_n
身 I-Trigger I_n
体 I-Trigger O_d
哦 I-Trigger O_v
！ I-Trigger B_v

" O B_n
★ O I_n
《 O O_uj
灌 O B_v
篮 O I_v
高 O O_zg
手 O O_x
》 O O_q
迷 O B_d
必 O I_d
备 O I_d
收 O O_a
藏 O O_ul
品 O O_x
! O B_n
手 O I_n
绘 O B_v
Q O I_v
版 O B_n
全 O I_n
体 O O_zg
成 O O_x
员 O O_x
( O O_x
v O O_x
i O O_x
a O B_n
我 B-Holder I_n
也 O I_n
很 B-Degree I_n
喜 B-Trigger O_x
欢 I-Trigger O_v
看 B-sent_Entity B_v
, O I_v
就 O B_n
是 O I_n
看 B-Cause I_n
了 I-Cause O_x
这 I-Cause B_n
部 I-Cause I_n
卡 I-Cause B_n
通 I-Cause I_n
片 I-Cause B_n
才 O I_n
喜 B-Trigger I_n
欢 I-Trigger I_n
上 O O_x
看 B-sent_Entity B_eng
N I-sent_Entity I_eng
B I-sent_Entity I_eng
A I-sent_Entity O_r
的 I-sent_Entity O_d
" O O_d

爆 B-sent_Entity I_v
老 I-sent_Entity O_v
的 I-sent_Entity O_x
片 I-sent_Entity B_d
子 I-sent_Entity I_d
了 O O_v
， O O_ul
看 O B_r
着 O I_r
依 B-Degree B_n
然 I-Degree I_n
很 I-Degree I_n
给 B-Trigger O_d
力 I-Trigger B_v
， O I_v
哈 O B_v
哈 O I_v
哈 O B_eng
哈 O I_eng
蒲 O I_eng
松 O O_uj
龄 O O_x
后 O O_x
人 O B_v
何 O I_v
在 O O_uj
？ O B_n
告 O I_n
他 O O_ul
！ O O_x
强 O B_v
力 O I_v
推 O B_d
荐 O I_d
。 O O_d
。 O O_p
强 O O_n
悍 O O_x
看 O B_o
完 O I_o
不 O I_o
要 O I_o
怀 O B_nr
疑 O I_nr
你 O I_nr
的 O B_n
女 O I_n
朋 O B_d
友 O I_d
啊 O O_x
[ O O_v

啊 O O_x
， O B_n
梅 O I_n
西 O B_v
才 O I_v
2 O O_x
3 O O_x
呀 O B_a
？ O I_a
！ O O_v
是 O O_v
因 O B_df
为 O I_df
他 O B_v
2 O I_v
3 O O_r
就 O O_uj
有 O B_n
如 O I_n
此 O I_n
成 O O_zg
就 O O_x
惊 O O_x
奇 O O_zg
呢 O O_x
， O B_nr
还 O I_nr
是 O I_nr
因 O B_m
为 O I_m
我 O O_y
们 O O_x
梅 O O_x
西 O B_c
老 O I_c
成 O I_c
呢 O O_r
？ O B_m
其 O I_m
实 O O_d
我 B-sent_Entity O_v
们 I-sent_Entity B_c
梅 I-sent_Entity I_c
西 I-sent_Entity B_n
还 O I_n
是 O B_a
很 B-Degree I_a
可 B-Degree O_y
爱 I-Degree O_x
很 B-Degree B_c
帅 B-Trigger I_c
气 I-Trigger B_c
的 O I_c
说 O B_r

有 O B_nr
点 O I_nr
失 O B_nrfg
恋 O I_nrfg
的 O O_y
感 O O_x
觉 O B_d
我 O I_d
觉 O B_r
得 O I_r
像 O B_nr
是 O I_nr
痛 B-Negation B_c
苦 I-Negation I_c
的 O O_zg
要 O B_v
死 O I_v
要 O O_zg
活 O B_n
的 O I_n
Q O O_uj
Q O O_v
标 O O_x
注 O B_n
的 O I_n
是 O B_v
开 B-Trigger I_v
心 I-Trigger O_uj
极 B-Degree B_n
了 I-Degree I_n
， O O_r
我 O B_v
咋 O I_v
感 O B_v
觉 O I_v
像 O B_an
狂 B-Negation I_an
躁 I-Negation O_uj
不 I-Negation B_n
安 I-Negation I_n
。 O I_n
一 O I_n
花 O O_uj
一 O B_eng
世 O I_eng
界 O B_v
。 O I_v

我 B-Holder O_v
很 B-Degree B_v
中 B-Trigger I_v
意 I-Trigger B_d
第 O I_d
三 O O_x
个 O O_r
我 O O_r
喜 O B_n
欢 O I_n
你 O O_v
， O B_a
因 B-Cause I_a
为 I-Cause B_a
你 I-Cause I_a
是 I-Cause O_x
如 I-Cause O_m
此 I-Cause O_v
可 I-Cause O_m
爱 I-Cause B_n
~ O I_n
~ O O_x
喜 O O_x
欢 O O_r
就 O O_d
统 O B_n
统 O I_n
抱 O B_m
走 O I_m
啦 O I_m
！ O O_r

噗 B-Trigger I_v
！ O O_r
“ O O_x
真 O B_c
的 O I_c
！ O O_r
比 O O_v
大 O B_c
闸 O I_c
蟹 O B_v
还 O I_v
大 O O_x
！ O O_x
” O B_v
真 O I_v
的 O O_d
！ O B_n
比 O I_n
大 O O_v
闸 O O_v
蟹 O O_y
还 O O_x
大 O O_x
！ O O_zg
这 O O_x
一 O O_x
局 O B_d
你 O I_d
胜 O O_x
利 O O_p
了 O B_n
， O I_n
因 O I_n
为 O O_d
你 O O_a
的 O O_x
眼 O O_x
睛 O B_d
有 O I_d
撑 O O_x
的 O O_p
够 O B_n
大 O I_n
。 O I_n
好 O O_d
大 O O_a
的 O O_x
蟹 O O_r
！ O B_m
！ O I_m
谢 B-Trigger O_r
谢 I-Trigger B_vn
！ O I_vn

回 O O_x
复 O B_c
可 O I_c
以 O O_r
哈 B-Trigger O_uj
哈 I-Trigger B_n
， O I_n
搞 O B_v
个 O I_v
山 O O_uj
寨 O B_a
版 O I_a
的 O O_x
主 O O_a
人 O O_a
应 O O_uj
该 O O_n
感 O O_x
到 O O_x
荣 O B_nr
幸 O I_nr
， O O_x
他 O O_x
有 O B_v
国 O I_v
宝 O B_c
啊 O I_c
。 O B_o
此 O I_o
狗 O O_x
的 O O_v
主 O O_q
人 O B_ns
被 O I_ns
公 O O_n
安 O O_uj
抓 O B_n
去 O I_n
2 O B_v
8 O I_v
次 O B_v
， O I_v
因 O B_nr
为 O I_nr
这 O O_x
狗 O O_r
太 O O_v
像 O B_nz
国 O I_nz
宝 O O_zg
啦 O O_x
! O O_r

为 O O_uj
什 O B_n
么 O I_n
M O O_p
O O B_n
M O I_n
O O B_v
的 O I_v
脸 O B_m
这 O I_m
么 O O_t
白 O O_x
？ O B_c
但 B-Degree I_c
是 I-Degree O_r
真 I-Degree O_n
的 I-Degree O_d
超 I-Degree O_v
可 B-Trigger B_nz
爱 I-Trigger I_nz
的 I-Trigger O_y
！ O O_x
哦 O O_x
， O B_r
漏 O I_r
了 O I_r
张 O B_eng
最 B-Degree I_eng
有 B-Trigger I_eng
爱 I-Trigger I_eng
的 I-Trigger O_uj
… O O_n
… O B_r
M B-sent_Entity I_r
O I-sent_Entity O_a
M I-sent_Entity O_x
O I-sent_Entity B_c
迷 B-Property I_c
人 I-Property B_d
的 I-Property I_d
笑 I-Property O_v
脸 I-Property B_v
… O I_v
… O O_uj
和 O O_x
他 O O_zg
主 O O_x
人 O O_v
一 O O_ul
样 O O_q
2 O O_d

唉 O I_a
呀 O O_uj
妈 O O_x
呀 O O_x
太 O B_eng
扯 O I_eng
了 O I_eng
哈 O I_eng
哈 O B_n
眼 B-Trigger I_n
泪 I-Trigger O_uj
都 I-Trigger B_n
[ I-Trigger I_n
@ I-Trigger O_x
笑 I-Trigger O_x
出 O O_c
来 O O_r
# O B_n
D O I_n
e O B_r
g O I_r
r O O_x
e O O_x
e O B_i
* O I_i
] O B_n
了 O I_n
挖 O O_d
哈 O O_v
哈 O O_ul
哈 O B_o
的 O I_o
确 O B_n
很 O I_n
搞 O O_d
确 O O_x
实 O O_x
很 O O_v
有 O B_v
品 O I_v
， O O_x
十 O B_eng
一 O I_eng
快 B-Degree I_eng
乐 I-Degree I_eng
！ O I_eng
大 B-Trigger I_eng
家 I-Trigger O_x
十 O O_x
一 O O_ul
快 B-Holder O_v
乐 I-Holder B_o
， O I_o
难 O I_o
得 O B_d
让 O I_d
我 B-Trigger O_d
笑 B-Holder O_v
抽 B-Trigger B_ad
了 O I_ad
的 O O_d
一 O O_v
个 O O_n
视 O O_x
频 O B_m
。 O I_m

哥 B-Holder I_a
喜 B-Trigger O_x
欢 I-Trigger B_n
包 B-sent_Entity I_n
子 I-sent_Entity B_m
脸 I-sent_Entity I_m
。 O B_a
包 O I_a
子 O O_x
脸 O B_d
神 O I_d
马 O O_v
的 O O_r
最 O O_v
想 O O_v
捏 O O_ul

这 O B_m
个 O I_m
字 O B_n
跟 O I_n
上 O O_x
回 O O_x
的 O O_n
字 O B_v
很 O I_v
不 O B_n
相 O I_n
同 O O_n
啊 O O_x
， O B_n
估 O I_n
计 O O_n
非 O B_n
蒋 O I_n
公 O O_uj
真 O O_d
迹 O O_v
， O O_v
呵 B-Trigger O_x
呵 I-Trigger B_r
字 O I_r
很 O O_n
不 O B_f
错 O I_f
！ O O_v
但 O O_uj
很 O O_n
可 O O_d
能 O O_d
不 O B_d
是 O I_d
真 O O_zg
迹 O O_x
！ O B_v
蒋 O I_v
介 O O_h
石 O B_nr
书 O I_nr
法 O B_n
欣 O I_n
赏 O O_x
- O B_v
- O I_v
- O O_n
客 O O_d
观 O B_a
评 O I_a
论 O O_x
， O O_c
莫 O O_d
谈 O B_v
人 O I_v
非 O B_c

运 O B_n
气 O I_n
不 O O_x
错 O B_nr
今 B-Cause I_nr
天 I-Cause I_nr
1 I-Cause B_n
2 I-Cause I_n
0 I-Cause B_v
0 I-Cause I_v
M I-Cause O_x
u I-Cause O_x
s I-Cause O_x
i I-Cause B_n
c I-Cause I_n
R I-Cause B_n
a I-Cause I_n
d I-Cause O_x
i I-Cause B_i
o I-Cause I_i
音 I-Cause I_i
乐 I-Cause I_i
之 I-Cause O_x
声 I-Cause B_n
助 I-Cause I_n
学 I-Cause B_a
行 I-Cause I_a
动 I-Cause B_t
活 I-Cause I_t
动 I-Cause B_m
上 I-Cause I_m
遇 I-Cause I_m
到 I-Cause I_m
了 I-Cause B_eng
老 I-Cause I_eng
大 I-Cause I_eng
非 B-Degree I_eng
常 I-Degree I_eng
兴 B-Trigger I_eng
奋 I-Trigger I_eng
还 O I_eng
是 O I_eng
第 B-Property I_eng
一 I-Property B_n
次 I-Property I_n
在 I-Property O_u
工 I-Property O_q
作 I-Property B_n
的 I-Property I_n
时 I-Property B_vn
候 I-Property I_vn
碰 I-Property B_vn
到 I-Property I_vn
老 I-Property O_f
大 I-Property B_v
· O I_v

堂 B-Cause B_a
哥 I-Cause I_a
的 I-Cause B_d
小 I-Cause I_d
宝 I-Cause B_v
贝 I-Cause I_v
降 I-Cause B_c
临 I-Cause I_c
了 I-Cause B_m
. I-Cause I_m
. I-Cause I_m
我 I-Cause O_p
们 I-Cause B_vn
的 I-Cause I_vn
大 I-Cause O_uj
家 I-Cause B_n
族 I-Cause I_n
添 I-Cause B_v
加 I-Cause I_v
新 I-Cause B_a
成 I-Cause I_a
员 I-Cause O_x
. O O_x
太 B-Degree B_n
可 B-Trigger I_n
爱 I-Trigger O_uj
了 O B_nr
. O I_nr
好 B-Degree I_nr
感 B-Trigger B_v
动 I-Trigger I_v
! O O_ul
生 O B_m
命 O I_m
真 O B_r
的 O I_r
好 O O_uj
奇 O B_nz
妙 O I_nz
. O I_nz
送 O B_v
点 O I_v
什 O O_a
么 O B_n
给 O I_n
小 O O_m
宝 O O_n
贝 O B_v
好 O I_v
呢 O O_ul
? O O_m

李 O B_v
冰 O I_v
冰 O O_x
哈 O B_vn
。 O I_vn
这 B-sent_Entity B_d
张 I-sent_Entity I_d
摄 I-sent_Entity O_a
影 I-sent_Entity B_a
师 I-sent_Entity I_a
很 B-Degree O_m
棒 B-Trigger O_v
哈 I-Trigger O_q
~ O B_r
我 B-Holder I_r
的 I-Holder O_p
巴 I-Holder B_nr
黎 I-Holder I_nr
友 I-Holder I_nr
人 I-Holder O_a
非 B-Degree O_y
常 I-Degree O_x
喜 B-Trigger O_x
欢 I-Trigger B_nr
的 O I_nr
一 B-sent_Entity I_nr
张 I-sent_Entity O_nr
照 I-sent_Entity O_x
片 I-sent_Entity O_r
作 I-sent_Entity O_q
为 I-sent_Entity B_n
艺 I-sent_Entity I_n
术 I-sent_Entity I_n
收 I-sent_Entity B_a
藏 I-sent_Entity I_a
， O O_nr
你 O O_x
看 O O_r
的 O O_uj
出 O B_ns
是 O I_ns
谁 O B_n
么 O I_n
？ O B_d
五 O I_d
年 O B_v
前 O I_v
的 O O_uj
一 O B_m
张 O I_m

中 O I_n
午 O B_v
接 O I_v
军 O B_n
训 O I_n
回 O B_v
来 O I_v
的 O O_x
儿 O O_r
子 O O_v
！ O O_uj
车 O O_v
上 O O_v
儿 B-Holder B_r
子 I-Holder I_r
聊 O O_x
的 O B_t
很 B-Degree I_t
是 O O_f
开 B-Trigger O_uj
心 I-Trigger B_m
！ O I_m
我 O O_x
想 O B_t
这 O I_t
５ O O_v
天 O B_n
的 O I_n
生 O B_v
活 O I_v
应 O O_uj
该 O B_n
是 O I_n
他 O O_x
记 O B_s
忆 O I_s
中 O B_n
宝 O I_n
贵 O O_v
的 O O_uj
财 O O_d
富 O O_v
啦 O B_v
！ O I_v
他 O O_x
很 O O_r
是 O O_v
期 O O_r
待 O O_x
上 O O_q
中 O O_uj
的 O B_vn
生 O I_vn
活 O B_v
了 O I_v
！ O O_v

这 O B_n
张 O I_n
好 O O_f
帅 O B_nr
最 O I_nr
欣 O O_uj
赏 O B_n
就 O I_n
是 O O_y
这 O O_x
些 O O_r
人 O O_d
的 O O_v
了 O B_v
！ O I_v
！ O O_f
！ O O_f
这 B-sent_Entity O_uj
张 I-sent_Entity B_vn
图 I-sent_Entity I_vn
片 I-sent_Entity O_ul
我 B-Holder O_x
最 B-Degree O_x
喜 B-Trigger O_r
欢 I-Trigger O_q
~ O B_n
~ O I_n
~ O O_d

加 O I_v
油 O B_d
谢 B-Trigger I_d
谢 I-Trigger B_r
大 B-sent_Entity I_r
家 I-sent_Entity O_n
的 I-sent_Entity O_uj
关 I-sent_Entity O_ul
心 I-sent_Entity O_x
， O O_x
收 O O_x
到 O O_r
通 O O_q
知 O B_n
书 O I_n
我 O O_r
会 O O_d
通 O B_v
知 O I_v
大 O O_x
家 O O_x
， O O_x
真 B-Degree O_x
的 I-Degree B_v
非 I-Degree I_v
常 I-Degree B_nr
感 B-Trigger I_nr
谢 I-Trigger B_n
这 B-Degree I_n
么 I-Degree O_uj
多 I-Degree B_n
人 B-sent_Entity I_n
的 O O_x
帮 O B_v
助 O I_v
才 O B_nr
能 O I_nr
让 O I_nr
我 O B_n
顺 O I_n
利 O B_v
的 O I_v
被 O B_n
学 O I_n
校 O O_x
录 O B_d
取 O I_d
， O B_i
谢 B-Trigger I_i
谢 I-Trigger I_i
！ O I_i
谢 B-Trigger B_r
谢 I-Trigger I_r
！ O O_m

说 O O_uj
的 O B_v
太 O I_v
好 O B_v
了 O I_v
， O O_v
就 O O_r
这 O B_ad
样 O I_ad
做 O O_uj
吧 O O_p
。 O B_n
攒 O I_n
足 O B_v
劲 O I_v
， O O_x
放 O B_nr
的 O I_nr
远 O O_x
点 O B_nr
伸 O I_nr
个 O O_x
懒 O O_x
腰 O O_v
， O O_uj
放 O B_l
个 O I_l
响 O I_l
屁 O O_x
。 O O_d
把 O B_r
不 B-Negation I_r
开 B-Trigger O_v
心 I-Trigger O_y
的 O O_x
人 O O_v
和 O O_a
事 O O_n
象 O O_x
屁 O O_v
一 O O_uj
样 O B_n
放 O I_n
出 O O_v
去 O O_q
， O B_v
睡 O I_v
觉 O O_x
去 O O_v
！ O O_q
！ O O_v

回 O O_x
复 O O_p
谢 B-Trigger O_v
啦 I-Trigger B_v
祝 O I_v
福 O O_uj
“ O B_n
我 O I_n
觉 O I_n
得 O O_n
爸 O O_n
爸 O B_r
永 O I_r
原 O B_v
（ O I_v
远 O I_v
） O O_x
是 O B_v
我 O I_v
最 O O_v
好 O O_x
的 O O_x
朋 O O_x
友 O B_v
。 O I_v
因 O O_v
为 O O_y
爸 B-Cause B_nr
对 I-Cause I_nr
我 I-Cause O_x
很 I-Cause O_r
耐 I-Cause B_v
心 I-Cause I_v
、 I-Cause B_n
幽 I-Cause I_n
默 I-Cause B_ns
。 O I_ns
所 O O_x
以 O O_a
我 B-Holder O_x
很 B-Degree O_v
喜 B-Trigger O_r
欢 I-Trigger B_a
爸 B-sent_Entity I_a
爸 I-sent_Entity O_uj
。 O B_n
” O I_n
倍 B-Degree O_x
感 O B_c
欣 B-Trigger I_c
慰 I-Trigger O_n
… O O_p
… O O_r

欧 O B_a
文 O I_a
进 O O_x
球 O B_a
就 O I_a
好 O O_x
， O B_c
心 B-Property I_c
情 I-Property O_r
稍 I-Property O_d
微 I-Property B_v
缓 I-Property I_v
解 I-Property B_n
， O I_n
h B-Trigger O_x
i I-Trigger O_x
g I-Trigger B_n
h I-Trigger I_n
下 O B_v
~ O I_v
T O O_x
O O O_x
M O O_x
流 O B_nz
畅 O I_nz
是 O B_n
因 O I_n
为 O O_d
今 O O_a
晚 O O_x
不 O B_n
是 O I_n
东 O B_d
哥 O I_d
解 O B_v
说 O I_v
豋 O O_x
w O B_eng
e O I_eng
n O I_eng
。 O I_eng
。 O O_v
。 O O_x

我 O I_eng
作 O I_eng
证 O B_a
， O I_a
绝 O B_c
对 O I_c
有 O I_c
， O B_t
大 O I_t
儿 O B_c
多 O I_c
动 O B_ns
症 O I_ns
~ O B_v
~ O I_v
我 O O_yg
发 O B_eng
誓 O I_eng
这 O I_eng
时 O O_x
候 O O_x
他 O O_x
在 O O_x
走 O O_r
舞 O B_v
步 O I_v
， O O_x
脚 O B_d
在 O I_d
地 O O_v
上 O O_x
还 O O_a
画 O O_n
圈 O B_n
圈 O I_n
来 O I_n
着 O O_x
~ O O_x
他 O O_r
真 B-Degree B_v
的 I-Degree I_v
很 I-Degree B_r
能 O I_r
自 O I_r
娱 O O_r
自 O O_p
乐 O O_v
哦 O B_n

最 O O_x
近 O O_n
猛 O O_p
产 O B_s
躲 O I_s
避 O O_d
哥 O O_v
此 O B_n
行 O I_n
人 O O_v
身 O O_uz
手 O O_x
不 O O_r
凡 O B_d
马 O I_d
路 O O_d
对 O O_v
行 O B_n
人 O I_n
的 O I_n
要 O I_n
求 O O_zg
， O O_x
真 B-Degree B_f
的 I-Degree I_f
是 I-Degree B_n
越 I-Degree I_n
来 I-Degree B_v
越 I-Degree I_v
高 O O_n
了 O B_r
… O I_r
… O O_n
分 O B_i
享 O I_i
图 O I_i
片 O I_i
: O B_n
马 O I_n
路 O O_p
对 O B_n
行 O I_n
人 O O_uj
的 O B_v
要 O I_v
求 O O_x
， O B_d
越 B-Degree I_d
来 I-Degree O_v
越 I-Degree B_d
高 O I_d
了 O I_d
… O O_a
… O O_ul

老 O O_x
何 O B_v
， O I_v
还 O B_n
有 O I_n
没 O O_x
有 O B_n
P O I_n
P O O_p
啦 O B_n
， O I_n
再 O O_uj
发 O B_v
一 O I_v
张 O O_x
嘛 O B_d
又 O I_d
来 O I_d
世 O O_a
博 O O_ul
了 O O_x
， O O_x
每 O O_x
次 O B_r
都 O I_r
是 O O_x
7 O B_v
号 O I_v
门 O B_v
进 O I_v
来 O B_eng
！ O I_eng
我 B-Holder O_y
很 B-Degree O_x
喜 B-Trigger O_d
欢 I-Trigger O_v
自 B-Property B_m
己 I-Property I_m
改 I-Property O_y
编 I-Property O_d
的 I-Property O_v
和 I-Property B_nr
小 I-Property I_nr
香 I-Property O_ul
玉 I-Property O_x
老 I-Property B_r
师 I-Property I_r
合 I-Property O_d
唱 I-Property O_v
的 I-Property O_m
《 O O_m
南 B-sent_Entity O_n
泥 I-sent_Entity B_v
湾 I-sent_Entity I_v
》 O O_x
！ O O_r

回 O B_v
复 O I_v
是 O B_r
真 O I_r
的 O B_v
是 O I_v
真 O O_uj
的 O O_c
哈 B-Trigger B_nr
哈 I-Trigger I_nr
我 B-Holder I_nr
一 O B_n
直 O I_n
很 B-Degree B_v
喜 B-Trigger I_v
欢 I-Trigger O_uj
n O O_x
o B-sent_Entity B_ns
l I-sent_Entity I_ns
a I-sent_Entity I_ns
骗 I-sent_Entity O_x
人 I-sent_Entity O_x
的 I-sent_Entity O_x
。 O B_v
哼 B-Trigger I_v
。 O O_v
趁 O B_d
愚 O I_d
人 O O_v
节 O B_d
过 O I_d
来 O B_o
示 O I_o
爱 O O_r
反 O B_d
正 O I_d
没 O O_zg
人 O B_v
知 O I_v
道 O B_eng
真 O I_eng
假 O I_eng
所 O I_eng
以 O B_n
下 O I_n
一 O O_uj
张 O O_x
笑 O O_v
了 O O_x
分 O O_v
享 O B_n
图 O I_n
片 O I_n
工 O B_t
作 O I_t
中 O B_v

昨 O B_d
日 O I_d
翻 O O_v
看 O O_n
本 O B_v
山 O I_v
老 O B_n
师 O I_n
的 O B_c
小 O I_c
品 O O_f
“ O B_m
说 O I_m
事 O O_v
儿 O O_ul
” O B_v
惊 B-Trigger I_v
奇 I-Trigger B_n
发 O I_n
现 O B_vn
， O I_vn
原 B-Cause O_f
来 I-Cause O_x
本 I-Cause B_t
山 I-Cause I_t
才 I-Cause B_v
是 I-Cause I_v
新 I-Cause B_ns
浪 I-Cause I_ns
微 I-Cause B_n
博 I-Cause I_n
最 I-Cause O_uj
早 I-Cause B_n
的 I-Cause I_n
拥 I-Cause O_x
护 I-Cause O_v
者 I-Cause B_n
， O I_n
说 O O_x
其 O B_a
与 O I_a
搜 O B_v
狐 O I_v
关 O O_x
系 O B_d
如 O I_d
何 O B_ns
如 O I_ns
何 O O_d
， O O_v
看 O B_nz
来 O I_nz
不 O O_a
确 O O_n
实 O B_d
啊 O I_d
！ O O_uj

笑 B-Trigger I_n
得 I-Trigger I_n
好 I-Trigger O_x
可 I-Trigger O_v
耐 I-Trigger O_r
。 O O_p
。 O B_nz
我 O I_nz
萌 O B_n
主 O I_n
宝 O B_r
宝 O I_r
。 O B_r
太 B-Degree I_r
甜 B-Trigger O_x
美 I-Trigger B_v
了 O I_v
。 O O_d
。 O B_ad
哈 B-Trigger I_ad
哈 I-Trigger O_zg
奖 O O_x
杯 O O_x
吗 O O_v
还 O O_ud
是 O O_a
什 O O_v
么 O O_v
啊 O O_x
笑 O O_x
的 O O_r
那 O B_v
么 O I_v
开 O B_nr
心 O I_nr

我 B-Holder O_d
很 B-Degree B_a
喜 B-Trigger I_a
欢 I-Trigger O_ul
任 B-sent_Entity O_x
志 I-sent_Entity O_x
强 I-sent_Entity B_o
。 O I_o
我 O B_n
要 O I_n
他 O O_y
和 O B_c
我 O I_c
一 O B_r
起 O I_r
玩 O O_y

通 O O_uj
过 O B_r
， O I_r
这 O B_v
一 O I_v
点 O O_x
我 B-Holder O_r
很 B-Degree O_d
满 B-Trigger B_v
意 I-Trigger I_v
。 O B_nr
分 O I_nr
享 O I_nr
图 O O_x
片 O O_r

旅 B-sent_Entity O_r
游 I-sent_Entity O_c
景 I-sent_Entity O_r
点 I-sent_Entity B_m
现 O I_m
在 O O_v
越 B-Degree O_x
来 I-Degree B_p
越 I-Degree I_p
扯 B-Trigger O_x
淡 I-Trigger O_r
不 O B_m
象 O I_m
山 O O_r
洞 O O_d
而 O B_v
象 O I_v
山 O O_x
东 O B_v
一 O I_v
水 O B_n
窖 O I_n
纯 B-Degree O_x
粹 I-Degree B_n
扯 B-Trigger I_n
蛋 I-Trigger I_n
. O I_n
真 O B_t
的 O I_t
吗 O B_d
？ O I_d
？ O I_d
孔 O B_v
子 O I_v
出 O O_d
生 O O_n
在 O B_ns
这 O I_ns
个 O O_c
小 O O_n
山 O B_ns
洞 O I_ns
里 O O_m
， O B_n
他 O I_n
妈 O B_a
当 O I_a
时 O B_v
没 O I_v
有 O O_x
来 O B_d
得 O I_d
及 O O_y
赶 O O_x
回 O O_x
家 O B_nr
。 O I_nr

很 O I_v
像 O O_p
哦 O B_r
还 O I_r
真 O O_a
挺 O B_ns
像 O I_ns
的 O O_f
呀 O O_x
， O O_r
呵 B-Trigger O_n
呵 I-Trigger B_t
。 O I_t
我 B-Holder B_v
喜 B-Trigger I_v
欢 I-Trigger B_v
肉 B-Property I_v
肉 I-Property I_v
的 I-Property B_v
猫 B-sent_Entity I_v
咪 I-sent_Entity O_q
。 O O_x
最 O O_x
新 O O_d
版 O O_v
网 O O_e
络 O O_d
小 O O_d
胖 O O_d
， O O_v
你 O O_uj
见 O O_y
过 O O_x
吗 O B_v
？ O I_v
肥 O O_x
是 O O_r
一 O B_v
种 O I_v
态 O B_n
度 O I_n
， O O_uj
肉 O B_n
是 O I_n
一 O O_x
种 O B_b
精 O I_b
神 O I_b
， O B_n
欧 B-Trigger I_n
耶 I-Trigger B_z
～ O I_z
！ O O_x

表 O O_v
情 O O_ug
太 B-Degree O_y
逗 B-Trigger O_x
了 O O_n
“ O O_v
这 O B_m
不 O I_m
会 O B_n
是 O I_n
真 O O_x
的 O O_n
吧 O O_v
” O B_m
O O I_m

灭 O I_n
灭 O O_x
灭 O B_nr
！ O I_nr
！ O O_x
！ O O_x
哈 B-Trigger O_x
， O B_n
其 O I_n
实 O O_d
我 B-Holder O_v
也 O O_ul
挺 B-Degree O_x
欣 B-Trigger O_r
赏 I-Trigger B_v
阿 B-sent_Entity I_v
根 I-sent_Entity O_v
廷 I-sent_Entity B_d
的 O I_d
， O O_y
但 O O_x
阿 O O_x
迷 O O_x
太 O B_v
n O I_v
b O O_v
了 O O_x
， O O_x
得 O O_x
灭 O O_nr
灭 O O_x
: O B_d
陈 O I_d
老 O O_r
师 O O_d
这 O O_d
个 O B_v
打 O I_v
压 O B_nr
发 O I_nr
， O I_nr
有 O O_uj
气 O O_x
派 O O_c
哟 O B_nrt
！ O I_nrt
1 O I_nrt

射 O I_eng
手 O O_ul
们 O O_x
！ O B_v
轉 O I_v
啊 O O_v
~ O O_x
! O B_nr
那 O I_nr
我 O I_nr
也 O B_r
没 O I_r
觉 O B_v
得 O I_v
和 O O_v
你 O O_x
是 O O_v
致 O B_n
命 O I_n
吸 O O_zg
引 O O_x
啊 O O_x
~ O O_x
我 B-Holder B_n
们 I-Holder I_n
都 O O_k
很 B-Degree O_x
互 B-Trigger O_v
相 I-Trigger O_y
欣 I-Trigger O_x
赏 I-Trigger O_x
啊 O O_r
~ O O_r
~ O O_d
哇 B-Trigger O_v
哇 I-Trigger B_v
。 O I_v
。 O O_c
。 O O_r
。 O O_v
。 O B_v
。 O I_v
。 O B_v

希 B-Trigger O_zg
望 I-Trigger O_x
张 I-Trigger B_r
妈 I-Trigger I_r
能 I-Trigger O_d
看 I-Trigger O_d
到 I-Trigger B_d
， O I_d
然 O B_v
后 O I_v
拨 O O_zg
款 O O_x
！ O O_x
西 O B_o
部 O I_o
之 O O_x
最 O O_x
神 O O_x
马 O O_x
的 O O_x
都 O O_x
得 O O_x
在 O O_x
我 O B_v
们 O I_v
学 O B_nr
校 O I_nr
西 O O_v
南 O B_v
政 O I_v
法 O O_x
大 O B_c
学 O I_c
图 O B_v
书 O I_v
馆 O O_x
内 O B_f
部 O I_f
图 O O_u
奢 O O_a
华 O B_n
西 O I_n
部 O O_uj
最 O O_d
豪 O O_ud
华 O O_p
的 O B_r
图 O I_r
书 O B_n
馆 O I_n

我 B-Holder I_nt
喜 B-Trigger I_nt
欢 I-Trigger I_nt
这 B-sent_Entity I_nt
张 I-sent_Entity I_nt
最 B-Degree B_n
爱 B-Trigger I_n
帅 B-sent_Entity I_n
帅 I-sent_Entity B_f
的 I-sent_Entity I_f
！ O O_n
@ O B_a
陈 O I_a
庆 O B_f
聪 O I_f

真 O B_a
的 O I_a
好 O O_uj
美 O B_n
！ O I_n
太 O I_n
美 O O_x
啦 O O_r
！ O B_v
一 O I_v
定 O O_r
要 O O_q
和 O O_d
相 B-Trigger O_v
爱 I-Trigger B_nr
的 O I_nr
人 B-sent_Entity O_uj
一 O O_x
起 O O_x
去 O B_nr
走 O I_nr
走 O I_nr
。 O O_x
十 O B_d
处 O I_d
美 O O_a
到 O O_j
极 O O_x
致 O B_ns
的 O I_ns
世 O O_y
界 O O_x
级 O B_d
美 O I_d
景 O O_v
， O O_c
有 O B_v
没 O I_v
有 O O_uj
让 O O_n
你 O B_m
产 O I_m
生 O O_v
想 O B_v
旅 O I_v
游 O O_x
的 O B_m
冲 O I_m
动 O O_j
？ O O_v

靠 O I_d
太 B-Degree O_uj
坏 B-Trigger B_n
了 O I_n
！ O I_n
给 O B_n
这 O I_n
世 O O_x
上 O B_v
所 O I_v
有 O I_v
坏 O O_v
分 O O_r
子 O B_n
！ O I_n
看 O O_v
图 O B_vn
开 B-Trigger I_vn
心 I-Trigger O_uj
一 O B_vn
刻 O I_vn

哈 O O_x
哈 O O_v
· O B_n
· O I_n
痘 B-Cause O_ul
痘 I-Cause O_x
慢 I-Cause O_p
慢 I-Cause O_r
的 I-Cause B_s
被 I-Cause I_s
我 I-Cause B_b
敷 I-Cause I_b
下 I-Cause B_n
去 I-Cause I_n
喽 I-Cause I_n
· O O_x
· O O_v
· O O_n
无 B-Degree B_v
比 I-Degree I_v
之 I-Degree B_m
开 B-Trigger I_m
心 I-Trigger O_x
· O B_o
· O I_o
· O O_x
黄 O O_x
瓜 O B_n
黄 O I_n
瓜 O B_d
我 O I_d
爱 O O_uj
你 O O_p
· O O_r
· O O_v
· O B_t
· O I_t

最 B-Degree O_x
喜 B-Trigger O_x
欢 I-Trigger O_x
短 B-Property B_v
毛 I-Property I_v
的 I-Property O_u
猫 B-sent_Entity B_v
了 O I_v
· O O_x
· O O_x
· O O_x
（ O B_n
投 O I_n
稿 O B_n
） O I_n

新 O I_l
的 O I_l
一 O O_x
天 O O_x
， O O_x
心 O O_x
情 O O_x
却 O O_d
完 O B_v
全 O I_v
不 O B_b
同 O I_b
~ O O_uj
~ O O_n
O B-Trigger O_ul
( I-Trigger O_x
∩ I-Trigger O_x
_ I-Trigger O_x
∩ I-Trigger O_x
) I-Trigger B_n
O I-Trigger I_n
哈 B-Trigger O_x
哈 I-Trigger O_x
~ O O_a
心 O O_uj
里 O B_m
早 O I_m
有 O O_x
了 O B_n
自 O I_n
己 O O_d
的 O B_ad
小 O I_ad
9 O B_a
9 O I_a
， O O_x
所 O O_x
以 O O_x
踏 O O_x
实 O O_x
很 O O_x
多 O O_x
！ O O_x
！ O O_x
！ O B_o
努 O I_o
力 O O_x
工 O B_s
作 O I_s

车 O O_v
太 O O_ul
贤 O B_r
的 O I_r
《 O O_uj
非 O O_n
常 O B_m
主 O I_m
播 O O_x
》 O B_c
真 B-Degree I_c
好 B-Trigger B_a
看 I-Trigger I_a
， O B_m
那 O I_m
个 O O_x
小 O O_x
帅 O O_x
哥 O B_ad
好 O I_ad
Q O B_vn
哦 O I_vn
强 B-Degree O_x
烈 I-Degree B_nr
推 B-Trigger I_nr
荐 I-Trigger I_nr
～ O O_uj
生 O O_x
儿 O B_d
子 O I_d
就 O B_vn
要 O I_vn
这 O O_x
样 O O_d
的 O B_v
， O I_v
满 O O_x
头 O B_r
卷 O I_r
毛 O B_nr
、 O I_nr
聪 O I_nr
明 O O_a
伶 O O_eng
俐 O O_e
， O B_i
还 O I_i
会 O I_i
弹 O I_i
钢 O O_x
琴 O O_vn
～ O B_n

哈 B-Trigger B_d
哈 I-Trigger I_d
哈 I-Trigger B_r
哈 I-Trigger I_r
哈 I-Trigger O_uj
哈 I-Trigger O_x
未 O B_v
免 O I_v
太 O B_n
恶 O I_n
趣 O O_x
味 O B_i
了 O I_i
… O I_i
… O I_i
嘻 B-Trigger O_x
嘻 I-Trigger O_d
嘻 I-Trigger O_v
我 B-Holder B_n
倒 O I_n
是 O I_n
很 B-Degree O_x
愿 B-Trigger O_x
意 I-Trigger B_o
收 O I_o
一 O I_o
套 O B_o
留 O I_o
着 O I_o
… O B_n
… O I_n
… O I_n
… O B_i
换 O I_i
一 O I_i
面 O O_ul
递 O O_x
， O O_x
应 O B_z
该 O I_z
… O O_e
… O O_r
会 O O_v
收 O O_v
吧 O O_d
？ O B_v
买 O I_v
报 O O_v
纸 O B_m
时 O I_m
会 O O_v
被 O O_uz
拒 O O_x
收 O O_x
么 O O_x

太 O O_nz
准 O B_m
了 O I_m
！ O O_v
好 O O_x
像 O B_v
是 O I_v
哎 O O_x
~ O O_x
: O O_v
准 O O_v
你 O O_y
觉 O O_x
得 O O_v
呢 O B_n
？ O I_n
: O B_n
以 O I_n
我 O O_p
对 O B_v
星 O I_v
座 O O_y
的 O O_x
各 O O_d
种 O O_a
研 O O_ul
究 O O_x
， O B_v
貌 O I_v
似 O O_v
真 O O_e
的 O O_x
很 O O_x
准 O O_a
！ O O_r
哈 B-Trigger B_v
哈 I-Trigger I_v
， O O_y
你 O O_x
， O O_x
懂 O O_p
我 O O_r
吗 O O_p
？ O B_n
总 O I_n
时 O O_uj
问 O B_r
“ O I_r
你 B-Holder B_vn
爱 B-Trigger I_vn
我 B-sent_Entity O_x
吗 O B_v
？ O I_v
” O B_d

啊 O O_d
！ O O_v
真 O O_x
的 O B_o
啊 O I_o
！ O O_x
！ O O_r
！ O O_x
据 B-Cause O_v
说 I-Cause O_r
纯 I-Cause O_y
正 I-Cause O_x
血 I-Cause B_c
统 I-Cause I_c
的 I-Cause O_v
汉 I-Cause O_x
人 I-Cause O_r
的 I-Cause B_n
小 I-Cause I_n
脚 I-Cause I_n
趾 I-Cause O_x
甲 I-Cause O_x
是 I-Cause O_x
分 I-Cause O_zg
成 I-Cause O_x
两 I-Cause B_d
瓣 I-Cause I_d
的 I-Cause O_zg
， I-Cause O_x
其 I-Cause O_x
中 I-Cause O_x
靠 I-Cause B_v
外 I-Cause I_v
侧 I-Cause B_d
那 I-Cause I_d
一 I-Cause B_n
瓣 I-Cause I_n
比 I-Cause O_uj
较 I-Cause B_n
小 I-Cause I_n
。 O O_uj
刚 O O_n
刚 O B_n
看 O I_n
了 O I_n
一 O O_v
下 O B_v
， O I_v
我 B-Trigger B_n
真 I-Trigger I_n
的 I-Trigger O_uj
很 I-Trigger O_x
正 I-Trigger B_r
统 I-Trigger I_r
。 O O_v

发 O I_f
现 O O_r
姐 B-sent_Entity B_n
的 I-sent_Entity I_n
拍 I-sent_Entity B_d
摄 I-sent_Entity I_d
技 I-sent_Entity O_a
术 I-sent_Entity O_x
真 B-Degree B_d
的 I-Degree I_d
很 I-Degree O_v
不 B-Trigger O_ul
错 I-Trigger B_m
可 O I_m
以 O O_x
把 O O_r
鞋 O B_d
拍 O I_d
的 O O_zg
美 O B_n
美 O I_n
的 O O_x
我 O O_x
们 O B_v
同 O I_v
款 O O_n
的 O O_uj
两 O B_v
双 O I_v
鞋 O B_n
子 O I_n
， O B_d
下 O I_d
次 O O_zg
我 O B_a
们 O I_a
真 O B_c
的 O I_c
可 O O_p
以 O O_n
t O O_v
w O O_uj
i O B_ns
n O I_ns
s O O_uj
了 O B_r
~ O I_r

神 O I_n
猫 O O_uj
这 B-sent_Entity B_m
猫 I-sent_Entity I_m
。 O B_n
。 O I_n
。 O O_x
神 B-Trigger B_t
了 I-Trigger I_t
。 O B_r
。 O I_r
喵 O B_d
了 O I_d
个 O B_c
咪 O I_c
的 O B_eng
， O I_eng
你 O I_eng
要 O I_eng
不 O I_eng
要 O O_ul
再 B-Degree O_x
可 B-Trigger O_x
爱 I-Trigger B_n
点 O I_n
， O O_r
主 B-Holder O_n
人 I-Holder O_x
感 O O_x
到 O O_x
鸭 B-Trigger O_n
梨 I-Trigger O_ul
很 B-Degree O_x
大 I-Degree O_x
！ O O_o
喵 O O_ul
了 O B_n
个 O I_n
咪 O O_uj
的 O O_x
！ O O_r
给 O O_v
本 O B_df
小 O I_df
姐 O O_d
认 O B_v
真 O I_v
打 O O_m
啵 O O_x
， O B_n
不 O I_n
许 O B_v
东 O I_v
张 O B_n
西 O I_n
望 O B_a
。 O I_a

" O O_o
太 B-Degree O_ul
诱 B-Trigger B_n
惑 I-Trigger I_n
我 B-Holder O_uj
了 O O_x
, O O_p
可 B-Negation O_r
惜 I-Negation B_nr
, O I_nr
我 B-Cause B_ad
不 I-Cause I_ad
是 I-Cause O_v
女 I-Cause O_y
的 I-Cause O_x
, O B_d
不 O I_d
然 O B_nr
找 O I_nr
你 O I_nr
拍 O I_nr
. O O_x
. O O_x
. O O_x
. O O_d
. O B_v
. O I_v
以 O O_r
后 O O_ul
就 O O_x
用 O B_v
它 O I_v
拍 O O_x
女 O O_r
， O B_c
有 O I_c
兴 O O_b
趣 O O_uj
拍 O O_x
寂 O B_c
寞 O I_c
的 O O_v
可 O O_r
以 O O_v
稳 O B_m
我 O I_m
" O I_m

好 B-Degree I_m
可 B-Trigger I_m
爱 I-Trigger B_f
好 B-Degree I_f
可 B-Trigger O_d
爱 I-Trigger O_p
啊 B-Trigger O_r
啊 I-Trigger O_v
啊 I-Trigger O_n
啊 I-Trigger O_x
！ O O_v
好 B-Degree B_n
得 B-Trigger I_n
意 I-Trigger O_v
啊 I-Trigger B_a
好 B-Degree I_a
可 B-Degree O_uj
爱 I-Degree B_c
的 O I_c
小 B-sent_Entity O_v
孩 I-sent_Entity O_r
！ O O_x
！ B-Cause O_x
！ I-Cause O_a
！ I-Cause B_v
！ I-Cause I_v
！ I-Cause O_a
4 I-Cause B_v
岁 I-Cause I_v
中 I-Cause B_nr
国 I-Cause I_nr
宝 I-Cause I_nr
宝 I-Cause O_zg
美 I-Cause O_x
国 I-Cause O_a
街 I-Cause B_v
头 I-Cause I_v
斗 I-Cause O_y
舞 I-Cause O_a
太 I-Cause B_v
给 I-Cause I_v
中 I-Cause O_uj
国 I-Cause B_n
人 I-Cause I_n
长 I-Cause O_x
脸 I-Cause O_x
了 I-Cause O_x
! I-Cause O_x

在 O O_x
春 O O_m
晚 O O_m
又 O B_ns
听 O I_ns
到 O B_nr
赵 O I_nr
薇 O B_ns
的 O I_ns
声 O B_s
音 O I_s
（ O B_n
情 O I_n
深 O O_d
深 O O_p
） O B_ns
各 O I_ns
位 O O_n
， O B_d
过 O I_d
年 O O_ul
好 O O_x
。 O O_x
祝 O O_p
大 O B_t
家 O I_t
今 O O_d
年 O B_v
有 O I_v
新 O B_nr
气 O I_nr
象 O O_uj
， O B_n
先 O I_n
发 O O_x
展 O O_n
。 O B_b
尤 O I_b
其 O O_x
要 O B_r
祝 O I_r
可 O O_x
爱 O B_t
的 O I_t
薇 O O_a
米 O O_x
新 O O_v
年 O B_n
新 O I_n
希 O B_t
望 O I_t
， O O_v
越 B-Degree B_n
来 I-Degree I_n
越 I-Degree I_n
强 B-Trigger O_x
。 O O_d
。 O B_vn

貌 O O_x
似 O B_d
更 O I_d
年 O O_v
期 O O_v
综 O B_v
合 O I_v
症 O O_uj
. O O_g
. O O_q
. O B_b
. O I_b
. O I_b
. O B_v
. O I_v
别 B-Trigger O_x
烦 I-Trigger B_d
别 I-Trigger I_d
燥 I-Trigger I_d
， O O_a
不 O O_x
就 O O_x
堵 O O_x
了 O B_v
一 O I_v
会 O B_t
车 O I_t
么 O I_t
。 O B_n
。 O I_n
。 O I_n
不 O B_m
就 O I_m
是 O I_m
， O I_m
呃 O I_m
， O I_m
夏 O I_m
至 O B_a
么 O I_a
， O B_a
心 O I_a
慌 O O_x
的 O O_d
怎 O O_d
么 O O_v
这 O O_ul
么 O B_m
厉 O I_m
害 O O_n
呢 O O_y
。 O O_x
。 O O_x
。 O O_x

回 O B_d
复 O I_d
感 B-Trigger O_x
谢 I-Trigger O_y
您 B-sent_Entity O_x
的 I-sent_Entity B_t
关 I-sent_Entity I_t
注 I-sent_Entity O_y
， O O_x
以 O B_a
后 O I_a
多 O O_uj
多 O B_r
交 O I_r
流 O B_r
哦 O I_r
！ O B_a
谢 O I_a
谢 O O_y
！ O O_x
您 B-sent_Entity O_x
的 I-sent_Entity O_x
博 I-sent_Entity O_x
文 I-sent_Entity B_v
我 B-Holder I_v
很 B-Degree B_l
喜 B-Trigger I_l
欢 I-Trigger I_l
， O O_uj
以 O B_v
后 O I_v
我 O O_x
要 O B_f
慢 O I_f
慢 O B_m
领 O I_m
会 O B_n
。 O I_n
【 O O_zg
姜 O O_x
丝 O B_nr
语 O I_nr
1 O O_x
3 O O_r
9 O O_uj
】 O B_nr
与 O I_nr
其 O O_r
能 O O_d
辩 O B_v
， O I_v
不 O O_x
如 O B_f
能 O I_f
忍 O O_r
。 O O_v

看 O I_d
那 O B_n
总 O I_n
分 O O_x
… O O_x
我 B-Holder B_nr
就 O I_nr
要 O O_n
气 B-Trigger B_m
死 I-Trigger I_m
了 O I_m
… O O_x
… O B_c
夏 B-Holder I_c
Y I-Holder B_v
u I-Holder I_v
可 O O_x
别 O B_c
太 B-Degree I_c
伤 B-Trigger O_v
心 I-Trigger O_v
阿 O O_x
， O O_x
还 O O_v
有 O O_r
机 O B_n
会 O I_n
的 O O_x
嘛 O O_r
… O B_d
… O I_d
1 O B_n
年 O I_n
慢 O O_ul
慢 O O_x
练 O O_x
， O O_nr
就 O B_eng
不 O I_eng
信 O B_v
上 O I_v
2 O O_n
0 O B_n
0 O I_n
米 O O_j
过 O O_x
不 O B_v
了 O I_v
关 O B_n
… O I_n
… O O_uj

请 B-Trigger O_x
继 I-Trigger O_x
续 I-Trigger O_m
为 I-Trigger O_m
阿 I-Trigger B_d
森 I-Trigger I_d
纳 I-Trigger O_v
加 I-Trigger O_x
油 I-Trigger O_d
呐 I-Trigger B_v
喊 I-Trigger I_v
范 O O_f
佩 O B_m
西 O I_m
复 O I_m
出 O O_m
卡 O O_ug
罗 O B_v
尔 O I_v
破 O O_v
门 O O_x
阿 O O_x
森 O O_x
纳 O O_v
0 O B_v
比 O I_v
1 O O_p
纽 O B_nr
卡 O I_nr
斯 O I_nr
尔 O B_v
大 O I_v
家 O B_v
发 O I_v
泄 O B_nr
完 O I_nr
心 O I_nr
中 O B_v
不 O I_v
快 O B_nr
之 O I_nr
后 O I_nr
， O B_v
还 O I_v

我 B-Holder I_nr
也 O I_nr
喜 B-Trigger O_m
欢 I-Trigger O_p
这 B-sent_Entity O_m
张 I-sent_Entity B_nrt
。 O I_nrt
。 O I_nrt
。 O I_nrt
。 O B_n
侠 O I_n
女 O B_v
笑 O I_v
得 O O_v
很 O B_s
灿 O I_s
烂 O B_d
。 O I_d
。 O B_f
但 O I_f
功 O O_x
夫 O O_d
好 O O_x
象 O O_r
是 O O_d
假 O B_v
的 O I_v
。 O O_r
。 O O_q
呵 O O_x
呵 O O_x
。 O O_x
。 O O_x
架 O B_n
式 O I_n
有 O O_v
点 O O_ud
做 O O_d
作 O B_a
。 O I_a
。 O O_x
不 O O_x
舒 O O_c
展 O B_n
。 O I_n
。 O B_n
侠 O I_n
女 O O_v

" O O_uj
今 O O_x
天 O O_x
要 O B_v
祝 B-Trigger I_v
我 I-Trigger O_x
最 I-Trigger O_x
爱 I-Trigger B_n
的 I-Trigger I_n
亲 I-Trigger B_n
爱 I-Trigger I_n
的 I-Trigger B_v
妈 I-Trigger I_v
妈 I-Trigger O_x
节 I-Trigger O_x
日 I-Trigger O_d
快 I-Trigger B_vn
乐 I-Trigger I_vn
！ O O_x
妈 O O_x
妈 O B_n
做 O I_n
了 O O_x
一 O O_x
辈 O B_t
子 O I_t
的 O O_v
教 O O_v
师 O O_r
, O B_a
育 O I_a
人 O O_uj
无 O B_a
数 O I_a
， O O_uj
我 O B_n
也 O I_n
应 O B_i
该 O I_i
算 O I_i
是 O I_i
妈 O O_x
妈 O B_n
最 O I_n
值 O O_v
得 O O_ul
骄 O B_m
傲 O I_m
的 O I_m
学 O O_uj
生 O B_n
之 O I_n
一 O O_x
了 O B_nrt
吧 O I_nrt
" O B_m

杰 B-sent_Entity O_x
森 I-sent_Entity O_r
· I-sent_Entity O_d
斯 I-sent_Entity B_v
坦 I-sent_Entity I_v
森 I-sent_Entity B_v
太 B-Degree I_v
帅 B-Trigger B_n
了 O I_n
~ O O_d
强 O B_v
烈 O I_v
要 O B_a
求 O I_a
老 O O_uj
公 O B_n
剃 O I_n
头 O B_r
太 B-Degree I_r
健 O O_ul
身 O O_y
~ O O_x
和 O O_x
亲 O B_nr
爱 O I_nr
的 O O_x
看 O B_nr
电 O I_nr
影 O I_nr
不 O B_n
断 O I_n
惊 O O_ul
呼 O O_x
其 O B_l
他 O I_l
男 O I_l
人 O I_l
的 O B_nr
名 O I_nr
字 O B_n
， O I_n
实 O O_x
在 O B_v
失 B-Trigger I_v
态 I-Trigger O_x
了 O O_c
~ O B_a

漂 B-Trigger O_uj
亮 I-Trigger O_v
！ O B_n
！ O I_n
！ O B_d
涛 O I_d
哥 O B_v
手 O I_v
真 O B_r
快 O I_r
啊 O B_n
， O I_n
希 B-Trigger O_uj
望 I-Trigger B_n
周 I-Trigger I_n
五 I-Trigger O_x
打 I-Trigger B_v
球 I-Trigger I_v
， I-Trigger O_d
你 I-Trigger B_n
这 I-Trigger I_n
个 I-Trigger O_ul
挡 I-Trigger O_x
拆 I-Trigger O_x
帝 I-Trigger B_a
手 I-Trigger I_a
更 I-Trigger O_x
快 I-Trigger O_x
啊 O O_x
史 O O_nr
东 O O_n
鹏 O O_n
又 O O_d
被 O O_a
冬 O O_y
日 O O_x
娜 O B_v
欺 O I_v
负 O B_t
了 O I_t
。 O B_v

" O O_x
在 O O_r
新 O B_r
加 O I_r
坡 O B_v
生 O I_v
了 O B_n
女 O I_n
儿 O O_d
, O O_a
我 O O_y
还 O B_nr
支 O I_nr
持 O I_nr
你 O O_d
赵 O O_p
微 O B_t
能 O I_t
让 O O_x
自 O B_v
己 O I_v
快 O O_ul
乐 O O_x
是 O O_x
幸 O O_x
福 O O_p
的 O B_ns
， O I_ns
能 O I_ns
让 O O_v
别 O O_ul
人 O B_n
， O I_n
大 O O_x
家 O O_r
快 O O_d
乐 O B_v
那 O I_v
更 O O_r
是 O B_nr
福 O I_nr
气 O O_v
， O O_v
值 B-Trigger B_r
得 I-Trigger I_r
追 I-Trigger B_a
求 I-Trigger I_a
" O O_v

" O I_a
空 O O_uj
腹 O O_x
6 O O_v
0 O O_v
k O B_r
g O I_r
。 O O_x
。 O B_n
。 O I_n
继 B-Trigger B_a
续 I-Trigger I_a
坚 I-Trigger O_r
持 I-Trigger B_d
! O I_d
一 O B_n
定 O I_n
要 O O_x
讲 O B_v
下 O I_v
来 O B_v
哈 O I_v
~ O O_x
这 O O_x
次 O O_x
希 O B_n
望 O I_n
很 O B_m
大 O I_m
~ O B_eng
早 O I_eng
晨 O O_x
又 O O_x
多 O O_x
吃 O B_v
了 O I_v
一 O B_v
袋 O I_v
饼 O O_x
干 O B_d
, O I_d
又 O O_v
堵 O O_v
到 O B_t
嗓 O I_t
子 O O_nr
眼 O O_x
儿 O B_r
了 O I_r
" O B_v

哈 B-Trigger B_a
哈 I-Trigger I_a
， O O_x
真 B-Degree B_t
的 I-Degree I_t
笑 I-Degree O_d
到 I-Degree O_m
肚 I-Degree O_v
子 I-Degree O_ul
疼 I-Degree B_m
， O I_m
那 O B_n
个 O I_n
小 O O_x
胖 O O_d
妞 O B_v
太 B-Degree I_v
可 I-Degree B_n
爱 I-Degree I_n
了 I-Degree I_n
不 B-Trigger I_n
行 I-Trigger O_ul
了 I-Trigger O_x
. I-Trigger O_x
. I-Trigger B_o
. I-Trigger I_o
. I-Trigger O_x
哈 I-Trigger B_d
哈 I-Trigger I_d
哈 I-Trigger O_v
哈 I-Trigger O_v
搞 O B_v
笑 O I_v
小 O I_v
民 O O_x
警 O B_r
， O I_r
4 O O_a
2 O B_n
秒 O I_n
开 O O_d
始 O B_v
笑 B-Degree I_v
到 I-Degree O_ul
扶 I-Degree B_v
肚 I-Degree I_v
子 I-Degree O_ul
。 I-Degree B_m

看 B-Cause I_m
到 I-Cause I_m
你 I-Cause B_o
微 I-Cause I_o
博 I-Cause I_o
模 I-Cause I_o
版 I-Cause B_v
， O I_v
我 B-Holder O_a
震 B-Trigger B_n
惊 I-Trigger I_n
了 O O_x
！ O B_m
最 O I_m
可 O O_m
爱 O B_v
的 O I_v
幂 O O_v
幂 O O_v
美 O O_v
狐 O B_n
狸 O I_n
哇 O O_x
， O O_x
赞 B-Trigger B_v
啊 O I_v
， O O_r
幂 O B_a
姐 O I_a
美 O B_v
幂 O I_v
美 O O_x
幂 O O_r
话 O B_v
说 O I_v
搜 O O_ul
狐 O O_x
娱 O O_d
乐 O B_v
的 O I_v
拍 O O_uj
摄 O O_n
技 O O_n
术 O O_j
还 O B_n
是 O I_n
不 O O_y
错 O O_x
滴 O O_v
， O O_y
， O O_x
， O B_n
p O I_n
一 O O_j
张 O O_n
。 O O_j

距 O O_n
离 O O_v
亲 O B_nz
密 O I_nz
大 O B_vn
海 O I_vn
的 O O_uj
时 O B_v
间 O I_v
过 O B_n
了 O I_n
2 O B_c
个 O I_c
月 O B_a
了 O I_a
。 O O_v
最 B-Degree O_x
喜 B-Trigger O_x
欢 I-Trigger O_x
自 B-sent_Entity O_x
己 I-sent_Entity B_m
那 I-sent_Entity I_m
天 I-sent_Entity O_x
傍 I-sent_Entity O_x
晚 I-sent_Entity B_n
为 I-sent_Entity I_n
了 I-sent_Entity B_a
等 I-sent_Entity I_a
这 I-sent_Entity B_ns
个 I-sent_Entity I_ns
时 I-sent_Entity O_uj
候 I-sent_Entity B_n
， I-sent_Entity I_n
特 I-sent_Entity O_ug
意 I-sent_Entity O_ul
拍 I-sent_Entity O_m
下 I-sent_Entity O_m
的 I-sent_Entity O_m
照 I-sent_Entity O_ul
片 I-sent_Entity O_x
I O O_d
M O B_v
I O I_v
S O B_r
S O I_r
U O B_r
O O I_r
C O B_t
E O I_t
A O B_p
N O I_p
! O O_u

二 O I_r
十 O B_n
多 O I_n
个 O O_x
G O B_d
的 O I_d
照 O B_v
片 O I_v
和 O O_uj
视 O B_n
频 O I_n
， O B_eng
等 O I_eng
回 O I_eng
成 O I_eng
都 O I_eng
了 O I_eng
慢 O I_eng
慢 O I_eng
整 O I_eng
理 O I_eng
， O I_eng
看 O O_x
图 O O_x
说 O B_m
话 O I_m
什 O I_m
么 O I_m
的 O O_eng
某 B-Holder O_uj
松 I-Holder B_n
最 B-Degree I_n
喜 B-Trigger O_c
欢 I-Trigger B_n
了 O I_n
最 B-sent_Entity O_x
后 I-sent_Entity O_u
张 I-sent_Entity O_v
， O B_ns
快 O I_ns
本 O O_ul
的 O B_d
结 O I_d
束 O B_n
二 O I_n
得 O O_x
哟 O O_v

猫 O B_v
就 O I_v
是 O B_r
喜 O I_r
欢 O O_uj
流 O O_r
动 O O_v
的 O O_d
水 O B_v
和 O I_v
我 O O_ul
小 O B_f
时 O I_f
候 O O_q
很 O O_x
象 O B_a
！ O I_a
！ O O_uj
！ O B_v
可 B-Trigger I_v
爱 I-Trigger B_nrt
的 I-Trigger I_nrt
小 I-Trigger O_y
猫 I-Trigger O_x
咪 I-Trigger O_n
， O B_d
想 O I_d
喝 O B_v
水 O I_v
喝 O B_vn
不 O I_vn
到 O O_uj
却 O O_n
弄 O O_c
得 O O_r
一 O B_n
头 O I_n
湿 O I_n
~ O O_zg
~ O O_n
~ O O_x
（ O O_x
投 O O_x
稿 O B_v
） O I_v

还 O B_nr
有 O I_nr
一 O I_nr
个 O O_x
“ O O_v
同 O B_v
志 O I_v
” O O_vg
。 O B_v
专 O I_v
家 O O_d
这 O O_v
些 O O_ud
年 O B_m
我 O I_m
们 O O_a
糟 O O_x
蹋 O O_x
了 O O_x
不 O O_x
少 O B_n
词 O I_n
语 O O_x
， O O_x
最 O B_v
让 O I_v
我 B-Holder B_m
惋 B-Trigger I_m
惜 I-Trigger O_x
的 O B_n
有 O I_n
两 O O_x
个 O O_x
， O B_n
一 O I_n
是 O B_r
“ O I_r
小 O O_m
姐 O B_r
” O I_r
， O B_v
另 O I_v
一 O O_ul
个 O B_d
是 O I_d
“ O B_n
爱 O I_n
国 O O_x
” O O_d
。 O O_v

胖 O B_a
子 O I_a
生 O O_uj
日 O O_v
快 O B_m
乐 O I_m
财 O O_x
源 O O_m
滚 O O_v
滚 O O_x
来 O B_nr
顺 O I_nr
便 O O_x
祝 O O_x
我 O O_r
也 O B_m
长 O I_m
越 O O_v
美 O O_x
丽 O B_ns
哈 B-Trigger I_ns
哈 I-Trigger O_x
哈 I-Trigger O_x

" O B_n
这 O I_n
次 O B_l
我 O I_l
没 O I_l
留 O I_l
级 O B_n
哦 O I_n
, O I_n
而 O I_n
是 O O_v
跳 O B_ad
级 O I_ad
了 O O_v
, O O_r
跳 O O_d
级 O B_d
做 O I_d
评 O B_ns
委 O I_ns
了 O B_o
, O I_o
真 O I_o
的 O O_x
觉 O O_x
得 O B_r
做 O I_r
评 O O_r
委 O O_d
比 O B_v
做 O I_v
选 O O_zg
手 O O_x
难 O B_c
, O I_c
不 O B_b
过 O I_b
呢 O O_ul
, O O_x
我 B-Holder B_b
就 O I_b
是 O O_v
喜 B-Trigger B_n
欢 I-Trigger I_n
变 B-sent_Entity O_ul
花 I-sent_Entity O_x
头 I-sent_Entity B_d
, O I_d
这 B-Cause B_v
样 I-Cause I_v
才 I-Cause O_v
好 I-Cause B_n
玩 I-Cause I_n
! O B_v
" O I_v

换 O I_v
上 O O_a
了 O O_x
最 B-Degree B_c
喜 B-Trigger I_c
欢 I-Trigger O_y
的 O O_x
一 B-sent_Entity O_r
套 I-sent_Entity B_d
床 I-sent_Entity I_d
上 I-sent_Entity B_v
用 I-sent_Entity I_v
品 I-sent_Entity O_v
， O B_n
心 O I_n
情 O O_x
非 B-Degree B_r
常 I-Degree I_r
愉 B-Trigger O_d
悦 I-Trigger B_v
~ O I_v
每 O O_x
次 O O_x
看 O O_x
到 O B_v
她 O I_v
， O O_ul
我 O O_a
愉 B-Trigger B_v
悦 I-Trigger I_v
感 O O_uj
油 B-Degree B_m
然 I-Degree I_m
而 I-Degree B_n
生 I-Degree I_n
， O I_n
大 B-Cause I_n
概 I-Cause O_x
它 I-Cause B_n
满 I-Cause I_n
足 I-Cause B_d
了 I-Cause I_d
我 I-Cause B_a
对 I-Cause I_a
美 I-Cause O_x
的 I-Cause B_r
追 I-Cause I_r
求 I-Cause B_v
~ O I_v

小 B-Holder O_x
猪 I-Holder O_r
咱 O B_vn
不 B-Negation I_vn
用 I-Negation I_vn
纠 B-Trigger B_i
结 I-Trigger I_i
， O I_i
一 O I_i
天 O O_x
一 O B_d
身 O I_d
行 O O_r
头 O B_v
， O I_v
无 O O_ul
敌 O O_r
的 O O_p
喜 O B_nr
欢 O I_nr
这 O B_v
每 O I_v
天 O O_x
出 O O_x
门 O B_n
之 O I_n
前 O O_r
要 O B_v
多 O I_v
纠 O B_v
结 O I_v
啊 O O_x
. O B_m
. O I_m
. O B_m
很 O I_m
整 O B_n
齐 O I_n
！ O O_x
非 B-Degree B_v
常 I-Degree I_v
好 B-Trigger O_uj
！ O B_v
无 O I_v
女 O O_r
人 O B_r
的 O I_r
动 O B_v
力 O I_v
男 O B_f
人 O I_f
的 O O_v
压 O O_m
力 O B_v

楠 B-Holder O_y
少 I-Holder B_m
特 B-Degree I_m
喜 B-Trigger I_m
欢 I-Trigger O_d
上 B-sent_Entity B_d
厕 I-sent_Entity I_d
所 I-sent_Entity O_x
的 I-sent_Entity B_d
时 I-sent_Entity I_d
候 I-sent_Entity O_a
看 I-sent_Entity O_x
书 I-sent_Entity O_v
， O B_n
这 O I_n
不 O O_uj
， O B_n
现 O I_n
在 O B_n
居 O I_n
然 O O_uj
拿 O B_n
着 O I_n
L O O_x
G O O_n
从 O O_a
台 O O_n
湾 O B_v
带 O I_v
回 O O_f
的 O B_n
中 O I_n
华 O O_uj
民 O B_n
国 O I_n
地 O B_v
图 O I_v
上 O O_x
厕 O O_r
所 O O_d
， O O_x
也 O B_t
不 O I_t
嫌 O B_d
版 B-Cause I_d
图 I-Cause O_v
太 I-Cause O_uz
大 I-Cause B_eng
看 O I_eng
不 B-Negation O_p
舒 I-Negation B_ns
服 I-Negation I_ns
。 O B_v

回 O O_uj
复 O B_ns
谁 O I_ns
是 O I_ns
法 O I_ns
人 O B_n
啊 O I_n
？ O O_f
法 B-Holder B_n
人 I-Holder I_n
一 O O_x
定 O O_d
很 B-Degree O_d
开 B-Trigger O_v
心 I-Trigger B_n
了 O I_n
友 O O_d
谊 O O_a
无 O O_v
价 O O_d
， O B_a
常 O I_a
聚 O O_x
常 O O_x
乐 O B_v
。 O I_v
格 O O_r
物 O O_v
致 O B_n
知 O I_n
， O O_zg
正 O O_x
直 O B_n
中 O I_n
和 O B_d
。 O I_d
财 O O_zg
侣 O B_v
法 O I_v
地 O O_ul
， O B_nr
古 O I_nr
月 O B_v
万 O I_v
戈 O O_x
。 O B_v
正 O I_v
直 O B_a
中 O I_a
和 O O_x
， O B_i
格 O I_i
物 O I_i
致 O I_i
知 O O_x
。 O B_d

本 O O_f
值 O O_c
班 O O_x
编 O B_n
辑 O I_n
要 O B_n
下 O I_n
班 O O_x
回 O B_t
家 O I_t
了 O B_nr
陪 O I_nr
老 O O_x
婆 O B_d
孩 O I_d
子 O O_f
吃 O O_c
饭 O O_x
逛 O B_i
街 O I_i
睡 O I_i
觉 O I_i
， O O_x
明 O O_x
天 O O_r
继 O B_v
续 O I_v
跟 O B_n
各 O I_n
位 O O_v
可 O B_v
爱 O I_v
的 O B_n
粉 O I_n
丝 O O_ul
们 O O_v
神 O B_n
聊 O I_n
， O B_n
祝 B-Trigger I_n
各 I-Trigger B_v
位 I-Trigger I_v
晚 I-Trigger B_v
餐 I-Trigger I_v
愉 I-Trigger B_v
快 I-Trigger I_v
， O O_x
注 O B_t
意 O I_t
减 O B_v
肥 O I_v
， O O_p
最 O B_r
好 O I_r
不 O B_v
吃 O I_v
！ O O_uj

我 B-Holder B_v
喜 B-Trigger I_v
欢 I-Trigger O_r
呢 O B_vn
！ O I_vn
呵 B-Trigger O_r
呵 I-Trigger O_uj
~ O B_n
~ O I_n
~ O O_x
瑶 O B_d
瑶 O I_d
， O B_d
工 O I_d
作 O O_zg
都 O B_v
忙 O I_v
完 O O_x
了 O O_zg
没 O B_a
？ O I_a
注 O O_x
意 O O_x
身 O O_x
体 O O_r
！ O B_v
祝 B-Trigger I_v
新 I-Trigger O_y
年 I-Trigger O_x
快 I-Trigger B_v
乐 I-Trigger I_v
呀 I-Trigger O_x
！ O O_x
头 O O_x
发 O O_j
剪 O O_j
短 O O_x
了 O B_vn
， O I_vn
怎 O O_d
么 O O_v
有 O O_v
点 O O_ul
像 O O_v
老 O O_x
师 O B_v
呢 O I_v

只 O I_n
是 O O_x
太 B-Degree O_v
欣 B-Trigger B_l
赏 I-Trigger I_l
你 B-sent_Entity I_l
！ O I_l
轉 O O_y
發 O O_x
微 O B_n
博 O I_n
。 O B_v
2 O I_v
0 O O_ul
1 O O_x
0 O B_r
. O I_r
1 O B_v
1 O I_v
. O I_v
1 O B_n
3 O I_n
哈 O O_y
爾 O O_x
濱 O B_c
啤 O I_c
酒 O O_d
1 O B_v
1 O I_v
0 O O_r
周 O O_x
年 O B_v
音 O I_v
樂 O B_a
會 O I_a
- O O_x
張 O B_m
敬 O I_m
軒 O I_m
D O I_m
e O I_m
a O I_m
d O I_m
l O I_m
i O I_m
n O I_m
e O B_ns

新 O I_ns
人 O B_n
报 O I_n
道 O B_m
： O I_m
很 B-Degree I_m
高 B-Trigger B_t
兴 I-Trigger I_t
拥 B-Cause B_nt
有 I-Cause I_nt
自 I-Cause I_nt
己 I-Cause O_x
的 I-Cause B_nr
微 I-Cause I_nr
博 I-Cause I_nr
， O B_eng
也 O I_eng
希 O I_eng
望 O I_eng
能 O I_eng
在 O I_eng
这 O I_eng
里 O I_eng
分 O O_x
享 O B_n
自 O I_n
己 O B_v
的 O I_v
别 O O_x
人 O O_zg
的 O B_b
喜 O I_b
怒 O B_v
哀 O I_v
乐 O B_r

老 O O_uj
大 O B_a
开 O I_a
心 O O_x
就 O O_d
好 O B_v
J O I_v
i O O_v
m O O_p
m O B_r
y O I_r
和 O B_v
老 O I_v
汪 O B_r
， O I_r
老 O O_uj
汪 O B_r
跟 O I_r
我 O O_uj
认 O B_i
识 O I_i
快 O I_i
8 O I_i
年 O O_x
了 O B_a
， O I_a
他 O B_v
们 O I_v
乐 O O_d
队 O O_a
? O B_eng
水 O I_eng
晶 O I_eng
蝶 O I_eng
? O I_eng
最 O O_c
近 O O_a
发 O O_nr
了 O O_x
新 O O_a
唱 O O_v
片 O O_p
， O O_r
哈 O B_v
哈 O I_v
哈 O O_a
， O O_m
聊 O O_m
的 O O_ul
很 B-Degree O_x
开 B-Trigger B_r
心 I-Trigger I_r
。 O B_n

微 B-Trigger O_x
博 I-Trigger B_n
的 I-Trigger I_n
力 I-Trigger O_nz
量 I-Trigger O_x
真 I-Trigger B_f
的 I-Trigger I_f
好 I-Trigger O_v
强 I-Trigger O_ul
大 I-Trigger B_n
~ O I_n
老 O I_n
图 O O_x
新 O B_o
解 O I_o
— O I_o
— O O_x
围 O O_v
脖 O O_uj
舆 O O_a
论 O B_v
监 O I_v
督 O O_x
很 O O_x
强 O B_a
大 O I_a
。 O O_uj
。 O B_n
围 O I_n
脖 O B_d
力 O I_d
量 O O_a
大 O B_a
— O I_a
— O O_x
“ O B_n
现 O I_n
场 O B_v
直 O I_v
播 O O_x
， O O_x
你 O B_n
敢 O I_n
动 O B_n
手 O I_n
， O I_n
就 O I_n
把 O O_zg
你 O B_a
发 O I_a
到 O O_x
微 O O_x
博 O B_n
上 O I_n
！ O B_n
” O I_n

太 B-Degree O_x
喜 B-Trigger O_x
欢 I-Trigger O_x
看 B-sent_Entity B_n
你 I-sent_Entity I_n
拍 I-sent_Entity I_n
的 I-sent_Entity I_n
杜 I-sent_Entity O_x
拉 I-sent_Entity O_r
拉 I-sent_Entity O_v
了 I-sent_Entity B_n
。 O I_n
。 O O_x
。 O O_d
再 O O_p
发 O O_r

转 O I_v
给 O O_a
那 O O_nr
些 O O_f
爱 O O_x
造 O O_x
谣 O O_x
的 O O_d
人 O B_v
看 O I_v
。 O O_v
这 O O_r
是 O O_v
初 O O_uj
中 O O_nr
的 O B_nrt
学 O I_nrt
生 O O_ul
照 O O_x
， O O_x
我 O O_x
就 O O_d
觉 O O_v
得 O O_x
为 O B_v
啥 O I_v
有 O B_r
些 O I_r
人 O O_v
就 O B_v
那 O I_v
么 O O_uj
阴 O O_n
暗 O O_v
捏 O O_x
， O O_r
难 O O_v
道 O B_f
你 O I_f
把 O O_uj
她 O B_n
贬 O I_n
低 O O_n
的 O O_x
， O O_r
你 O O_d
就 O B_v
会 O I_v
比 O B_r
她 O I_r
好 O B_r
吗 O I_r
？ O O_n
真 B-Degree O_d
好 B-Trigger B_r
笑 I-Trigger I_r

" O I_a
偶 O O_v
不 O O_x
是 O B_d
赞 O I_d
大 O O_r
众 O O_p
口 O O_r
味 O B_v
， O I_v
是 O O_uj
赞 O O_x
这 O O_r
样 O O_d
的 O O_v
提 O O_p
醒 O O_r
。 O O_a
那 B-sent_Entity O_y
些 I-sent_Entity O_x
鄙 I-sent_Entity O_d
视 I-sent_Entity B_v
、 I-sent_Entity I_v
羞 I-sent_Entity O_x
辱 I-sent_Entity O_x
大 I-sent_Entity O_d
众 I-sent_Entity B_c
口 I-sent_Entity I_c
味 I-sent_Entity O_v
, I-sent_Entity B_n
以 I-sent_Entity I_n
标 I-sent_Entity B_n
榜 I-sent_Entity I_n
自 I-sent_Entity O_x
己 I-sent_Entity O_v
精 I-sent_Entity O_v
英 I-sent_Entity B_r
的 I-sent_Entity I_r
人 I-sent_Entity O_uj
, O B_v
在 O I_v
我 B-Holder O_x
看 O B_r
来 O I_r
才 O B_v
是 O I_v
最 B-Degree O_x
恶 B-Trigger B_v
俗 I-Trigger I_v
的 O B_n
。 O I_n
" O B_n

呵 B-Trigger O_x
呵 I-Trigger O_p
有 O B_n
才 O I_n
～ O B_r
这 O I_r
个 O B_n
节 O I_n
目 O O_uj
也 O O_n
很 O O_x
好 O B_l
看 O I_l
的 O I_l
， O I_l
当 O O_d
时 O O_v
很 B-Degree O_d
喜 B-Trigger B_a
欢 I-Trigger I_a
， O O_uj
很 O O_x
好 O O_x
笑 O O_x
！ O B_v
老 O I_v
大 O O_v
买 O O_d
菜 O O_x
刀 O B_r
的 O I_r
经 O B_n
历 O I_n
， O O_d
高 O O_d
手 O B_v
~ O I_v
视 O O_uj
频 O O_x
： O B_t
何 O I_t
润 O O_zg
东 O B_v
- O I_v
明 O O_x
星 O O_zg
记 O B_v
者 O I_v
会 O O_x
1 O B_a

重 O O_v
庆 O B_n
西 O I_n
西 O O_uj
弗 O B_n
看 O I_n
书 O O_x
很 O B_n
有 O I_n
感 O O_x
觉 O B_n
， O I_n
静 O O_x
的 O B_nr
下 O I_nr
来 O I_nr
， O O_x
服 O B_nr
务 O I_nr
很 O B_n
好 O I_n
， O I_n
强 B-Degree O_x
烈 I-Degree O_x
推 B-Trigger B_ns
荐 I-Trigger I_ns
。 O B_ns
可 O I_ns
以 O O_ns
搬 O B_v
家 O I_v
了 O O_d
， O O_v
原 O B_n
先 O I_n
离 O O_x
书 O O_a
店 O O_uj
很 O B_t
近 O I_t
， O O_x
但 O B_vn
是 O I_vn
现 O O_d
在 O O_a
也 O O_x
不 O B_i
远 O I_i
， O I_i
嘿 B-Trigger I_i
嘿 I-Trigger O_x

回 O I_c
复 O B_v
因 O I_v
为 O O_ul
太 O O_x
冷 O B_d
了 O I_d
所 O O_v
以 O B_n
我 O I_n
们 O O_d
就 O O_a
来 O O_x
闹 O B_c
热 O I_c
~ O B_t
啥 O I_t
热 O O_d
闹 O B_d
啊 O I_d
中 O O_x
午 O B_o
吃 O I_o
的 O O_x
不 O B_v
是 O I_v
饭 O B_c
~ O I_c
是 O B_ns
热 O I_ns
闹 O O_ul
~ O B_c
和 B-Cause I_c
同 I-Cause B_r
事 I-Cause I_r
在 I-Cause O_d
一 I-Cause O_v
起 I-Cause B_z
吃 I-Cause I_z
饭 I-Cause O_x
就 O O_r
的 O B_a
开 B-Trigger I_a
心 I-Trigger O_zg
~ O B_t

您 O O_v
老 O O_uj
是 O B_c
天 O I_c
蝎 O O_n
？ O O_x
？ O O_v
？ O B_a
还 O I_a
好 O O_x
， O O_c
是 O B_n
第 O I_n
六 O O_p
名 O B_m
呢 O I_m
。 O B_v
个 B-Holder I_v
人 I-Holder O_d
喜 B-Trigger O_uj
欢 I-Trigger B_v
水 B-sent_Entity I_v
瓶 I-sent_Entity O_x
坐 I-sent_Entity O_x
的 I-sent_Entity B_r
人 I-sent_Entity I_r
， O O_v
神 B-Cause B_n
秘 I-Cause I_n
， I-Cause O_x
有 I-Cause O_x
吸 I-Cause O_x
引 I-Cause B_v
力 I-Cause I_v
。 O O_x
第 O O_v
七 O B_m
， O I_m
为 O I_m
毛 O O_y
， O O_x
感 O B_n
觉 O I_n
自 O B_v
己 O I_v
很 O B_n
有 O I_n
人 O O_v
缘 O O_uj
呀 O O_n
~ O O_x
~ O B_a
天 O I_a
蝎 O O_x
。 O O_v

亲 O I_n
爱 O I_n
的 O O_x
摄 O B_m
影 O I_m
师 O O_x
同 O O_p
学 O O_n
你 O O_x
这 B-Cause B_n
张 I-Cause I_n
拍 I-Cause B_r
得 I-Cause I_r
太 I-Cause O_d
有 I-Cause O_v
技 I-Cause B_n
术 I-Cause I_n
含 I-Cause O_y
量 I-Cause O_x
啦 I-Cause O_x
！ I-Cause B_n
好 I-Cause I_n
有 I-Cause O_x
意 I-Cause O_x
境 I-Cause B_a
， O I_a
喜 B-Trigger O_uj
欢 I-Trigger B_n

这 B-sent_Entity I_n
样 I-sent_Entity B_n
的 I-sent_Entity I_n
周 I-sent_Entity O_r
末 I-sent_Entity O_r
太 B-Degree O_q
惬 B-Trigger O_v
意 I-Trigger O_ud
啦 O O_d
！ O O_v
跟 O B_n
丫 O I_n
头 O I_n
和 O I_n
妮 O O_y
妮 O O_x
， O O_a
搓 O O_v
了 O B_n
顿 O I_n
“ O O_x
家 O B_v
庭 O I_v
海 O O_x
鲜 O B_r
大 O I_r
餐 O O_uj
” O B_t
， O I_t
满 B-Trigger O_d
足 I-Trigger B_a
得 O I_a
很 O O_y
。 O O_x
还 O O_p
有 O B_n
丫 O I_n
头 O O_c
贡 O B_nrt
献 O I_nrt
的 O O_x
那 O O_v
瓶 O O_ul
昂 O O_q
贵 O O_x
红 O B_n
酒 O I_n
。 O B_n

人 O I_n
生 O I_n
最 B-Degree O_x
痛 B-Trigger O_x
苦 I-Trigger B_v
的 O I_v
事 B-sent_Entity O_ud
情 I-sent_Entity O_d
莫 O O_x
过 O B_v
于 O I_v
： O B_n
辛 O I_n
辛 O B_n
苦 O I_n
苦 O O_uj
写 O B_r
完 O I_r
K O B_a
P O I_a
I O B_n
自 O I_n
评 O O_x
之 O O_x
后 O B_n
， O I_n
电 O O_d
脑 O B_an
突 O I_an
然 O O_uj
死 O B_n
机 O I_n
， O B_d
而 O I_d
且 O I_d
没 O O_x
有 O B_z
按 O I_z
过 O I_z
保 O I_z
存 O O_v
草 O O_v
稿 O B_eng
。 O I_eng
。 O I_eng
。 O B_v
。 O I_v
。 O B_f
。 O I_f
。 O O_x
。 O B_n
。 O I_n

它 O I_ad
追 O B_n
星 O I_n
呢 O O_x
。 O B_c
。 O I_c
。 O B_v
。 O I_v
这 O B_p
是 O I_p
什 O B_v
么 O I_v
剧 O B_n
情 O I_n
哇 O O_x
， O O_x
O B-Trigger O_x
( I-Trigger O_x
∩ I-Trigger O_x
_ I-Trigger O_x
∩ I-Trigger O_x
) I-Trigger O_x
O I-Trigger O_x
哈 I-Trigger O_x
哈 I-Trigger O_r
~ O B_n
~ O I_n
那 O O_y
不 O O_x
是 O O_x
快 O O_x
乐 O O_x
大 O O_r
本 O O_v
营 O B_r
的 O I_r
何 O B_n
老 O I_n
师 O O_y
么 O O_x
？ O O_x
这 B-sent_Entity O_x
动 I-sent_Entity O_x
作 I-sent_Entity O_x
太 B-Degree O_x
有 B-Trigger O_x
喜 I-Trigger O_x
感 I-Trigger B_o
了 I-Trigger I_o

绅 O O_x
士 O O_r
风 O B_c
度 O I_c
它 O B_a
们 O I_a
也 O B_n
能 O I_n
排 O I_n
队 O O_uj
上 O O_r
厕 O B_n
所 O I_n
， O O_y
想 O O_x
想 O O_r
我 O B_n
们 O I_n
的 O O_d
秩 O O_v
序 O B_n
？ O I_n
排 O O_ul
队 O O_x
的 O B_n
欣 B-Trigger I_n
慰 I-Trigger I_n
， O I_n
不 O B_r
是 O I_r
前 O O_d
面 O O_v
的 O B_n
人 O I_n
越 O O_f
来 O B_n
越 O I_n
少 O O_x
， O B_v
而 O I_v
是 O B_r
后 O I_r
面 O O_uj
的 O B_n
人 O I_n
越 O O_x
来 O B_n
越 O I_n
多 O O_uj
。 O B_v
0 O I_v
3 O O_x

这 O I_c
不 O B_f
是 O I_f
俺 O O_uj
校 O O_n
友 O B_l
J O I_l
i O I_l
m O I_l
的 O O_x
火 O B_c
锅 O I_c
店 O B_f
嘛 O I_f
不 B-Trigger O_uj
错 I-Trigger O_n
不 I-Trigger B_d
错 I-Trigger I_d
好 I-Trigger I_d
吃 I-Trigger O_m
。 O O_x
。 O B_m
乡 O I_m
水 O O_x
源 O O_r
火 O B_c
锅 O I_c
店 O O_r
， O B_n
正 O I_n
宗 O B_eng
重 O I_eng
庆 O I_eng
火 O O_uj
锅 O B_n
， O I_n
在 O I_n
深 O O_y
圳 O B_a
吃 O I_a
过 O B_a
最 O I_a
好 O B_v
吃 O I_v
的 O O_x
火 O O_x
锅 O O_n
， O B_n
强 B-Trigger I_n
烈 I-Trigger B_n
推 I-Trigger I_n
荐 I-Trigger I_n
！ O O_x

真 O I_nz
好 O B_n
， O I_n
看 O I_n
了 O I_n
就 O O_x
开 O O_p
心 O B_ns
天 O I_ns
天 O O_v
乘 O O_ug
电 O O_a
梯 O B_v
有 O I_v
点 O O_uj
乏 O B_n
味 O I_n
？ O O_x
一 B-Cause B_i
个 I-Cause I_i
小 I-Cause I_i
小 I-Cause I_i
的 I-Cause O_x
滑 I-Cause O_x
梯 I-Cause O_d
创 I-Cause O_a
意 I-Cause O_x
就 I-Cause O_v
能 I-Cause O_ul
让 I-Cause O_d
你 I-Cause B_v
找 I-Cause I_v
回 I-Cause B_t
童 I-Cause I_t
年 I-Cause O_v
的 I-Cause B_n
快 I-Cause I_n
乐 I-Cause B_n
， O I_n
这 O B_a
样 O I_a
上 O O_x
下 O B_m
班 O I_m
是 O B_z
不 O I_z
是 O I_z
会 O B_n
让 O I_n
你 B-Holder B_v
的 O I_v
心 B-Property O_d
情 I-Property O_v
好 B-Trigger O_v
很 B-Degree O_r
多 I-Degree B_v
。 O I_v

朋 O I_t
友 O O_uj
吃 O B_a
了 O I_a
就 O O_x
吃 O B_r
了 O I_r
吧 O B_v
， O I_v
不 O I_v
必 O B_l
太 O I_l
小 O I_l
抠 O O_v
， O O_v
也 O O_r
许 O O_uj
那 O B_n
袋 O I_n
子 O O_a
比 O B_m
面 O I_m
包 O O_x
还 O O_x
贵 O B_n
呢 O I_n
。 O O_v
有 O O_ul
了 O O_d
这 O O_v
种 O O_ul
食 O O_y
品 O O_x
袋 O B_d
， O I_d
再 B-Negation B_n
也 I-Negation I_n
不 I-Negation O_v
用 O O_x
担 B-Trigger B_d
心 I-Trigger I_d
午 B-sent_Entity O_r
餐 I-sent_Entity B_n
被 B-Cause I_n
朋 I-Cause O_p
友 I-Cause B_n
偷 I-Cause I_n
吃 I-Cause O_d
了 O O_a

不 O O_x
知 O O_v
道 O O_ul
算 O B_r
不 O I_r
算 O B_n
是 O I_n
全 O I_n
球 O O_x
第 O B_d
一 O I_d
个 O B_v
发 O I_v
现 O B_v
的 O I_v
！ O B_n
（ O I_n
因 O O_p
为 O B_n
除 O I_n
了 O B_v
行 O I_v
版 O O_ul
之 O O_x
外 O O_d
没 O B_v
有 O I_v
这 O B_v
种 O I_v
问 O I_v
题 O O_v
） O B_n
！ O I_n
需 O B_m
要 O I_m
的 O I_m
朋 O B_v
友 O I_v
可 O O_uj
以 O O_x
直 O O_x
接 O B_c
联 O I_c
系 O B_p
我 O I_p
解 O B_n
决 O I_n
！ O B_f
太 B-Trigger I_f
有 I-Trigger B_v
才 I-Trigger I_v
~ O B_r
\ O I_r

回 O I_n
复 O O_x
对 O O_x
， O B_v
开 B-Trigger I_v
心 I-Trigger O_uj
很 O B_n
重 O I_n
要 O B_c
。 O I_c
希 B-Trigger B_ad
望 I-Trigger I_ad
你 I-Trigger B_n
每 I-Trigger I_n
天 I-Trigger O_r
都 I-Trigger B_v
快 I-Trigger I_v
乐 I-Trigger O_x
还 I-Trigger O_d
是 I-Trigger O_v
必 I-Trigger O_d
须 I-Trigger O_x
的 I-Trigger O_x
。 O O_x
。 O B_v
哈 B-Trigger I_v
哈 I-Trigger O_p
， O O_x
是 O B_v
泰 O I_v
国 O O_zg
的 O B_a
芭 O I_a
提 O O_x
雅 O B_v
好 O I_v
漂 O O_r
亮 O B_r
啊 O I_r
！ O O_d
是 O B_a
海 O I_a
南 O B_c
吗 O I_c
？ O B_d
， O I_d
自 O O_uj
己 O O_x
拍 O O_x
的 O B_o
！ O I_o
很 O O_x
有 O O_v
意 O B_ns
境 O I_ns
。 O O_uj

回 O I_n
复 O B_a
8 O I_a
客 O B_a
气 O I_a
， O O_zg
应 O O_x
该 O O_v
的 O B_ns
！ O I_ns
！ O O_y
额 O O_x
~ O O_x
~ O B_r
您 O I_r
老 O O_v
对 O O_uj
我 O O_x
太 O O_d
好 O O_v
了 O B_n
~ O I_n
~ O O_x
额 O O_x
， O B_v
杯 B-Trigger I_v
具 I-Trigger O_x
的 O B_n
一 O I_n
直 O O_x
被 O B_v
都 O I_v
是 O O_uj
你 O O_x
@ O O_x
出 O O_n
来 O O_x
的 O O_x
东 O B_r
西 O I_r
哇 O O_p
~ O O_r
~ O B_l
~ O I_l

今 B-Holder O_x
天 I-Holder O_x
天 I-Holder O_n
气 I-Holder O_x
阴 I-Holder B_n
阴 I-Holder I_n
的 I-Holder O_uj
一 I-Holder B_d
阵 I-Holder I_d
阵 I-Holder O_p
的 I-Holder O_d
凉 I-Holder O_v
风 I-Holder O_r
吹 I-Holder O_x
到 I-Holder B_v
脸 I-Holder I_v
上 I-Holder O_uj
好 B-Degree B_ns
舒 B-Trigger I_ns
服 I-Trigger O_y
！ O O_x
很 B-Degree O_x
奇 B-Trigger O_x
妙 I-Trigger O_x
心 O B_i
情 O I_i
不 O I_i
知 O I_i
觉 O B_z
地 O I_z
开 B-Trigger I_z
心 I-Trigger B_m
起 O I_m
来 O I_m
希 O O_uj
望 O B_n
今 O I_n
天 O O_v
会 O O_v
是 O B_s
美 O I_s
好 O O_a
的 O B_a
一 O I_a
天 O O_x
加 O O_zg
油 O B_a
！ O I_a
！ O B_n

" O O_d
生 B-Trigger B_v
日 I-Trigger I_v
快 I-Trigger O_uv
乐 I-Trigger B_l
！ O I_l
九 B-sent_Entity I_l
哥 I-sent_Entity I_l
生 B-Trigger B_v
日 I-Trigger I_v
快 I-Trigger B_t
乐 I-Trigger I_t
！ O O_v
！ O O_v
！ O B_a
大 O I_a
家 O O_uj
快 O B_m
来 O I_m
祝 O B_v
我 O I_v
老 O O_x
婆 O O_x
生 O O_x
日 O O_x
快 O B_l
乐 O I_l
！ O I_l
！ O I_l
！ O O_x
明 O B_ns
天 O I_ns
我 O B_l
过 O I_l
生 O I_l
日 O I_l
, O O_x
但 O O_x
我 O O_x
知 O B_n
道 O I_n
一 B-Degree B_d
定 I-Degree I_d
会 I-Degree O_v
很 I-Degree O_r
凄 B-Negation B_n
凉 I-Negation I_n
! O B_l
" O I_l

" O I_l
每 O O_x
天 O O_x
都 O O_x
能 O B_t
看 O I_t
到 O O_r
这 O B_t
些 O I_t
话 O I_t
， O O_x
真 O O_c
的 O O_r
很 O B_v
好 O I_v
哦 O B_d
， O I_d
大 B-Trigger O_v
家 I-Trigger O_d
一 I-Trigger B_a
起 I-Trigger I_a
加 I-Trigger O_x
油 I-Trigger O_x
！ O O_x
早 O O_x
安 O B_r
夢 O I_r
想 O O_d
家 O O_v
, O B_v
時 O I_v
間 O B_r
很 O I_r
短 O O_n
暫 O O_x
， O B_d
今 O I_d
天 O O_d
放 O O_a
棄 O O_e
了 O O_x
明 O B_n
天 O I_n
不 O B_m
一 O I_m
定 O B_v
能 O I_v
得 O O_x
到 O B_n
" O I_n

今 O O_v
日 O O_q
傻 O O_x
更 O B_n
更 O I_n
甘 O O_d
系 O B_a
度 O I_a
发 O O_x
牛 O B_t
豆 O I_t
系 O B_v
度 O I_v
林 O O_ul
： O B_t
假 O I_t
如 O O_d
有 O B_d
人 O I_d
钟 O O_v
意 O B_v
我 O I_v
会 O O_x
钟 O O_x
意 O B_t
我 O I_t
滴 O O_a
咩 O O_d
呢 O O_d
？ O B_n
我 O I_n
有 O B_v
咩 O I_v
可 O B_n
以 O I_n
比 O B_n
人 O I_n
欣 O O_nr
赏 O O_x
呢 O B_c
？ O I_c
继 O B_r
续 O I_r
发 O B_n
牛 O I_n
豆 O B_n
。 O I_n
哈 B-Trigger B_n
哈 I-Trigger I_n
。 O O_r

凡 O O_o
事 O O_y
冷 O O_x
静 O O_r
， O O_v
不 B-Negation O_o
可 I-Negation B_c
气 B-Trigger I_c
急 I-Trigger O_p
败 I-Trigger O_n
坏 I-Trigger B_v
。 O I_v
刚 B-Holder O_y
才 I-Holder O_x
打 I-Holder B_v
一 I-Holder I_v
份 I-Holder B_n
重 I-Holder I_n
要 I-Holder O_n
文 I-Holder O_x
件 I-Holder B_o
发 I-Holder I_o
现 I-Holder O_x
打 I-Holder O_x
印 I-Holder B_n
机 I-Holder I_n
老 I-Holder B_a
卡 I-Holder I_a
纸 I-Holder O_x
， O B_v
很 B-Degree I_v
抓 B-Trigger B_i
狂 I-Trigger I_i
， O I_i
差 O I_i
不 O O_x
多 O B_t
就 O I_t
砸 O O_v
了 O B_m
它 O I_m
。 O B_n
后 O I_n
来 O I_n
发 O I_n
现 O B_v
是 O I_v
指 O B_n
甲 O I_n
刀 O I_n
掉 O O_a
进 O B_nz
去 O I_nz
了 O O_x

那 O B_v
还 O I_v
真 O O_x
是 O B_l
月 B-Degree I_l
当 I-Degree I_l
月 I-Degree O_d
快 B-Trigger O_v
乐 I-Trigger O_ul
啊 I-Trigger O_r
！ O O_x
女 B-Holder B_t
人 I-Holder I_t
月 B-Degree B_v
当 I-Degree I_v
月 I-Degree O_v
快 B-Degree B_n
乐 I-Degree I_n
。 O I_n
为 O B_v
什 O I_v
么 O I_v
女 O O_ul
人 O O_x
， O O_r
每 O O_d
个 O B_d
月 O I_d
要 O O_m
有 O B_t
那 O I_t
么 O B_a
几 O I_a
天 O O_zg
？ O O_x
这 O B_n
是 O I_n
一 O O_m
件 O B_t
很 O I_t
麻 O B_a
烦 O I_a
的 O O_x
事 O B_r
情 O I_r
， O I_r
不 O B_n
利 O I_n
于 O O_x
社 O B_r
会 O I_r
和 O O_m
协 O O_v
。 O O_v

说 O I_r
到 O B_m
心 O I_m
里 O O_x
， O O_r
大 O O_v
哥 O B_m
都 O I_m
爽 O O_zg
朗 O B_an
的 O I_an
笑 O O_uj
了 O B_n
大 O I_n
哥 O O_x
还 O B_v
好 O I_v
这 O I_v
个 O B_n
？ O I_n
哈 B-Trigger O_c
哈 I-Trigger O_n
哈 I-Trigger O_x
哈 I-Trigger O_x
。 O O_v
大 O O_v
胡 O B_s
子 O I_s
太 O O_x
坏 O B_n
了 O I_n
。 O O_d
大 B-Holder B_a
哥 I-Holder I_a
最 B-Degree O_uj
喜 B-Trigger O_v
欢 I-Trigger O_ul
的 O B_n
怀 B-sent_Entity I_n
念 I-sent_Entity B_v
一 I-sent_Entity I_v
下 I-sent_Entity B_r
劳 I-sent_Entity I_r
尔 I-sent_Entity O_x
在 I-sent_Entity B_o
皇 I-sent_Entity I_o
马 I-sent_Entity I_o
时 I-sent_Entity I_o
的 I-sent_Entity O_x
雄 I-sent_Entity B_nr
风 I-sent_Entity I_nr
。 O I_nr

太 O I_n
强 O O_ul
势 O O_x
了 O B_n
好 O I_n
波 O O_d
！ O B_v
！ O I_v
！ O O_uj
！ O B_v
！ O I_v
！ O B_m
！ O I_m
！ O B_nr
！ O I_nr
！ O O_p
！ O B_n
！ O I_n
！ O O_ng
山 B-sent_Entity O_uj
寨 I-sent_Entity B_n
N I-sent_Entity I_n
B I-sent_Entity O_x
A I-sent_Entity O_x
五 I-sent_Entity O_d
佳 I-sent_Entity B_n
球 I-sent_Entity I_n
， O O_ul
爆 B-Degree O_a
笑 B-Trigger O_j
！ O O_x
！ O O_x
！ O O_x
太 O O_x
搞 O O_x
了 O O_x
. O O_x
. O O_x
喜 O O_x
欢 O O_x
的 O O_x
一 O O_x
定 O O_x
要 O B_ns
转 O I_ns
啊 O B_eng
！ O I_eng

好 O O_m
朦 O B_n
胧 O I_n
啊 O O_x
但 O B_v
是 O I_v
还 O O_x
是 O O_x
很 B-Degree O_x
喜 B-Trigger O_d
欢 I-Trigger O_v
啊 O O_ul
分 O B_m
享 O I_m
图 O B_v
片 O I_v

呵 B-Trigger B_d
呵 I-Trigger I_d
， O O_v
朋 B-Cause O_v
友 I-Cause O_y
永 I-Cause O_x
远 I-Cause O_x
是 I-Cause O_a
最 I-Cause B_a
好 I-Cause I_a
的 I-Cause O_zg
财 I-Cause B_c
富 I-Cause I_c
。 O B_c
★ O I_c
朋 B-Holder O_zg
友 I-Holder B_v
不 B-Negation I_v
开 B-Trigger O_zg
心 I-Trigger B_v
的 O I_v
时 O B_n
候 O I_n
， O O_x
需 O B_v
要 O I_v
你 O O_x
这 O B_n
样 O I_n
陪 O B_d
。 O I_d
。 O O_v
。 O B_a

同 O O_uj
感 O B_n
我 O I_n
回 O O_x
来 O O_x
咯 O B_n
， O I_n
康 B-sent_Entity O_d
定 I-sent_Entity B_v
情 I-sent_Entity I_v
歌 I-sent_Entity O_uj
好 B-Degree B_n
感 B-Trigger I_n
人 I-Trigger O_x
啊 O B_v
， O I_v
我 B-Holder O_r
哭 B-Trigger B_r
了 I-Trigger I_r
1 O O_v
0 O O_x
多 O O_x
遍 O O_x
， O O_x
真 O B_n
的 O I_n
。 O O_r
比 O B_v
唐 B-compared_Entity I_v
山 I-compared_Entity O_o
大 I-compared_Entity O_x
地 I-compared_Entity B_n
震 I-compared_Entity I_n
好 B-Trigger B_n
看 I-Trigger I_n
， O B_n
看 O I_n
了 O O_n
有 O O_y
想 O O_x
去 O O_r
康 O O_v
定 O O_ul
的 O B_m
冲 O I_m
动 O B_m
。 O I_m
。 O O_x
。 O B_d
。 O I_d

太 B-Degree O_p
搞 B-Trigger B_nr
笑 I-Trigger I_nr
了 O I_nr
！ O B_n
好 O I_n
的 O B_v
广 O I_v
告 O O_x
让 O O_v
人 O O_ul
不 B-Negation O_v
反 B-Trigger O_v
感 I-Trigger O_v
， O B_n
反 O I_n
而 O O_uj
加 O B_vn
深 O I_vn
印 O O_x
象 O O_x
。 O O_x
大 O O_x
家 O O_x
看 O O_d
笑 O B_v
点 O I_v
呗 O O_ul
~ O O_x
★ O O_a
看 O O_uj
一 O B_n
次 O I_n
笑 O O_v
一 O O_n
次 O O_d
， O B_v
这 O I_v
广 O O_x
告 O B_c
做 O I_c
的 O B_v
， O I_v
各 O B_n
位 O I_n
看 O O_x
笑 O B_n
点 O I_n
就 O O_v
好 O O_v
， O O_q
甭 O O_y
理 O O_x
产 O O_x
品 O O_v
。 O B_m

好 B-Degree O_v
恶 B-Trigger B_m
劣 I-Trigger I_m
奥 O O_x
~ O O_r
不 O B_n
过 O I_n
很 O O_v
像 O O_uj
小 O O_x
新 O B_r
每 O I_r
天 O O_v
做 O O_v
的 O O_q
事 O O_d
~ O O_a
心 O O_x
情 O B_v
不 O I_v
好 O B_n
的 O I_n
时 O O_x
候 O O_x
， O O_a
就 O B_a
去 O I_a
超 O O_nr
市 O O_x
， O B_c
晃 O I_c
晃 O O_d
可 O O_v
乐 O O_a
， O O_a
掰 O B_r
掰 O I_r
德 O O_v
芙 O O_uj
， O O_n
捏 O O_x
捏 O B_n
方 O I_n
便 O B_d
面 O I_d
， O O_uj
扎 O B_n
扎 O I_n
安 O O_x
全 O O_d
套 O O_v
吧 O B_v
。 O I_v
。 O O_x
。 O B_z

鼓 O B_a
掌 O I_a
二 O O_x
哥 O B_v
V O I_v
5 O B_nrt
! O I_nrt
除 O O_x
了 O O_v
你 O O_v
我 O B_n
什 O I_n
么 O I_n
也 O O_x
没 O B_nrt
看 O I_nrt
见 O B_nz
。 O I_nz
今 O I_nz
日 O O_y
王 O O_x
导 O O_x
微 O O_x
博 O O_x
评 O B_v
论 O I_v
又 O B_ns
是 O I_ns
第 O B_eng
一 O I_eng
！ O O_x
！ O B_p
！ O I_p
韩 O O_r
庚 O O_r
第 O B_r
二 O I_r
！ O O_d
！ O O_v
我 B-Holder B_v
喜 B-Trigger I_v
欢 I-Trigger O_x
的 O B_t
这 B-sent_Entity I_t
两 I-sent_Entity B_n
个 I-sent_Entity I_n
也 O O_a
太 B-Cause O_n
给 I-Cause B_n
力 I-Cause I_n
了 I-Cause O_d

如 O B_m
果 O I_m
小 O O_x
孩 O O_x
子 O O_x
因 O B_nr
为 O I_nr
自 O B_m
己 O I_m
的 O O_x
无 O O_x
知 O O_r
和 O B_v
操 O I_v
作 O O_uj
的 O O_r
不 O B_m
熟 O I_m
练 O O_d
作 O O_d
了 O B_v
错 O I_v
事 O O_ul
， O O_x
祸 O B_c
害 O I_c
父 O B_n
母 O I_n
会 O I_n
狠 O B_c
狠 O I_c
的 O B_r
揍 O I_r
一 O O_uj
顿 O B_v
， O I_v
不 O O_c
过 O B_v
下 O I_v
面 O O_uj
这 O O_a
些 O B_a
小 B-Holder I_a
孩 I-Holder O_v
子 I-Holder O_ul
都 O B_n
很 B-Degree I_n
快 B-Trigger O_x
乐 I-Trigger B_n
： O I_n

可 B-Trigger I_n
怜 I-Trigger O_v
的 O B_d
老 B-sent_Entity I_d
公 I-sent_Entity O_uj
. O O_v
. O B_m
. O I_m
你 B-Cause O_x
该 I-Cause B_c
剃 I-Cause I_c
胡 I-Cause B_f
子 I-Cause I_f
啦 I-Cause B_r
~ O I_r
哈 B-Trigger B_n
哈 I-Trigger I_n
8 O I_n
过 O O_d
， O O_d
留 B-sent_Entity B_a
胡 I-sent_Entity I_a
子 I-sent_Entity O_x
的 I-sent_Entity O_x
你 I-sent_Entity B_v
很 B-Cause I_v
M I-Cause O_uj
a I-Cause B_nr
n I-Cause I_nr
呢 I-Cause B_m
！ O I_m
都 O I_m
喜 B-Trigger O_r
欢 I-Trigger O_r
都 O O_v
喜 B-Trigger B_nr
欢 I-Trigger I_nr
！ O O_y
不 B-Cause O_x
小 I-Cause B_o
心 I-Cause I_o
又 I-Cause O_m
感 I-Cause O_t
冒 I-Cause O_x
了 I-Cause B_n
。 O I_n
。 O I_n
哎 B-Trigger O_uj
。 O O_r
。 O O_d

" O I_eng
我 O I_eng
知 O O_y
道 O O_x
, O O_d
在 O B_v
一 O I_v
个 O O_d
人 O B_v
心 O I_v
情 O O_x
很 O O_d
不 O B_n
好 O I_n
的 O O_d
时 O B_v
候 O I_v
, O O_ul
只 O O_x
想 O O_x
自 O O_e
己 O O_x
静 O O_x
静 O O_x
的 O O_x
呆 O O_r
着 O B_v
, O I_v
不 O O_x
想 O O_p
被 O B_m
打 O I_m
扰 O O_n
; O B_n
不 B-Trigger I_n
想 I-Trigger O_zg
说 I-Trigger B_d
话 I-Trigger I_d
, I-Trigger O_uj
只 I-Trigger B_n
想 I-Trigger I_n
发 I-Trigger O_x
呆 I-Trigger O_d
I I-Trigger O_v
N I-Trigger B_r
G I-Trigger I_r
~ I-Trigger B_z
" O I_z

笑 O O_v
的 O O_uz
好 B-Degree O_x
开 B-Trigger B_v
心 I-Trigger I_v
啊 O O_p
太 B-Cause B_v
穿 I-Cause I_v
越 I-Cause O_x
了 I-Cause B_v
。 O I_v
。 O B_v
。 O I_v
。 O O_x
2 O O_d
0 O O_v
张 O B_v
女 O I_v
明 O B_eng
星 O I_eng
母 O I_eng
女 O O_x
合 O O_x
照 O O_x
大 O O_v
集 O O_uj
合 O B_l
图 O I_l
为 O I_l
和 O O_y
她 O O_d
敬 O B_v
爱 O I_v
的 O O_ul
妈 O O_x
妈 O O_x
芝 O O_x
麻 O O_x
们 O B_m
转 O I_m
起 O O_nr
来 O B_n
. O I_n
. O I_n
. O B_n
. O I_n
. O B_v
. O I_v
. O O_a

浴 O I_v
缸 O B_n
再 O I_n
深 O O_c
点 O O_r
就 O B_nr
更 O I_nr
好 O O_uj
玩 O B_n
了 O I_n
猫 O B_n
咪 O I_n
好 O O_k
像 O O_v
天 O B_v
生 O I_v
对 O B_m
浴 O I_m
缸 O I_m
就 O I_m
有 O I_m
莫 O I_m
名 O I_m
的 O O_x
恐 O B_n
惧 O I_n
感 O O_d
， O O_a
瞧 B-Trigger O_q
介 I-Trigger O_d
厮 I-Trigger O_d
急 I-Trigger B_v
的 I-Trigger I_v
。 O O_ul
。 O B_n
。 O I_n
( O B_v
v O I_v
i O B_n
a O I_n
@ O O_p
趣 O B_n
图 O I_n
连 O O_d
连 O O_v
看 O B_v
) O I_v

真 O B_n
的 O I_n
吗 O I_n
？ O O_x
晕 B-Trigger O_v
死 I-Trigger B_n
差 O I_n
不 O O_v
了 O O_uj
。 O O_x
据 O O_x
说 O O_x
胸 O O_x
大 O B_eng
的 O I_eng
M O I_eng
M O O_x
们 O B_n
坐 O I_n
下 O B_l
的 O I_l
时 O I_l
候 O O_x
， O O_x
会 O B_d
下 O I_d
意 O O_y
识 O O_x
把 O B_v
胸 O I_v
放 O O_a
到 O B_v
桌 O I_v
子 O O_x
上 O B_v
比 O I_v
较 O O_ng
省 O O_a
力 O O_uj
， O B_eng
是 O I_eng
这 O O_k
样 O B_v
么 O I_v
？ O O_uj

我 O I_n
发 O O_x
现 O O_v
我 B-Holder B_v
越 B-Degree I_v
来 I-Degree I_v
越 I-Degree O_p
喜 B-Trigger O_n
欢 I-Trigger B_v
幼 B-sent_Entity I_v
师 I-sent_Entity B_n
这 I-sent_Entity I_n
个 I-sent_Entity O_f
专 I-sent_Entity B_d
业 I-sent_Entity I_d
了 O B_n
。 O I_n
每 B-Cause O_x
天 I-Cause O_v
学 I-Cause B_r
习 I-Cause I_r
钢 I-Cause O_y
琴 I-Cause O_x
、 I-Cause O_x
舞 I-Cause O_r
蹈 I-Cause B_v
、 I-Cause I_v
声 I-Cause O_r
乐 I-Cause B_d
、 I-Cause I_d
画 I-Cause I_d
画 I-Cause B_v
， I-Cause I_v
还 I-Cause B_n
挺 I-Cause I_n
有 I-Cause B_r
意 I-Cause I_r
思 I-Cause B_n
的 I-Cause I_n
。 O O_ul
嘿 O O_x
嘿 O B_r

突 O B_v
然 O I_v
在 O B_n
某 O I_n
一 O O_x
天 O B_n
， O I_n
就 O O_x
很 B-Degree B_n
喜 B-Trigger I_n
欢 I-Trigger O_x
赵 B-sent_Entity B_n
薇 I-sent_Entity I_n
了 O O_x
。 O O_d
现 O O_d
在 O B_l
的 O I_l
你 B-Holder I_l
， O O_uj
很 B-Degree O_x
幸 B-Trigger B_o
福 I-Trigger I_o
吧 O O_x
。 O B_ad
能 O I_ad
让 O O_p
自 B-Holder O_r
己 I-Holder B_m
快 B-Trigger I_m
乐 I-Trigger O_x
是 O O_d
幸 O O_d
福 O B_v
的 O I_v
， O B_nr
能 O I_nr
让 O O_ul
别 O O_x
人 O B_t
， O I_t
大 B-Holder O_uj
家 I-Holder O_r
快 B-Trigger O_x
乐 I-Trigger O_zg
那 O B_a
更 O I_a
是 O O_y
福 O O_x
气 O O_v
， O O_v
值 O B_r
得 O I_r
追 O B_a
求 O I_a

原 O B_a
来 O I_a
新 O O_uj
浪 O O_x
围 O O_v
脖 O O_v
织 O B_r
了 O I_r
一 O O_x
年 O B_n
啦 O I_n
， O B_a
不 O I_a
知 O O_r
不 O B_d
觉 O I_d
啊 O B_n
， O I_n
预 O O_x
祝 O B_v
生 B-Trigger I_v
日 I-Trigger B_v
快 I-Trigger I_v
乐 I-Trigger O_x
！ O B_d
围 O I_d
脖 O B_nz
成 O I_nz
了 O B_n
我 O I_n
和 O O_v
她 O O_ul
的 O B_m
一 O I_m
个 O O_y
沟 O O_x
通 O B_i
渠 O I_i
道 O I_i
， O I_i
在 O O_zg
这 O O_x
里 O B_v
也 O I_v
可 O B_l
以 O I_l
认 O I_l
识 O I_l
更 O O_x
多 O B_n
的 O I_n
朋 O O_v
友 O O_ul
！ O O_r

是 O O_r
我 B-Holder O_uj
先 O B_m
开 B-Trigger I_m
心 I-Trigger B_v
起 O I_v
来 O B_n
的 O I_n
知 O O_x
音 O O_p
干 O B_r
杯 O I_r
对 O O_d
懂 O B_c
了 O I_c
的 O B_v
人 O I_v
， O B_d
是 O I_d
这 O O_uj
样 O B_n
。 O I_n
实 O O_x
际 O O_x
上 O O_v
. O O_r
. O O_d
. O B_l
诗 O I_l
歌 O I_l
的 O I_l
表 O O_uj
达 O B_n
. O I_n
. O B_n
. O I_n
往 O O_p
往 O O_v
比 O O_ul
科 O O_uj
学 O O_n
的 O O_x
表 O O_v
达 O B_r
更 B-Degree I_r
加 I-Degree O_x
严 O B_d
格 O I_d
. O I_d
. O B_m
. O I_m
. O I_m
. O B_n
. O I_n

给 O B_v
我 O I_v
一 O B_m
只 O I_m
~ O I_m
~ O B_t
~ O I_t
~ O O_p
~ O B_n
太 O I_n
有 O O_uj
个 O B_v
性 O I_v
了 O B_d
吧 O I_d
！ O B_ad
忧 O I_ad
郁 O B_m
得 O I_m
一 O I_m
塌 O I_m
糊 O I_m
涂 O I_m
！ O O_x
！ O O_p
史 O O_r
上 O B_m
最 B-Degree I_m
忧 B-Trigger O_x
郁 I-Trigger O_x
滴 O O_x
猫 B-sent_Entity O_x
咪 I-sent_Entity O_x
！ O O_d
让 O O_v
人 B-Holder B_n
喜 B-Trigger I_n
欢 I-Trigger O_ul
得 O O_y
爱 O O_x
不 O B_a
释 O I_a
手 O O_ud
。 O B_i

1 O I_i
8 O I_i
項 O O_x
我 O O_x
都 O O_ng
有 O O_f
~ O O_d
呵 B-Trigger B_a
呵 I-Trigger I_a
~ O O_v
我 O B_n
是 O I_n
個 O O_x
幸 B-Trigger O_v
福 I-Trigger O_n
的 O B_v
小 B-Holder I_v
孩 I-Holder O_ud
~ O B_i
福 O I_i
氣 O I_i
啊 O I_i
~ O O_x
！ O O_x
！ O B_m
！ O I_m
满 O O_q
足 O O_r
其 O O_d
中 O O_v
8 O O_x
条 O B_v
， O I_v
就 O O_x
证 O O_r
明 O O_v
你 B-Holder O_q
很 B-Degree B_a
幸 B-Trigger I_a
福 I-Trigger O_uj
. O B_n
. O I_n
. O O_x
. O B_n
. O I_n
. O O_y

遇 O O_x
到 O O_x
好 O O_x
剧 O B_v
是 O I_v
种 O B_r
缘 O I_r
分 O O_m
- O O_n
- O O_x
某 O O_d
人 O B_n
极 O I_n
力 O O_r
推 O O_d
荐 O B_a
我 O I_a
的 O B_m
恶 O I_m
作 O I_m
剧 O I_m
之 O I_m
吻 O I_m
我 B-Holder O_x
没 B-Trigger B_v
兴 I-Trigger I_v
趣 I-Trigger O_a
但 O O_n
是 O O_v
却 O O_q
为 O B_n
少 O I_n
爷 O O_x
沉 O O_x
沦 O B_r
~ O I_r
~ O B_i
~ O I_i
~ O I_i
~ O I_i
~ O O_r
~ O O_uj
~ O B_n

。 O I_n
1 O O_u
7 O O_v
日 O O_r
， O O_d
还 O B_n
有 O I_n
一 O B_c
个 O I_c
星 O O_d
期 O O_p
就 O B_n
工 O I_n
作 O B_v
满 O I_v
2 O O_x
个 O O_x
月 O O_x
了 O O_x
。 O O_x
加 B-Trigger O_x
油 I-Trigger O_x
！ O O_x
努 O O_x
力 O O_x
让 O B_m
自 O I_m
己 O O_m
能 O O_x
做 O B_v
得 O I_v
更 O B_m
好 O I_m
！ O B_t
8 O I_t
月 O O_d
来 O B_vn
临 O I_vn
的 O O_a
时 O O_m
候 O O_m
希 O O_m
望 O O_ul
能 O O_x
有 O B_v
2 O I_v
只 O O_x
的 O B_ad
好 O I_ad
消 O O_v
息 O B_r

由 O O_v
于 O O_v
表 O O_ud
现 O B_d
太 B-Degree I_d
过 I-Degree O_x
糟 B-Trigger O_m
糕 I-Trigger O_m
， O B_v
尼 O I_v
日 O O_uj
利 O B_n
亚 O I_n
总 O B_v
统 O I_v
要 O O_v
求 O O_v
国 O O_m
家 O O_m
队 O O_uj
未 O B_n
来 O I_n
两 O I_n
年 O O_x
暂 O B_c
停 O I_c
参 O B_v
加 O I_v
国 O O_d
际 O O_ug
比 O B_a
赛 O I_a
。 O O_x

真 O I_ns
的 O I_ns
好 B-Degree I_ns
神 B-Trigger B_n
奇 I-Trigger I_n
哦 O B_v
。 O I_v
。 O B_nt
。 O I_nt
。 O I_nt
【 O B_t
一 O I_t
张 O B_m
最 O I_m
能 O B_d
表 O I_d
达 O B_v
我 O I_v
对 O B_n
你 O I_n
们 O B_vn
的 O I_vn
图 O O_x
片 O O_x
】 O B_d
打 O I_d
开 O O_a
图 O B_a
片 O I_a
放 O O_zg
大 O O_x
后 O O_x
请 O O_x
按 O O_x
C O O_x
t O B_m
r O I_m
l O O_d
键 O O_v
A O B_v
， O I_v
有 O O_r
惊 O O_p
喜 O B_r
！ O I_r
好 O O_uj
神 O B_n
奇 O I_n
啊 O O_x
！ O B_v

额 O B_n
~ O I_n
我 O B_v
也 O I_v
是 O O_f
甜 O O_v
蜜 O O_p
型 O B_eng
呀 O I_eng
~ O I_eng
我 O I_eng
是 O O_n
“ O O_x
甜 O O_eng
蜜 O O_x
型 O O_v
” O B_a
睡 O I_a
姿 O O_x
， O O_a
哈 B-Trigger B_a
哈 I-Trigger I_a
~ O O_zg
不 O O_x
过 O O_x
喜 B-Trigger O_n
欢 I-Trigger O_x
图 B-sent_Entity O_r
上 I-sent_Entity O_d
的 I-sent_Entity O_v
两 I-sent_Entity B_a
小 I-sent_Entity I_a
无 O O_k
猜 O O_y
型 O O_x
和 O O_r
小 O O_v
鸟 O O_x
依 O B_a
人 O I_a
型 O O_k
！ O O_x
你 O B_n
最 O I_n
喜 O O_x
欢 O B_o
哪 O I_o
种 O O_x
睡 O B_c
姿 O I_c
? O B_v

粉 B-sent_Entity O_n
红 I-sent_Entity O_f
色 I-sent_Entity O_uj
的 I-sent_Entity B_i
可 I-sent_Entity I_i
乐 I-sent_Entity I_i
！ O I_i
老 B-Trigger O_k
婆 I-Trigger O_c
看 I-Trigger B_nr
到 I-Trigger I_nr
一 I-Trigger I_nr
定 I-Trigger I_nr
喜 I-Trigger O_k
欢 I-Trigger O_x
！ O O_r
！ O O_d
呵 O B_v
呵 O I_v
！ O O_r
这 O O_m
是 O B_n
粉 O I_n
色 O O_x
可 O O_x
乐 O B_n
吗 O I_n
? O I_n
也 O O_uj
太 O B_a
时 O I_a
尚 O O_x
了 O B_n
吧 O I_n
！ O B_v
粉 O I_v
紅 O B_d
豹 O I_d
紋 O B_v
可 O I_v
以 O O_x
减 O O_x
肥 O B_v
新 O I_v
可 O O_x
乐 O O_r
！ O O_v

又 O I_n
到 O B_a
高 O I_a
考 O O_y
时 O O_x
节 O O_d
， O O_d
早 O B_n
上 O I_n
起 O O_ul
来 O O_y
， O O_x
淅 O B_b
淅 O I_b
沥 O O_x
沥 O B_n
的 O I_n
小 O O_x
雨 O B_c
， O I_c
很 O B_v
凉 O I_v
爽 O O_a
舒 O B_a
适 O I_a
的 O O_x
天 O O_x
气 O O_d
， O O_v
祝 B-Trigger B_v
愿 I-Trigger I_v
现 I-Trigger B_n
在 I-Trigger I_n
正 I-Trigger O_x
在 I-Trigger B_t
考 I-Trigger I_t
试 I-Trigger B_v
的 I-Trigger I_v
你 I-Trigger O_x
们 I-Trigger B_z
， I-Trigger I_z
考 I-Trigger I_z
出 I-Trigger I_z
好 I-Trigger O_uj
成 I-Trigger B_nr
绩 I-Trigger I_nr
~ O O_x
~ O O_zg
~ O B_a
不 B-Negation I_a
要 I-Negation B_a
紧 B-Trigger I_a
张 I-Trigger O_uj
哦 O B_n

: O O_x
谭 O B_v
同 O I_v
学 O B_t
， O I_t
希 O B_t
米 O I_t
露 O B_vn
们 O I_vn
也 O O_uj
可 O B_r
以 O I_r
给 O O_x
你 O B_v
黄 O I_v
色 O O_a
海 O B_n
洋 O I_n
… O O_x
… O O_x
谢 B-Trigger O_x
谢 I-Trigger B_df
你 B-Cause I_df
让 I-Cause B_a
我 I-Cause I_a
们 I-Cause O_zg
真 I-Cause O_x
正 I-Cause O_x
意 I-Cause O_zg
义 I-Cause B_n
上 I-Cause I_n
的 I-Cause O_x
体 I-Cause B_nrt
会 I-Cause I_nrt
到 I-Cause B_n
爱 I-Cause I_n
一 I-Cause O_d
个 I-Cause B_c
人 I-Cause I_c
， O O_p
真 B-Degree O_r
的 I-Degree B_n
很 I-Degree I_n
幸 B-Trigger B_ns
福 I-Trigger I_ns
… O O_x
… O O_x

为 O I_nr
什 O O_r
么 O O_v
很 B-Holder B_r
多 I-Holder I_r
孩 I-Holder B_d
子 I-Holder I_d
都 O B_n
害 B-Trigger I_n
怕 I-Trigger O_f
洗 B-sent_Entity O_uj
头 I-sent_Entity B_n
理 I-sent_Entity I_n
发 I-sent_Entity O_v
， O O_v
那 O B_m
是 O I_m
为 O O_n
什 O O_x
么 O B_d
呢 O I_d
？ O O_zg
我 O B_a
妈 O I_a
也 O O_x
说 O O_x
我 O O_x
小 O B_r
时 O I_r
候 O I_r
护 O B_m
头 O I_m
护 O B_n
得 O I_n
厉 O O_d
害 O B_v
理 O I_v
发 O B_v
就 O I_v
跟 O B_v
杀 O I_v
猪 O O_x
似 O O_r
的 O O_v
鬼 O B_r
哭 O I_r
狼 O I_r
嚎 O O_y
的 O O_x

蛮 B-Trigger O_n
好 I-Trigger O_d
玩 I-Trigger O_v
的 I-Trigger O_r
· O B_n
· O I_n
· O I_n
看 O B_n
到 O I_n
了 O B_v
【 O I_v
一 O B_a
张 O I_a
最 O B_v
能 O I_v
表 O O_d
达 O O_p
我 O B_v
对 O I_v
你 O B_u
们 O I_u
的 O B_i
图 O I_i
片 O I_i
】 O I_i
打 O O_uj
开 O O_x
图 O O_d
片 O B_v
放 O I_v
大 O O_uj
后 O O_x
请 O O_x
按 O O_x
C O B_v
t O I_v
r O O_ul
l O O_x
键 O B_m
A O I_m
， O O_d
有 O O_v
惊 O B_v
喜 O I_v
！ O O_r
好 O O_p
神 O B_r
奇 O I_r
啊 O O_uj
！ O B_n

赢 O O_x
得 O B_v
太 B-Degree I_v
痛 B-Trigger B_n
快 I-Trigger I_n
了 O B_v
下 O I_v
场 O O_f
打 O O_v
完 O O_p
直 O B_eng
接 O I_eng
进 O I_eng
入 O I_eng
第 O O_n
二 O O_x
轮 O O_eng
吧 O O_x

有 O B_a
为 O I_a
青 O O_x
年 O O_a
~ O B_a
眼 B-Cause I_a
神 I-Cause O_zg
很 I-Cause O_x
坚 I-Cause O_x
定 I-Cause B_v
啊 I-Cause I_v
！ I-Cause O_d
也 I-Cause B_a
很 I-Cause I_a
阳 I-Cause O_ul
光 I-Cause B_n
我 B-Holder I_n
喜 B-Trigger O_v
欢 I-Trigger O_v
看 O B_ad
你 B-sent_Entity I_ad
明 I-sent_Entity B_v
亮 I-sent_Entity I_v
的 I-sent_Entity B_m
眼 I-sent_Entity I_m
神 I-sent_Entity I_m
， O O_y
心 B-Property O_x
情 I-Property O_v
很 B-Degree O_p
愉 B-Trigger B_t
快 I-Trigger I_t
乐 O O_x
事 O B_n
活 O I_n
动 O O_zg
现 O B_a
场 O I_a
王 O O_zg
力 O O_x
宏 O O_d
特 O O_d
写 O B_nr
- O I_nr
1 O O_r

神 O I_v
气 O O_v
看 O O_r
了 O B_a
会 O I_a
儿 O O_uj
小 O B_n
汉 O I_n
武 O O_x
， O B_n
太 B-Degree I_n
有 B-Trigger O_zg
灵 I-Trigger B_a
气 I-Trigger I_a
了 I-Trigger B_n
！ O I_n
@ O B_vn
杜 O I_vn
淳 O B_n
， O I_n
你 O B_nr
能 O I_nr
出 O I_nr
来 O B_n
是 O I_n
早 O O_x
晚 O O_x
的 O O_x
事 O B_n
儿 O I_n
， O O_v
杜 B-sent_Entity O_ul
淳 I-sent_Entity B_n
， I-sent_Entity I_n
你 I-sent_Entity B_nr
能 I-sent_Entity I_nr
出 I-sent_Entity I_nr
来 I-sent_Entity O_x
是 I-sent_Entity O_d
早 I-sent_Entity O_v
晚 I-sent_Entity B_n
的 I-sent_Entity I_n
事 I-sent_Entity O_ul
儿 I-sent_Entity O_x
， I-sent_Entity O_x
[ I-sent_Entity B_nr
@ I-sent_Entity I_nr
后 I-sent_Entity O_x
面 I-sent_Entity O_r
的 I-sent_Entity O_v
精 I-sent_Entity B_v
彩 I-sent_Entity I_v
并 B-Trigger O_v
不 I-Trigger B_t
惊 I-Trigger I_t
奇 I-Trigger O_uj

笔 O I_n
笔 O O_x
唱 O B_nr
的 O I_nr
确 O O_x
实 O O_r
很 B-Degree O_v
棒 B-Trigger B_v
！ O I_v
加 B-Trigger O_v
油 I-Trigger B_t
！ O I_t
谢 O O_uj
谢 O B_n
薇 O I_n
姐 O O_x
帮 O O_x
忙 O O_x
。 O B_f
恭 O I_f
喜 O O_uj
了 O B_n
。 O I_n
。 O O_c
谢 B-Trigger O_d
谢 I-Trigger B_a
同 B-sent_Entity I_a
学 I-sent_Entity O_x
们 I-sent_Entity B_n
的 I-sent_Entity I_n
支 I-sent_Entity O_v
持 I-sent_Entity O_uj
和 I-sent_Entity B_ad
祝 I-sent_Entity I_ad
福 I-sent_Entity B_a
， O I_a
与 O O_x
你 O B_v
们 O I_v
一 O O_x
起 O B_nr
分 O I_nr
享 O O_g
， O O_n
一 O B_v
起 O I_v
快 O O_x
乐 O B_a
！ O I_a

好 O O_x
帅 O O_x
我 O B_nr
吸 O I_nr
烟 O B_n
的 O I_n
样 O O_k
子 O O_uj
是 O B_v
不 O I_v
是 O O_c
很 O B_nr
酷 O I_nr
？ O O_x
但 O O_p
是 O B_r
我 B-Holder I_r
很 B-Degree B_m
苦 B-Trigger I_m
恼 I-Trigger B_v
。 O I_v
谁 O O_x
来 O B_m
帮 O I_m
我 O B_a
戒 O I_a
烟 O O_x
？ O O_x
当 O B_n
人 O I_n
类 O O_r
公 O B_v
共 O I_v
场 O O_uj
所 O B_n
戒 O I_n
烟 O B_l
后 O I_l
， O I_l
我 O B_a
不 O I_a
想 O O_x
成 O B_c
为 O I_c
新 O O_r
特 O O_d
权 O B_a
阶 O I_a
层 O O_x
。 O O_r

哈 O O_v
哈 O O_r
~ O B_n
百 O I_n
家 O O_x
讲 O O_t
坛 O B_n
康 O I_n
震 O B_nt
老 O I_nt
师 O I_nt
开 O I_nt
始 O B_n
讲 O I_n
唐 O O_f
宋 O O_x
八 O O_r
大 O B_v
家 O I_v
了 O B_v
， O I_v
还 O O_a
开 O B_n
了 O I_n
微 O I_n
博 O I_n
。 O O_x
老 O O_x
师 O B_o
， O I_o
很 B-Degree O_x
喜 B-Trigger B_n
欢 I-Trigger I_n
您 B-sent_Entity I_n
讲 I-sent_Entity I_n
的 I-sent_Entity B_nr
李 I-sent_Entity I_nr
白 I-sent_Entity B_n
、 I-sent_Entity I_n
杜 I-sent_Entity B_v
甫 I-sent_Entity I_v
、 I-sent_Entity O_v
苏 I-sent_Entity B_nr
轼 I-sent_Entity I_nr
、 I-sent_Entity I_nr
李 I-sent_Entity B_n
清 I-sent_Entity I_n
照 I-sent_Entity O_ul
， O O_x
支 O O_d
持 O O_v

: O B_a
- O I_a
O O O_x
呢 O B_n
两 O I_n
日 O O_x
嘅 O O_zg
心 O B_v
情 O I_v
都 O O_r
感 O O_v
觉 O O_uj
唔 B-Trigger B_nr
错 I-Trigger I_nr
， O O_x
尤 O B_nr
其 O I_nr
翻 O O_x
到 O B_nr
屋 O I_nr
企 O O_x
果 O B_nr
时 O I_nr
， O I_nr
见 O O_x
到 O B_v
茶 O I_v
几 O O_x
上 O O_x
摆 O O_x
放 O O_eng
左 O O_y
几 O B_m
样 O I_m
野 O O_x
， O B_n
得 O I_n
知 O O_d
有 O B_n
部 O I_n
分 O O_y
系 O O_v
送 O O_x
比 O B_d
我 O I_d
嘅 O O_v
， O O_v
。 O B_n
。 O I_n
M O B_d
O O I_d
M O O_x

王 O I_v
小 O B_n
熊 O I_n
。 O O_f
。 O B_v
。 O I_v
嘿 O O_m
嘿 O B_m
嘿 O I_m
嘿 O O_n
王 O O_x
小 O B_v
熊 O I_v
是 O O_v
儿 O B_n
子 O I_n
？ O O_v
魏 B-Trigger O_v
魏 I-Trigger B_nr
中 I-Trigger I_nr
秋 I-Trigger O_zg
节 I-Trigger O_x
快 I-Trigger O_x
乐 I-Trigger O_x
！ I-Trigger B_eng
祝 I-Trigger I_eng
愿 I-Trigger I_eng
远 I-Trigger O_x
在 I-Trigger O_nr
俄 I-Trigger B_n
罗 I-Trigger I_n
斯 I-Trigger O_x
的 I-Trigger O_x
大 I-Trigger O_x
宝 I-Trigger B_o
贝 I-Trigger I_o
比 I-Trigger B_o
赛 I-Trigger I_o
顺 I-Trigger O_nr
利 I-Trigger B_n
！ O I_n
记 O O_v
得 O B_n
和 O I_n
王 O O_x
小 O B_nr
熊 O I_nr
一 O B_t
起 O I_t
吃 O I_t
爱 O B_a
心 O I_a
月 O O_x
饼 O B_v
哟 O I_v

我 O O_p
太 B-Degree B_ns
快 B-Trigger I_ns
乐 I-Trigger I_ns
了 O O_uj
额 O O_n
。 O B_nr
。 O I_nr
记 O B_vn
性 O I_vn
十 O B_ad
分 O I_ad
不 O O_x
好 O B_v
。 O I_v
。 O O_c
真 O O_nr
的 O B_n
嗎 O I_n
？ O B_m
！ O I_m
！ O O_v
！ O B_n
自 O I_n
我 O B_n
感 O I_n
覺 O O_zg
記 O O_x
性 O O_r
很 O O_d
差 O B_a
。 O I_a
你 O B_v
很 O I_v
不 O O_x
快 O O_x
樂 O B_n
誒 O I_n
。 O B_m
分 O I_m
享 O B_d
圖 O I_d
片 O O_x

有 B-sent_Entity B_d
空 I-sent_Entity I_d
的 I-sent_Entity O_x
时 I-sent_Entity O_x
候 I-sent_Entity O_x
缝 I-sent_Entity O_x
缝 I-sent_Entity O_x
补 I-sent_Entity B_r
补 I-sent_Entity I_r
真 O B_n
的 O I_n
很 B-Degree B_n
有 B-Trigger I_n
趣 I-Trigger O_d
~ O O_a
用 O O_x
不 O O_r
织 O O_d
布 O B_d
做 O I_d
一 O O_a
些 O O_e
我 B-Holder O_x
即 O B_v
喜 B-Trigger I_v
欢 I-Trigger B_n
又 O I_n
在 O O_x
平 O B_vn
时 O I_vn
能 O O_uj
用 O B_n
到 O I_n
的 O B_v
东 O I_v
西 O I_v
真 O I_v
的 O B_d
很 B-Degree I_d
开 B-Trigger O_zg
心 I-Trigger B_a
~ O I_a
松 O O_x
鼠 O O_p
的 O O_v
卡 O B_v
套 O I_v
现 O O_v
在 O B_m
在 O I_m
用 O O_r

有 O B_v
空 O I_v
的 O O_d
时 O O_p
候 O B_t
缝 O I_t
缝 O O_v
补 O B_v
补 O I_v
真 O O_uj
的 O B_ns
很 O I_ns
有 O B_d
趣 O I_d
~ O O_zg
用 O B_v
不 O I_v
织 O O_x
布 O B_n
做 O I_n
一 O O_uj
些 O B_n
我 B-Holder I_n
即 O B_t
喜 B-Trigger I_t
欢 I-Trigger O_p
又 O O_p
在 O O_x
平 O B_vn
时 O I_vn
能 O O_uj
用 O B_n
到 O I_n
的 O B_v
东 O I_v
西 O I_v
真 O I_v
的 O B_d
很 B-Degree I_d
开 B-Trigger O_zg
心 I-Trigger B_a
~ O I_a
松 O O_x
鼠 O O_p
的 O O_v
卡 O B_v
套 O I_v
现 O O_v
在 O B_m
在 O I_m
用 O O_r

明 O B_v
天 O I_v
和 O O_d
最 B-Degree O_p
讨 B-Trigger B_t
厌 I-Trigger I_t
的 O O_v
人 B-sent_Entity B_v
分 O I_v
在 O O_uj
一 O B_ns
起 O I_ns
， O B_d
特 O I_d
妈 O O_zg
的 O B_v
干 O I_v
的 O O_x
不 B-Trigger B_n
爽 I-Trigger I_n
明 O O_uj
天 O B_n
我 B-Holder I_n
就 O B_t
要 O I_t
发 B-Trigger O_p
飙 I-Trigger O_p
。 O O_x
我 O B_t
要 O I_t
像 O O_c
蒋 O O_d
小 O B_v
妞 O I_v
学 O O_uj
习 O B_n
， O I_n
说 O O_p
不 O B_m
干 O I_m
就 O O_x
不 O B_n
干 O I_n
了 O O_uj
， O O_v
这 O O_uj
才 O B_a
是 O I_a
本 O B_t
来 O I_t
的 O O_r
我 O B_d
干 O I_d
干 O B_n
脆 O I_n
脆 O O_x

喜 B-Degree O_v
欢 I-Degree O_v
不 B-Degree O_nr
解 I-Degree B_nr
释 I-Degree I_nr
。 O B_v
值 O I_v
得 O O_x
一 O B_l
看 O I_l
， O I_l
好 B-Degree O_d
感 B-Trigger O_d
人 I-Trigger O_v
啊 I-Trigger O_ul
: O O_x
: O O_r
。 O O_d
据 O O_v
说 O B_t
有 O I_t
人 O O_uj
为 O O_r
了 O B_z
看 O I_z
这 O I_z
个 O I_z
视 O O_x
频 O B_v
， O I_v
一 O O_d
直 O B_v
找 O I_v
了 O O_x
7 O B_l
年 O I_l
， O I_l
现 O I_l
在 O O_x
看 O B_n
来 O I_n
真 O O_n
的 O O_y
找 O O_x
得 O O_x
值 O O_x
， O B_v
确 O I_v
实 O B_r
很 O I_r
好 O B_p
！ O I_p

喜 B-Degree B_r
欢 I-Degree I_r
不 B-Trigger B_n
解 I-Trigger I_n
释 I-Trigger O_x
。 O B_d
值 B-Trigger I_d
得 I-Trigger O_v
一 B-sent_Entity O_ul
看 I-sent_Entity O_m
， O O_m
好 B-Degree O_x
感 B-Trigger B_t
人 I-Trigger I_t
啊 I-Trigger B_v
: O I_v
: O B_d
。 O I_d
据 O O_v
说 O O_ud
有 O O_n
人 O O_x
为 O B_ad
了 O I_ad
看 O O_d
这 O O_a
个 O O_x
视 O O_x
频 O B_v
， O I_v
一 O O_d
直 O B_v
找 O I_v
了 O O_x
7 O B_l
年 O I_l
， O I_l
现 O I_l
在 O O_x
看 O B_n
来 O I_n
真 O O_n
的 O O_y
找 O O_x
得 O O_x
值 O O_x
， O B_v
确 B-Degree I_v
实 I-Degree B_r
很 I-Degree I_r
好 B-Trigger B_p
！ O I_p

回 O B_r
复 O I_r
呵 O B_n
呵 O I_n
， O O_x
你 O B_d
不 O I_d
觉 O O_v
得 O O_ul
这 O O_m
样 O O_m
很 B-Degree O_x
好 B-Trigger B_t
吗 O I_t
， O B_v
今 O I_v
天 O B_d
休 O I_d
息 O O_v
吗 O O_ud
？ O O_n
拍 O O_x
花 O B_ad
了 O I_ad
吧 O O_d
借 O O_a
口 O O_x
我 O O_x
喜 O B_v
欢 O I_v
一 O B_v
切 O I_v
抽 O O_x
象 O O_r
的 O O_d
东 O B_v
东 O I_v
来 O B_r
自 O I_r
我 O O_d
的 O O_a
自 O O_y
拍 O O_x
咔 O B_t

那 B-Cause B_v
个 I-Cause I_v
鲁 I-Cause O_y
豫 I-Cause O_x
真 I-Cause B_n
的 I-Cause I_n
很 I-Cause O_ul
像 I-Cause O_y
。 I-Cause B_n
。 I-Cause I_n
。 I-Cause O_r
还 I-Cause B_v
有 I-Cause I_v
凤 I-Cause B_r
姐 I-Cause I_r
。 I-Cause B_v
。 I-Cause I_v
我 B-Trigger O_uj
操 I-Trigger B_ns
。 O I_ns
。 O B_v
。 O I_v
。 O O_r
。 O O_uj
。 O B_v
。 O I_v
。 O O_o
鲁 O O_x
豫 O B_r
， O I_r
你 O B_nr
是 O I_nr
在 O B_d
C O I_d
O O O_d
S O O_v
P O O_x
L O O_x
A O O_x
Y O B_v
吗 O I_v
？ O B_nr
（ O I_nr
v O O_x
i O O_x
a O O_r
@ O O_v
刘 O O_x
岩 O O_x
非 O O_x
语 O O_x
） O O_x

我 B-Holder O_x
最 B-Degree O_x
喜 B-Trigger B_nr
欢 I-Trigger I_nr
你 B-sent_Entity O_x
离 I-sent_Entity O_r
我 I-sent_Entity O_v
远 I-sent_Entity O_p
点 I-sent_Entity B_eng
， O I_eng
嘎 O I_eng
嘎 O I_eng
. O I_eng
. O I_eng
. O I_eng
女 O O_y
： O O_x
你 O O_x
到 O B_eng
底 O I_eng
喜 O I_eng
欢 O O_x
我 O B_nr
哪 O I_nr
一 O O_h
点 O O_n
嘛 O O_x
？ O O_x
男 O O_r
： O O_d
我 O B_v
… O I_v
… O O_r
女 O O_v
： O O_r
讨 O B_d
厌 O I_d
， O O_x
快 O B_o
说 O I_o
嘛 O B_m
。 O I_m
男 O I_m
： O O_n
我 O O_x
… O O_r
… O B_d
我 B-Holder I_d
喜 B-Trigger B_v
欢 I-Trigger I_v
你 B-sent_Entity O_r
离 I-sent_Entity B_mq
我 I-sent_Entity I_mq
远 I-sent_Entity I_mq
一 I-sent_Entity O_y
点 I-sent_Entity O_x
。 O O_n
。 O O_x

" O O_x
日 O O_x
本 O O_b
可 O O_x
爱 O B_v
男 O I_v
生 O O_x
在 O O_a
伊 O O_v
斯 O O_y
坦 O O_x
布 O O_n
尔 O O_x
买 O O_r
冰 O O_x
激 O O_x
凌 O O_r
! O B_v
大 O I_v
叔 O O_r
手 O O_v
艺 O O_r
够 O O_a
飘 O B_m
逸 O I_m
, O O_x
日 O O_x
本 O O_x
小 O O_x
伙 O B_ns
儿 O I_ns
天 O B_v
然 O I_v
呆 O B_n
. O I_n
. O O_p
. O B_nrt
大 B-Cause I_nrt
晚 I-Cause I_nrt
上 I-Cause I_nrt
的 I-Cause I_nrt
看 I-Cause O_v
这 I-Cause B_n
种 I-Cause I_n
视 I-Cause I_n
频 I-Cause O_x
太 B-Degree B_n
开 B-Trigger I_n
心 I-Trigger B_n
了 O I_n
！ O O_zg
哈 O B_v
哈 O I_v
" O O_x

回 O I_ns
复 O B_n
真 O I_n
的 O I_n
很 O B_b
不 O I_b
想 O O_v
生 O B_m
！ O I_m
我 O I_m
也 O O_a
不 O B_t
知 O I_t
道 O O_uj
你 O O_v
神 O B_r
马 O I_r
时 O B_n
候 O I_n
又 O O_d
说 O B_v
不 O I_v
生 O O_ul
的 O O_x
。 O B_o
你 O I_o
家 O O_x
那 O O_x
位 O B_v
怎 O I_v
么 O B_d
肯 O I_d
。 O O_zg
不 O B_v
要 O I_v
拖 O O_vn
我 O O_x
入 O O_r
水 O O_d
， O O_d
我 B-Holder B_v
丁 O I_v
克 O O_r
宝 O B_n
贝 O I_n
小 O B_n
米 O I_n
， O O_d
真 O O_v
的 O B_v
真 O I_v
的 O O_uj
好 B-Degree O_x
爱 B-Trigger B_r
你 B-sent_Entity I_r
！ O B_r

小 B-Holder B_r
丸 I-Holder I_r
子 I-Holder O_v
好 B-Degree O_x
得 B-Trigger B_df
意 I-Trigger I_df
哦 B-Trigger O_v
哦 I-Trigger O_r
哦 I-Trigger O_v
~ I-Trigger O_n
~ I-Trigger O_x
~ I-Trigger O_r
好 I-Trigger B_nr
野 I-Trigger I_nr
， O B_nr
稳 O I_nr
到 O B_n
小 O I_n
丸 O O_x
子 O B_d
比 O I_d
妈 O B_d
妈 O I_d
剪 O O_a
坏 O O_v
头 O O_r
发 O O_x
果 O O_x
集 O B_nr
既 O I_nr
粤 O I_nr
语 O O_a
版 O B_v
啦 O I_v
。 O B_v
哈 B-Trigger I_v
哈 I-Trigger I_v
哈 I-Trigger O_x
， O O_x
好 B-Degree O_x
搞 B-Trigger O_a
笑 I-Trigger O_n
啊 O O_x
， O O_a
正 O O_v
正 O B_nr
正 O I_nr
！ O I_nr
！ O O_p

小 B-Cause I_n
女 I-Cause B_v
子 I-Cause I_v
第 I-Cause B_n
一 I-Cause I_n
次 I-Cause B_n
使 I-Cause I_n
用 I-Cause O_c
微 I-Cause B_n
博 I-Cause I_n
， O I_n
呵 O O_y
呵 O O_x
， O B_o
还 O I_o
是 O I_o
有 B-Degree O_x
点 I-Degree O_a
激 B-Trigger B_v
动 I-Trigger I_v
呢 O O_zg
， O O_x
现 O B_d
在 O I_d
开 O O_d
始 O O_x
用 O O_x
还 O O_x
不 O B_nr
算 O I_nr
落 O I_nr
伍 O B_m
吧 O I_m
。 O I_m
希 O B_v
望 O I_v
大 O O_a
家 O O_n
多 O O_x
多 O B_v
加 O I_v
我 O O_x
吧 O B_c
， O I_c
^ O B_n
- O I_n
^ O B_a

。 O O_y
今 O O_x
天 O B_t
和 O I_t
父 O B_v
母 O I_v
一 O O_p
起 O O_d
游 O B_v
览 O I_v
了 O B_n
世 O I_n
博 O O_y
园 O O_x
， O B_v
父 O I_v
亲 O B_n
母 O I_n
亲 O B_m
都 O I_m
对 O O_v
世 O O_r
博 O O_y
园 O O_x
赞 O O_x
不 O O_x
绝 O O_x
口 O O_x
， O O_x
我 B-Holder B_t
也 O I_t
玩 O O_c
的 O B_n
非 B-Degree I_n
常 I-Degree B_m
开 B-Trigger I_m
心 I-Trigger B_vn
。 O I_vn
这 O O_ul
是 O B_nr
我 O I_nr
们 O I_nr
三 O O_x
个 O B_n
人 O I_n
的 O B_n
合 O I_n
影 O O_d

。 O B_nr
虽 O I_nr
然 O I_nr
我 B-Holder B_i
最 B-Degree I_i
爱 B-Trigger I_i
的 O I_i
只 O O_x
是 O O_r
最 B-sent_Entity O_d
b I-sent_Entity O_v
a I-sent_Entity O_uj
s I-sent_Entity B_d
i I-sent_Entity I_d
c I-sent_Entity B_v
b I-sent_Entity I_v
i I-sent_Entity O_x
k I-sent_Entity O_r
i I-sent_Entity O_v
n I-sent_Entity B_r
i I-sent_Entity I_r
我 O B_m
想 O I_m
因 O O_n
该 O O_uj
很 O B_n
多 O I_n
人 O O_x
接 O O_x
受 O B_c
不 O I_c
了 O O_r
， O B_a
但 O I_a
是 O O_uj
真 O B_c
的 O I_c
有 O O_d
被 O B_eng
美 O I_eng
到 O I_eng
。 O I_eng
好 O I_eng
好 O I_eng
玩 O I_eng
! O I_eng
! O I_eng
! O I_eng

噢 O O_r
~ O O_v
哇 O O_p
好 B-Degree O_r
可 B-Trigger B_m
爱 I-Trigger I_m
哦 O O_n
。 O B_v
。 O I_v
可 B-sent_Entity B_v
怜 I-sent_Entity I_v
的 I-sent_Entity O_x
狗 I-sent_Entity B_c
狗 I-sent_Entity I_c
， O B_d
好 B-Degree I_d
漂 B-Trigger O_v
亮 I-Trigger O_p
啊 O O_j
。 O O_v
狗 B-Cause O_x
狗 I-Cause O_a
好 I-Cause B_v
失 I-Cause I_v
望 I-Cause O_x
你 I-Cause O_x
连 I-Cause O_x
这 I-Cause O_x
么 I-Cause O_e
乖 I-Cause O_x
的 I-Cause O_y
狗 I-Cause O_a
要 I-Cause B_v
骗 I-Cause I_v
， O O_zg
太 O O_x
让 O O_x
狗 O B_v
狗 O I_v
们 O O_uj
失 B-Negation B_n
望 I-Negation I_n
了 O O_x
. O O_a
. O B_a
. O I_a
. O O_zg
. O O_x
. O B_n
. O I_n

今 O B_v
天 O I_v
很 B-Degree O_r
开 B-Trigger O_u
心 I-Trigger B_r
， O I_r
但 O O_a
却 O O_uj
因 O O_n
为 O O_v
肠 O O_v
胃 O O_x
不 O O_d
舒 O O_v
服 O B_n
流 O I_n
露 O O_k
不 O B_v
出 O I_v
来 O O_ul
。 O B_m
只 O I_m
是 O I_m
在 O I_m
心 O I_m
里 O I_m
那 O I_m
样 O O_x
傻 O B_t
傻 O I_t
的 O O_zg
笑 O B_v
着 O I_v
。 O O_x
真 O O_c
的 O O_d
很 O B_c
开 O I_c
心 O B_n
， O I_n
虽 O O_d
然 O B_a
发 O I_a
着 O B_v
低 O I_v
烧 O O_d
。 O B_v
好 O I_v
久 O O_x
没 O B_c
有 O I_c
这 O O_p
样 O B_s
过 O I_s
了 O B_r
。 O I_r

最 O I_z
近 O I_z
是 O O_v
怎 O O_uz
么 O O_x
了 O B_d
， O I_d
惊 B-Cause O_zg
喜 I-Cause B_v
连 I-Cause I_v
连 I-Cause O_x
啊 I-Cause B_c
！ O I_c
吼 B-Trigger O_v
吼 I-Trigger O_uz
~ O B_v
~ O I_v
鸿 O O_x
运 O B_m
当 O I_m
头 O B_v
照 O I_v
， O B_r
恭 O I_r
喜 O O_ug
发 O O_ul
财 O O_x
运 O O_x
！ O B_f

第 O O_v
五 O B_r
项 O I_r
修 O O_ul
炼 O O_x
中 O B_a
的 O I_a
个 O B_d
人 O I_d
超 O O_zg
越 O O_x
用 O B_v
白 O I_v
话 O O_x
解 O O_x
释 O B_n
就 O I_n
是 O B_s
今 O I_s
天 O O_n
比 O O_x
昨 O B_l
天 O I_l
好 O I_l
一 O I_l
点 O O_n
， O O_x
我 B-Holder O_x
今 B-compared_Entity B_m
天 I-compared_Entity I_m
的 I-compared_Entity I_m
心 I-compared_Entity B_v
情 I-compared_Entity I_v
就 O O_f
比 B-compared_Entity O_uj
昨 I-compared_Entity B_n
天 I-compared_Entity I_n
好 B-Trigger B_v
， O I_v
所 O O_p
以 O B_n
我 O I_n
今 O B_v
天 O I_v
超 O B_d
越 O I_d
了 O B_t
。 O I_t
。 O O_p
@ O B_t
e O I_t
马 O O_a
当 O B_m
先 O I_m

最 O O_r
新 O B_t
的 O I_t
网 O O_uj
络 O B_n
红 O I_n
人 O O_d
诞 O O_p
生 O B_t
了 O I_t
！ O O_a
！ O O_x
哈 B-Trigger B_c
哈 I-Trigger I_c
哈 I-Trigger O_r
哈 I-Trigger B_t
~ O I_t
~ O B_v
仨 B-sent_Entity I_v
人 I-sent_Entity O_ul
表 I-sent_Entity O_x
情 I-sent_Entity O_x
太 B-Degree O_x
可 B-Trigger O_eng
爱 I-Trigger O_nr
了 O B_d
~ O I_d
~ O O_x
。 O B_d
恶 O I_d
作 O O_uj
剧 O B_n
· O I_n
· O I_n
· O I_n
你 O B_v
们 O I_v
仨 O O_ul
不 O O_x
许 O O_x
生 O B_o
气 O I_o
哦 O I_o
· O I_o
· O O_x
· O O_x
娃 B-Trigger O_m
哈 I-Trigger O_n
哈 I-Trigger B_n
】 O I_n

看 O B_v
的 O I_v
心 O O_ul
挺 B-Degree O_x
凉 B-Trigger O_x
的 O O_x
。 O B_n
我 B-Holder I_n
喜 B-Trigger I_n
欢 I-Trigger O_x
宿 B-sent_Entity O_x
命 I-sent_Entity O_x
里 I-sent_Entity B_r
跳 I-sent_Entity I_r
不 I-sent_Entity O_m
出 I-sent_Entity B_d
的 I-sent_Entity I_d
轮 I-sent_Entity B_n
回 I-sent_Entity I_n
。 O O_zg
太 B-Degree O_x
给 B-Trigger O_x
力 I-Trigger O_x
了 O B_nz
， O I_nz
抱 O I_nz
走 O O_x
。 O O_x
【 O O_v
游 O O_uj
戏 O O_n
人 O B_a
生 O I_a
】 O O_uj
永 O O_x
动 O O_r
机 O B_v
的 O I_v
机 O B_n
械 O I_n
原 O O_f
理 O O_v
。 O B_v
也 O I_v
是 O O_uj
宿 O B_v
命 O I_v
里 O O_x
跳 O O_d
不 O B_v
出 O I_v
的 O O_ul
轮 O O_x
回 O O_v
。 O O_v

吼 B-Trigger O_x
! O B_n
再 O I_n
拿 O B_n
一 O I_n
次 O O_x
不 O B_nz
嫌 O I_nz
多 O I_nz
! O O_uj
哈 B-Trigger B_n
哈 I-Trigger I_n
! O B_n
本 B-Holder I_n
人 I-Holder O_x
都 O O_d
喜 B-Trigger O_v
欢 I-Trigger B_n
， O I_n
那 O O_f
姐 O O_v
天 O B_v
后 O I_v
那 O O_uj
英 O B_v
- O I_v
- O O_x
连 O O_x
续 O O_v
五 O O_x
届 O O_d
获 O O_v
得 O B_m
C O I_m
C O O_d
T O B_v
V O I_v
- O O_x
M O B_o
T O I_o
V O O_x
音 O B_r
乐 O I_r
盛 O O_d
典 O B_v
最 O I_v
受 O O_x
欢 O B_nr
迎 O I_nr
女 O O_q
歌 O O_f
手 O B_nr

二 O O_x
位 O O_x
朋 O B_a
友 O I_a
是 O B_m
我 O I_m
一 O B_v
起 O I_v
学 O B_eng
做 O I_eng
蛋 O I_eng
糕 O I_eng
班 O O_x
的 O B_eng
同 O I_eng
学 O I_eng
， O B_n
很 B-Degree I_n
喜 B-Trigger I_n
欢 I-Trigger I_n
约 O O_d
她 O B_v
们 O I_v
一 O I_v
起 O B_n
去 O I_n
旺 O I_n
角 O O_x
买 O B_m
东 O I_m
西 O B_n
， O I_n
跟 O O_v
着 O O_r
她 O B_m
们 O I_m
买 O O_v
的 O O_v
东 O B_n
西 O I_n
总 O O_n
是 O O_uj
又 O B_n
便 O I_n
宜 O O_x
又 O O_zg
好 O B_v
。 O I_v

插 O B_r
这 O I_r
不 O B_m
是 O I_m
背 O O_v
背 O B_n
的 O I_n
同 O O_v
宿 O B_ns
连 O I_ns
发 O O_x
理 O B_v
论 O I_v
么 O B_r
问 O I_r
下 O O_v
吼 B-Trigger O_uj
吼 I-Trigger B_ns
是 O I_ns
谁 O B_c
这 O I_c
是 O O_d
我 O B_a
唯 O I_a
一 O O_d
一 O O_a
个 O O_x
对 O O_x
不 O O_v
上 O O_r
楼 O B_c
里 O I_c
I O B_n
D O I_n
的 O O_uj
人 O B_n
。 O I_n
同 O B_v
我 O I_v
右 O B_n
边 O I_n
还 O O_nr
是 O O_v
看 O O_f
你 B-Holder B_v
们 I-Holder I_v
比 B-Degree O_v
较 I-Degree O_r
欢 B-Trigger O_r
乐 I-Trigger O_v
~ O O_r

“ O I_b
见 O B_m
了 O I_m
他 O O_p
， O O_v
她 O B_ns
变 O I_ns
得 O O_f
很 O B_eng
低 O I_eng
很 O O_uj
低 O O_n
， O O_x
低 O O_p
到 O O_r
尘 O B_f
埃 O I_f
里 O B_c
， O I_c
但 O O_v
她 B-Holder B_r
心 O I_r
里 O B_d
是 O I_d
欢 B-Trigger B_a
喜 I-Trigger I_a
的 O O_x
， O O_x
从 O O_x
尘 O O_v
埃 O O_ul
里 O O_r
开 O O_x
出 O O_r
花 O B_v
来 O I_v
。 O O_d
” O O_a
- O O_d
- O O_a
- O O_x
- O O_a
- O O_v
张 O B_n
爱 O I_n
玲 O O_f
。 O O_x
晚 O O_c
安 O O_r
各 O B_s
位 O I_s
。 O O_v

小 O I_v
白 O O_uj
菜 O O_x
们 O O_p
也 O B_n
做 O I_n
了 O O_f
一 O B_v
回 O I_v
的 O B_v
服 O I_v
装 O O_x
也 O O_x
会 O O_x
帮 O O_x
助 O O_x
需 O O_x
要 O O_x
帮 O B_nr
助 O I_nr
的 O I_nr
人 O O_x
便 B-Holder B_n
装 I-Holder I_n
小 I-Holder B_r
白 I-Holder I_r
菜 I-Holder O_x
兴 B-Trigger O_x
致 I-Trigger B_n
勃 I-Trigger I_n
勃 I-Trigger I_n
参 O O_k
观 O O_d
中 O O_v
国 O O_ul
馆 O B_m
， O I_m
这 O O_uj
也 O B_vn
是 O I_vn
世 O O_d
博 O O_v
局 O B_v
给 O I_v
予 O B_v
他 O I_v
们 O B_v
很 O I_v
好 O O_uj
的 O O_n
奖 O B_v
励 O I_v
~ O B_n

啊 O I_n
！ O B_i
古 O I_i
美 O I_i
古 O I_i
美 O B_n
， O I_n
阿 O B_nt
古 O I_nt
能 O I_nt
事 O O_x
！ O O_r
啊 O O_d
！ O O_v
古 O B_nr
美 O I_nr
古 O O_n
美 O B_v
， O I_v
阿 O B_r
古 O I_r
能 O B_a
事 O I_a
！ O O_uj
最 O B_vn
近 O I_vn
超 B-Degree O_x
喜 B-Trigger O_x
欢 I-Trigger O_zg
的 O O_x
一 B-sent_Entity B_ns
个 I-sent_Entity I_ns
广 I-sent_Entity I_ns
告 I-sent_Entity O_ns
， O O_x
超 B-Degree B_ns
无 B-Trigger I_ns
聊 I-Trigger B_n
， O I_n
超 B-Degree O_x
有 B-Trigger O_zg
趣 I-Trigger O_x
， O B_ns
我 O I_ns
每 O I_ns
次 O O_ns
听 O O_x
到 O B_ns
都 O I_ns
跟 O B_n
女 O I_n
儿 O O_x
一 O B_f
同 O I_f
唱 O O_v
！ O B_v

现 O O_uj
在 O B_m
的 O I_m
小 O B_n
宝 O I_n
宝 O O_x
的 O O_v
审 O B_a
美 O I_a
还 O O_x
真 O O_v
棒 O B_a
~ O I_a
去 O O_x
乐 O O_r
购 O B_r
那 O I_r
个 O B_v
小 B-Holder I_v
宝 I-Holder O_d
宝 I-Holder O_p
说 O B_n
喜 B-Trigger I_n
欢 I-Trigger B_d
我 B-sent_Entity I_d
~ O O_v
哈 O O_x
哈 O O_x
我 O B_t
一 O I_t
直 O O_uj
很 O B_nr
有 O I_nr
宝 O I_nr
宝 O O_uj
缘 O B_vn
宝 O I_vn
宝 O O_d
的 O B_n
眼 O I_n
睛 O O_x
是 O B_t
最 O I_t
能 O O_v
看 O B_r
得 O I_r
到 O B_nr
善 O I_nr
良 O I_nr
的 O O_v
~ O B_v

回 O O_r
复 O O_x
真 O B_o
的 O I_o
哇 O O_r
！ O B_d
我 B-Holder I_d
太 B-Degree O_d
冤 B-Trigger O_v
了 O B_nr
就 O I_nr
是 O O_n
不 O B_nr
相 O I_nr
信 O O_uj
， O B_n
别 O I_n
装 O O_v
了 O O_d
。 O O_v
。 O O_v
。 O B_v

我 O B_a
也 O I_a
真 O O_uj
的 O O_x
太 B-Degree O_x
h B-Trigger B_v
i I-Trigger I_v
g I-Trigger B_d
h I-Trigger I_d
了 O O_y
吧 O O_x
. O O_r
. O O_d
. O O_v
. O O_ul
. O B_d
. O I_d
h O O_d
a O B_v
h O I_v
a O O_x
h O O_d
a O O_v
介 O O_ul
張 O O_x
E O O_x
l O O_x
l O O_x
a O O_r
的 O O_d
表 O B_d
情 O I_d
是 O O_n
亮 O B_eng
點 O I_eng
@ O I_eng
官 O I_eng
恩 O O_ul
娜 O O_y
E O B_m
l O I_m
l O I_m
a O I_m
k O I_m
o O I_m
o O B_eng
n O I_eng

打 O I_eng
包 O I_eng
了 O I_eng
' O B_v
番 O I_v
寻 O B_eng
味 O I_eng
' O I_eng
的 O I_eng
东 O O_uj
西 O B_n
跟 O I_n
啊 O O_v
婆 O B_n
分 O I_n
享 O O_x
! O B_nr
啊 O I_nr
婆 O I_nr
吃 O B_eng
的 O I_eng
很 O I_eng
开 O I_eng
心 O I_eng
呢 O I_eng
˙ O I_eng
— O I_eng
— O O_x
˙ O B_v
虽 O I_v
然 O O_ul
不 O O_x
是 O O_q
健 O B_v
康 O I_v
的 O O_x
食 O O_uj
物 O B_ns
. O I_ns
可 O O_v
是 O O_y
偶 O O_n
尔 O B_v
享 O I_v
受 O O_x
一 O O_y
下 O O_ng
也 O O_v
不 B-Trigger O_uj
错 I-Trigger O_a
! O B_v

有 O O_y
谁 O O_x
能 O O_x
告 O O_x
诉 O O_x
我 O B_c
， O I_c
这 O B_c
个 O I_c
月 O B_a
的 O I_a
工 O O_uj
资 O B_n
及 O I_n
几 O O_x
时 O B_c
到 O I_c
账 O B_d
啊 O I_d
， O B_v
我 B-Holder I_v
真 B-Degree B_m
的 I-Degree I_m
很 I-Degree O_d
穷 B-Trigger B_a
很 B-Degree I_a
穷 B-Trigger O_x
了 I-Trigger O_x
啊 I-Trigger O_v
！ O O_r
！ O O_v
！ O B_v
大 O I_v
b O O_r
o O O_x
s O B_r
s O I_r
我 B-Holder O_m
更 B-Degree O_uj
爱 B-Trigger B_vn
你 B-sent_Entity I_vn
给 I-sent_Entity O_c
我 I-sent_Entity B_d
们 I-sent_Entity I_d
发 I-sent_Entity O_v
工 I-sent_Entity O_n
资 I-sent_Entity O_y
的 I-sent_Entity O_x
时 I-sent_Entity O_r
候 I-sent_Entity B_d
。 O I_d
。 O B_d

赵 B-Cause B_d
薇 I-Cause I_d
女 I-Cause O_ul
儿 I-Cause O_y
满 I-Cause O_x
月 I-Cause O_x
了 I-Cause O_x
， O O_a
好 B-Degree B_eng
开 B-Trigger I_eng
心 I-Trigger I_eng
啊 I-Trigger I_eng
， O O_r
小 O O_d
宝 O O_v
宝 O O_r
要 O O_p
听 O B_r
话 O I_r
哦 O B_l
， O I_l
多 O I_l
吃 O O_uj
点 O B_n
你 O I_n
老 O O_x
娘 O O_x
的 O O_x
奶 O B_nr
， O I_nr
让 O B_n
她 O I_n
胸 O B_t
稍 O I_t
微 O O_ul
变 O O_x
小 O B_l
点 O I_l
！ O I_l
乖 B-Trigger O_zg
哈 I-Trigger O_x
哇 I-Trigger B_nr
～ O I_nr
祝 B-Trigger I_nr
福 I-Trigger O_v
我 B-sent_Entity B_v
们 I-sent_Entity I_v
的 I-sent_Entity O_zg
小 I-sent_Entity O_x
公 I-sent_Entity O_m
主 I-sent_Entity O_v
满 I-sent_Entity O_q
月 I-sent_Entity O_r

护 O I_n
身 O O_uj
符 O O_n
挂 O O_x
梳 O O_v
妆 O O_r
镜 O O_n
上 O B_d
镇 O I_d
卧 O B_v
室 O I_v
喜 B-Trigger O_m
欢 I-Trigger O_x
日 O O_a
本 O B_o
的 O I_o
护 B-sent_Entity O_x
身 I-sent_Entity B_nr
符 I-sent_Entity I_nr
朴 B-Cause B_r
素 I-Cause I_r
精 I-Cause O_uj
细 I-Cause O_n
认 I-Cause B_n
真 I-Cause I_n
的 I-Cause B_t
样 I-Cause I_t
子 I-Cause O_x
白 I-Cause B_n
纸 I-Cause I_n
包 I-Cause I_n
的 I-Cause O_v
原 I-Cause B_n
木 I-Cause I_n
小 I-Cause I_n
小 I-Cause B_ns
的 I-Cause I_ns
一 I-Cause B_n
方 I-Cause I_n
金 I-Cause B_v
箔 I-Cause I_v
说 I-Cause B_ns
是 I-Cause I_ns
不 I-Cause O_uj
能 I-Cause B_n
拆 I-Cause I_n
开 I-Cause I_n
还 I-Cause B_nr
有 I-Cause I_nr
点 I-Cause B_a
神 I-Cause I_a
秘 I-Cause B_ad
感 I-Cause I_ad

好 O B_n
给 O I_n
力 O B_n
！ O I_n
好 B-Trigger O_v
给 I-Trigger O_uj
力 I-Trigger B_n
！ O I_n
现 O B_z
场 O I_z
真 O I_z
的 O B_m
太 O I_m
棒 O B_n
了 O I_n
这 O O_v
把 O O_v
嗓 O B_v
子 O I_v
， O B_v
这 O I_v
种 O O_d
强 O B_n
大 O I_n
的 O B_n
气 O I_n
场 O I_n
和 O O_x
自 O O_a
信 O O_p
的 O O_n
台 O O_x
风 O O_a
。 O O_p
@ O O_n
苏 O O_x
州 O B_n
乐 O I_n
园 O B_d
官 O I_d
方 O B_nr
微 O I_nr
博 O I_nr
， O O_r
昨 O O_p
天 O B_n
的 O I_n
现 O O_x
场 O B_r
苏 B-Degree I_r
州 I-Degree B_a
乐 I-Degree I_a
园 I-Degree O_uj
官 I-Degree B_n
方 I-Degree I_n
微 I-Degree O_c
博 I-Degree B_v
， I-Degree I_v
昨 I-Degree O_uj
天 I-Degree B_ns
的 I-Degree I_ns
现 I-Degree O_x
场 I-Degree O_x
[ I-Degree B_ns
@ I-Degree I_ns
真 I-Degree B_n
的 I-Degree I_n
太 I-Degree B_n
棒 B-Trigger I_n
了 O O_a
！ O O_n

晚 O B_t
间 O I_t
工 O O_uj
作 O B_n
时 O I_n
间 O B_ns
开 O I_ns
始 O B_n
， O I_n
为 O B_n
了 O I_n
表 O O_a
达 O O_n
对 O O_x
灾 O B_t
区 O I_t
人 O O_uj
民 O B_n
的 O I_n
悲 B-Trigger O_x
痛 I-Trigger O_x
心 O B_d
情 O I_d
， O B_nr
我 O I_nr
停 O I_nr
止 O O_x
了 O O_x
听 O B_t
音 O I_t
乐 O B_vn
喝 O I_vn
红 O B_n
酒 O I_n
的 O B_v
节 O I_v
目 O O_x
， O B_p
打 O I_p
发 O B_v
时 O I_v
间 O O_p
的 O B_n
最 O I_n
好 O B_n
办 O I_n
法 O O_uj
就 O B_a
是 O I_a
工 O B_n
作 O I_n
了 O O_x
！ O O_r

轉 O I_v
發 O B_v
微 O I_v
博 O B_n
。 O I_n
前 O O_vg
面 O B_n
三 O I_n
张 O O_uj
是 O B_n
神 O I_n
秘 O O_x
人 O B_v
物 O I_v
的 O B_n
投 O I_n
稿 O O_uj
， O B_a
她 O I_a
要 O B_n
低 O I_n
调 O B_d
最 O I_d
后 O B_vn
这 O I_vn
张 O O_ul
感 B-Trigger O_x
谢 I-Trigger O_x
提 B-sent_Entity B_v
供 I-sent_Entity I_v
照 I-sent_Entity B_a
片 I-sent_Entity I_a
， O O_x
谢 B-Trigger B_f
谢 I-Trigger I_f
大 B-sent_Entity B_m
家 I-sent_Entity I_m
给 I-sent_Entity O_v
翊 I-sent_Entity B_a
善 I-sent_Entity I_a
投 I-sent_Entity B_n
稿 I-sent_Entity I_n
希 B-Trigger O_uj
望 I-Trigger B_n
王 B-sent_Entity I_n
粉 I-sent_Entity O_x
们 I-sent_Entity O_r
今 I-sent_Entity O_v
天 I-sent_Entity B_v
都 I-sent_Entity I_v
有 I-sent_Entity B_f
好 I-sent_Entity I_f
心 I-sent_Entity O_r
情 I-sent_Entity O_q
！ I-sent_Entity B_v

要 O B_v
是 O I_v
真 O B_n
的 O I_n
能 O O_x
有 O B_nr
效 O I_nr
的 O B_n
话 O I_n
就 O O_p
太 B-Degree O_g
强 B-Trigger O_v
悍 I-Trigger B_n
了 I-Trigger I_n
， O B_v
试 O I_v
过 O B_n
后 O I_n
发 O O_k
布 O B_t
下 O I_t
效 O O_d
果 O O_v
哦 O O_a
试 O B_n
一 O I_n
下 O O_x
！ O O_x
我 O B_c
要 O I_c
. O B_d
. O I_d
. O O_v
. O B_a
. O I_a
. O B_u
超 O I_u
有 O O_d
效 O O_d
的 O B_a
瘦 O I_a
腿 O O_ul
方 O O_x
法 O O_v
！ O B_t
！ O I_t
大 O B_v
腿 O I_v
小 O O_f
腿 O B_n
都 O I_n
O O O_zg
K O B_n
！ O I_n

音 B-sent_Entity O_x
乐 I-sent_Entity O_r
， I-sent_Entity O_v
电 I-sent_Entity B_m
影 I-sent_Entity I_m
， I-sent_Entity I_m
书 I-sent_Entity I_m
籍 I-sent_Entity I_m
是 O I_m
我 B-Holder O_v
的 O B_a
最 B-Degree I_a
爱 B-Trigger O_uj
！ O O_a
音 O O_n
乐 O B_n
真 O I_n
是 O O_x
上 O O_x
帝 O B_n
最 O I_n
伟 O B_n
大 O I_n
的 O O_d
杰 O B_eng
作 O I_eng
， O O_x
今 B-sent_Entity O_x
天 I-sent_Entity B_n
晚 I-sent_Entity I_n
上 I-sent_Entity O_x
是 O B_n
最 B-Degree I_n
美 B-Trigger O_x
好 I-Trigger B_n
的 B-sent_Entity I_n
晚 I-sent_Entity O_v
上 I-sent_Entity O_r
， O O_uj
因 B-Cause B_a
为 I-Cause I_a
有 I-Cause O_x
我 I-Cause B_n
最 I-Cause I_n
喜 I-Cause B_d
欢 I-Cause I_d
的 I-Cause B_n
音 I-Cause I_n
乐 I-Cause O_d
。 O B_a

很 B-Degree O_uj
一 B-Trigger B_n
般 I-Trigger I_n
！ O O_x
！ O B_t
又 B-sent_Entity I_t
一 I-sent_Entity B_t
款 I-sent_Entity I_t
超 I-sent_Entity O_v
酷 I-sent_Entity O_d
的 I-sent_Entity B_a
信 I-sent_Entity I_a
号 I-sent_Entity O_uj
灯 I-sent_Entity B_t
设 B-Property I_t
计 I-Property O_x
， O B_c
如 O I_c
果 O O_v
感 O O_r
到 O O_d
给 O B_v
力 O I_v
你 O O_uj
就 O B_n
拍 O I_n
拍 O O_x
手 O O_x

太 B-Degree B_a
可 B-Trigger I_a
爱 I-Trigger O_x
了 O O_x
， O O_d
我 O B_m
也 O I_m
要 O B_a
抱 O I_a
抱 O O_uj
！ O B_n
看 O I_n
这 O I_n
眼 O B_vn
神 O I_vn
表 O O_x
情 O B_c
动 O I_c
作 O B_v
. O I_v
. O O_p
. O O_n
. O O_r
顿 O O_d
时 O B_i
就 O I_i
被 O I_i
萌 B-Trigger O_x
翻 I-Trigger O_d
. O B_v
. O I_v
. O O_ul
. O O_x
我 O O_r
要 O O_d
抱 O O_v
抱 O B_v
~ O I_v
（ O O_x
来 O O_v
源 O O_r
: O B_n
@ O I_n
萌 O B_n
宠 O I_n
欢 O B_n
乐 O I_n
屋 O B_m
） O I_m

亲 B-Property I_m
爱 I-Property B_d
的 I-Property I_d
在 I-Property O_d
淘 I-Property O_p
宝 I-Property B_v
上 I-Property I_v
给 I-Property B_m
我 I-Property I_m
买 I-Property I_m
的 I-Property I_m
鞋 B-sent_Entity O_r
寄 O O_v
到 O B_v
了 O I_v
， O O_x
穿 O O_x
上 O B_n
和 O I_n
很 B-Degree O_x
舒 B-Trigger O_x
服 I-Trigger B_v
我 B-Cause I_v
在 I-Cause B_a
淘 I-Cause I_a
宝 I-Cause O_n
上 I-Cause O_x
给 I-Cause O_x
他 I-Cause B_a
买 I-Cause I_a
的 I-Cause O_uj
午 I-Cause O_p
睡 I-Cause B_nz
枕 I-Cause I_nz
和 I-Cause O_f
坐 I-Cause O_p
垫 I-Cause O_r
也 I-Cause O_v
寄 I-Cause O_uj
到 I-Cause O_n
了 I-Cause B_v
， I-Cause I_v
不 I-Cause O_ul
知 I-Cause O_x
道 I-Cause O_v
亲 I-Cause O_f
爱 I-Cause O_c
的 I-Cause O_d
喜 I-Cause B_a
欢 I-Cause I_a
不 I-Cause O_r
。 O O_p
紧 B-Trigger B_nz
张 I-Trigger I_nz
中 I-Trigger O_f

神 B-Trigger O_r
马 I-Trigger O_v
？ I-Trigger O_uj
， O B_v
何 O I_v
老 O O_v
师 O O_c
， O B_n
现 O I_n
在 O O_d
这 O B_v
个 O I_v
视 O O_ul
频 O O_x
在 O O_d
人 O B_v
人 O I_v
上 O B_a
面 O I_a
可 O O_uj
火 O B_v
了 O I_v
， O O_d
大 O O_x
家 O B_a
都 O I_a
在 O O_f
分 O O_x
享 O B_n
， O I_n
题 O O_x
目 O O_x
叫 O O_r
这 O B_n
个 O I_n
视 O O_x
频 O B_t
告 O I_t
诉 O B_r
你 O I_r
他 O B_n
真 O I_n
的 O O_p
是 O B_n
中 O I_n
国 O B_f
最 O I_f
好 O B_v
的 O I_v
主 O O_ul
持 O O_x
人 O B_n
~ O I_n
~ O O_d

太 B-Degree B_v
可 B-Trigger I_v
爱 I-Trigger O_x
了 O B_n
唔 O I_n
哇 O O_v
， O B_r
我 O I_r
小 O B_n
侄 O I_n
儿 O B_v
回 O I_v
家 O O_r
啰 O O_r
， O B_d
这 O I_d
个 O O_v
小 O B_ns
胖 O I_ns
子 O B_a
就 O I_a
喜 O O_uj
欢 O B_n
圆 O I_n
滚 O I_n
滚 O O_x
的 O O_x
东 O O_x
东 O O_d
， O B_v
葡 O I_v
萄 O O_ul
是 O O_y
圆 O O_y
滴 O O_x
， O O_r
西 O O_n
瓜 O B_n
是 O I_n
圆 O B_n
滴 O I_n
， O O_zg
更 O O_x
何 O B_r
况 O I_r
， O O_a
他 O B_n
自 O I_n
己 O O_d
就 O B_v
是 O I_v
圆 O B_z
滴 O I_z
！ O I_z
！ O O_uj

最 O I_ns
近 O O_x
大 O B_n
伙 O I_n
儿 O O_v
都 O B_n
要 O I_n
陆 O O_x
陆 O B_ns
续 O I_ns
续 O O_v
回 O B_n
来 O I_n
了 O O_x
~ O B_l
更 O I_l
新 O I_l
下 O O_x
微 O O_r
博 O B_r
哈 O I_r
， O B_d
希 B-Trigger I_d
望 I-Trigger B_n
大 I-Trigger I_n
家 I-Trigger O_x
还 I-Trigger O_x
记 I-Trigger O_x
得 I-Trigger B_f
我 I-Trigger I_f
， O B_r
从 O I_r
老 O I_r
家 O O_d
回 O O_v
到 O B_n
上 O I_n
海 O I_n
了 O I_n
， O B_v
本 O I_v
月 O O_ul
即 O O_x
将 O B_d
重 O I_d
新 O O_f
投 O B_ns
入 O I_ns
球 O I_ns
队 O O_x
系 O B_v
统 O I_v
训 O B_n
练 O I_n

哇 O B_v
在 O I_v
以 O O_r
往 O O_x
看 O O_p
到 O B_n
过 O I_n
的 O B_v
里 O I_v
面 O B_ns
已 O I_ns
经 O O_ul
算 O O_x
是 O B_t
最 O I_t
像 O B_d
的 O I_d
行 O B_a
列 O I_a
了 O B_v
~ O I_v
赞 B-Trigger B_n
! O I_n
! O B_n
太 O I_n
像 O B_vn
了 O I_vn
， O O_x
， O O_y
， O O_p
成 B-Cause B_t
品 I-Cause I_t
真 I-Cause B_v
的 I-Cause I_v
很 I-Cause O_ug
棒 I-Cause O_uj
。 O B_f
。 O I_f
。 O B_d
。 O I_d
太 O B_v
像 O I_v
了 O O_d
。 O O_v
。 O O_uj
。 O B_n
素 O I_n
描 O O_ul
- O O_x
王 O O_v
力 O O_x
宏 O O_x

瘦 O O_v
啊 O O_ul
N O O_x
o O O_x
2 O O_x
最 O B_n
近 O I_n
不 O B_d
会 O I_d
大 O B_a
面 O I_a
积 O O_x
一 O O_x
次 O O_x
性 O O_x
更 O O_d
新 O O_v
太 O O_ul
多 O O_x
模 O O_x
特 O O_x
街 O B_n
拍 O I_n
真 O O_x
的 O B_nr
没 O I_nr
时 O I_nr
间 O O_x
大 O O_a
家 O O_y
晚 O B_eng
上 O I_eng
睡 O I_eng
觉 O B_f
前 O I_f
来 O B_v
这 O I_v
里 O B_n
看 O I_n
一 O I_n
眼 O B_d
就 O I_d
行 O I_d
了 O B_d
哈 O I_d
哈 O O_d
爱 B-Trigger O_m
你 B-sent_Entity B_a
们 I-sent_Entity I_a

本 O O_v
来 O B_d
计 O I_d
划 O O_v
这 O B_n
周 O I_n
末 O B_n
去 O I_n
青 O B_t
岛 O I_t
散 O B_v
散 O I_v
心 O B_t
的 O I_t
， O B_r
现 O I_r
在 O O_v
没 O B_m
心 O I_m
情 O B_l
可 O I_l
散 O I_l
了 O B_o
， O I_o
纠 B-Trigger O_v
结 I-Trigger B_r
中 O I_r
. O O_x
. O B_t
. O I_t
我 O B_n
现 O I_n
在 O O_r
的 O B_t
状 O I_t
态 O O_v
真 O B_ns
是 O I_ns
摇 O B_n
摆 O I_n
不 O I_n
定 O O_uj
， O O_x
是 O B_t
不 O I_t
是 O O_v
只 O B_n
有 O I_n
我 O B_v
最 O I_v
摇 O O_ul
摆 O O_x
呢 O B_v
？ O I_v

挖 B-Trigger B_m
哈 I-Trigger I_m
哈 I-Trigger I_m
， O O_r
我 B-Holder B_t
可 O I_t
是 O O_uj
很 B-Degree B_n
喜 B-Trigger I_n
欢 I-Trigger B_d
我 B-sent_Entity I_d
们 I-sent_Entity B_l
图 I-sent_Entity I_l
书 I-sent_Entity I_l
馆 I-sent_Entity I_l
这 I-sent_Entity O_x
药 I-sent_Entity B_l
囊 I-sent_Entity I_l
的 O I_l
哈 O B_c
我 O I_c
一 O O_r
直 O O_d
都 O B_v
唔 O I_v
明 O O_y
. O O_x
点 O O_x
解 O O_v
我 O B_o
地 O I_o
学 O O_x
校 O O_r
既 O B_c
图 O I_c
书 O O_zg
馆 O B_v
既 O I_v
沙 O B_r
发 O I_r
要 O B_n
整 O I_n
到 O I_n
成 O O_r
粒 O B_n
药 O I_n
丸 O O_uj
甘 O O_j
~ O O_r
~ O B_d
~ O I_d

今 O O_y
天 O O_t
真 O O_m
的 O B_v
很 B-Degree I_v
累 B-Trigger B_r
， O I_r
一 O B_n
场 O I_n
座 O O_c
谈 O B_n
会 O I_n
。 O I_n
黑 O O_c
G O B_nz
i O I_nz
r O O_v
l O B_v
- O I_v
1 O B_n
2 O I_n
3 O B_n
木 O I_n
头 O O_nr
人 O O_x
- O O_x

分 O O_x
享 O B_t
图 O I_t
片 O B_d
喜 B-Trigger I_d
欢 I-Trigger O_d
陈 B-sent_Entity O_v
逸 I-sent_Entity O_x
飞 I-sent_Entity B_m
的 I-sent_Entity I_m
画 I-sent_Entity B_n
， O I_n
这 B-sent_Entity I_n
张 I-sent_Entity O_x
也 O O_a
是 O B_eng
个 B-Holder I_eng
人 I-Holder I_eng
比 B-Degree I_eng
较 I-Degree O_x
特 B-Degree B_m
别 I-Degree I_m
喜 B-Trigger I_m
欢 I-Trigger B_n
的 O I_n
， O I_n
我 O O_x
给 O O_x
它 O B_v
取 O I_v
名 O B_n
叫 O I_n
： O B_v
生 O I_v
命 O B_nr
的 O I_nr
意 O I_nr
义 O O_uj
就 O O_n
是 O O_x
爱 O O_r
并 O O_q
自 O O_d
由 O O_v
地 O B_n
活 O I_n
在 O B_d
当 O I_d
下 O B_d
。 O I_d

" O I_v
小 B-sent_Entity O_uj
喵 I-sent_Entity O_x
你 O O_r
太 B-Degree O_p
可 B-Trigger O_r
爱 I-Trigger B_v
啦 O I_v
， O O_v
来 O O_x
亲 O B_vn
一 O I_vn
个 O O_uj
才 O B_n
, O I_n
才 O B_d
没 O I_d
有 O O_v
坏 O O_c
掉 O B_a
呢 O I_a
. O B_n
. O I_n
. O O_p
: O B_t
连 O I_t
钟 O O_x
小 O O_x
喵 O O_x
也 O O_a
坏 O O_o
了 O O_r
主 O O_d
人 O B_v
, O I_v
新 B-Trigger O_y
年 I-Trigger O_x
快 I-Trigger B_n
乐 I-Trigger I_n
喵 O B_m
~ O I_m
, O O_d
要 O O_x
一 O O_d
起 O B_v
吗 O I_v
只 O B_v
有 O I_v
今 O O_y
天 O B_m
晚 O I_m
上 O I_m
哟 O O_x
~ O B_nr
" O I_nr

… O O_o
… O O_d
很 O O_a
神 O O_ul
奇 O B_n
的 O I_n
公 O O_x
文 O B_l
: O I_l
这 B-Cause I_l
个 I-Cause I_l
公 I-Cause O_o
文 I-Cause O_x
好 I-Cause O_x
有 I-Cause O_v
个 I-Cause B_m
性 I-Cause I_m
啊 I-Cause O_y
， O B_c
俺 B-Holder I_c
喜 B-Trigger B_t
欢 I-Trigger I_t
！ O B_t
— O I_t
— O O_zg
“ O O_x
逾 O O_x
期 O O_x
将 O O_x
遭 O O_x
天 O O_zg
谴 O B_a
人 O I_a
责 O O_uj
” O B_n
。 O I_n
市 O O_x
政 O B_r
管 O I_r
理 O B_n
局 O I_n
， O O_a
我 B-Holder O_v
们 I-Holder B_n
爱 B-Trigger I_n
你 B-sent_Entity O_zg
。 O O_x

嗨 O B_v
~ O I_v
喜 O O_x
欢 O O_x
一 O O_x
个 O O_x
偶 O B_t
像 O I_t
真 O O_d
够 O O_v
难 O O_q
的 O O_vg
还 O O_n
郁 B-Trigger O_n
闷 I-Trigger O_x
呐 O O_x
！ O B_n
谁 O I_n
叫 O B_n
他 O I_n
那 O I_n
么 O O_x
受 O B_r
人 O I_r
喜 O O_v
欢 O O_r
还 O O_x
是 O O_x
支 O O_e
持 O O_x
他 O B_v
希 O I_v
望 O B_m
越 O I_m
来 O B_n
越 O I_n
多 O B_a
的 O I_a
人 O O_a
爱 O O_uj
他 O O_d
~ O B_a
陈 O I_a
翔 O O_y
加 O O_x
油 O O_r

今 O O_r
天 O B_r
下 O I_r
午 O O_v
在 O O_n
公 O B_v
司 O I_v
楼 O B_c
下 O I_c
的 O B_v
咖 O I_v
啡 O O_r
厅 O B_v
跟 O I_v
哥 O B_d
们 O I_d
谈 O I_d
事 O O_m
， O O_uj
居 O O_n
然 O O_v
偶 O O_r
遇 O O_x
言 O B_nr
生 O I_nr
哥 O B_v
。 O I_v
嘻 B-Trigger O_x
嘻 I-Trigger B_nr
， O I_nr
虽 O I_nr
然 O I_nr
现 O O_p
在 O B_n
各 O I_n
为 O B_s
其 O I_s
主 O O_uj
但 O B_n
并 O I_n
未 O I_n
感 O O_p
觉 O B_n
尴 O I_n
尬 O O_v
， O O_n
反 O O_x
而 O B_d
很 B-Degree I_d
亲 B-Trigger B_n
切 I-Trigger I_n
。 O B_nr

其 O I_nr
实 O O_x
腾 O B_z
讯 O I_z
曾 O O_x
经 O B_c
找 O I_c
3 O B_t
6 O I_t
0 O B_i
和 O I_i
解 O I_i
过 O I_i
， O O_c
希 B-Trigger B_d
望 I-Trigger I_d
私 B-sent_Entity B_n
下 I-sent_Entity I_n
用 I-sent_Entity B_a
钱 I-sent_Entity I_a
解 I-sent_Entity O_x
决 I-sent_Entity B_c
这 I-sent_Entity I_c
件 I-sent_Entity O_zg
事 I-sent_Entity B_a
情 I-sent_Entity I_a
， O O_x
3 O O_x
6 O B_d
0 O I_d
也 O B_nz
同 O I_nz
意 O B_d
了 O I_d
， O O_v
没 O B_m
想 O I_m
到 O I_m
腾 O B_v
讯 O I_v
最 O O_ug
后 O O_x
给 O B_v
的 O I_v
是 O B_n
Q O I_n
币 O B_v
. O I_v
. O B_v
. O I_v
. O B_mq
. O I_mq
丿 O B_n

仁 O O_x
仁 O B_m
打 O I_m
得 O I_m
好 O O_d
~ O B_d
~ O I_d
扣 O O_ul
奇 O O_x
一 O B_l
直 O I_l
T O I_l
X O B_nz
你 O I_nz
老 O B_f
婆 O I_f
~ O O_p
。 O O_uj
k B-Holder O_v
o I-Holder O_eng
k I-Holder O_n
i I-Holder B_m
表 O I_m
示 O I_m
很 B-Degree I_m
无 B-Trigger I_m
奈 I-Trigger O_yg
~ O O_x
~ O B_nr
喂 O I_nr
~ O O_v
那 O O_ud
个 O O_a
谁 O O_x
你 O O_x
这 O O_v
动 O O_ag
作 O B_d
真 B-Degree I_d
少 B-Trigger B_eng
女 I-Trigger I_eng

吓 O B_n
人 O I_n
的 O O_x
很 O O_x
绒 O B_eng
猴 O I_eng
也 O I_eng
叫 O I_eng
指 O B_v
猴 O I_v
， O O_zg
这 O B_d
种 O I_d
猴 O O_x
子 O O_x
性 O O_v
格 O O_x
温 O B_r
和 O I_r
、 O O_r
体 O O_r
型 O O_r
娇 O B_n
小 O I_n
， O O_d
个 O B_n
性 O I_n
好 O O_x
动 O B_v
而 O I_v
机 O O_uj
警 O O_d
。 O O_n
真 O O_ng
的 O O_d
好 O O_v
想 O B_n
拨 O I_n
弄 O O_x
它 O B_r
们 O I_r
一 O B_n
下 O I_n
啊 O B_n
， O I_n
嘿 B-Trigger B_a
嘿 I-Trigger I_a
！ O O_x

开 B-Trigger I_n
心 I-Trigger B_a
！ O I_a
今 B-Holder O_x
晚 I-Holder B_n
的 I-Holder I_n
演 I-Holder B_v
出 I-Holder I_v
好 I-Holder O_c
成 I-Holder B_n
功 I-Holder I_n
！ O O_x
小 O B_d
鸽 O I_d
子 O O_a
今 O O_v
天 O B_v
表 O I_v
现 O B_r
很 O I_r
棒 O B_m
哦 O I_m
！ O O_zg
明 O O_x
天 O B_o
军 O I_o
训 O O_x
就 O O_x
要 O B_v
结 O I_v
束 O O_x
了 O B_t
， O I_t
终 O O_uj
于 O B_v
可 O I_v
以 O O_a
好 O B_a
好 O I_a
休 O O_x
息 O O_a
一 O B_n
段 O I_n
时 O B_t
间 O I_t
啦 O B_v
！ O I_v
… O B_a
… O I_a

再 O O_x
来 O B_t
个 O I_t
蔡 O B_n
总 O I_n
很 O B_d
有 O I_d
心 O B_v
， O I_v
也 O O_ul
很 O O_x
有 O B_d
爱 O I_d
我 B-Holder B_c
们 I-Holder I_c
也 O B_d
十 B-Degree I_d
分 I-Degree B_v
喜 B-Trigger I_v
欢 I-Trigger B_l
这 B-sent_Entity I_l
种 I-sent_Entity I_l
交 I-sent_Entity I_l
流 I-sent_Entity O_y
方 I-sent_Entity O_x
式 I-sent_Entity O_x
， O O_x
拉 B-Cause O_x
近 I-Cause O_d
了 I-Cause O_v
大 I-Cause O_q
家 I-Cause O_nr
的 I-Cause O_b
距 I-Cause O_d
离 I-Cause B_a
。 O I_a
@ O O_x
睿 O O_d
户 O O_d
外 O O_v
d O O_v
e O B_r
老 O I_r
李 O O_d
。 O B_m
今 O I_m
天 O B_v
你 O I_v
微 O B_r
博 O I_r
了 O B_n
没 O I_n
？ O B_n

薇 O O_x
我 O B_v
们 O I_v
也 O O_ul
爱 O B_n
你 O I_n
世 O O_uj
界 O B_n
上 O I_n
有 O O_x
王 O O_x
菲 O O_nrt
， O B_s
我 O I_s
们 O B_eng
真 O I_eng
的 O B_nr
更 B-Degree I_nr
有 B-Trigger O_x
感 I-Trigger B_t
觉 I-Trigger I_t
~ O O_r

可 B-Trigger I_v
愛 I-Trigger O_ul
s O O_v
h O O_x
i O O_x
啦 O O_g
真 O B_r
的 O I_r
很 O O_d
像 O O_v
小 O O_r
宝 O B_n
宝 O I_n
~ O O_f

第 O B_nr
五 O I_nr
章 O O_x
亲 O B_r
爱 O I_r
的 O B_d
， O I_d
你 O O_d
知 O O_v
道 O B_n
吗 O I_n
？ O O_x
最 B-Degree O_x
爱 B-Trigger B_v
你 B-sent_Entity I_v
的 O B_eng
女 B-Holder I_eng
孩 I-Holder I_eng
是 O O_y
幼 B-Property B_d
儿 I-Property I_d
园 I-Property O_d
里 I-Property O_v
那 I-Property B_nr
个 I-Property I_nr
叫 I-Property I_nr
Q I-Property O_x
Q I-Property O_x
的 I-Property B_m
啊 O I_m
。 O I_m
这 O B_a
种 O I_a
全 O O_uj
心 O O_x
全 O O_r
意 O B_v
的 O I_v
最 O O_y
纯 O O_x
净 O O_d
的 O O_v
爱 O O_r
， O O_uj
让 O B_n
我 O I_n
惊 B-Trigger O_v
异 I-Trigger B_nr
又 O I_nr
心 B-Trigger I_nr
疼 I-Trigger O_f
的 O B_r
爱 B-sent_Entity I_r
。 O O_v

等 O I_eng
了 O O_uj
两 O O_y
个 O O_x
月 O B_r
， O I_r
终 O B_i
于 O I_i
看 O I_i
了 O I_i
《 O O_uj
一 O O_a
只 O B_a
狗 O I_a
的 O O_uj
大 O O_n
学 O O_x
时 O O_v
光 O O_r
》 O B_a
。 O I_a
下 O O_d
映 O B_a
前 O I_a
的 O O_uj
最 O O_n
后 O O_x
一 O O_x
场 O O_u
， O O_ul
还 O B_m
好 O I_m
有 O O_m
赶 O O_x
上 O B_d
， O I_d
看 O O_v
来 O O_ul
它 O O_x
也 O B_m
在 O I_m
等 O O_n
我 O O_uj
， O B_n
我 B-Holder I_n
想 O B_n
说 O I_n
克 B-sent_Entity O_x
赛 I-sent_Entity O_x
真 O B_v
的 O I_v
很 B-Degree O_f
可 B-Trigger O_uj
爱 I-Trigger B_f
！ O I_f

活 O I_m
到 O O_x
老 O B_v
学 O I_v
到 O O_v
老 O B_d
在 O I_d
李 O O_x
炜 O B_v
大 O I_v
哥 O O_r
身 O O_d
上 O O_p
得 O O_u
到 O O_r
了 O O_x
很 O O_r
好 O O_v
的 O O_v
体 O B_nr
现 O I_nr
， O B_d
最 O I_d
近 O O_zg
几 O B_v
天 O I_v
学 O O_x
会 O O_x
了 O B_l
P O I_l
P O I_l
T O B_l
做 O I_l
图 O I_l
表 O O_p
， O B_nr
学 O I_nr
会 O B_n
了 O I_n
压 O B_s
缩 O I_s
相 O B_v
片 O I_v
， O O_ul
关 O B_a
键 O I_a
是 O O_uj
自 O B_v
学 O I_v
成 O O_x
才 O B_f
， O I_f
很 B-Degree B_m
得 B-Trigger I_m
意 I-Trigger B_n
！ O I_n

嗯 O B_eng
多 B-Trigger I_eng
谢 I-Trigger I_eng
希 B-Trigger O_v
望 I-Trigger B_n
更 O I_n
多 O O_x
人 O B_n
能 O I_n
够 O O_ul
看 O B_v
到 O I_v
真 O B_n
相 O I_n
！ O O_x

我 B-Cause I_n
的 I-Cause O_v
粉 I-Cause B_l
丝 I-Cause I_l
突 I-Cause I_l
破 I-Cause I_l
1 I-Cause O_x
0 I-Cause O_zg
0 I-Cause B_v
啦 I-Cause I_v
~ O O_x
谢 O O_x
谢 O O_e
大 B-sent_Entity B_nrt
家 I-sent_Entity I_nrt
的 I-sent_Entity B_v
支 I-sent_Entity I_v
持 I-sent_Entity O_d
真 B-Degree O_m
的 I-Degree O_n
很 B-Degree B_v
感 B-Trigger I_v
动 I-Trigger B_v
。 O I_v
。 O B_d
。 O I_d
谢 O O_x
谢 O O_x
你 O O_r
们 O O_uj
， O B_n
愿 O I_n
我 O B_vn
的 O I_vn
粉 O B_m
丝 O I_m
宝 O I_m
贝 O O_y
们 O O_x
永 O B_nr
远 O I_nr
快 O B_n
乐 O I_n
、 O O_uj
幸 O B_v
福 O I_v
！ O B_d
谢 O I_d
谢 O O_zg
~ O B_v

很 B-Degree O_x
喜 B-Trigger O_x
欢 I-Trigger O_x
魔 B-sent_Entity B_nr
法 I-sent_Entity I_nr
师 I-sent_Entity I_nr
的 I-sent_Entity I_nr
学 I-sent_Entity O_x
徒 I-sent_Entity O_v
熟 O O_r
悉 O O_uj
吗 O B_n
? O I_n
O O B_nr
n O I_nr
e O O_k
R O B_z
e O I_z
p O I_z
u O I_z
b O O_x
l O B_a
i O I_a
c O O_x
- O B_nr
- O I_nr
- O O_x
S O O_x
e O O_zg
c O B_v
r O I_v
e O B_n
t O I_n
s O I_n
也 O O_uj
是 O B_n
< O I_n
魔 O B_v
法 O I_v
师 O O_y
的 O O_x
学 O B_eng
徒 O I_eng
> O I_eng
里 O I_eng
的 O I_eng
主 O I_eng
题 O I_eng
曲 O I_eng

我 B-Holder I_eng
能 I-Holder I_eng
说 I-Holder O_x
我 I-Holder O_x
几 I-Holder O_x
乎 I-Holder B_eng
1 I-Holder I_eng
8 I-Holder I_eng
个 I-Holder I_eng
么 I-Holder I_eng
。 I-Holder I_eng
算 I-Holder I_eng
1 I-Holder O_d
7 I-Holder O_v
个 I-Holder O_x
都 I-Holder B_n
有 I-Holder I_n
捏 I-Holder I_n
~ I-Holder O_uj
嘿 B-Trigger B_n
嘿 I-Trigger I_n
【 O O_x
幸 O O_f
福 O O_uj
回 O B_n
忆 O I_n
】 O I_n
- O O_x
- O O_r
- O O_v
- O O_v
- O O_r
- O B_d
满 O I_d
足 O B_m
其 O I_m
中 O B_r
的 O I_r
8 O O_x
条 O O_v
， O B_m
就 O I_m
证 O O_m
明 O O_d
你 O O_v
很 O O_v
幸 O O_x
福 O B_o
哦 O I_o
。 O O_x
。 O B_a
。 O I_a

大 O I_v
大 O O_x
期 O O_x
待 O O_x
一 O O_x
下 O O_x
！ O O_x
！ O O_x
我 O B_v
也 O I_v
很 B-Degree B_r
期 B-Trigger I_r
待 I-Trigger O_uj
， O O_m
加 O O_n
油 O O_x
姚 O O_d
晨 O B_n
！ O I_n
真 O O_r
性 O O_d
情 O B_a
女 O I_a
孩 O O_zg
！ O O_x
我 O O_x
非 O O_x
常 O O_x
希 O B_b
望 O I_b
和 O B_v
赵 O I_v
导 O B_m
合 O I_m
作 O O_x
， O O_x
未 O O_r
来 O O_d
日 O O_d
子 O B_v
里 O I_v
会 O O_x
有 O B_v
这 O I_v
一 O B_nr
天 O I_nr
的 O O_x
， O B_n
你 O I_n
们 O I_n
等 O B_n
着 O I_n
吧 O O_x
， O O_r
哈 O B_d
哈 O I_d
~ O B_v

3 O O_c
6 O B_nr
0 O I_nr
太 B-Degree B_vn
有 B-Trigger I_vn
才 I-Trigger O_x
了 I-Trigger B_t
， O I_t
太 B-Degree B_n
欢 B-Trigger I_n
乐 I-Trigger O_f
了 O O_v
有 B-Trigger O_v
才 I-Trigger O_r
！ O B_m
笑 B-Trigger I_m
死 B-Degree O_uj
了 I-Degree O_x
力 O B_r
挺 O I_r
3 O O_u
6 O O_uz
0 O O_y
这 O O_x
个 O B_o
大 O I_o
家 O O_x
也 O O_x
要 O B_m
转 O I_m
一 O I_m
下 O O_d
！ O O_v
！ O O_d
！ O O_ul
看 O O_x
看 O O_d
吧 O B_a
！ O I_a
网 O B_v
友 O I_v
作 O O_d
歌 O O_x
力 O O_v
挺 O O_v
3 O O_ul
6 O O_n
0 O O_d
《 O B_m
网 O I_m
络 O I_m
围 O B_r
殴 O I_r
战 O B_n
》 O I_n

虽 O O_v
然 O O_v
最 O B_m
近 O I_m
有 O O_x
点 O O_x
喜 O O_x
欢 O B_v
上 O I_v
了 O O_y
B O O_x
， O B_n
但 O I_n
是 O O_v
还 O B_n
是 O I_n
不 O O_d
会 O B_m
忘 O I_m
了 O I_m
你 O O_x
— O B_n
— O I_n
— O B_v
— O I_v
我 B-Trigger O_n
的 I-Trigger O_x
S I-Trigger O_x
女 I-Trigger B_c
王 I-Trigger I_c
你 I-Trigger B_f
的 I-Trigger I_f
气 I-Trigger B_n
质 I-Trigger I_n
无 I-Trigger B_v
人 I-Trigger I_v
能 I-Trigger O_f
比 I-Trigger O_ul
！ O O_eng

看 O B_c
到 O I_c
它 O B_c
很 O I_c
想 O B_v
抱 O I_v
抱 O O_v
它 O O_ul
… O O_r
好 B-Degree O_x
忧 B-Trigger O_x
伤 I-Trigger O_x
。 O O_x
。 O O_r
。 O O_uj
看 O O_eng
到 O B_n
都 O I_n
心 B-Trigger O_r
疼 I-Trigger O_uj
了 O B_n
！ O I_n
: O B_n
世 O I_n
界 O B_v
上 O I_v
“ O O_x
最 B-Degree O_x
忧 B-Trigger B_v
伤 I-Trigger I_v
的 O O_r
狗 B-sent_Entity O_d
” O O_v
照 O B_v
片 O I_v
网 O O_r
上 O O_x
蹿 O O_a
红 O B_v
， O I_v
忧 B-Trigger O_x
伤 I-Trigger O_x
到 B-Degree O_x
了 I-Degree B_v
极 I-Degree I_v
点 I-Degree O_d
！ O B_a

2 O O_ul
风 O O_x
， O O_x
这 O B_n
次 O I_n
真 B-Trigger O_f
的 I-Trigger O_x
辛 I-Trigger O_d
苦 I-Trigger B_v
了 I-Trigger I_v
， O O_uj
你 B-Cause O_n
们 I-Cause O_x
的 I-Cause B_n
付 I-Cause I_n
出 I-Cause B_s
， I-Cause I_s
我 I-Cause B_v
们 I-Cause I_v
全 I-Cause O_x
都 I-Cause B_v
看 I-Cause I_v
到 I-Cause O_v
了 I-Cause O_ul
， O B_d
很 B-Trigger I_d
给 I-Trigger O_x
力 I-Trigger O_x
辛 O O_m
苦 O O_n
的 O O_x
工 O B_r
作 O I_r
人 O B_d
員 O I_d
也 O B_a
是 O I_a
湖 O O_ul
南 O O_x
J O B_r
M O I_r
的 O O_uj
一 O B_v
員 O I_v
你 O O_x
們 O B_r
很 B-Degree I_r
給 B-Trigger B_n
力 I-Trigger I_n

哈 B-Trigger I_v
哈 I-Trigger O_ul
， O O_x
太 B-Degree O_d
喜 B-Trigger O_p
欢 I-Trigger O_n
这 O B_a
个 O I_a
了 O O_uj
。 O B_vn
这 O I_vn
个 O B_n
太 B-Degree I_n
好 B-Trigger O_d
笑 I-Trigger O_v
了 O B_ns
皇 O I_ns
家 O B_eng
风 O I_eng
范 O O_uj
今 B-Cause B_m
天 I-Cause I_m
和 I-Cause B_r
刘 I-Cause I_r
姐 I-Cause O_d
们 I-Cause O_p
逛 I-Cause O_n
家 I-Cause O_x
乐 I-Cause B_o
福 I-Cause I_o
一 I-Cause O_x
模 I-Cause O_d
特 I-Cause B_v
衣 I-Cause I_v
服 I-Cause B_r
彻 I-Cause I_r
底 I-Cause O_ul
把 I-Cause O_x
我 I-Cause B_r
们 I-Cause I_r
雷 I-Cause O_d
倒 I-Cause B_v
我 B-Holder I_v
和 I-Holder O_ul
刘 I-Holder B_n
姐 I-Holder I_n
们 I-Holder B_n
笑 B-Trigger I_n
抽 I-Trigger B_t
了 I-Trigger I_t

。 O O_nr
这 O B_n
些 O I_n
创 O O_v
意 O B_nz
的 O I_nz
摄 O I_nz
影 O O_m
广 O B_a
告 O I_a
都 O B_n
是 O I_n
由 O B_ad
非 B-Degree I_ad
常 I-Degree O_p
有 B-Trigger B_r
才 I-Trigger I_r
华 I-Trigger O_n
的 O O_v
摄 B-sent_Entity O_r
影 I-sent_Entity O_c
师 I-sent_Entity O_nr
D I-sent_Entity B_n
a I-sent_Entity I_n
n I-sent_Entity O_v
E I-sent_Entity O_v
s I-sent_Entity O_ul
c I-sent_Entity O_x
o I-sent_Entity O_x
b I-sent_Entity B_r
a I-sent_Entity I_r
r I-sent_Entity B_v
拍 O I_v
摄 O O_uj
制 O B_n
作 O I_n
， O B_n
希 B-Trigger I_n
望 I-Trigger O_d
能 B-sent_Entity O_v
给 I-sent_Entity O_p
你 I-sent_Entity B_d
带 I-sent_Entity I_d
来 I-sent_Entity O_v
某 I-sent_Entity B_nr
些 I-sent_Entity I_nr
灵 I-sent_Entity O_uj
感 I-sent_Entity B_n
。 I-sent_Entity I_n

真 B-Degree B_eng
的 I-Degree I_eng
好 B-Trigger I_eng
经 I-Trigger I_eng
典 I-Trigger I_eng
啊 I-Trigger I_eng
！ O I_eng
~ O I_eng
这 B-Cause I_eng
个 I-Cause I_eng
真 I-Cause B_v
是 I-Cause I_v
要 I-Cause B_vn
一 I-Cause I_vn
看 I-Cause O_x
再 I-Cause B_v
看 I-Cause I_v
的 I-Cause O_v
东 I-Cause O_p
西 I-Cause O_r
【 I-Cause B_v
他 I-Cause I_v
们 I-Cause B_r
说 I-Cause I_r
】 I-Cause B_a
每 I-Cause I_a
一 I-Cause O_x
句 I-Cause O_x
都 I-Cause B_d
太 I-Cause I_d
过 I-Cause O_a
经 I-Cause B_n
典 I-Cause I_n
， O O_zg
值 B-Trigger O_x
得 I-Trigger O_x
收 I-Trigger B_r
藏 I-Trigger I_r
（ O B_d
v O I_d
i O O_v
a O B_l
@ O I_l
微 O I_l
博 O I_l
男 O O_uj
女 O B_ns
） O I_ns

我 O B_r
朋 O I_r
友 O O_v
说 O O_x
， O O_zg
这 O B_m
个 O I_m
世 O O_d
界 O O_d
除 O O_ug
了 O B_n
好 O I_n
色 O O_x
的 O B_v
男 O I_v
人 O B_v
， O I_v
就 O O_x
是 O B_eng
十 O I_eng
分 O I_eng
好 O O_x
色 O O_a
的 O O_n
男 O B_n
人 O I_n
这 O O_x
个 O O_x
世 O O_r
界 O B_n
很 B-Degree I_n
可 B-Trigger O_v
怕 I-Trigger O_x
， O B_r
出 O I_r
了 O B_n
脑 O I_n
壳 O B_p
有 O I_p
包 O B_n
的 O I_n
人 O O_uj
就 O B_n
是 O I_n
没 O O_x
有 O B_d
包 O I_d
的 O B_m
。 O I_m

" O I_n
回 O O_uj
复 O B_n
就 O I_n
在 O B_r
镜 O I_r
湖 O B_n
湿 O I_n
地 O O_zg
对 O B_c
面 O I_c
, O O_x
梅 O O_v
山 O O_ul
方 O B_n
向 O I_n
, O O_v
风 O O_v
景 O O_uj
超 O O_n
好 O B_d
的 O I_d
哦 O B_v
素 O I_v
在 O O_v
瞎 O O_uj
米 O O_x
地 O O_x
方 O O_x
的 O B_v
？ O I_v
下 O O_d
午 O O_p
去 O B_ns
了 O I_ns
十 O B_z
里 O I_z
荷 O B_n
塘 O I_n
, O O_x
整 O B_nr
片 O I_nr
整 O B_n
片 O I_n
的 O O_x
荷 O B_n
花 O I_n
, O B_v
风 B-sent_Entity I_v
景 I-sent_Entity O_uj
真 B-Degree O_e
的 I-Degree O_n
很 I-Degree O_p
好 B-Trigger O_v
啊 I-Trigger O_q
" O B_n

其 O O_uj
实 O O_x
腾 O B_t
讯 O I_t
公 O O_v
司 O O_ul
曾 O B_m
经 O I_m
找 O B_ns
3 O I_ns
6 O O_x
0 O B_n
和 O I_n
解 O B_n
过 O I_n
， O O_uj
希 B-Trigger B_n
望 I-Trigger I_n
私 B-sent_Entity O_x
下 I-sent_Entity B_n
用 I-sent_Entity I_n
钱 I-sent_Entity B_d
解 I-sent_Entity I_d
决 I-sent_Entity O_d
这 I-sent_Entity O_a
件 I-sent_Entity O_y
事 I-sent_Entity O_x
情 I-sent_Entity O_x
， O B_d
3 O I_d
6 O B_nz
0 O I_nz
也 O B_n
同 O I_n
意 O B_d
了 O I_d
， O O_v
但 O B_m
没 O I_m
想 O I_m
到 O B_v
腾 O I_v
讯 O O_ug
公 O O_x
司 O B_v
最 O I_v
后 O B_n
给 O I_n
的 O B_v
是 O I_v
Q O B_v
币 O I_v
。 O B_mq
。 O I_mq

笑 B-Trigger I_n
煞 I-Trigger O_x
我 I-Trigger B_m
也 I-Trigger I_m
~ O I_m
~ O O_d
~ O B_d
~ O I_d
这 O O_ul
个 O O_x
真 O O_c
的 O B_l
很 O I_l
搞 O I_l
， O B_nz
武 O I_nz
汉 O B_n
学 O I_n
生 O B_f
的 O I_f
作 O O_p
品 O O_uj
《 B-sent_Entity O_v
非 I-sent_Entity O_eng
诚 I-sent_Entity O_n
勿 I-sent_Entity O_x
搞 I-sent_Entity O_x
》 I-sent_Entity O_x
， O O_v
恶 O O_v
搞 O O_r
《 O O_d
非 O O_x
诚 O O_x
勿 O O_x
扰 O O_x
》 O B_r
。 O I_r
蛮 B-Trigger B_d
好 I-Trigger I_d
笑 I-Trigger O_d
的 I-Trigger O_v
！ O O_x
不 B-Trigger B_ns
错 I-Trigger I_ns
哦 O B_n
！ O I_n

世 O B_n
间 O I_n
最 B-Degree O_x
最 I-Degree B_d
最 I-Degree I_d
痛 B-Trigger O_d
苦 I-Trigger O_v
的 O O_x
事 B-sent_Entity O_x
， O B_a
莫 O I_a
过 O O_x
于 O B_d
此 O I_d
。 O B_l
。 O I_l
。 O O_x
。 O O_x

这 O B_v
个 O I_v
抓 O O_uj
的 O O_x
太 B-Degree B_a
牛 B-Trigger I_a
了 O O_zg
， O O_x
真 O O_x
怀 O B_n
疑 O I_n
这 O B_d
帮 O I_d
摄 O O_d
影 O B_an
有 O I_an
一 O O_uj
只 O O_n
长 O O_x
头 O B_l
专 O I_l
门 O I_l
对 O I_l
老 O O_x
马 O O_x
的 O O_x
。 O O_x
。 O O_x
你 O B_r
的 O I_r
那 O O_v
个 O O_uj
真 O B_n
的 O I_n
只 O O_ul
有 O O_x
那 O O_d
么 O B_v
. O I_v
. O B_mq
. O I_mq
. O B_n
. O I_n
. O O_v
高 O B_m
清 O I_m
无 O O_a
码 O O_n
版 O B_n

恭 B-Trigger O_p
喜 I-Trigger B_n
恭 I-Trigger I_n
喜 I-Trigger O_uj
。 O O_x
今 B-Cause O_x
天 I-Cause O_r
又 I-Cause O_uj
有 I-Cause B_r
一 I-Cause I_r
位 I-Cause B_d
好 I-Cause I_d
友 I-Cause B_c
结 I-Cause I_c
束 I-Cause B_r
爱 I-Cause I_r
情 I-Cause B_m
长 I-Cause I_m
跑 I-Cause I_m
， I-Cause I_m
走 I-Cause I_m
入 I-Cause I_m
婚 I-Cause B_nr
姻 I-Cause I_nr
围 I-Cause B_d
城 I-Cause I_d
。 O O_n
虽 O O_x
然 O B_a
来 O I_a
得 O B_a
有 O I_a
点 O O_x
突 O B_t
然 O I_t
， O O_d
但 O O_v
是 O B_m
m O I_m
o O B_n
l O I_n
l O B_v
y O I_v
~ O B_n
~ O I_n
~ O B_ns
新 O I_ns
婚 O O_x
快 O B_v
乐 O I_v
！ O B_n

你 B-Cause B_n
能 I-Cause I_n
来 I-Cause O_x
就 O B_c
是 O I_c
惊 B-Trigger B_v
喜 I-Trigger I_v
了 O B_n
， O I_n
网 O B_ad
络 O I_ad
真 O O_x
神 O B_c
奇 O I_c
啊 O B_eng
， O I_eng
竟 O I_eng
然 O I_eng
能 O I_eng
在 O O_x
这 O O_x
个 O O_x
平 O B_v
台 O I_v
上 O B_a
可 O I_a
以 O O_x
和 O O_x
更 O O_r
多 O O_v
的 O O_v
朋 O B_d
友 O I_d
一 O B_a
起 O I_a
分 O O_ul
享 O O_x
新 O B_n
产 O I_n
品 O O_d
带 O B_a
来 O I_a
的 O O_zg
惊 O O_x
喜 O B_d
。 O I_d
恩 O O_v
恩 O O_p
恩 O B_r
~ O I_r
~ O B_n

小 O O_f
四 O B_c
式 O I_c
的 O O_c
四 O O_d
十 O O_m
五 O O_uj
度 O B_n
角 O I_n
的 O B_m
明 O I_m
媚 O B_v
忧 B-Trigger I_v
郁 I-Trigger O_a
装 O B_n
可 O I_n
爱 O B_v
还 O I_v
是 O O_uj
无 O B_a
辜 O I_a
啊 O O_x
小 O B_nr
芳 O I_nr
穿 O I_nr
得 O O_x
不 O O_x
淑 O O_x
女 O O_a
~ O B_n
介 O I_n
厮 O O_uj
太 O B_m
萌 O I_m
了 O I_m
， O I_m
好 O O_n
漂 O O_uj
亮 O B_a
的 O I_a
妞 O B_a
吖 O I_a
。 O O_v
。 O B_v
。 O I_v
村 O B_c
里 O I_c
有 O B_n
个 O I_n
姑 O O_y
娘 O B_nr
叫 O I_nr
小 O O_v
芳 O O_ud

" O B_n
我 B-Cause I_n
家 I-Cause O_x
小 I-Cause B_n
狗 I-Cause I_n
也 I-Cause O_d
会 I-Cause O_v
这 I-Cause O_ul
样 I-Cause O_x
看 I-Cause O_a
人 I-Cause B_a
的 I-Cause I_a
！ I-Cause O_uj
没 I-Cause O_ng
事 I-Cause O_x
看 I-Cause O_x
一 I-Cause O_x
眼 I-Cause O_x
这 I-Cause B_s
只 I-Cause I_s
小 I-Cause B_r
狗 I-Cause I_r
就 O B_n
想 B-Trigger I_n
乐 I-Trigger O_v
, O B_nr
心 B-Property I_nr
情 I-Property O_x
自 O O_x
然 O B_r
更 B-Degree I_r
好 B-Trigger B_nr
. O I_nr
呵 B-Trigger O_d
呵 I-Trigger O_v
. O B_r
看 O I_r
这 O O_v
狗 O O_n
狗 O O_uj
的 O O_x
眼 O B_v
神 O I_v
, O O_v
太 O B_m
有 O I_m
意 O O_r
思 O O_d
了 O B_nr
. O I_nr
呵 B-Trigger O_d
呵 I-Trigger O_v
. O O_a
" O O_x

哈 O I_n
哈 O B_d
~ O I_d
你 B-Holder B_d
好 B-Degree I_d
有 I-Degree O_x
爱 B-Trigger B_v
啊 I-Trigger I_v
~ O O_m
噗 O O_v
~ O O_r
和 O B_n
合 O I_n
照 O O_uj
！ O B_n
！ O I_n
！ O O_x
很 B-Degree O_d
贴 B-Trigger B_l
心 I-Trigger I_l
的 O I_l
乔 B-sent_Entity O_ul
恩 I-sent_Entity O_m
！ O B_v
！ O I_v
！ O O_x
谢 B-sent_Entity O_x
谢 I-sent_Entity O_x
@ B-sent_Entity B_o
甄 I-sent_Entity I_o
妮 I-sent_Entity O_x
的 I-sent_Entity B_l
亚 I-sent_Entity I_l
运 I-sent_Entity O_v
， O O_v
今 O O_y
天 O O_x
超 B-Degree O_zg
开 B-Trigger O_x
心 I-Trigger O_c
的 O B_v
！ O I_v
！ O O_x
！ O O_x
乔 O O_x
恩 O O_zg
下 O B_v
次 O I_v
见 O O_uj
咯 O B_nr
！ O I_nr
！ O O_x
！ O O_x

都 O B_nr
怀 O I_nr
孕 O O_x
了 O B_nr
~ O I_nr
我 O O_uj
怀 O B_j
孕 O I_j
了 O O_x
！ O B_t
不 O I_t
好 O O_v
意 O B_v
思 O I_v
， O O_uj
在 O O_x
今 O O_x
天 O O_x
之 O B_nr
前 O I_nr
不 O B_t
能 O I_t
正 O O_v
式 O O_v
感 O O_x
谢 O O_x
你 O O_x
们 O O_x
的 O O_d
祝 O B_v
福 O I_v
， O O_ul
但 O O_x
你 B-Property O_r
们 I-Property B_v
真 I-Property I_v
的 I-Property O_ul
很 I-Property O_x
贴 I-Property B_a
心 I-Property I_a
！ O I_a
再 O I_a
次 O O_x
感 B-Trigger O_p
谢 I-Trigger B_t
你 B-sent_Entity I_t
们 I-sent_Entity B_f
！ O I_f

回 O I_v
复 O B_ad
我 O I_ad
正 O B_v
想 O I_v
说 O B_r
， O I_r
这 B-sent_Entity O_uj
个 I-sent_Entity B_nr
帖 I-sent_Entity I_nr
子 I-sent_Entity O_x
太 B-Degree O_c
不 B-Trigger B_r
靠 I-Trigger I_r
谱 I-Trigger B_d
， O I_d
自 O O_zg
相 O B_v
矛 O I_v
盾 O O_x
太 O B_d
多 O I_d
， O B_v
怀 O I_v
疑 O B_r
是 O I_r
被 O O_x
恶 O O_x
搞 O B_v
的 O I_v
。 O O_r
很 O O_d
明 O O_v
显 O O_v
是 O O_x
假 O B_r
的 O I_r
， O B_n
再 O I_n
傻 O O_d
也 O B_v
不 O I_v
会 O O_v
主 O O_x
动 O B_l
放 O I_l
照 O I_l
片 O I_l

太 O O_m
有 O O_x
才 O B_v
了 O I_v
， O O_v
非 B-Degree O_p
常 I-Degree B_a
欢 B-Trigger I_a
乐 I-Trigger O_uj
轉 O O_x
發 O O_zg
微 O B_a
博 O I_a
。 O O_v
腾 O O_a
讯 O O_uj
反 O O_x
3 O O_d
6 O O_a
0 O O_d
秘 O B_v
密 O I_v
会 O B_b
议 O I_b
曝 O O_v
光 O B_n

哇 B-Trigger O_x
， O O_d
这 B-sent_Entity O_v
个 I-sent_Entity O_d
比 B-Degree O_ul
较 I-Degree O_x
容 B-Trigger B_d
易 I-Trigger I_d
操 O B_a
作 O I_a
， O B_v
晚 O I_v
上 O B_a
回 O I_a
去 O O_x
可 O B_nz
以 O I_nz
试 O O_v
一 O B_m
试 O I_m
在 O I_m
狂 O B_n
躁 O I_n
症 O I_n
发 O I_n
作 O B_nz
的 O I_nz
夏 O O_x
天 O O_y
， O O_x
救 O B_r
星 O I_r
只 O B_d
有 O I_d
一 O B_a
个 O I_a
… O B_v
… O I_v
只 O O_x
有 O B_t
一 O I_t
个 O B_v
… O I_v
… O B_c
有 O I_c
一 O B_v
个 O I_v
… O I_v
… O O_p
一 O B_a
个 O I_a
… O O_zg
… O B_vn

南 B-Cause O_uj
都 I-Cause B_t
那 I-Cause I_t
个 I-Cause O_x
经 I-Cause B_n
典 I-Cause I_n
标 I-Cause B_c
题 I-Cause I_c
被 I-Cause B_m
山 I-Cause I_m
寨 I-Cause O_x
了 I-Cause O_x
： O B_c
《 O I_c
干 O B_m
了 O I_m
1 O O_x
2 O O_x
0 O O_v
天 O B_m
终 O I_m
于 O O_x
湿 O O_x
了 O B_m
》 O I_m
， O O_x
哈 B-Trigger O_x
哈 I-Trigger O_x
哈 I-Trigger O_ns
。 O O_d
看 O B_r
了 O I_r
《 O B_n
信 O I_n
息 O B_n
时 O I_n
报 O O_p
》 O B_ns
这 O I_ns
个 O O_ul
标 O O_x
题 O O_x
， O O_v
南 O O_ul
都 O B_m
很 O I_m
气 O I_m
愤 O O_n
， O B_d
后 O I_d
果 O O_a
很 O O_ul
严 O O_x
重 O O_x
。 O B_o

饥 O I_o
渴 O O_x
的 O O_v
人 O O_ul
的 O O_x
需 O B_nz
要 O I_nz
‘ O I_nz
水 O I_nz
’ O O_x
啊 B-Trigger B_r
哈 I-Trigger I_r
哈 I-Trigger B_n
。 O I_n
。 O O_x
。 O B_ns
笑 B-Trigger I_ns
死 I-Trigger O_d
我 O B_n
的 O I_n
相 O O_x
片 O B_n
！ O I_n
！ O O_zg
太 O B_a
過 O I_a
份 O O_x
了 O O_x
， O B_n
， O I_n
這 O O_uj
位 O O_n
姐 O O_uj
姐 O B_v
你 O I_v
真 O O_x
的 O O_n
太 O O_x
肚 O O_zg
餓 O B_o
了 O I_o
？ O O_x
？ O O_x
連 O O_x
石 O O_v
像 O O_v
都 O O_r
唔 O O_uj
放 O B_n
過 O I_n
？ O O_x
？ O O_x

" O O_ug
回 O O_q
味 O O_ul
潮 O O_x
男 O O_x
~ O B_rz
K O I_rz
I O B_n
S O I_n
S O O_r
大 O B_d
明 O I_d
星 O B_ns
- O I_ns
罗 O O_v
志 O O_ul
祥 O O_x
- O O_x
" O O_zg
" O B_n
签 O I_n
名 O O_d
花 O O_y
絮 O O_v
" O O_ug
" O O_x
（ O O_x
超 O O_x
近 O O_x
） O B_v
某 O I_v
位 O O_n
粉 O O_b
丝 O O_x
似 O B_eng
乎 O I_eng
惹 O I_eng
得 O I_eng
祥 O O_a
祥 O B_nr
有 B-Degree I_nr
点 I-Degree O_x
不 B-Negation B_nr
高 B-Trigger I_nr
兴 I-Trigger I_nr
呢 O O_x
？ O O_x
" O O_x

真 O I_v
好 O B_n
~ O I_n
~ O O_x
~ O O_x
快 B-Trigger O_x
乐 I-Trigger B_v
总 O I_v
是 O O_x
最 O B_r
好 O I_r
的 O B_n
良 O I_n
药 O B_d
不 O I_d
是 O O_v
吗 O O_ud
？ O B_nr
看 O I_nr
我 O B_n
怎 O I_n
么 O O_d
笑 B-Trigger B_b
的 O I_b
开 B-Degree O_y
花 I-Degree O_x
儿 I-Degree O_x
了 I-Degree O_x
都 O O_d
， O O_a
因 O O_x
为 O O_x
讨 B-Trigger O_x
厌 I-Trigger B_a
的 O I_a
烦 B-Trigger B_c
心 I-Trigger I_c
的 O B_a
事 O I_a
被 O O_uj
我 O B_n
甩 O I_n
在 O B_c
身 O I_c
后 O O_y
了 O O_x

回 O O_r
复 O B_r
来 O I_r
不 O O_v
及 O O_uj
说 O O_v
我 O B_n
爱 O I_n
你 O O_ul
就 O O_d
很 O O_x
棒 O B_c
啊 O I_c
演 O B_v
得 O I_v
不 O O_uj
错 O B_a
说 O I_a
来 O O_uj
惭 B-Trigger O_n
愧 I-Trigger O_p
， O O_r
身 O O_v
为 O O_p
良 O B_f
民 O I_f
， O O_ul
看 O O_x
哇 O B_v
演 O I_v
戏 O B_v
却 O I_v
少 O I_v
之 O O_v
又 O B_l
少 O I_l
， O I_l
主 O O_d
要 O B_a
是 O I_a
我 O O_y
看 O B_v
不 O I_v
下 O B_a
去 O I_a
！ O B_i
长 O I_i
着 O I_i
兔 O I_i
耳 O O_x
朵 O B_v
的 O I_v
可 O B_n
爱 O I_n
猫 O O_x
猫 O O_v
！ O O_y

这 O I_n
场 O O_d
比 O B_l
赛 O I_l
看 O I_l
得 O I_l
很 B-Degree O_x
高 B-Trigger B_b
兴 I-Trigger I_b
不 O O_v
过 O O_r
如 O B_v
果 O I_v
能 O I_v
够 O I_v
和 O O_x
老 O O_a
爸 O O_uz
一 O O_n
起 O B_n
看 O I_n
那 O O_uj
就 O B_v
更 O I_v
完 O B_n
美 O I_n
灵 O O_x
魂 O O_x
幽 O B_mq
客 O I_mq
: O B_vn
男 O I_vn
篮 O O_v
夺 O O_ud
冠 O O_d
感 O B_b
人 O I_b
一 O B_c
幕 O I_c
大 O B_c
郅 O I_c
挂 O B_v
1 O I_v
2 O O_c
枚 O B_n
金 O I_n
牌 O B_m
接 O I_m
受 O O_v
膜 O O_r
拜 O O_d

小 O B_a
喵 O I_a
~ O B_n
！ O I_n
！ O B_n
！ O I_n
你 O O_x
内 O B_n
表 O I_n
情 O B_v
太 O I_v
给 O B_n
力 O I_n
了 O B_m
！ O I_m
！ O O_a
！ O O_g
哈 B-Trigger O_v
哈 I-Trigger B_m
哈 I-Trigger I_m
“ O O_m
啊 O B_n
. O I_n
. O B_v
. O I_v
你 O B_v
看 O I_v
这 O O_x
太 O O_a
阳 O O_o
， O O_x
因 O O_x
为 O O_x
太 O O_x
怕 O O_r
失 O O_n
去 O B_n
你 O I_n
所 O O_d
以 O B_v
连 O I_v
快 O O_ul
乐 O O_x
里 O O_x
都 O O_x
装 O B_o
满 O I_o
伤 O I_o
悲 O O_x
… O O_y
… O B_m
” O I_m

好 O O_r
可 O O_v
怕 O O_r
的 O B_ns
k O I_ns
i O O_x
t O B_c
t O I_c
l O O_d
y O O_v
控 O B_v
。 O I_v
伪 O O_r
娘 O B_c
无 O I_c
处 O O_nr
不 O B_a
在 O I_a
， O O_f
来 O O_d
看 O B_v
这 O I_v
个 O B_a
H O I_a
e O O_x
l O O_x
l O O_x
o O O_x
K O O_a
i O B_c
t O I_c
t O O_uj
y O B_eng
超 O I_eng
人 O I_eng
， O I_eng
太 B-Degree I_eng
搞 B-Trigger I_eng
笑 I-Trigger O_v
了 O O_x
。 O B_n

长 O B_l
的 O I_l
咋 O I_l
有 O I_l
点 O O_x
像 O B_u
萨 O I_u
达 O B_r
姆 O I_r
旅 O B_eng
游 O I_eng
途 O I_eng
中 O I_eng
都 O I_eng
不 O I_eng
忘 O I_eng
微 O I_eng
博 O I_eng
。 O I_eng
我 O B_n
旅 O I_n
游 O O_x
我 B-Holder O_d
快 B-Trigger B_v
乐 I-Trigger I_v
， O O_ul
我 O O_x
微 O O_x
博 O O_a
我 B-Holder O_uj
快 B-Trigger O_r
乐 I-Trigger B_v
！ O I_v

你 O B_nr
太 O I_nr
不 O I_nr
厚 O B_vn
道 O I_vn
了 O B_s
~ O I_s
~ O O_d
用 O O_d
手 O O_v
机 O O_a
的 O O_n
朋 O O_x
友 O O_r
们 O B_vn
走 O I_vn
过 O O_r
路 O B_a
过 O I_a
不 O O_x
要 O O_r
错 O B_a
过 O I_a
， O O_r
裸 O B_a
体 O I_a
美 O O_x
女 O O_x
欧 O O_r
叶 O O_d
！ O O_d
正 O B_n
要 O I_n
吃 O O_ul
早 O O_x
饭 O O_x
， O O_p
完 B-Degree B_n
全 I-Degree I_n
震 B-Trigger O_uj
惊 I-Trigger B_n
了 I-Trigger I_n
！ O O_k
屏 O B_v
幕 O I_v
上 O B_v
是 O I_v
什 O B_df
么 O I_df
？ O B_v

忍 B-Trigger O_x
不 I-Trigger B_l
住 I-Trigger I_l
想 I-Trigger I_l
把 I-Trigger I_l
他 I-Trigger B_nr
们 I-Trigger I_nr
捧 I-Trigger O_x
在 I-Trigger B_a
手 I-Trigger I_a
心 I-Trigger O_v
哈 I-Trigger B_n
~ O I_n
好 O O_x
吧 O B_ad
， O I_ad
小 O B_v
丸 O I_v
子 O O_ul
你 O O_x
赢 O B_n
了 O I_n
， O O_f
我 B-Holder O_v
真 I-Holder B_r
的 I-Holder I_r
被 I-Holder O_x
萌 I-Holder O_x
得 I-Holder B_v
尖 I-Holder I_v
叫 I-Holder I_v
了 I-Holder O_v
. O O_p
. O B_r
. O I_r
. O O_v
. O O_p
. O B_n
。 O I_n
可 O O_nr
爱 O O_x
茶 O O_a
杯 O O_y
犬 O O_x
萌 O B_nr
很 O I_nr
萌 O I_nr
相 O O_r
当 O O_v
萌 O O_ul
… O O_x

恶 O B_d
搞 O I_d
有 O O_p
意 O B_v
思 O I_v
新 O B_v
闻 O I_v
联 O O_ul
播 O B_m
海 O I_m
绵 O I_m
宝 O I_m
宝 O I_m
版 O I_m
】 O O_x
同 O B_v
时 O I_v
围 O B_n
观 O I_n
《 O O_ng
3 O O_v
6 O O_d
0 O O_v
大 O B_d
战 O I_d
Q O O_v
Q O O_x
网 O O_x
络 O B_a
围 O I_a
殴 O B_l
战 O I_l
》 O I_l
网 O B_nz
络 O I_nz
歌 O I_nz
曲 O I_nz
， O B_n
歌 O I_n
词 O B_nz
不 O I_nz
错 O I_nz
， O O_x
很 B-Degree B_c
给 B-Trigger I_c
力 I-Trigger B_n
～ O I_n
请 O O_x
点 O B_m
击 O I_m
欣 B-Trigger I_m
赏 I-Trigger B_nz
吧 O I_nz
～ O B_eng

啊 O B_n
。 O I_n
用 O B_v
一 O I_v
整 O O_n
天 O O_x
看 O B_n
完 O I_n
了 O B_n
< O I_n
无 O O_x
法 O B_n
坦 O I_n
诚 O B_a
相 O I_a
对 O O_x
> O O_d
。 O O_p
很 B-Degree O_n
精 B-Trigger O_x
彩 I-Trigger O_v
； O B_v
好 O I_v
希 O B_v
望 O I_v
平 O O_y
时 O O_x
玩 O O_x
微 O O_zg
博 O O_x
也 O O_p
碰 O B_m
到 O I_m
那 O I_m
样 O B_v
的 O I_v
朋 O O_ul
友 O O_x
。 O B_n
也 O I_n
给 O B_a
我 O I_a
一 O B_d
个 O I_d
ナ O O_x
カ O O_x
ジ O O_zg
吧 O B_n
！ O I_n

又 B-Cause O_y
要 I-Cause O_x
应 I-Cause B_t
邀 I-Cause I_t
喝 I-Cause B_m
咖 I-Cause I_m
啡 I-Cause O_x
了 I-Cause B_n
， O I_n
很 B-Degree B_t
开 B-Trigger I_t
心 I-Trigger O_x
， O O_x
就 O O_d
约 O B_a
在 O I_a
楼 O B_a
下 O I_a
吧 O O_x
。 O B_a
上 O I_a
岛 O O_x
、 O O_x
第 O O_x
二 O O_x
客 O O_x
厅 O O_x
还 O O_x
有 O O_d
花 O O_v
舍 O B_v
， O I_v
选 O B_nr
哪 O I_nr
家 O I_nr
呢 O O_ul
？ O O_x
边 O O_zg
穿 O B_v
衣 O I_v
便 O O_x
考 O O_d
虑 O O_d
， O O_p
哈 B-Trigger B_s
哈 I-Trigger I_s
哈 I-Trigger O_y
。 I-Trigger O_x

看 O O_n
还 O O_x
珠 O B_m
真 O I_m
滴 O B_n
可 O I_n
以 O B_v
使 B-Trigger I_v
人 I-Trigger B_n
开 I-Trigger I_n
心 I-Trigger O_x
啊 O O_zg
， O B_r
而 O I_r
且 O O_y
发 O O_x
现 O O_d
多 O B_n
多 O I_n
， O O_d
五 B-sent_Entity B_v
阿 I-sent_Entity I_v
呆 I-sent_Entity O_x
越 B-Degree B_o
看 I-Degree I_o
越 I-Degree I_o
可 B-Trigger O_x
爱 I-Trigger O_x
， O O_v
小 O O_d
燕 O O_ng
子 O O_d
， O O_v
你 O B_c
喷 O I_c
了 O O_v
我 O O_n
一 O B_v
脸 O I_v
水 O O_zg
啦 O O_x
， O B_c
我 O I_c
擦 O B_v
我 O I_v
擦 O B_m
我 O I_m
擦 O O_x
擦 O O_m
擦 O B_nr
~ O I_nr

老 O B_v
弟 O I_v
~ O B_v
~ O I_v
呵 B-Trigger O_x
呵 I-Trigger B_nr
~ O I_nr
~ O I_nr
你 O O_x
太 O O_r
好 O O_v
了 O O_ul
~ O O_r
我 O B_m
收 O I_m
下 O O_n
了 O O_y
~ O O_x
不 O O_r
客 O O_v
气 O O_r
哈 O O_v
~ O O_r
用 O B_v
手 O I_v
机 O O_v
給 O O_x
老 O O_x
姐 O B_n
p O I_n
s O O_x
的 O O_x
图 O B_v
… O I_v
感 O O_x
觉 O O_x
这 O O_r
张 O B_l
最 O I_l
好 O I_l
弄 O O_x
… O O_r
嘿 B-Trigger B_v
嘿 I-Trigger I_v

哈 B-Trigger O_x
哈 I-Trigger O_d
， O B_n
好 O I_n
可 O O_nr
爱 O O_x
。 O O_p
很 O B_n
久 O I_n
没 O O_zg
有 O B_nr
Y O I_nr
Y O B_eng
的 O I_eng
我 B-Holder O_uj
， O O_n
今 O O_x
天 O B_n
激 B-Trigger I_n
动 I-Trigger O_r
了 O O_q
… O B_a
… O I_a
（ O O_v
原 O O_x
图 O B_o
来 O I_o
自 O O_x
： O B_o
） O I_o
- O O_x
- O O_a
- O B_v
- O I_v
- O O_x
- O B_l
建 O I_l
议 O I_l
查 O O_v
看 O B_eng
大 O I_eng
图 O O_uj
《 O O_r
某 O O_x
煤 O B_t
表 O I_t
情 O B_a
五 O I_a
连 O O_ul
拍 O O_x
》 O O_x

收 O B_n
藏 O I_n
。 O B_v
非 B-Degree I_v
常 I-Degree O_x
可 B-Trigger O_x
爱 I-Trigger O_x
。 O O_x
。 O O_x
好 B-Degree O_x
可 B-Trigger O_x
爱 I-Trigger O_x
啊 O B_n
超 B-Degree I_n
发 O B_v
一 O I_v
组 O B_n
赵 O I_n
小 O O_x
妞 O O_r
的 O O_n
可 O B_n
爱 O I_n
表 O O_m
情 O O_u
秀 O O_v
。 O O_x
萌 B-Trigger O_x
超 B-Degree B_v
Q B-Trigger I_v
。 O O_x
喜 O B_d
欢 O I_d
尽 O B_v
管 O I_v
拿 O O_x
啊 O O_x
。 O O_a
（ O B_v
虽 O I_v
然 O O_y
很 O O_v
早 O B_n
前 O I_n
就 O I_n
有 O O_nr
了 O B_nr
滴 O I_nr
） O O_uj

我 O I_v
似 O B_n
乎 O I_n
看 O O_ag
到 O O_x
另 O O_v
一 O O_v
个 O O_eng
人 O O_x
的 O B_v
脸 O I_v
了 O B_c
~ O I_c
~ O O_v
不 O O_y
过 O O_x
， O O_x
一 O B_c
样 O I_c
很 B-Degree B_d
喜 B-Trigger I_d
欢 I-Trigger O_f
！ O O_d
陈 O O_v
翔 O O_ul
发 O O_v
吧 O O_x

" O O_r
听 O B_d
一 O I_d
些 O B_v
妳 B-Holder I_v
喜 B-Trigger O_r
歡 I-Trigger B_m
的 O I_m
音 B-sent_Entity O_n
樂 I-sent_Entity O_uj
, O O_n
再 O O_ul
加 O O_x
上 O O_x
一 O B_c
杯 O I_c
茶 O O_x
, O B_r
可 O I_r
能 O O_zg
心 B-Trigger B_v
情 I-Trigger I_v
会 I-Trigger O_x
好 I-Trigger B_nr
一 B-Degree I_nr
點 I-Degree O_v
. O O_y
. O O_x
. O O_x
試 O O_v
試 O B_m
看 O I_m
> O O_yg
> O O_v
今 O O_a
天 O O_uj
很 B-Degree O_n
浮 B-Trigger O_v
躁 I-Trigger O_x
， O O_d
不 O B_v
知 O I_v
为 O B_m
什 O I_m
么 O O_n
。 O O_x
" O B_v

宅 O B_n
男 O I_n
宅 O O_v
女 O O_a
们 O B_m
必 O I_m
备 O B_m
的 O I_m
教 O I_m
学 O B_vn
课 O I_vn
件 O O_v
、 O O_x
、 O O_x
韩 O B_t
国 O I_t
美 O O_zg
女 O B_a
教 O I_a
你 O O_x
如 O B_v
何 O I_v
接 O B_r
吻 O I_r
， O I_r
我 B-Holder O_x
很 B-Degree O_x
喜 B-Trigger O_x
欢 I-Trigger O_ng
的 B-sent_Entity B_n
一 I-sent_Entity I_n
个 I-sent_Entity B_n
接 I-sent_Entity I_n
吻 I-sent_Entity B_v
教 I-sent_Entity I_v
学 I-sent_Entity O_uj
片 I-sent_Entity B_n
。 O I_n
百 B-Degree B_n
看 I-Degree I_n
不 I-Degree O_x
厌 I-Degree O_x
！ O B_ns
朋 O I_ns
友 O B_n
们 O I_n
可 O O_v
以 O O_r
多 O B_r
学 O I_r
习 O B_v
学 O I_v
习 O O_x
哦 O O_r
！ O O_d

真 B-Degree I_v
搞 B-Trigger O_uj
笑 I-Trigger B_m
， O I_m
自 O B_v
己 O I_v
不 O B_n
敢 O I_n
动 O I_n
手 O O_x
把 O B_i
“ O I_i
天 O I_i
谴 O I_i
人 O O_x
责 O B_n
” O I_n
都 O O_k
搬 O B_c
出 O I_c
来 O O_m
了 O B_v
， O I_v
心 O B_v
虚 O I_v
的 O O_zg
表 O O_x
现 O O_x
难 O O_d
道 O B_v
这 O I_v
公 O O_x
文 O B_r
是 O I_r
真 O B_d
的 O I_d
？ O B_n
要 O I_n
是 O O_p
真 O O_x
的 O O_q
就 O O_vg
太 O O_n
雷 O O_n
了 O O_x
吧 O O_d
。 O B_v
求 O I_v
解 O I_v
。 O O_ul

哈 O B_n
哈 O I_n
， O O_uj
一 O B_v
个 O I_v
很 B-Degree B_d
欢 B-Trigger I_d
乐 I-Trigger O_r
的 O B_n
姿 O I_n
势 O O_v
！ O B_d
螳 O I_d
螂 O O_x
挡 O B_c
车 O I_c
。 O B_d
你 O I_d
以 O O_d
为 O O_d
自 O O_n
己 O O_ul
是 O O_y
交 O O_x
警 O B_v
啊 O I_v
？ O O_x
啊 O O_x
， O B_o
伟 O I_o
大 O O_x
的 O B_m
太 O I_m
阳 O O_zg
神 O B_a
， O I_a
我 B-Holder O_uj
真 B-Property B_n
心 I-Property I_n
的 I-Property O_x
赞 B-Trigger B_n
美 I-Trigger I_n
你 B-sent_Entity B_n
， O I_n
请 O O_x
保 B-Trigger O_r
佑 I-Trigger B_c
我 B-sent_Entity I_c
今 I-sent_Entity B_r
天 I-sent_Entity I_r
告 I-sent_Entity O_v
白 I-sent_Entity B_j
成 I-sent_Entity I_j
功 I-sent_Entity O_zg
… O O_x
… O O_zg

哈 B-Trigger B_a
哈 I-Trigger I_a
， O O_uj
很 O B_nr
神 O I_nr
气 O I_nr
很 O O_x
强 O O_r
大 O B_d
！ O I_d
快 O O_uj
乐 O B_ns
一 O I_ns
下 O O_r
· O O_x
· O O_v

能 O I_v
吃 O O_r
？ O B_t
端 B-sent_Entity I_t
庄 I-sent_Entity B_v
典 I-sent_Entity I_v
雅 I-sent_Entity B_a
的 I-sent_Entity I_a
女 I-sent_Entity O_x
性 I-sent_Entity O_x
比 O O_x
此 B-compared_Entity B_o
类 I-compared_Entity I_o
女 I-compared_Entity O_x
性 I-compared_Entity O_zg
更 B-Degree B_n
受 B-Trigger I_n
男 I-Trigger O_zg
人 I-Trigger B_a
青 I-Trigger I_a
睐 I-Trigger O_x
。 O B_a
大 O I_a
好 O B_m
。 O I_m
我 O O_x
个 O O_x
人 O O_x
认 O O_v
为 O O_v
女 O O_x
人 O B_ns
是 O I_ns
可 O B_a
以 O I_a
被 O O_uj
欣 O B_n
赏 O I_n
的 O O_p
. O B_r
生 O I_r
活 O B_n
才 O I_n
会 O O_d
多 O O_v
姿 O B_n
多 O I_n
彩 O B_v

" O O_x
回 O B_d
复 O I_d
马 O O_x
小 O O_r
姐 O B_n
快 O I_n
现 O B_v
正 O I_v
身 O B_n
来 O I_n
抽 O O_v
打 O B_c
我 O I_c
吧 O O_p
. O B_v
. O I_v
. O O_uj
马 O O_m
小 O B_vn
姐 O I_vn
会 O O_d
拈 O O_v
酸 O B_i
的 O I_i
, O I_i
嘿 B-Trigger I_i
嘿 I-Trigger O_x
嘿 I-Trigger O_x
其 O B_v
实 O I_v
， O O_n
小 O B_nr
太 O I_nr
阳 O O_a
和 O O_n
小 O B_v
魔 O I_v
女 O O_v
真 O B_v
的 O I_v
有 O O_r
夫 O O_y
妻 O B_m
相 O I_m
的 O I_m
。 O O_nr
我 O B_nr
一 O I_nr
直 O O_v
这 O O_v
么 O O_n
觉 O O_uj
得 O O_x
。 O B_o
" O I_o

你 O B_d
瘦 O I_d
了 O O_x
。 O O_a
而 O B_ns
且 O I_ns
你 O O_c
见 O O_n
到 O B_n
了 O I_n
我 B-Holder B_d
喜 B-Trigger I_d
欢 I-Trigger O_v
的 O B_n
人 B-sent_Entity I_n
哈 B-Trigger B_d
哈 I-Trigger I_d
哈 I-Trigger O_x
哈 I-Trigger O_r
哈 I-Trigger B_d
你 B-Cause I_d
太 I-Cause B_r
会 I-Cause I_r
说 I-Cause B_v
话 I-Cause I_v
了 I-Cause O_x
郎 O O_x
才 O O_x
女 O O_r
貌 O O_a
还 O O_ul
挺 O O_x
有 O B_c
夫 O I_c
妻 O O_r
脸 O B_v
对 O I_v
说 O O_ul
： O O_r
哈 O B_v
哈 O I_v
我 O O_uj
找 O O_n
到 O B_o
了 O I_o
跟 O I_o
声 O B_o
扬 O I_o
帅 O O_r
锅 O O_d
~ O O_v
~ O B_v

美 O O_ul
水 O B_nr
天 O I_nr
一 O I_nr
色 O I_nr
， O O_d
霞 O O_d
鹜 O O_v
齐 O B_n
飞 O I_n
， O O_n
相 O O_p
逢 O O_v
在 O O_x
水 O B_o
穷 O I_o
处 O O_r
。 O B_v
其 O I_v
实 O O_ul
， O O_p
偶 B-Holder B_v
更 B-Degree I_v
喜 B-Trigger O_a
欢 I-Trigger O_n
这 B-sent_Entity O_x
一 I-sent_Entity O_x
张 I-sent_Entity O_x
的 I-sent_Entity O_ns
天 I-sent_Entity B_i
高 I-sent_Entity I_i
水 I-sent_Entity I_i
蓝 I-sent_Entity I_i
。 O O_x
一 O O_n
叶 O O_ng
浮 O B_nr
萍 O I_nr
归 O O_x
大 O B_v
海 O I_v
， O O_p
人 O O_n
生 O O_a
何 O O_n
处 O O_x
不 O B_d
相 O I_d
逢 O O_x
。 O O_n

为 O B_v
什 O I_v
么 O O_r
不 O B_m
把 O I_m
你 O O_uj
的 O B_n
样 O I_n
子 O I_n
做 O O_n
模 O O_x
板 O B_m
呢 O I_m
？ O B_nr
我 B-Holder I_nr
觉 O O_v
得 O B_ns
会 O I_ns
更 B-Degree O_x
漂 B-Trigger B_n
亮 I-Trigger I_n
的 I-Trigger B_r
。 O I_r
喜 B-Trigger O_d
欢 I-Trigger B_v
这 B-sent_Entity I_v
个 I-sent_Entity O_x
页 I-sent_Entity O_x
面 I-sent_Entity B_r
模 I-sent_Entity I_r
板 I-sent_Entity I_r
， O O_d
哈 B-Trigger O_p
哈 I-Trigger O_r
。 O O_uj
深 O B_n
沉 O I_n
的 O O_v
某 O B_n
人 O I_n

荒 O O_x
淫 O O_r
荒 O B_v
淫 O I_v
！ O O_v
各 O O_d
位 O B_a
8 O I_a
8 O O_uj
同 O O_x
仁 O B_v
， O I_v
这 O B_r
位 O I_r
是 O B_n
陈 O I_n
太 O B_n
杨 O I_n
同 O O_x
学 O B_o
， O I_o
敬 O O_x
请 O B_a
关 O I_a
注 O O_uj
！ O B_r
在 O I_r
呙 O O_x
同 O B_a
学 O I_a
的 O B_a
越 O I_a
洋 O O_x
指 O B_r
导 O I_r
下 O B_m
终 O I_m
于 O B_nr
上 O I_nr
来 O O_x
了 O B_rz
， O I_rz
呵 O O_v
呵 O B_nr
， O I_nr
挺 B-Degree B_nr
高 B-Trigger I_nr
兴 I-Trigger I_nr
的 O O_x

好 B-Degree I_v
喜 B-Trigger B_v
欢 I-Trigger I_v
齐 B-sent_Entity O_x
刘 I-sent_Entity O_p
海 I-sent_Entity O_nr
啊 O B_n
！ O I_n
最 B-Degree O_uj
爱 B-Trigger B_ns
栗 B-sent_Entity I_ns
山 I-sent_Entity B_n
千 I-sent_Entity I_n
明 I-sent_Entity O_f
的 O B_d
~ O I_d

偷 O I_t
菜 O O_ul
真 O O_x
好 O B_v
玩 O I_v
： O O_x
） O O_d
我 B-Holder B_b
也 O I_b
喜 B-Trigger O_uj
欢 I-Trigger O_x
笑 O O_a
笑 O B_v
更 O I_v
健 O O_a
康 O B_nr

竟 O O_zg
然 O O_x
真 O O_d
的 O O_v
结 O B_i
婚 O I_i
了 O I_i
！ O I_i
还 O O_uj
有 O O_x
谁 O O_x
能 O O_v
不 O O_n
结 O B_a
婚 O I_a
？ O I_a
？ O O_x
？ O O_x
？ O O_r
！ O O_d
！ O B_v
！ O I_v
！ O B_v
《 O I_v
歌 O O_d
舞 O B_a
青 O I_a
春 O O_x
》 O B_d
男 O I_d
女 O B_d
主 O I_d
角 O B_v
要 O I_v
结 O O_ul
婚 O O_x
啦 O B_v
！ O I_v
甜 O O_r
蜜 O O_v
哦 O O_d
！ O B_v
太 B-Degree I_v
喜 B-Trigger O_x
欢 I-Trigger O_x
他 B-sent_Entity O_x
俩 I-sent_Entity O_x
了 O O_x
， O O_x
绝 O O_x
配 O O_x
！ O O_x
！ O B_n

过 O B_ns
混 O I_ns
罗 O O_x
玉 O B_n
凤 O I_n
： O B_n
“ O I_n
任 O O_v
志 O B_v
强 O I_v
， O O_y
你 O O_x
们 O B_a
开 O I_a
发 O O_zg
商 O O_x
搞 O O_d
得 O B_v
我 O I_v
们 O B_r
年 O I_r
轻 O O_ul
人 O O_x
没 O B_v
房 O I_v
子 O O_x
住 O O_x
， O O_x
我 O O_ug
就 O O_v
跟 O B_nr
你 O I_nr
住 O I_nr
。 O O_x
” O O_x
我 B-Holder B_nr
很 B-Degree I_nr
喜 B-Trigger I_nr
欢 I-Trigger O_x
任 B-sent_Entity B_r
志 I-sent_Entity I_r
强 O B_n
。 O I_n
我 O I_n
要 O O_v
他 O O_ud
和 O B_r
我 O I_r
一 O B_n
起 O I_n
玩 O I_n

希 B-Trigger B_n
望 I-Trigger I_n
香 I-Trigger O_v
肉 I-Trigger O_x
料 I-Trigger O_r
理 I-Trigger O_d
快 I-Trigger O_p
點 I-Trigger O_r
消 I-Trigger O_v
失 I-Trigger O_x
。 O O_x
其 O O_r
实 O O_d
它 O B_v
们 O I_v
很 O B_nr
单 O I_nr
纯 O I_nr
往 O O_x
後 O O_r
我 O O_v
們 O O_r
會 O O_c
努 O O_r
力 O B_m
讓 O I_m
中 O O_v
國 O O_x
人 O B_v
不 O I_v
再 O B_n
咬 O I_n
狗 O B_v
。 O I_v
: O B_d
善 O I_d
良 O B_n
的 O I_n
狗 O O_x
仔 O B_d
一 O I_d
个 O B_r
加 O I_r
油 O O_zg
站 O B_a
的 O I_a
旁 O O_p
边 O O_nr
见 O B_r
到 O I_r
的 O O_v

" O I_ad
" O O_v
" O B_ns
那 O I_ns
是 O O_n
因 O B_d
为 O I_d
穷 B-sent_Entity O_v
人 I-sent_Entity O_n
比 O O_x
富 B-compared_Entity O_x
人 I-compared_Entity B_a
更 B-Degree I_a
会 I-Degree O_uj
关 B-Trigger O_n
心 I-Trigger O_ad
女 O B_m
人 O I_m
， O B_nt
至 O I_nt
少 O I_nt
更 O O_uj
关 O B_f
心 O I_f
女 O B_v
人 O I_v
的 O O_uj
身 O O_x
材 O O_x
， O O_x
跟 O O_x
着 O O_r
我 O B_c
， O I_c
你 O I_c
永 O B_n
远 O I_n
都 O O_p
用 O B_n
不 O I_n
着 O O_d
为 O O_v
腰 O B_n
围 O I_n
发 O B_n
愁 O I_n
。 O O_x
" O B_d

后 O O_d
面 O B_n
的 O I_n
手 O B_n
~ O I_n
嘿 B-Trigger O_uj
嘿 I-Trigger B_n
嘿 I-Trigger I_n
！ O O_x
这 B-Holder B_v
俩 I-Holder I_v
人 I-Holder O_r
， O O_x
爱 B-Trigger O_r
惊 B-sent_Entity B_d
喜 I-sent_Entity I_d
赵 B-Holder O_d
薇 I-Holder B_l
这 O I_l
次 O I_l
真 B-Degree O_p
的 I-Degree B_n
很 I-Degree I_n
高 B-Trigger B_v
贵 I-Trigger I_v
！ O O_x
支 O O_x
持 O O_x
赵 O B_f
薇 O I_f
！ O O_uj
！ O O_n
！ O O_x
！ O B_o
！ O I_o
！ O I_o
陈 O O_x
坤 O B_r
赵 O I_r
薇 O O_n
又 O O_x
一 O O_v
起 O B_a
出 O I_a
现 O B_nr
在 O I_nr
成 O B_r
都 O I_r
L O B_d
v O I_d
店 O O_zg
了 O B_a

我 O O_x
的 O B_v
另 O I_v
一 O B_nr
位 O I_nr
兄 O O_x
弟 O O_x
， O O_x
一 O O_x
位 O O_x
很 O O_x
有 O B_nrfg
想 O I_nrfg
法 O B_nr
的 O I_nr
电 O O_d
视 O B_m
编 O I_m
导 O B_v
。 O I_v
一 B-Degree O_p
直 I-Degree B_ns
希 B-Trigger I_ns
望 I-Trigger B_eng
微 B-sent_Entity I_eng
博 I-sent_Entity O_n
能 I-sent_Entity O_ul
够 I-sent_Entity O_x
认 I-sent_Entity O_r
证 I-sent_Entity O_uj
， O O_c
如 O B_m
果 O I_m
有 O B_n
新 O I_n
浪 O O_x
微 O B_m
博 O I_m
编 O O_d
辑 O O_v
看 O B_v
到 O I_v
本 O O_uj
微 O B_n
博 O I_n
， O B_n
请 O I_n
认 O O_x
证 O B_d
他 O I_d
的 O B_v
微 O I_v
博 O O_a
吧 O O_n
！ O B_v

最 B-Degree B_v
烦 B-Trigger I_v
有 B-sent_Entity O_x
时 I-sent_Entity B_c
候 I-sent_Entity I_c
挤 I-sent_Entity O_v
公 I-sent_Entity B_nz
车 I-sent_Entity I_nz
的 I-sent_Entity O_a
时 I-sent_Entity O_n
候 I-sent_Entity B_n
站 I-sent_Entity I_n
在 I-sent_Entity B_v
某 I-sent_Entity I_v
些 I-sent_Entity B_d
女 I-sent_Entity I_d
人 I-sent_Entity O_v
旁 I-sent_Entity O_x
边 I-sent_Entity O_v
， O B_v
还 B-Cause I_v
翻 I-Cause O_r
眼 I-Cause O_uj
睛 I-Cause B_a
， O I_a
奶 O O_y
奶 O O_x
的 O O_x
， O B_a
如 O I_a
果 O B_l
不 O I_l
是 O I_l
急 O O_v
刹 O B_n
车 O I_n
， O O_uj
瞎 O B_n
了 O I_n
眼 O O_v
才 O O_p
会 O B_r
往 O I_r
你 O B_n
身 O I_n
上 O B_f
蹭 O I_f
， O O_x
翻 O O_d
个 O O_v
毛 O B_n
啊 O I_n
！ O O_x

- O I_n
。 O O_uj
- O O_x
o O B_c
z O I_c
恭 O B_c
喜 O I_c
！ O B_l
恭 O I_l
喜 O I_l
！ O O_x
很 B-Degree B_l
喜 B-Trigger I_l
欢 I-Trigger I_l
你 B-sent_Entity O_d
花 I-sent_Entity O_v
木 I-sent_Entity O_p
兰 I-sent_Entity O_r
中 I-sent_Entity B_s
的 I-sent_Entity I_s
表 I-sent_Entity O_v
演 I-sent_Entity O_x
！ O O_v
棒 O O_q
！ O O_nr
谢 B-Trigger O_y
谢 I-Trigger O_x
所 B-Property O_x
有 I-Property O_x
好 I-Property O_x
友 I-Property O_x
和 I-Property B_eng
同 I-Property I_eng
学 I-Property B_a
们 I-Property I_a
的 I-Property O_x
祝 B-sent_Entity B_a
福 I-sent_Entity I_a
与 I-sent_Entity O_x
鼓 I-sent_Entity O_zg
励 I-sent_Entity B_v
， O I_v
我 B-Holder O_r
爱 B-Trigger B_nr
你 B-sent_Entity I_nr
们 I-sent_Entity I_nr
！ O O_f

回 O B_v
复 O I_v
还 O O_x
行 O O_zg
吧 O O_x
！ O B_nr
天 O I_nr
气 O B_b
炎 O I_b
热 O B_n
， O I_n
注 O O_c
意 O B_n
防 O I_n
暑 O O_k
！ O O_uj
呵 B-Trigger B_nr
呵 I-Trigger I_nr
， O O_p
还 O B_v
可 O I_v
以 O O_x
啊 O O_r
， O O_v
就 O B_r
是 O I_r
围 O O_x
脖 O O_x
上 O B_v
少 O I_v
了 O B_v
你 O I_v
们 O O_y
， O O_x
很 B-Degree B_i
孤 B-Trigger I_i
单 I-Trigger I_i
， O I_i
你 O O_x
呢 O B_v
偶 O I_v
回 O B_v
来 O I_v
了 O O_x
哈 O B_v
， O I_v
脖 O O_x
友 O O_d
们 O B_c
， O I_c
继 O O_zg
续 O O_x
关 O B_d
注 O I_d
我 O B_n
哟 O I_n
~ O B_v

我 B-Holder O_ul
很 B-Degree B_r
喜 O I_r
欢 O O_x
# O O_zg
T O B_a
r O I_a
i O O_x
g O O_r
g O O_y
e O O_d
r O B_v
* O I_v
] O O_ul
] B-Trigger O_nr
喜 I-Trigger O_x
欢 I-Trigger B_n
呀 O I_n
。 O O_k
敢 O O_x
诱 O B_v
惑 O I_v
我 O B_v
， O I_v
抱 O O_r
走 O O_y
！ O O_x

你 O O_r
也 O O_d
不 O B_v
保 O I_v
真 O O_x
吧 O B_eng
？ O I_eng
游 O I_eng
戏 O I_eng
人 O I_eng
生 O I_eng
嘛 O I_eng
！ O O_x
我 O O_x
就 O O_x
知 O B_v
道 O I_v
最 O O_y
牛 O O_x
停 O O_v
车 O B_v
姐 O I_v
是 O O_r
假 O O_x
的 O O_v
， O O_v
那 O O_x
个 O O_x
P O O_r
的 O O_d
停 O O_d
车 O B_nz
标 O I_nz
志 O O_y
太 B-Trigger O_x
他 I-Trigger B_n
妈 I-Trigger I_n
假 I-Trigger B_n
了 I-Trigger I_n
。 O O_y
现 O O_x
在 O O_r
究 O O_d
竟 O B_v
还 O I_v
有 O O_d
真 O O_n
的 O B_v
东 O I_v
西 O O_n
吗 O O_v
？ O O_a
？ O O_uj

上 O B_r
班 O I_r
第 O O_eng
一 O O_uj
天 O B_v
， O I_v
有 O B_n
点 O I_n
忙 O O_d
乱 O O_r
， O O_n
明 B-Cause O_a
天 I-Cause O_ul
又 I-Cause O_x
要 I-Cause B_t
出 I-Cause I_t
差 I-Cause B_d
， I-Cause I_d
去 I-Cause B_v
安 I-Cause I_v
徽 I-Cause B_d
参 I-Cause I_d
加 I-Cause B_ns
全 I-Cause I_ns
国 I-Cause O_y
都 I-Cause O_x
市 I-Cause O_x
频 I-Cause O_x
道 I-Cause B_v
协 I-Cause I_v
作 I-Cause B_m
体 I-Cause I_m
的 I-Cause I_m
年 I-Cause O_x
会 I-Cause B_n
， I-Cause I_n
可 I-Cause B_a
以 I-Cause I_a
见 I-Cause O_x
到 I-Cause B_t
很 I-Cause I_t
多 I-Cause O_d
兄 I-Cause O_v
弟 I-Cause B_v
台 I-Cause I_v
的 I-Cause O_x
老 I-Cause O_v
朋 I-Cause B_ns
友 I-Cause I_ns
了 I-Cause B_v
， O I_v
开 B-Trigger B_n
心 I-Trigger I_n

这 B-sent_Entity I_ns
- O B_n
- O I_n
- O B_vn
有 B-Trigger I_vn
点 I-Trigger O_n
儿 I-Trigger O_uj
意 I-Trigger B_n
思 I-Trigger I_n
人 B-Cause O_x
民 I-Cause B_c
币 I-Cause I_c
也 I-Cause B_v
有 I-Cause I_v
情 I-Cause B_m
绪 I-Cause I_m

甲 O I_n
壳 O O_q
虫 O O_uj
R O B_n
a O I_n
g O I_n
s O O_ul
t O O_x
e O B_v
r O I_v
概 O O_x
念 O O_r
车 O O_x
= O O_x
= O O_x
2 O B_r
0 O I_r
1 O I_r
1 O B_n
全 O I_n
新 O B_n
换 O I_n
代 O I_n
甲 O O_d
壳 O O_v
虫 O B_n
雏 O I_n
形 O O_x
= O B_n
= O I_n
我 B-Holder I_n
个 I-Holder B_eng
人 I-Holder I_eng
很 B-Degree I_eng
喜 B-Trigger I_eng
欢 I-Trigger I_eng
的 B-sent_Entity I_eng
车 I-sent_Entity I_eng
！ O B_n
和 O I_n
大 O I_n
家 O O_x
一 O O_x
起 O B_m
分 O I_m
享 O I_m
！ O I_m

走 O I_d
在 O B_v
潮 O I_v
流 O B_n
的 O I_n
最 O I_n
前 O B_n
线 O I_n
， O O_x
看 O O_x
见 O O_r
咱 O B_n
那 O I_n
华 O O_zg
丽 O B_v
的 O I_v
大 O O_uj
波 O O_n
浪 O O_x
了 O O_c
不 O B_n
> O I_n
< O B_m
狮 O I_m
王 O B_v
？ O I_v
！ O O_x
节 O O_x
日 O O_v
新 O O_p
发 O B_n
型 O I_n
， O O_uj
喜 B-Trigger O_a
欢 I-Trigger B_n
吗 O I_n
？ O O_x
固 O B_v
定 O I_v
栏 O O_r
目 O O_r
， O B_nr
每 O I_nr
日 O O_uj
一 O B_nz
猫 O I_nz

" O O_ul
帥 B-Trigger O_d
~ O O_x
~ O O_x
~ O B_n
~ O I_n
男 O O_x
人 O O_x
認 O B_t
真 O I_t
的 O B_n
時 O I_n
候 O I_n
, O O_x
是 O B_v
最 O I_v
帥 O O_y
的 O O_x
" O B_a

真 B-Degree B_n
的 I-Degree I_n
很 I-Degree O_x
给 O B_r
红 O I_r
茶 O O_m
姐 O O_n
姐 O O_x
喝 O O_x
恩 O O_x
， O O_x
我 O O_x
也 O O_x
是 O O_x
吃 O B_n
过 O I_n
午 O O_x
饭 O B_d
就 O I_d
要 O B_n
准 O I_n
备 O O_x
一 O O_v
杯 O O_d
咖 O O_a
啡 O O_uj
， O O_x
不 O O_x
然 O O_x
下 O O_p
午 O B_nr
困 B-Trigger I_nr
耶 O B_n
又 O I_n
到 O O_vg
下 O O_ng
午 O O_x
。 O O_r
。 O O_d
。 O O_v
。 O O_v
咖 O O_ug
啡 O B_n
又 O I_n
要 O B_d
准 O I_d
备 O B_v
好 O I_v
了 O B_m
！ O I_m
！ O B_n
！ O I_n

寝 O B_c
室 O I_c
一 O B_t
人 O I_t
的 O B_d
爱 O I_d
好 O B_a
是 O I_a
无 O O_j
故 O O_d
对 O O_v
着 O B_t
别 O I_t
人 O O_x
唉 O O_x
声 O O_x
叹 O O_x
气 O B_n
。 O I_n
这 O O_d
个 O O_v
真 O B_v
的 O I_v
很 B-Trigger O_a
影 I-Trigger O_ul
响 I-Trigger O_x
别 I-Trigger O_x
人 I-Trigger O_x
的 I-Trigger O_x
心 I-Trigger B_n
情 I-Trigger I_n
。 O O_m
我 O O_n
对 O O_uj
此 O B_a
深 O I_a
有 O O_v
体 O B_n
会 O I_n
， O O_p
所 O O_uz
以 O B_r
不 O I_r
管 O B_i
怎 O I_i
样 O I_i
应 O I_i
以 O O_x
微 O B_r
笑 O I_r
示 O B_d
人 O I_d
！ O O_zg

觉 B-Cause I_vn
得 I-Cause B_r
今 I-Cause I_r
天 I-Cause O_uj
跟 I-Cause B_n
勇 I-Cause I_n
哥 I-Cause O_x
、 I-Cause O_r
楚 I-Cause B_d
填 I-Cause I_d
、 I-Cause B_nt
李 I-Cause I_nt
贞 I-Cause I_nt
聊 I-Cause I_nt
完 I-Cause O_x
之 I-Cause B_c
后 I-Cause I_c
！ O B_l
整 B-Holder I_l
个 I-Holder I_l
人 I-Holder I_l
都 B-Degree O_v
轻 B-Trigger O_p
松 I-Trigger B_vn
了 O I_vn
很 B-Degree B_n
多 I-Degree I_n
！ O O_x
趟 B-Trigger O_x
开 I-Trigger B_v
心 I-Trigger I_v
扉 I-Trigger B_t
什 O I_t
么 O O_p
都 O B_n
说 O I_n
了 O O_x
！ O B_nr
真 B-Degree I_nr
舒 B-Trigger O_x
服 I-Trigger B_nr
！ O I_nr
谢 O O_v
谢 O O_v
你 O B_f
们 O I_f
几 O O_x
个 O B_b
！ O I_b

赞 B-Trigger O_d
！ O B_a
好 O I_a
射 O O_ul
记 O B_m
！ O I_m
英 B-sent_Entity O_x
国 I-sent_Entity O_q
商 I-sent_Entity O_v
务 I-sent_Entity B_n
部 I-sent_Entity I_n
的 I-sent_Entity B_r
新 I-sent_Entity I_r
L I-sent_Entity O_d
O I-sent_Entity O_v
G I-sent_Entity O_ul
O I-sent_Entity O_x
真 B-Degree O_d
是 O B_a
令 B-Trigger I_a
人 I-Trigger O_x
无 I-Trigger B_nr
比 I-Trigger I_nr
尴 I-Trigger I_nr
尬 I-Trigger I_nr
啊 O B_m
！ O I_m
请 O O_x
点 O O_x
图 O O_v
片 O O_x
向 O O_a
右 O B_n
转 O I_n
9 O O_x
0 O B_ns
° O I_ns
， O B_nt
你 O I_nt
会 O I_nt
发 O O_uj
现 O O_n
天 O B_eng
机 O I_eng
。 O I_eng
。 O I_eng
。 O B_d

呃 O B_nrt
～ O I_nrt
照 O B_v
樣 O I_v
造 O B_a
句 O I_a
： O O_zg
我 O O_x
今 O O_v
天 O O_q
的 O B_n
工 O I_n
作 O B_nr
很 O I_nr
夏 O I_nr
沫 O B_m
～ O I_m
可 O O_x
是 O O_x
等 O O_r
下 O O_v
班 O B_v
的 O I_v
心 O B_n
情 O I_n
很 B-Degree O_x
洛 B-Trigger O_x
熙 I-Trigger O_x
～ O O_x
今 O O_y
天 O O_x
休 O B_d
假 O I_d
！ O B_n
天 O I_n
氣 O O_x
很 O O_r
夏 O B_t
沫 O I_t
、 O O_uj
我 O B_vn
的 O I_vn
心 O O_d
情 O B_nr
很 B-Degree I_nr
洛 B-Trigger O_x
熙 I-Trigger B_c
！ O I_c

绝 O B_v
对 O I_v
的 O O_uj
厉 O B_n
害 O I_n
。 O O_d
厉 O B_nrt
害 O I_nrt
见 O O_x
识 O B_t
了 O I_t
太 O B_v
漂 O I_v
亮 O O_x
了 O B_n
！ O I_n
最 O O_d
纯 O B_nr
真 O I_nr
的 O O_x
艺 O O_r
术 O O_uj
。 O B_n
赞 B-Trigger I_n
！ O O_d
★ O B_nrt
意 O I_nrt
大 O O_x
利 O O_x
艺 O B_d
术 O I_d
家 O O_uj
G O B_a
u O I_a
i O O_x
d O B_a
o O I_a
D O B_v
a O I_v
n O O_ul
i O B_nr
e O I_nr
l O I_nr
e O O_ul
的 O O_x
绝 O O_d
妙 O B_a
手 O I_a
绘 O O_uj
。 O B_n
很 O I_n
赞 O O_x
吧 O O_v
！ O O_x

是 O B_ns
不 O I_ns
是 O I_ns
那 O B_n
个 O I_n
求 O I_n
交 O B_eng
往 O I_eng
的 O I_eng
小 O I_eng
广 O I_eng
告 O I_eng
？ O I_eng
开 O I_eng
的 O I_eng
很 O I_eng
顺 O I_eng
利 O I_eng
， O O_uj
G B-sent_Entity B_a
J I-sent_Entity I_a
J I-sent_Entity B_n
很 B-Degree I_n
搞 B-Trigger O_x
笑 I-Trigger O_d
。 O O_v
最 O O_y
意 O O_x
外 O O_x
的 O B_l
是 O I_l
现 O I_l
场 O B_r
微 O I_r
博 O O_v
还 O B_v
有 O I_v
找 O O_uj
我 O O_n
的 O B_n
。 O I_n
希 O O_x
望 O O_v
以 O O_uj
后 O O_a
湖 O B_ad
南 O I_ad
多 O O_x
点 O B_eng
此 O I_eng
类 O I_eng
聚 O O_d
会 O B_v
。 O I_v

下 O O_d
雨 O B_a
了 O I_a
， O O_uj
凉 O O_v
快 O B_n
了 O I_n
， O O_a
心 B-Property O_n
情 I-Property B_v
很 B-Degree I_v
不 B-Trigger O_v
错 I-Trigger O_r
！ O O_uj
！ O O_x

一 O I_v
分 O B_f
钟 O I_f
之 O B_ns
前 O I_ns
， O B_m
我 B-Holder I_m
非 B-Degree B_r
常 I-Degree I_r
困 B-Trigger B_n
难 I-Trigger I_n
地 O O_x
做 O O_x
出 O B_v
了 O I_v
一 O O_ul
个 O O_x
决 O B_a
定 O I_a
： O O_ul
幸 O O_x
亏 O B_n
我 O I_n
不 O O_zg
会 O B_a
用 O I_a
Q O O_x
Q O O_x
~ O O_x
~ O B_m
. O I_m
. O I_m
. O B_f
. O I_f
. O O_x
但 O O_r
我 O B_d
以 O I_d
后 O B_an
， O I_an
也 O O_uv
不 O B_v
见 O I_v
的 O O_ul
用 O B_m
3 O I_m
Q O B_v
~ O I_v
~ O O_x

太 B-Degree I_d
萌 B-Trigger O_r
了 I-Trigger B_v
· O I_v
· O O_p
· O B_eng
· O I_eng
可 B-Trigger O_x
爱 I-Trigger O_x
死 B-Degree B_m
了 I-Degree I_m
· O I_m
· O I_m
· O I_m
一 B-sent_Entity O_c
只 I-sent_Entity O_r
超 I-sent_Entity B_f
爱 I-sent_Entity I_f
睡 I-sent_Entity O_x
觉 I-sent_Entity O_d
的 I-sent_Entity B_v
狗 I-sent_Entity I_v
狗 I-sent_Entity O_uj
！ O O_n
爱 O O_m
睡 O O_eng
觉 O O_x
还 O O_x
不 O O_x
止 O O_d
， O O_v
他 B-Holder O_ul
还 B-Degree O_x
喜 B-Trigger O_x
欢 I-Trigger O_x
把 B-sent_Entity O_x
头 I-sent_Entity B_v
放 I-sent_Entity I_v
在 I-sent_Entity O_v
楼 I-sent_Entity O_ul
梯 I-sent_Entity O_x
上 I-sent_Entity O_x
！ O O_x
！ O B_m
！ O I_m
拉 O B_v
布 O I_v
拉 O B_v
多 O I_v
猎 O O_uj
犬 O B_n
！ O I_n

真 O O_v
的 O B_v
是 O I_v
天 O O_d
然 O B_v
去 O I_v
雕 O O_x
饰 O O_r
～ O O_d
爱 B-Trigger B_v
太 B-Cause I_v
可 I-Cause B_v
爱 I-Cause I_v
太 O B_v
可 O I_v
爱 O B_n
了 O I_n
。 O O_f
宝 O O_x
宝 O O_x
过 O O_x
隧 O B_nrt
道 O I_nrt
。 O I_nrt
。 O I_nrt
。 O B_n
。 O I_n
。 O O_x
。 O O_x
。 O B_d
。 O I_d
。 O O_v
。 O B_b
。 O I_b
。 O O_v
。 O B_n

终 B-Cause O_x
于 I-Cause B_nr
在 I-Cause I_nr
的 I-Cause B_v
帮 I-Cause I_v
忙 I-Cause O_d
下 I-Cause B_v
， I-Cause I_v
完 I-Cause O_ul
成 I-Cause O_x
了 I-Cause B_nr
那 I-Cause I_nr
个 I-Cause O_ug
猜 I-Cause B_n
谜 I-Cause I_n
语 I-Cause O_x
的 I-Cause O_x
稿 I-Cause O_x
子 I-Cause O_x
啊 I-Cause O_x
。 O O_x
十 B-Degree O_x
分 I-Degree O_x
感 B-Trigger O_x
谢 I-Trigger O_x
终 O O_x
于 O O_x
不 O O_x
用 O O_x
心 O B_d
烦 O I_d
气 O O_p
躁 O O_uj
多 O B_v
疑 O I_v
了 O O_f
。 O O_x
流 O B_v
星 O I_v
雨 O O_ul
没 O B_r
看 O I_r
成 O B_v
， O I_v
看 O I_v
雨 O O_uj
啦 O B_n
！ O I_n

哈 B-Trigger O_x
哈 I-Trigger B_m
我 O I_m
抽 O B_v
了 O I_v
… O B_d
… O I_d
好 B-Trigger B_v
好 I-Trigger I_v
笑 I-Trigger B_a
。 O I_a
。 O B_a
这 B-Cause I_a
一 I-Cause B_d
段 I-Cause I_d
真 I-Cause O_ul
的 I-Cause O_x
很 I-Cause B_n
好 I-Cause I_n
笑 I-Cause I_n
， I-Cause O_v
来 I-Cause B_v
个 I-Cause I_v
连 I-Cause O_x
环 I-Cause O_v
画 I-Cause O_n
版 I-Cause O_y
本 I-Cause O_x
的 I-Cause O_x
先 I-Cause B_o
。 I-Cause I_o
究 I-Cause O_r
竟 I-Cause O_v
是 I-Cause O_ul
三 I-Cause O_x
角 I-Cause O_x
恋 I-Cause B_l
还 I-Cause I_l
是 I-Cause I_l
三 I-Cause O_x
位 I-Cause O_x
老 I-Cause O_r
人 I-Cause B_m
的 I-Cause I_m
颈 I-Cause B_d
椎 I-Cause I_d
复 I-Cause O_zg
健 I-Cause B_v
运 I-Cause I_v
动 I-Cause O_x
呢 I-Cause O_v
？ I-Cause O_q

你 O I_l
很 O I_l
威 O B_n
武 O I_n
高 O O_uj
中 O O_n
同 O O_x
学 O B_d
的 O I_d
大 O O_v
学 O B_n
同 O I_n
学 O I_n
途 O B_c
径 O I_c
班 O B_m
尼 O I_m
路 O B_n
， O I_n
是 O O_uj
不 O B_n
是 O I_n
我 O B_a
喜 O I_a
欢 O B_vn
黄 O I_vn
晓 O O_y
明 O O_x
全 O O_x
世 O O_r
界 O O_d
都 O B_nrt
知 O I_nrt
道 O B_nt
了 O I_nt
。 O I_nt
。 O I_nt
叩 B-Trigger O_uj
谢 I-Trigger B_n
你 I-Trigger I_n
天 I-Trigger B_n
天 I-Trigger I_n
帮 I-Trigger B_n
我 I-Trigger I_n
念 I-Trigger B_nz
叨 I-Trigger I_nz
。 O I_nz
。 O O_x
。 O B_l

蒽 O I_l
好 O O_r
美 O B_v
3 O I_v
6 O B_nr
0 O I_nr
是 O I_nr
神 O B_n
受 O I_n
很 O I_n
美 O O_d
的 O B_v
3 O I_v
6 O O_ul
0 O O_x
啊 O O_x
~ O B_v
虽 O I_v
然 O O_r
不 O B_t
知 O I_t
道 O O_v
是 O O_r
谁 O B_v
画 O I_v
的 O O_x
， O O_x
但 O O_x
是 O O_x
真 B-Degree O_g
的 I-Degree O_a
好 B-Trigger O_j
美 I-Trigger B_m
啊 O I_m
！ O I_m
！ O O_v
！ O O_n
混 O O_v
蛋 O O_d
！ O B_nr
！ O I_nr
！ O B_m
3 O I_m
6 O I_m
0 O O_y
别 O O_x
死 O B_c
啊 O I_c
！ O O_d
！ O B_v
！ O I_v
（ O O_v
摔 O O_r
… O O_v
… O O_uj

我 O B_c
葱 O I_c
我 O B_d
只 O I_d
能 O O_a
说 O O_j
， O O_y
你 O O_x
们 O O_x
（ O O_x
或 O B_n
者 O I_n
说 O O_x
我 O O_x
们 O O_x
） O B_m
真 B-Degree I_m
的 I-Degree I_m
很 I-Degree O_d
可 B-Trigger O_v
爱 I-Trigger O_y
。 O O_x
P O O_x
S O O_x
. O O_x
存 O O_v
货 O O_x
不 O O_x
多 O O_x
， O O_r
大 O O_n
多 O O_r
大 O B_v
家 O I_v
都 O O_v
看 O O_x
过 O B_r
， O I_r
再 O O_x
来 O B_c
一 O I_c
张 O I_c
女 O B_r
王 O I_r
气 O O_x
势 O B_d
照 O I_d

崽 B-Holder B_v
崽 I-Holder I_v
很 B-Degree O_x
快 B-Trigger B_eng
乐 I-Trigger I_eng
一 O O_m
切 O B_n
都 O I_n
是 O O_d
新 O O_m
的 O O_x
感 O B_m
恩 O I_m
· O B_n
· O I_n
· O O_d
P O B_v
S O I_v
： O O_x
某 O O_d
人 O O_v
· O B_m
· O I_m
· O B_n
请 O I_n
说 O B_n
好 O I_n
国 O O_n
语 O O_x
否 O B_n
者 O I_n
请 O O_d
用 O B_a
台 O I_a
语 O B_i
或 O I_i
粤 O I_i
语 O I_i
和 O O_a
崽 O O_uj
沟 O B_v
通 O I_v
· O O_x
· O O_x
· O O_x

就 O I_eng
在 O O_x
飞 O B_r
机 O I_r
上 O O_x
给 O O_x
大 O O_x
家 O O_v
织 O B_v
围 O I_v
脖 O B_nz
吧 O I_nz
， O B_c
最 O I_c
好 O B_v
发 O I_v
几 O B_n
张 O I_n
空 O O_c
姐 O B_nz
的 O I_nz
照 O O_c
片 O O_n
被 O B_v
困 O I_v
在 O O_x
飞 O O_x
机 O O_x
人 O O_x
生 O O_d
最 B-Degree O_p
大 I-Degree B_n
的 I-Degree I_n
痛 B-Trigger O_f
苦 I-Trigger O_p
莫 O B_n
过 O I_n
于 O O_v
， O B_n
上 O I_n
了 O O_y
飞 O O_x
机 O B_a
却 O I_a
不 O B_l
能 O I_l
起 O I_l
飞 O B_n

神 O O_uj
马 O B_n
烦 O I_n
心 O B_a
事 O I_a
啊 O O_p
最 B-Trigger B_n
近 I-Trigger I_n
遇 I-Trigger B_n
到 I-Trigger I_n
了 I-Trigger B_a
烦 I-Trigger I_a
心 I-Trigger O_uj
事 I-Trigger B_an
。 O I_an

林 O I_d
先 O I_d
生 O O_x
今 O O_f
天 O O_ul
特 O B_n
兴 O I_n
奋 O O_d
好 O B_v
像 O I_v
， O B_v
是 O I_v
不 O O_x
是 O B_n
吃 O I_n
到 O B_n
蟹 O I_n
的 O I_n
那 O O_zg
根 O B_f
兴 O I_f
奋 O B_v
神 O I_v
经 O O_ul
啦 O B_n
哈 B-Trigger I_n
哈 I-Trigger I_n
很 O O_x
明 O O_x
显 O B_nr
， O I_nr
这 O I_nr
一 O B_t
局 O I_t
你 O O_d
输 O B_v
了 O I_v
好 O B_v
多 O I_v
毛 O O_x
哦 O B_l
， O I_l
我 O I_l
的 O O_v
睫 O O_v
毛 O O_ng
多 O O_uj
， O B_mq
还 O I_mq
是 O B_v
它 O I_v
的 O B_n
脚 O I_n
毛 O O_y
多 O B_o
呢 O I_o
？ O O_zg

" O I_a
好 B-Degree O_x
得 B-Trigger O_r
意 I-Trigger B_m
阿 O I_m
你 B-Holder O_r
~ O O_v
~ O O_ul
~ O B_m
挖 B-Trigger I_m
~ O O_nr
乜 O O_e
你 O O_x
甘 O O_r
型 O O_uj
既 O B_n
！ O I_n
！ O O_m
还 O O_x
真 O B_c
有 O I_c
点 O O_r
儿 O O_uj
小 O B_n
帅 O I_n
虎 O O_m
滴 O O_y
风 O O_x
范 O O_x
? O O_x
有 O O_a
了 O B_v
贴 O I_v
身 O O_j
小 O O_r
毛 O O_x
衣 O O_x
, O O_x
这 O O_v
个 O O_x
冬 O O_nr
天 O O_r
不 O B_n
再 O I_n
寒 O O_c
冷 O O_x
了 O O_x
! O O_d
" O O_d

主 O I_r
唱 O I_r
大 O B_nr
人 O I_nr
說 O I_nr
。 O O_v
還 O B_n
我 O I_n
獸 O O_x
獸 O O_v
~ O O_ul
~ O B_v
~ O I_v
看 O O_a
到 O B_n
老 O I_n
大 O O_x
和 O B_r
佑 O I_r
伯 O B_t
聊 O I_t
这 O B_d
么 O I_d
开 B-Trigger B_a
心 I-Trigger I_a
。 O O_ul
杏 B-Holder O_x
红 I-Holder O_x
你 I-Holder O_x
是 O B_n
不 O I_n
是 O B_n
很 B-Degree I_n
不 B-Trigger O_zg
爽 I-Trigger O_x
啊 O O_d
。 O O_r

是 O O_ng
的 O O_x
， O O_x
正 O O_x
是 O B_v
大 B-Holder I_v
家 I-Holder B_a
喜 B-Trigger I_a
欢 I-Trigger B_nz
围 B-sent_Entity I_nz
脖 I-sent_Entity O_nr
的 O O_v
原 O B_r
因 O I_r
， O B_v
此 O I_v
地 O O_x
嬉 O B_b
笑 O I_b
怒 O O_r
骂 O B_l
皆 O I_l
可 O I_l
以 O O_zg
。 O B_a
只 O I_a
是 O O_zg
不 O O_x
知 O O_x
哪 O O_v
天 O O_uj
被 O O_x
封 O B_d
杀 O I_d
。 O B_n
在 O I_n
社 O B_v
会 O I_v
上 O B_n
说 O I_n
话 O O_uj
容 O B_n
易 O I_n
， O O_x
在 O B_r
公 O I_r
司 O B_i
内 O I_i
说 O I_i
话 O I_i
很 O O_d
难 O B_c
。 O I_c

今 O B_c
天 O I_c
是 O B_v
暑 O I_v
期 O B_r
培 O I_r
训 O O_p
班 O B_v
的 O I_v
最 O O_x
后 O O_p
一 O B_n
节 O I_n
课 O O_f
! O B_v
家 O I_v
长 O B_a
都 O I_a
来 O O_x
看 O O_p
汇 O B_n
报 O I_n
， O O_n
孩 B-sent_Entity B_v
子 I-sent_Entity I_v
们 I-sent_Entity O_d
发 I-sent_Entity O_a
挥 I-sent_Entity O_x
的 I-sent_Entity O_x
超 B-Degree B_t
好 B-Trigger I_t
！ O O_v
动 O B_t
作 O I_t
整 O B_n
齐 O I_n
到 O I_n
位 O O_uj
！ O B_f
今 O I_f
天 O B_n
很 B-Degree I_n
开 B-Trigger I_n
心 I-Trigger O_x
， O B_n
看 B-Cause I_n
到 I-Cause O_d
学 I-Cause B_u
生 I-Cause I_u
的 I-Cause B_nz
成 I-Cause I_nz
绩 I-Cause O_x
很 I-Cause B_n
欣 I-Cause I_n
慰 I-Cause O_k
！ I-Cause B_v

" O O_uj
, O B_v
快 O I_v
来 O O_x
看 O B_n
分 O I_n
析 O B_d
的 O I_d
很 O B_v
好 O I_v
耶 O O_x
！ O B_t
！ O I_t
想 O O_zg
不 O B_v
到 O I_v
G O O_x
A O B_v
Y O I_v
哌 O B_n
? O I_n
: O O_uj
真 O B_n
的 O I_n
是 O O_zg
真 O B_v
相 O I_v
大 O O_x
白 O O_x
啦 O O_x
! O O_x
! O O_a
: O B_u
哈 B-Trigger I_u
哈 I-Trigger B_vn
哈 I-Trigger I_vn
~ O O_uj
真 O B_a
相 O I_a
了 O O_nr
！ O O_x
！ O O_x
！ O B_l
！ O I_l
！ O I_l
！ O B_eng
！ O I_eng
" O I_eng

高 O O_x
科 O O_x
技 O B_d
。 O I_d
。 O O_v
。 O B_l
失 O I_l
眠 O I_l
i O I_l
n O O_y
g O O_x
· O O_x
· O O_x
· O B_o
· O I_o
看 O I_o
到 O O_x
这 B-sent_Entity B_d
个 I-sent_Entity I_d
奶 I-sent_Entity O_ul
奶 I-sent_Entity O_x
好 B-Degree O_x
有 I-Degree O_x
爱 B-Trigger O_x
啊 I-Trigger O_x
· O O_x
· O O_x
· O O_x
哈 B-Trigger O_x
哈 I-Trigger B_nz
· O I_nz
· O I_nz
· O O_x
· O O_x
· O O_x
完 O B_v
了 O I_v
· O B_eng
· O I_eng
· O I_eng
更 B-Degree O_x
兴 B-Trigger O_x
奋 I-Trigger O_x
了 I-Trigger O_x
· O B_v
· O I_v
· O B_r
· O I_r

太 O I_n
俗 O O_a
了 O O_v
！ O O_v
笑 O O_y
到 O O_x
快 O O_x
翻 O O_x
過 O B_o
去 O I_o
了 O O_x
. O O_x
. O O_x
除 O O_x
了 O O_x
大 O O_v
笑 O O_ul
， O O_x
我 O O_x
還 O O_x
能 O O_d
說 O B_v
什 O I_v
麼 O O_ul
呢 O O_x
？ O O_x
— O O_x
— O O_x
尴 B-Trigger O_x
尬 I-Trigger B_n
被 B-Cause I_n
充 I-Cause O_ul
气 I-Cause O_x
娃 I-Cause O_v
娃 I-Cause B_d
卡 I-Cause I_d
住 I-Cause B_v
了 I-Cause I_v
， I-Cause O_v
只 I-Cause O_ul
好 I-Cause B_m
向 I-Cause I_m
警 I-Cause B_p
察 I-Cause I_p
求 I-Cause B_v
助 I-Cause I_v

哈 O O_r
哈 O O_d
哈 O O_v
。 O O_v
姐 O B_r
给 O I_r
你 O O_y
安 O O_x
抚 O O_x
下 O O_x
~ O B_a
大 O I_a
L O O_p
你 B-Cause B_n
认 I-Cause I_n
真 I-Cause B_n
起 I-Cause I_n
来 I-Cause B_nr
好 I-Cause I_nr
恐 I-Cause O_ul
怖 I-Cause O_x
， O B_d
我 B-Holder I_d
心 B-Trigger O_p
惊 I-Trigger B_v
胆 I-Trigger I_v
战 I-Trigger B_v
的 O I_v
， O O_x
啊 O B_o
啊 O I_o
啊 O I_o
。 O O_x
惊 B-Trigger O_n
魂 I-Trigger O_p
未 I-Trigger O_r
定 I-Trigger B_nr
啊 O I_nr
！ O O_f
不 O O_x
过 O O_a
工 O O_eng
作 O O_r
的 O B_ad
女 O I_ad
人 O B_v
最 O I_v
有 O O_a
魅 O B_a
力 O I_a
。 O O_x

很 B-Degree B_i
开 B-Trigger I_i
心 I-Trigger I_i
。 O I_i
。 O O_uj
今 B-Cause O_x
晚 I-Cause B_nr
和 I-Cause I_nr
S I-Cause I_nr
A I-Cause O_x
N I-Cause B_i
D I-Cause I_i
Y I-Cause I_i
L I-Cause I_i
E I-Cause O_zg
O I-Cause O_x
N I-Cause B_c
B I-Cause I_c
E I-Cause B_vn
N I-Cause I_vn
Y I-Cause O_uj
一 I-Cause B_n
起 I-Cause I_n
吃 I-Cause O_d
宵 I-Cause O_v
夜 I-Cause B_n
聊 I-Cause I_n
了 I-Cause O_x
很 I-Cause O_x
多 I-Cause O_zg
东 I-Cause B_v
西 I-Cause I_v
， I-Cause O_x
学 I-Cause O_x
到 I-Cause B_t
了 I-Cause I_t
很 I-Cause O_c
多 I-Cause B_eng
， O I_eng
珍 O I_eng
惜 O I_eng
这 O I_eng
些 O I_eng
朋 O I_eng
友 O I_eng
。 O I_eng
。 O I_eng

嘿 O I_eng
嘿 O I_eng
， O B_m
我 B-Holder I_m
也 O B_i
爱 B-Trigger I_i
吃 B-sent_Entity I_i
: O O_v
王 O O_ul
力 O B_m
宏 O I_m
好 O B_ns
可 O I_ns
愛 O O_x
啊 O B_v
王 O I_v
力 O O_ul
宏 O B_m
在 O I_m
U O O_x
M O B_a
E O I_a
宣 O B_r
传 O I_r
《 O B_n
恋 O I_n
爱 O O_x
通 O O_x
告 O O_x
》 O B_o
。 O I_o
真 O O_x
的 O O_r
很 B-Degree O_d
爱 B-Trigger O_v
吃 B-sent_Entity O_v
U I-sent_Entity O_x
M I-sent_Entity B_nr
E I-sent_Entity I_nr
的 I-sent_Entity I_nr
爆 I-sent_Entity O_a
米 I-sent_Entity O_v
花 I-sent_Entity O_v
哦 O O_y

历 O I_nr
史 O I_nr
， O O_p
最 O B_eng
深 O I_eng
的 O I_eng
记 O B_vn
忆 O I_vn
， O O_x
我 B-Holder B_v
也 B-Degree I_v
非 I-Degree B_n
常 I-Degree I_n
喜 B-Trigger O_x
欢 I-Trigger O_x
历 B-sent_Entity B_d
史 I-sent_Entity I_d
的 I-sent_Entity O_d
。 O O_v
关 O O_v
注 O B_eng
本 O I_eng
博 O I_eng
， O O_uj
评 O B_n
论 O I_n
并 O I_n
三 O O_zg
位 O O_x
好 O B_n
友 O I_n
， O O_x
便 O B_d
有 O I_d
机 O O_uj
会 O B_n
获 O I_n
奖 O O_x
， O O_r
采 O O_d
用 O B_d
新 O I_d
浪 O B_v
微 O I_v
博 O B_n
的 O I_n
功 O O_uj
能 O O_x
统 O B_v
计 O I_v
！ O O_r

回 O O_x
复 O B_n
很 B-Degree I_n
可 B-Trigger O_c
怕 I-Trigger B_m
的 O I_m
一 O B_n
微 O I_n
博 O O_x
满 O O_d
屏 O O_v
尽 O B_n
是 O I_n
小 O B_v
庄 O I_v
庄 O O_x
。 O B_v
。 O I_v
。 O B_nz
。 O I_nz
我 O B_a
也 O I_a
来 O O_uj
复 O B_n
古 O I_n
怀 O B_v
旧 O I_v
一 O O_x
番 O O_x
~ O B_v

太 B-Degree O_zg
尴 B-Trigger B_c
尬 I-Trigger I_c
了 O O_uj
！ O B_a
我 O I_a
只 O O_n
想 O B_nr
尿 O I_nr
尿 O B_c
， O I_c
不 O B_nr
想 O I_nr
吐 O I_nr
口 O O_x
水 O O_x

跟 B-Cause O_x
同 I-Cause O_r
事 I-Cause O_d
晚 I-Cause O_v
上 I-Cause B_vn
M I-Cause I_vn
S I-Cause B_v
N I-Cause I_v
群 I-Cause B_m
聊 I-Cause I_m
， O O_x
吼 O O_x
吼 O O_d
。 O B_a
五 O I_a
个 O O_ul
窗 O O_x
口 O O_r
， O O_d
两 O O_v
个 O O_n
群 O O_n
， O O_x
手 O B_v
打 O I_v
字 O B_ns
打 O I_ns
到 O O_n
麻 O O_x
， O O_p
但 O B_n
是 O I_n
很 B-Degree B_t
开 B-Trigger I_t
心 I-Trigger B_eng
嘛 O I_eng
， O I_eng
突 O B_v
然 O I_v
发 O O_x
现 O B_v
这 O I_v
样 O O_x
的 O B_m
交 O I_m
流 O B_s
方 O I_s
式 O O_x
很 O B_m
好 O I_m

" O O_x
见 O O_n
到 O B_v
你 O I_v
地 O B_v
甘 O I_v
幸 O O_n
福 O O_x
, O B_c
讲 O I_c
真 O O_zg
, O B_v
真 O I_v
系 O O_y
有 B-Degree O_x
D I-Degree B_ad
妒 B-Trigger I_ad
嫉 I-Trigger B_v
, O I_v
系 O B_r
超 B-Degree I_r
级 I-Degree O_uj
超 I-Degree B_n
级 I-Degree I_n
羡 B-Trigger B_n
慕 I-Trigger I_n
! O O_d
! O O_a
容 O O_x
许 O O_x
我 O B_v
送 O I_v
上 O B_r
最 O I_r
衷 O O_n
心 O B_a
既 O I_a
祝 O O_x
福 O O_v
, O O_d
希 B-Trigger O_x
望 I-Trigger B_n
你 O I_n
地 O O_v
可 O O_eng
以 O B_v
永 O I_v
远 O O_x
幸 O O_v
福 O B_b
啦 O I_b
" O B_b

。 O B_v
中 O I_v
消 O O_x
协 O O_x
１ O B_v
３ O I_v
日 O O_r
公 O O_v
布 O O_f
的 O O_d
２ O B_n
０ O I_n
０ O O_c
９ O B_nr
年 O I_nr
全 O O_x
国 O B_v
手 O I_v
机 O O_r
消 O O_n
费 O B_c
者 O I_c
满 O B_d
意 O I_d
度 O B_a
测 O I_a
评 O O_y
结 O O_x
果 O O_x
显 O O_x
示 O B_nt
， O I_nt
诺 B-Holder I_nt
基 I-Holder O_x
亚 I-Holder O_x
手 I-Holder O_m
机 I-Holder B_v
消 I-Holder I_v
费 I-Holder O_uj
者 I-Holder O_x
满 B-Property O_x
意 I-Property O_x
度 I-Property O_x
最 B-Degree O_m
高 I-Degree B_n
， O I_n
为 O B_n
７ O I_n
６ O B_n
． O I_n
７ O I_n
分 O B_ns
。 O I_ns

鸡 O B_v
动 O I_v
， O B_n
激 B-Trigger I_n
动 I-Trigger I_n
， O I_n
J O O_x
J O B_nz
动 O I_nz
人 O I_nz
之 O B_n
初 O I_n
， O B_n
“ O I_n
性 O I_n
” O B_ns
本 O I_ns
善 O I_ns
！ O B_a
！ O I_a
哈 O O_x
哈 O O_p
哈 O O_x
哈 O O_x
。 O O_x
。 O O_x
小 O O_v
小 O O_x
的 O O_x
鸡 O B_n
动 O I_n
了 O O_x
一 O B_a
会 O I_a
果 O O_x
然 O B_eng
很 O I_eng
鸡 O O_n
动 O B_l
第 B-Cause I_l
一 I-Cause I_l
次 I-Cause O_x
和 I-Cause O_x
美 I-Cause O_n
女 I-Cause O_x
亲 I-Cause O_r
密 I-Cause O_v
接 I-Cause O_x
触 I-Cause O_x
难 O B_o
免 O I_o
紧 B-Trigger I_o
张 I-Trigger I_o

好 O O_x
多 O B_z
猫 O I_z
咪 O I_z
哦 O O_n
～ O O_v
太 B-Degree O_ul
喜 B-Trigger B_m
欢 I-Trigger I_m
了 O B_d
. O I_d
深 O O_d
情 O B_v
的 O I_v
送 O B_m
你 O I_m
一 O I_m
束 O O_c
玫 O B_n
瑰 O I_n
， O B_a
等 O I_a
等 O B_v
木 O I_v
有 O B_d
玫 O I_d
瑰 O B_a
了 O I_a
？ O O_x
得 O B_m
得 O I_m
， O B_n
送 O I_n
束 O O_zg
猫 O O_x
猫 O O_d
吧 O B_v
， O I_v
反 O O_ul
正 O O_m
你 B-Holder B_n
也 O I_n
喜 B-Trigger O_uj
欢 I-Trigger O_v
呗 O O_r
！ O B_m
猫 O I_m
油 O B_n
转 O I_n
啊 O O_x
！ O B_u

" O B_b
要 O I_b
是 O B_n
真 O I_n
的 O O_ul
就 O O_x
太 B-Degree O_ud
漂 B-Trigger O_ud
亮 I-Trigger O_x
了 O B_v
美 O I_v
丽 O B_n
的 O I_n
黑 O O_y
夜 O O_x
你 O B_d
没 O I_d
看 O O_r
错 O O_d
, O B_v
这 O I_v
些 O O_y
美 O O_x
丽 O B_n
的 O I_n
照 O O_v
片 O O_y
都 O O_x
是 O O_x
夜 O O_x
晚 O B_c
拍 O I_c
摄 O B_d
的 O I_d
, O O_d
经 O B_nr
过 O I_nr
了 O I_nr
长 O O_ul
时 O B_ns
间 O I_ns
的 O O_uj
曝 O B_n
光 O I_n
而 O O_r
形 O O_d
成 O B_v
了 O I_v
下 O O_x
面 O B_r
的 O I_r
美 O B_ns
景 O I_ns
。 O O_uj
" O B_n

今 O O_d
天 O O_v
收 O B_t
到 O I_t
很 B-sent_Entity B_v
早 I-sent_Entity I_v
前 I-sent_Entity O_uj
拍 I-sent_Entity O_x
的 I-sent_Entity B_p
一 I-sent_Entity I_p
件 I-sent_Entity O_ul
衣 I-sent_Entity B_l
服 I-sent_Entity I_l
， O I_l
虽 O O_uj
然 O B_nz
快 O I_nz
递 O O_c
公 O B_v
司 O I_v
了 O O_ul
点 O B_f
问 O I_f
题 O O_uj
， O B_n
但 O I_n
是 O O_x
还 B-Degree O_x
是 I-Degree O_x
很 I-Degree B_t
满 B-Trigger I_t
意 I-Trigger B_v
~ O I_v
~ O B_d
不 O I_d
过 O O_f
还 O O_v
是 O O_uj
要 O B_m
提 O I_m
醒 O B_n
自 O I_n
己 O O_x
淘 O B_c
宝 O I_c
要 O B_v
谨 O I_v
慎 O B_n
！ O I_n
！ O O_ul

老 O B_n
大 O I_n
， O O_x
不 O B_c
可 O I_c
否 O B_c
认 O I_c
， O O_zg
你 O B_v
真 O I_v
的 O O_x
很 O O_x
帅 O B_c
井 O I_c
柏 O B_c
然 O I_c
因 B-Cause O_v
为 I-Cause B_v
有 I-Cause I_v
你 I-Cause B_r
我 B-Holder I_r
们 I-Holder B_nz
都 B-Degree I_nz
开 B-Trigger O_v
心 I-Trigger B_a
哈 I-Trigger I_a
哈 I-Trigger O_x
哈 I-Trigger O_x
。 O O_x
老 O B_a
师 O I_a
请 O O_x
我 O B_i
吃 O I_i
火 O I_i
锅 O I_i
咯 O O_x
！ O O_r
开 O B_d
心 O I_d
。 O O_d
好 O O_a
啦 O B_nr
！ O I_nr
是 O I_nr
井 O B_c
寶 O I_c
的 O O_v
手 O O_r
啦 O B_r
！ O I_r

。 O B_v
和 O I_v
上 O B_o
一 O I_o
张 O I_o
不 O O_x
同 O B_n
滴 O I_n
. O O_v
. O O_r
. O B_l
我 B-Holder I_l
更 B-Degree I_l
喜 B-Trigger O_o
欢 I-Trigger O_x
这 B-sent_Entity B_v
张 I-sent_Entity I_v

今 O O_a
年 O O_y
中 O O_x
秋 O O_v
节 O B_nr
是 O I_nr
我 B-Holder O_uj
最 B-Degree O_n
开 B-Trigger O_y
心 I-Trigger O_x
的 O O_x
一 O O_x
天 O O_c
， O O_v
还 O B_m
注 O I_m
册 O B_a
了 O I_a
微 O O_v
博 O B_m
让 O I_m
我 B-Holder I_m
更 B-Degree O_r
开 B-Trigger O_d
心 I-Trigger B_v
。 O I_v
借 O O_r
着 O O_q
这 O O_x
个 O B_t
一 O I_t
年 O B_t
一 O I_t
度 O I_t
的 O O_v
团 O O_r
圆 O O_d
节 O B_v
祝 O I_v
福 O O_uj
大 O B_m
家 O I_m
健 O O_x
康 O O_d
、 O B_v
开 B-Trigger I_v
心 I-Trigger B_nr
、 O I_nr
幸 O I_nr
福 O O_v
。 O O_r

强 O B_v
烈 O I_v
建 O O_x
议 O B_p
各 O I_p
国 O B_r
主 O I_r
教 O B_l
练 O I_l
买 O I_l
金 O I_l
嗓 O O_uj
子 O B_n
喉 O I_n
宝 O I_n
嘿 B-Trigger B_nr
嘿 I-Trigger I_nr
~ O B_n
~ O I_n
~ O B_a
太 O I_a
吵 O O_x
了 O B_v
， O I_v
， O O_x
， O B_a
跟 O I_a
刘 B-sent_Entity O_x
X I-sent_Entity O_x
X I-sent_Entity B_l
的 I-sent_Entity I_l
评 I-sent_Entity I_l
论 I-sent_Entity I_l
一 I-sent_Entity B_r
样 I-sent_Entity I_r
都 O B_n
挺 B-Degree I_n
烦 B-Trigger I_n
人 B-Holder O_v
的 O B_nz
。 O I_nz
。 O I_nz
。 O I_nz
南 O I_nz
非 O B_o
特 O I_o
色 O O_x

虽 O O_x
说 O O_d
贫 O O_v
僧 O O_ul
姓 O O_x
唐 O O_x
， O O_x
甜 O O_p
到 O O_nr
忧 B-Trigger B_eng
伤 I-Trigger I_eng
， O O_uj
但 O B_n
更 O I_n
主 O B_r
要 O I_r
的 O O_d
是 O O_d
， O B_a
其 O I_a
实 O O_uj
和 O O_x
尚 O O_x
也 O O_x
是 O B_ns
一 O I_ns
种 O B_n
制 O I_n
服 O O_x
诱 O B_c
惑 O I_c
啊 O B_n
~ O I_n
（ O O_v
v O O_nr
i O O_x
a O O_a
@ O O_v
x O B_v
i O I_v
e O O_x
1 O O_c
0 O O_d
7 O B_b
） O I_b

中 O O_v
国 O O_x
最 O B_d
好 O I_d
的 O B_nr
， O I_nr
最 O O_d
具 O O_v
挑 O B_m
战 O I_m
性 O B_v
的 O I_v
工 O B_v
作 O I_v
。 O O_zg
。 O O_x
。 O O_x
资 O B_eng
深 O I_eng
C O I_eng
C O O_x
欢 B-Trigger B_eng
迎 I-Trigger I_eng
工 O I_eng
程 O I_eng
师 O I_eng
. O I_eng
喜 O O_x
欢 O O_x
学 O B_ns
习 O I_ns
新 O B_a
技 O I_a
术 O O_uj
和 O O_x
挑 O O_d
战 O O_v
新 O B_n
领 O I_n
域 O I_n
的 O O_uj
同 O B_vn
学 O I_vn
自 O O_x
荐 O O_x
~ O O_x

这 O I_n
个 O O_x
很 O B_nz
有 O I_nz
用 O I_nz
的 O B_n
样 O I_n
子 O I_n
女 O O_x
性 O B_v
朋 O I_v
友 O B_v
们 O I_v
可 O B_v
以 O I_v
参 O O_a
考 O B_n
下 O I_n
！ O O_c
喜 B-Trigger B_vn
欢 I-Trigger I_vn
的 O O_a
朋 B-Holder B_n
友 I-Holder I_n
分 O O_uj
享 O B_n
给 O I_n
你 O B_v
的 O I_v
好 O O_x
友 O O_x
吧 O B_r
。 O I_r
。 O O_zg
。 O B_v
手 O I_v
机 O O_uj
看 O B_n
不 O I_n
到 O B_n
， O I_n
一 O I_n
定 O I_n
要 O O_k
记 O B_c
得 O I_c
留 O B_v
存 O I_v
哦 O O_f

很 O B_v
好 O I_v
的 O O_uj
开 O B_n
始 O I_n
有 O B_v
没 O I_v
有 O O_p
感 B-Trigger O_r
谢 I-Trigger O_uj
我 B-sent_Entity B_n
把 B-Cause I_n
你 I-Cause O_y
拐 I-Cause O_x
来 I-Cause O_x
围 I-Cause O_x
脖 I-Cause B_n
呀 O I_n
h B-Trigger B_v
o I-Trigger I_v
h I-Trigger I_v
o I-Trigger O_x
要 O B_d
是 O I_d
每 O O_v
天 O B_v
微 O I_v
博 O B_v
上 O I_v
增 O O_zg
加 O O_x
的 O O_zg
粉 O B_l
丝 O I_l
数 O I_l
是 O I_l
我 O B_v
那 O I_v
篇 O I_v
文 O B_v
的 O I_v
涨 O O_r
收 O O_p
数 O O_r
， O O_v
其 O O_v
实 O B_n
我 B-Holder I_n
也 O O_y
就 O B_eng
满 B-Trigger I_eng
足 I-Trigger I_eng
了 O I_eng
。 O B_c
。 O I_c
。 O B_r

最 B-Degree O_a
喜 B-Trigger O_nr
欢 I-Trigger O_f
的 O B_v
笑 B-sent_Entity I_v
武 I-sent_Entity O_uj
艺 I-sent_Entity B_n
- O I_n
- O O_m
就 O O_v
这 O O_r
么 O O_r
笑 O O_q
下 O O_ng
去 O O_uj

老 O I_n
咪 O I_n
， O O_x
七 O B_d
月 O I_d
十 O O_r
四 O O_d
生 B-Trigger O_d
日 I-Trigger B_v
快 I-Trigger I_v
乐 I-Trigger O_ul
， O O_x
你 O O_x
好 O O_x
猛 O O_x
！ O O_d
明 O B_v
天 O I_v
生 O O_uj
日 O O_n
居 O B_n
然 O I_n
碰 O O_x
上 O O_x
农 O O_d
历 O B_r
鬼 O I_r
节 O O_v
很 O B_t
纠 O I_t
结 O O_x
啊 O B_n
~ O I_n
！ O O_x
不 O B_t
过 O I_t
还 O B_m
是 O I_m
多 B-Trigger B_l
谢 I-Trigger I_l
各 B-sent_Entity I_l
位 I-sent_Entity I_l
祝 I-sent_Entity O_x
我 I-sent_Entity B_l
生 I-sent_Entity I_l
日 I-sent_Entity O_d
的 I-sent_Entity O_x
朋 I-sent_Entity B_t
友 I-sent_Entity I_t
们 I-sent_Entity B_t
啊 O I_t
哈 B-Trigger B_d
哈 I-Trigger I_d
！ O B_v
！ O I_v

真 B-Degree I_n
心 I-Degree B_n
谢 B-Trigger I_n
谢 I-Trigger O_zg
你 B-sent_Entity B_v
！ O I_v
- O O_zg
- O O_x
媛 O O_x
谢 O B_c
谢 O I_c
你 O B_c
帮 O I_c
我 O B_nrt
解 O I_nrt
决 O B_r
了 O I_r
很 O O_v
麻 O O_r
烦 O B_t
的 O I_t
问 O O_uj
题 O B_n
！ O I_n
你 O O_k
的 O O_y
热 O B_o
心 O I_o
， O O_x
你 O O_x
的 O O_x
态 O B_d
度 O I_d
， O B_nr

。 O O_r
这 O O_x
也 O O_x
太 B-Degree O_x
可 B-Trigger O_zg
爱 I-Trigger B_nr
了 O I_nr
， O O_r
喜 O O_v
欢 O O_r
死 O B_v
你 O I_v
了 O O_ul
。 O O_m
。 O B_an
。 O I_an

鸭 O B_n
梨 O I_n
忒 B-Degree O_x
大 B-Trigger O_r
了 O O_uj
啊 O B_n
。 O I_n
。 O O_x
。 O O_r
★ O O_uj
强 O B_n
大 O I_n
无 O O_x
比 O O_x
的 O O_x
“ O O_r
台 O O_d
球 O O_d
宝 O B_v
贝 O I_v
狗 O O_ul
” O O_x
， O B_v
这 O I_v
是 O O_v
什 O O_r
么 O O_ul
智 O O_x
商 O O_x
？ O O_x
看 O O_x
完 O B_n
它 O I_n
打 O O_d
台 O O_a
球 O O_ul
的 O O_y
功 O O_x
力 O O_x
， O O_x
你 O O_x
会 O B_a
感 O I_a
到 O B_v
鸭 O I_v
梨 O O_uj
很 B-Degree O_x
大 B-Trigger B_n
哟 O I_n
！ O B_nr

希 B-Trigger O_n
望 I-Trigger O_x
不 B-sent_Entity O_x
要 I-sent_Entity O_r
变 I-sent_Entity O_v
就 O B_r
不 O I_r
只 O B_n
小 O I_n
律 O O_x
有 O B_v
没 O I_v
有 O O_r
变 O O_v
成 O B_n
屍 O I_n
鬼 O O_uj
医 O B_n
生 O I_n
好 O O_x
年 O O_r
轻 O O_v
， O B_v
小 O I_v
律 O B_n
是 O I_n
尸 O B_a
鬼 O I_a
里 O O_zg
面 O O_x
我 B-Holder O_x
最 B-Degree B_v
喜 B-Trigger I_v
欢 I-Trigger B_df
的 O I_df
女 B-sent_Entity O_v
性 I-sent_Entity O_d
角 I-sent_Entity O_d
色 I-sent_Entity O_d
若 I-sent_Entity B_n
先 I-sent_Entity I_n
生 I-sent_Entity B_v
と I-sent_Entity I_v
律 I-sent_Entity I_v
ち I-sent_Entity B_v
ゃ I-sent_Entity I_v
ん I-sent_Entity B_n

俊 O B_n
余 O I_n
小 O O_a
帅 O B_a
啊 O I_a
， O O_x
你 O B_n
终 O I_n
于 O O_v
出 O O_ng
现 O O_n
了 O B_f
， O I_f
可 B-Trigger O_r
怜 I-Trigger O_d
的 O B_v
我 O I_v
还 O O_uj
要 O B_n
上 O I_n
斑 O B_n
啦 O I_n
， O O_c
只 O B_n
要 O I_n
你 O O_x
过 O O_nr
得 O O_x
比 O O_x
我 O O_x
好 O O_x
， O O_nr
什 O B_nr
么 O I_nr
都 O I_nr
不 O O_y
重 O O_x
要 O O_r
， O B_d
加 O I_d
油 O B_v
， O I_v
我 B-Holder O_ul
们 I-Holder O_x
永 B-Degree B_v
远 I-Degree I_v
爱 B-Trigger O_uj
你 B-sent_Entity O_r
， O B_c
真 O I_c
的 O O_f
永 O O_n
远 O O_y
永 O O_x
远 O B_c

师 O O_r
太 O B_v
， O I_v
有 O O_p
生 O O_r
之 O O_a
日 O O_x
都 O B_r
快 O I_r
乐 O O_d
。 O O_d
别 O B_a
躲 O I_a
温 O O_x
哥 O B_v
华 O I_v
的 O O_x
家 O B_r
里 O I_r
总 O B_d
结 O I_d
了 O O_v
， O O_r
咖 O O_x
啡 O B_d
还 O I_d
是 O B_d
香 O I_d
的 O B_d
， O I_d
蛋 O O_x
糕 O B_nr
还 O I_nr
是 O O_x
甜 O B_v
的 O I_v
， O B_r
出 O I_r
去 O O_d
混 O B_a
耍 O I_a
吧 O O_x
。 O O_d
遥 O O_v
祝 O B_nr
在 O I_nr
加 O I_nr
拿 O O_uj
大 O B_s
的 O I_s
她 O B_n
生 B-Trigger I_n
日 I-Trigger O_ul
快 I-Trigger O_x
乐 I-Trigger B_n
。 O I_n

" O I_c
又 O O_a
一 O O_uj
年 O O_x
o B-Trigger B_n
m I-Trigger I_n
g I-Trigger B_c
. O I_c
. O O_a
. O O_uj
挺 O O_x
养 O B_v
眼 O I_v
。 O O_v
围 O O_v
脖 O O_y
里 O O_x
的 O B_v
同 O I_v
志 O O_p
戏 O B_ns
称 O I_ns
是 O I_ns
宅 O O_uj
男 O O_r
的 O B_l
天 O I_l
上 O I_l
人 O I_l
间 O O_x
, O O_x
看 O O_x
了 O O_d
这 O B_m
张 O I_m
图 O B_eng
, O I_eng
真 O I_eng
的 O B_m
觉 O I_m
得 O I_m
很 O O_d
壮 O B_n
观 O I_n
, O O_x
一 O B_n
定 O I_n
要 O O_f
转 O O_uj
" O B_n

太 B-Degree B_n
可 B-Trigger I_n
爱 I-Trigger O_v
了 O O_ng
！ O O_b
太 O O_uj
可 O B_n
爱 O I_n
了 O I_n
亲 O I_n
亲 O O_x
！ O O_v
真 O O_ul
希 O O_r
望 O O_q
知 O O_n
道 O O_x
它 O B_d
在 O I_d
想 O B_v
什 O I_v
么 O O_zg
这 O B_a
。 O I_a
。 O O_x
。 O B_d
。 O I_d
太 O O_v
萌 O O_v
了 O O_x
。 O O_x
。 O O_d
。 O B_v
。 O I_v
这 O O_ul
个 O O_x
深 O O_d
情 O B_v
滴 O I_v
眼 O O_ul
神 O B_n
， O I_n
看 O O_x
得 O O_d
人 O B_v
心 O I_v
都 O B_v
软 O I_v
软 O O_r
的 O O_p
。 O O_v

偶 B-Cause B_a
也 I-Cause I_a
是 I-Cause O_nz
据 I-Cause O_x
说 I-Cause O_nr
纯 I-Cause O_x
正 I-Cause O_x
血 I-Cause O_vg
统 I-Cause O_v
的 I-Cause O_ng
汉 I-Cause O_bg
人 I-Cause O_x
的 I-Cause O_o
小 I-Cause O_x
脚 I-Cause O_v
趾 I-Cause O_n
甲 I-Cause O_a
是 I-Cause O_vg
分 I-Cause O_g
成 I-Cause O_n
两 I-Cause O_x
瓣 I-Cause O_x
的 I-Cause O_x
， I-Cause O_v
其 I-Cause O_n
中 I-Cause O_q
靠 I-Cause O_x
外 I-Cause B_v
侧 I-Cause I_v
那 I-Cause O_x
一 I-Cause O_x
瓣 I-Cause O_n
比 I-Cause O_d
较 I-Cause O_v
小 I-Cause B_v
。 O I_v
刚 O B_d
刚 O I_d
看 O B_n
了 O I_n
一 O O_uj
下 O B_n
， O I_n
我 B-Trigger O_uj
真 I-Trigger O_n
的 I-Trigger B_n
很 I-Trigger I_n
正 I-Trigger I_n
统 I-Trigger O_v
。 O B_v

汉 B-Cause B_n
典 I-Cause I_n
， I-Cause O_uj
2 I-Cause O_x
6 I-Cause B_r
日 I-Cause I_r
那 I-Cause O_v
期 I-Cause B_f
空 I-Cause I_f
姐 I-Cause O_r
妆 I-Cause B_n
真 I-Cause I_n
的 I-Cause B_d
是 I-Cause I_d
。 I-Cause O_a
。 I-Cause O_x
。 I-Cause B_d
太 I-Cause I_d
“ I-Cause O_v
媚 I-Cause O_ul
” I-Cause B_m
了 I-Cause I_m
。 O O_x
。 O O_r
。 O B_d
我 B-Holder I_d
很 O O_zg
久 O B_n
沒 O I_n
那 O O_x
麼 O O_x
噁 B-Trigger B_ns
心 I-Trigger I_ns
了 O O_x
! O B_m
! O I_m
真 O B_t
的 O I_t
畫 O I_t
的 O B_n
太 O I_n
黑 O O_ng
了 O B_d
~ O I_d
不 O O_v
然 O O_x
還 O O_x
蠻 O O_x
像 O O_d
的 O O_x

不 O O_x
行 O O_ul
啦 O O_x
， O O_x
太 B-Degree O_x
萌 B-Trigger O_r
了 O B_m
我 B-Holder I_m
好 B-Degree O_d
喜 B-Trigger O_r
欢 I-Trigger O_nr
考 B-sent_Entity O_zg
拉 I-sent_Entity O_n
啊 O O_ul
。 O O_x
太 O O_x
萌 O B_d
了 O I_d
。 O O_v
。 O O_uj
。 O O_d

哎 O O_ul
哟 O O_x
， O B_c
这 O I_c
也 O O_d
太 B-Degree O_d
可 B-Trigger O_v
爱 I-Trigger O_uj
了 O O_x
。 O B_v
。 O I_v
你 B-Cause O_y
老 I-Cause O_x
年 I-Cause O_d
“ I-Cause O_v
迪 I-Cause O_ul
斯 I-Cause O_r
科 I-Cause O_a
” I-Cause B_v
跳 I-Cause I_v
的 I-Cause B_nrt
好 I-Cause I_nrt
欢 I-Cause O_zg
脱 I-Cause O_x
~ O O_d
~ O O_v
~ O O_ul
~ O O_x
我 B-Holder O_x
喜 B-Trigger O_x
欢 I-Trigger O_x
啊 O B_e
~ O I_e
~ O O_x
~ O O_r

这 O O_d
个 O B_v
带 B-Trigger I_v
劲 I-Trigger O_ul
， O O_x
而 O O_x
且 O O_r
还 O B_t
是 O I_t
从 O O_x
台 O B_nr
湾 O I_nr
同 O I_nr
胞 O O_x
口 O O_v
中 O O_uj
唱 O O_a
出 O B_v
的 O I_v
时 O O_x
候 O O_x
， O O_x
真 O O_x
的 O O_r
很 O B_v
有 O I_v
种 O O_zg
！ O O_x
被 B-sent_Entity O_x
日 I-sent_Entity O_x
本 I-sent_Entity O_x
人 I-sent_Entity B_r
封 I-sent_Entity I_r
杀 I-sent_Entity B_v
的 I-sent_Entity I_v
M I-sent_Entity O_x
V I-sent_Entity B_c
！ O I_c
我 O B_c
会 O I_c
留 O O_p
给 O B_n
下 O I_n
一 O I_n
代 O I_n
看 O B_s
的 O I_s
M O B_v
V O I_v
！ O O_uj

挖 O I_n
哈 O O_x
， O B_d
超 B-Degree I_d
赞 B-Trigger O_zg
的 O B_r
， O I_r
h O O_x
k O O_p
最 O B_ns
值 O I_ns
得 O O_n
怀 O B_v
念 O I_v
的 O O_uj
之 O B_eng
一 O I_eng
好 O O_x
谗 O B_n
: O I_n
几 O B_v
时 O I_v
开 O B_t
来 O I_t
上 O I_t
海 O O_v
啊 O O_uj
？ O B_eng
真 O I_eng
的 O O_x
好 O O_x
好 O O_v
味 O O_j
！ O O_x
: O B_v
感 O I_v
謝 O O_uj
您 O O_x
的 O B_eng
支 O I_eng
持 O O_d
！ O B_v
传 O I_v
说 O B_v
中 O I_v
的 O O_uj
桥 O B_r
底 O I_r
辣 O O_a
蟹 O O_vg

迷 B-Cause B_d
糊 I-Cause I_d
中 I-Cause B_v
被 I-Cause I_v
祝 I-Cause B_ns
福 I-Cause I_ns
短 I-Cause O_zg
信 I-Cause O_x
费 I-Cause B_d
给 I-Cause I_d
叫 I-Cause B_d
醒 I-Cause I_d
了 I-Cause O_n
- O O_x
- O O_x
- O B_v
虽 O I_v
然 O O_r
还 O O_uj
没 O B_v
睡 O I_v
醒 O O_x
， O B_n
哎 O I_n
呀 O O_f
， O O_uj
但 O B_s
还 O I_s
是 O B_n
蛮 B-Degree I_n
开 B-Trigger O_x
心 I-Trigger B_a
的 O I_a
！ O O_f
可 B-Trigger O_p
惜 I-Trigger B_nr
的 O I_nr
是 O B_n
发 B-Cause I_n
给 I-Cause O_v
她 I-Cause O_p
， I-Cause B_v
就 I-Cause I_v
是 I-Cause O_ul
老 I-Cause O_x
是 I-Cause O_x
不 I-Cause O_x
回 I-Cause B_c
， O I_c
有 O O_d
点 O O_v
郁 O B_v
闷 O I_v
！ O O_x

快 O I_e
了 O O_x
快 O O_c
了 O B_c
， O I_c
真 O O_d
是 O B_v
宅 B-sent_Entity I_v
着 I-sent_Entity O_uj
最 B-Degree O_x
d O B_v
。 O I_v
广 B-sent_Entity O_uj
州 I-sent_Entity O_v
好 O B_vn
快 O I_vn
就 O O_r
“ B-Trigger O_x
解 I-Trigger B_d
放 I-Trigger I_d
” I-Trigger O_a
啦 I-Trigger O_v
~ O O_d
同 O O_v
事 O O_x
朋 O B_n
友 O I_n
拍 O B_a
到 O I_a
的 O O_x
今 O O_x
早 O O_a
地 O O_ul
铁 O O_a
天 O O_ul
河 O O_x
客 O B_d
运 O I_d
站 O O_ng
入 O O_uz
口 O O_a
， O O_eng
此 B-sent_Entity O_x
图 I-sent_Entity B_ns
震 B-Trigger I_ns
惊 I-Trigger O_a
啊 I-Trigger O_a
！ O O_d

嗷 B-Trigger B_v
嗷 I-Trigger I_v
~ O O_x
~ O O_y
~ O O_x
~ O B_n
~ O I_n
期 O B_n
待 O I_n
明 O B_v
天 O I_v
的 O O_uj
到 O B_t
来 O I_t
啊 O B_n
我 O I_n
的 O B_ns
心 B-Property I_ns
情 I-Property B_n
此 O I_n
刻 O I_n
无 O B_ns
比 O I_ns
的 O O_x
激 B-Trigger O_r
动 I-Trigger O_n
谢 O B_v
谢 O I_v
您 O O_zg
尽 O O_x
请 O O_x
期 O B_o
待 O I_o
， O O_x
明 O O_x
天 O O_x
下 O O_x
午 O O_x
5 O B_v
点 O I_v
， O B_t
韩 O I_t
庚 O O_uj
演 O B_d
唱 O I_d
会 O O_y
发 O O_r
布 O O_uj
。 O B_n

我 B-Holder B_r
觉 O I_r
得 O B_v
这 B-sent_Entity I_v
个 I-sent_Entity O_uj
孩 I-sent_Entity B_a
子 I-sent_Entity I_a
是 O B_nr
最 B-Degree I_nr
真 B-Trigger I_nr
实 I-Trigger O_v
的 O O_v
， O B_v
只 O I_v
有 O O_x
他 O B_t
才 O I_t
理 O B_t
解 O I_t
了 O O_m
这 O O_m
题 O O_x
目 O B_nr
的 O I_nr
意 O B_n
思 O I_n
。 O I_n
题 O B_v
目 O I_v
又 O O_x
不 O O_x
是 O O_r
写 O B_v
出 O I_v
意 O B_r
思 O I_r
相 O B_n
反 O I_n
的 O O_v
字 O O_d
。 O B_d
天 B-Property I_d
真 I-Property O_uj
的 I-Property O_x
小 I-Property B_c
朋 I-Property I_c
友 I-Property O_r
. O O_d
. O B_v
. O I_v
. O O_ul
. O O_r
. O B_n
. O I_n
. O O_uj

坚 O I_n
定 O O_x
的 O B_n
离 O I_n
开 O O_d
了 O B_c
熟 O I_c
悉 O B_v
的 O I_v
城 O B_n
市 O I_n
. O B_v
. O I_v
. O O_uj
什 B-sent_Entity O_n
么 I-sent_Entity O_x
都 O O_q
不 B-Degree B_d
怕 B-Trigger I_d
， O B_n
只 O I_n
有 O I_n
不 O B_m
能 O I_m
陪 O I_m
在 O I_m
你 O I_m
身 O I_m
边 O I_m
是 O I_m
最 B-Degree O_x
大 I-Degree B_a
的 I-Degree I_a
遗 B-Trigger O_uj
憾 I-Trigger B_v
。 O I_v
妈 O O_ul
妈 O B_v
， O I_v
我 B-Holder O_uj
爱 B-Trigger B_ns
你 B-sent_Entity I_ns
不 O B_m
许 O I_m
想 O I_m
我 O B_r
~ O I_r
~ O O_d

哈 B-Trigger I_c
哈 I-Trigger O_x
哈 I-Trigger B_c
！ O I_c
好 O B_v
萌 O I_v
啊 O O_v
！ O O_p
这 O O_r
是 O B_s
我 B-Holder I_s
最 O O_v
近 O B_a
最 B-Degree I_a
喜 B-Trigger O_uj
欢 I-Trigger B_a
的 O I_a
照 B-sent_Entity O_x
片 I-sent_Entity B_n
， O I_n
是 O O_x
同 O B_l
事 O I_l
用 O I_l
手 O B_d
机 O I_d
拍 O O_v
的 O O_r
， O O_x
我 O O_x
惊 O O_x
讶 O B_o
地 O I_o
发 O I_o
现 O O_x
我 O O_a
竟 O O_v
然 O O_y
有 O O_x
这 O O_r
样 O O_v
幼 O O_r
稚 O B_f
的 O I_f
表 O O_d
情 O B_v
哈 B-Trigger I_v
哈 I-Trigger O_uj

今 B-Cause I_n
天 I-Cause O_x
是 I-Cause O_v
我 I-Cause B_n
最 I-Cause I_n
爱 I-Cause O_p
的 I-Cause B_n
妈 I-Cause I_n
妈 I-Cause O_v
生 I-Cause O_uj
日 I-Cause O_x
， O O_r
祝 B-Trigger B_a
妈 B-sent_Entity I_a
妈 I-sent_Entity O_uv
生 I-sent_Entity B_v
日 I-sent_Entity I_v
快 I-sent_Entity O_r
乐 I-sent_Entity B_d
， I-sent_Entity I_d
身 I-sent_Entity O_v
体 I-sent_Entity B_r
健 I-sent_Entity I_r
康 I-sent_Entity B_a
， I-sent_Entity I_a
开 I-sent_Entity O_uj
心 I-sent_Entity B_n
长 I-sent_Entity I_n
寿 I-sent_Entity B_o
！ I-sent_Entity I_o
！ I-sent_Entity O_x
！ I-sent_Entity B_t
我 B-Holder I_t
爱 B-Trigger O_v
你 I-Trigger O_r
， I-Trigger B_a
爱 I-Trigger I_a
你 I-Trigger O_uj
， I-Trigger B_n
爱 I-Trigger I_n
你 I-Trigger B_t
！ O I_t
！ O O_x
！ O O_v
亲 O B_n
一 O I_n
个 O B_l
， O I_l
妈 O I_l
妈 O I_l

真 O B_l
的 O I_l
會 O I_l
有 O I_l
奇 O O_x
蹟 O B_v
出 O I_v
現 O B_ns
嗎 O I_ns
？ O O_x
哈 B-Trigger O_x
哈 I-Trigger O_x
哈 I-Trigger B_l
同 O I_l
求 O I_l
~ O O_x
· O O_v
听 O O_r
说 O O_x
在 O O_v
围 O O_r
脖 O O_x
上 O O_x
这 O O_x
张 O O_v
图 O B_m
， O I_m
会 O O_x
引 O B_n
得 O I_n
更 O O_x
多 O B_d
的 O I_d
人 O O_v
关 O O_v
注 O O_nr
， O O_zg
不 O O_v
信 O O_tg
你 O O_y
试 O O_x
试 O B_o
。 O I_o

不 B-Trigger B_v
错 I-Trigger I_v
昂 O O_x
。 O O_x
。 O B_v
【 O I_v
人 O O_p
体 O B_n
拼 O I_n
图 O O_f
的 O O_r
最 O O_q
高 O O_n
境 O O_x
界 O O_v
】 O B_v
看 O I_v
看 O B_d
人 O I_d
家 O O_uj
老 O O_n
外 O B_v
玩 O I_v
玩 O O_x
的 O B_v
人 O I_v
体 O O_r
拼 O B_vn
图 O I_vn
， O O_x
实 O O_x
在 O B_a
是 O I_a
太 B-Degree O_nr
帅 B-Trigger O_x
了 O O_x
， O O_x
心 O B_n
情 O I_n
不 O B_v
好 O I_v
的 O O_uj
话 O B_a
， O I_a
我 O B_n
们 O I_n
都 O O_x
可 O B_v
以 O I_v
去 O B_n
玩 O I_n
玩 O B_n
~ O I_n
~ O B_n

不 O O_uj
是 O B_n
一 O I_n
般 O B_v
的 O I_v
M O O_x
A O B_v
N O I_v
哦 O O_v
， O B_n
我 B-Holder I_n
很 B-Degree O_ul
喜 B-Trigger O_x
欢 I-Trigger B_n
听 O I_n
明 O B_d
道 O I_d
说 O B_u
M O I_u
A O O_x
N O B_r
这 O I_r
个 O O_d
词 O B_c
我 O I_c
们 O O_v
的 O B_n
拍 O I_n
摄 O O_x
现 O O_x
场 O O_x
很 O B_c
酷 O I_c
吧 O B_a
？ O I_a
！ O O_uj
明 O B_eng
道 O I_eng
很 O I_eng
M O O_e
A O O_x
N O O_r
吧 O O_d
？ O B_v
！ O I_v
哈 B-Trigger B_v
哈 I-Trigger I_v
哈 I-Trigger O_q

" O B_eng
讨 B-Negation I_eng
厌 I-Negation I_eng
用 O B_r
手 B-sent_Entity I_r
机 I-sent_Entity O_n
上 O B_r
网 O I_r
, O O_uj
太 B-Degree B_v
麻 B-Trigger I_v
烦 I-Trigger B_n
了 O I_n
. O B_a
讨 B-Negation I_a
厌 I-Negation O_y
纯 B-sent_Entity O_x
手 I-sent_Entity O_x
写 I-sent_Entity B_v
智 I-sent_Entity I_v
能 I-sent_Entity O_d
机 I-sent_Entity B_eng
, O I_eng
操 O I_eng
作 O O_y
太 B-Degree O_x
不 B-Negation O_x
方 I-Negation B_o
便 I-Negation I_o
了 O I_o
, O O_x
写 O O_x
几 O B_v
个 O I_v
字 O O_p
老 O B_n
慢 O I_n
老 O B_v
慢 O I_v
的 O O_x
. O O_d
. O B_an
. O I_an
火 B-Trigger O_ul
大 I-Trigger O_m
了 I-Trigger B_v
, O I_v
换 O O_a
手 O B_n
机 O I_n
！ O B_n
！ O I_n
！ O I_n
" O O_x

我 B-Holder I_v
也 O O_d
喜 B-Trigger O_d
欢 I-Trigger B_a
。 O I_a
可 O O_ul
爱 O O_x
的 O O_v
薛 O B_m
喜 O I_m
欢 O O_n
可 O B_a
爱 O I_a
的 O B_a
小 O I_a
孩 O O_uj
。 O B_m
。 O I_m
。 O I_m
嘿 O B_a
嘿 O I_a
他 O O_ul
貌 O O_x
似 O O_nz
很 O B_n
喜 O I_n
欢 O O_x
小 O O_x
孩 O O_x
子 O O_x
哦 O O_x
、 O O_r
、 O O_d
、 O B_v
快 O I_v
点 O O_x
结 O B_v
婚 O I_v
去 O O_uj
！ O O_nr
哈 O B_v
哈 O I_v
谁 O B_v
家 O I_v
的 O O_uj
孩 O B_n
子 O I_n
？ O O_x
俺 O O_x
领 O O_x
回 O B_o
家 O I_o
喽 O O_r
~ O B_v

刘 O O_zg
若 O B_v
英 O I_v
的 O B_n
海 O I_n
报 O I_n
我 O O_zg
给 O O_x
您 O O_x
问 O O_x
了 O B_d
， O I_d
很 B-Degree B_v
可 B-Negation I_v
惜 I-Negation O_v
， O O_x
已 B-Cause B_o
经 I-Cause I_o
没 I-Cause B_r
有 I-Cause I_r
了 I-Cause O_uj
， O B_n
下 O I_n
次 O O_x
有 O O_r
机 O O_n
会 O B_n
的 O I_n
吧 O O_zg
希 O O_x
望 O O_x
我 O B_nr
能 O I_nr
中 O I_nr
奖 O O_uj
哦 O B_n
不 O I_n
过 O O_r
这 O O_p
种 O O_r
机 O O_v
会 O O_ul
一 O O_x
般 O O_zg
不 O B_v
会 O I_v
眷 O O_x
顾 O B_d
我 O I_d

呵 B-Trigger I_v
呵 I-Trigger O_ul
· O O_x
~ O B_t
~ O I_t
招 O O_v
牌 O B_n
表 O I_n
情 O O_uj
~ O O_y
~ O B_v
~ O I_v
不 O O_r
知 O O_v
名 O B_nz
的 O I_nz
表 O O_zg
情 O B_c
· O I_c
· O B_r
證 O I_r
明 O B_n
文 O I_n
科 O B_a
真 O I_a
的 O B_v
很 O I_v
差 O B_v
· O I_v
· O O_r
都 O O_x
找 O B_v
不 O I_v
形 O O_x
容 O O_x
詞 O O_x
的 O B_v
· O I_v
· O B_n
- O I_n
李 O O_x
弘 O O_x
基 O O_x

对 O B_v
说 O I_v
： O O_uj
我 O B_n
以 O I_n
前 O O_x
在 O O_x
光 O B_n
线 O I_n
《 O B_nz
娱 O I_nz
乐 O B_d
现 O I_d
场 O O_d
》 O O_a
， O O_x
采 O O_x
访 O O_d
的 O O_v
时 O O_d
候 O B_n
还 O I_n
跟 O O_n
您 O O_uj
碰 O O_x
上 O O_x
过 O O_x
， O B_nr
非 B-Degree I_nr
常 I-Degree I_nr
理 B-Trigger O_x
解 I-Trigger O_p
和 I-Trigger O_v
同 I-Trigger O_x
情 I-Trigger O_r
您 B-sent_Entity B_f
， O I_f
加 B-Trigger O_p
油 I-Trigger B_n
！ O I_n
撑 O O_x
住 O B_vn
了 O I_vn
！ O B_n
坚 O I_n
决 O O_x
不 O O_x
放 O B_v
过 O I_v
他 O O_uj
们 O B_n
！ O I_n

有 O O_p
点 O O_r
像 O B_v
《 O I_v
疯 O O_ug
狂 O O_x
的 O B_d
石 O I_d
头 O B_v
》 O I_v
里 O O_c
面 O B_n
的 O I_n
倒 O O_zg
霉 O O_x
蛋 O B_v
， O I_v
也 O O_x
有 O B_v
点 O I_v
像 O O_ul
记 O O_x
不 O B_ad
清 O I_ad
名 O B_l
字 O I_l
的 O I_l
国 O B_r
外 O I_r
喜 O O_x
剧 O O_x
片 O B_v
， O I_v
不 O I_v
过 O O_x
这 B-sent_Entity B_a
喜 I-sent_Entity I_a
剧 I-sent_Entity O_uj
有 B-Degree B_n
点 I-Degree I_n
苦 B-Trigger O_x
涩 I-Trigger B_f
。 O I_f
真 O O_uj
是 O B_n
笨 O I_n
贼 O I_n
一 O O_x
箩 O O_d
筐 O B_v
啊 O I_v

昨 O B_l
天 O I_l
答 O I_l
应 O B_n
的 O I_n
脑 O O_uj
残 O B_s
第 O I_s
二 O B_n
波 O I_n
。 O I_n
。 O O_x
。 O B_c
希 O I_c
望 O O_r
各 O B_n
位 O I_n
心 O B_n
情 O I_n
好 O B_a
！ O I_a
！ O O_x
！ O B_d
总 O I_d
之 O B_n
我 B-Holder I_n
收 B-Cause B_nr
到 I-Cause I_nr
生 I-Cause I_nr
日 I-Cause O_zg
礼 I-Cause O_x
物 I-Cause B_t
很 B-Degree I_t
开 B-Trigger B_v
心 I-Trigger I_v
！ O O_uj
哈 B-Trigger O_n
哈 I-Trigger O_a
哈 I-Trigger B_m
~ O I_m

回 O O_x
复 O O_x
一 B-Cause O_x
般 I-Cause B_v
吧 I-Cause I_v
突 I-Cause B_r
然 I-Cause I_r
不 I-Cause B_n
想 I-Cause I_n
考 I-Cause O_a
研 I-Cause O_x
了 I-Cause O_x
， O O_x
所 O B_c
以 O I_c
不 B-sent_Entity O_r
太 I-sent_Entity B_v
快 I-sent_Entity I_v
乐 I-sent_Entity B_l
。 O I_l
， O I_l
假 O I_l
期 O O_zg
快 O B_v
乐 O I_v
睡 O O_x
觉 O B_o
时 O I_o
把 O I_o
胳 O O_x
膊 O O_x
放 O B_v
外 O I_v
面 O B_a
有 O I_a
点 O O_y
凉 O B_ad
， O I_ad
放 O B_v
被 O I_v
窝 O B_vn
里 O I_vn
有 O O_ul
点 O O_x
热 O B_c
。 O I_c
睡 O O_d
觉 O O_d
， O B_a
明 O I_a
儿 O O_x
出 O O_x
去 O B_t
玩 O I_t
。 O B_a

太 B-Degree B_n
给 B-Trigger I_n
力 I-Trigger I_n
了 O O_p
R O B_n
E O I_n
8 O O_v
7 O B_f
V O I_f
5 O B_n
！ O I_n
汤 O O_v
汤 O O_x
V O O_v
5 O B_n
8 O I_n
7 O O_f
！ O B_n
刚 O I_n
刚 O O_n
复 O O_x
习 O B_v
了 O I_v
一 O O_x
遍 O B_t
大 O I_t
腕 O B_n
， O I_n
于 O I_n
是 O O_x
脑 O O_x
抽 O O_d
了 O B_v
… O I_v
… O O_ul
其 O B_eng
实 O I_eng
， O I_eng
我 O I_eng
是 O I_eng
真 O I_eng
的 O O_x
爱 O B_nr
黑 O I_nr
黑 O B_eng
啊 O I_eng
（ O I_eng
掩 O I_eng
面 O O_x
） O B_d

这 O B_v
猫 O I_v
太 O O_ul
胖 O B_m
， O I_m
该 O B_n
减 O I_n
肥 O O_x
了 O B_c
太 B-Degree I_c
美 B-Trigger O_n
了 I-Trigger O_v
！ O O_ul
！ O O_x
！ O O_x
！ O B_d
！ O I_d
我 B-Holder O_x
就 O O_r
是 O O_v
喜 B-Trigger B_d
欢 I-Trigger I_d
这 O O_v
样 O B_z
子 O I_z
！ O O_zg
！ O O_x
！ O B_n
真 B-Degree I_n
的 I-Degree O_x
超 I-Degree O_x
喜 B-Trigger O_r
欢 I-Trigger O_n
！ O B_a
！ O I_a
真 B-Degree O_x
喜 B-Trigger O_r
感 I-Trigger B_v
。 O I_v
太 B-Degree O_ul
美 B-Trigger B_a
了 I-Trigger I_a
围 O O_ul
脖 O O_x
控 O O_x
的 O O_x
猫 O O_x
猫 O O_x

收 O B_d
藏 O I_d
了 O B_v
世 O I_v
界 O O_r
上 O B_n
9 O I_n
9 O O_x
% O O_x
的 O O_x
人 O B_d
都 O I_d
不 O O_v
会 O B_v
的 O I_v
动 O O_x
作 O O_x
！ O O_d
: O B_n
强 O I_n
！ O O_x
据 O B_a
说 O I_a
世 B-Cause O_ul
界 I-Cause B_n
上 I-Cause I_n
9 I-Cause O_v
9 I-Cause O_uj
% I-Cause B_n
的 I-Cause I_n
人 I-Cause O_x
都 I-Cause B_v
不 I-Cause I_v
会 I-Cause O_ul
的 I-Cause B_n
动 I-Cause I_n
作 I-Cause O_ns
！ I-Cause B_m
越 I-Cause I_m
到 I-Cause O_x
后 I-Cause O_uj
面 I-Cause O_n
越 I-Cause O_d
抓 I-Cause B_v
狂 I-Cause I_v
， O O_uj
我 B-Trigger B_n
受 I-Trigger I_n
不 I-Trigger O_x
了 I-Trigger O_x
了 I-Trigger O_a
… O O_x
… O B_v

今 B-sent_Entity B_n
天 I-sent_Entity I_n
的 I-sent_Entity O_ns
报 I-sent_Entity B_m
道 I-sent_Entity I_m
很 B-Degree O_x
成 B-Trigger O_uj
功 I-Trigger O_n
， O O_d
状 B-Property B_v
态 I-Property I_v
那 B-Degree O_uj
是 I-Degree B_n
相 I-Degree I_n
当 I-Degree O_x
地 I-Degree O_d
好 B-Trigger O_v
！ O B_f
今 O I_f
天 O O_d
上 O B_v
午 O I_v
报 O O_x
道 O O_r
亚 O B_l
运 O I_l
会 O I_l
火 O O_ul
炬 O O_x
传 O O_x
递 O O_x
~ O B_t
兴 O I_t
奋 O O_uj
… O B_v
… O I_v
紧 O O_zg
张 O B_a
~ O I_a
~ O O_x
早 O B_n
安 O I_n
围 O O_r
脖 O O_v
！ O B_d

有 O B_n
没 O I_n
有 O O_x
喜 O B_nr
欢 O I_nr
C O I_nr
F O I_nr
里 O B_v
军 O I_v
事 O B_j
基 O I_j
地 O I_j
这 O B_n
个 O I_n
地 O B_v
形 O I_v
的 O O_x
？ O B_v
？ O I_v
、 O O_x
我 B-Holder O_x
很 B-Degree B_a
喜 B-Trigger I_a
欢 I-Trigger O_x
打 B-sent_Entity O_x
这 I-sent_Entity B_n
个 I-sent_Entity I_n
~ O B_n
~ O I_n
~ O O_x
打 O O_x
C O B_v
F O I_v
打 O I_v
的 O B_v
手 O I_v
腕 O B_eng
都 O I_eng
破 O O_f
叻 O B_n
~ O I_n
~ O I_n
~ O I_n

井 O I_r
爷 O B_n
， O I_n
以 O O_uj
前 O O_x
比 O O_x
赛 O O_x
的 O O_r
时 O O_d
候 O B_v
就 O I_v
喜 O O_v
欢 O B_r
这 O I_r
造 O O_x
型 O O_x
然 O O_x
然 O O_v
简 O B_eng
直 O I_eng
美 O O_v
翻 O O_uj
了 O B_n
- O I_n
- O O_d
井 O O_v
爷 O O_g
牛 O O_x
的 O O_x
！ O O_x
井 B-Trigger O_x
哥 I-Trigger B_nr
帅 I-Trigger I_nr
气 I-Trigger O_x
！ O B_f
阿 O I_f
拉 O B_vn
柏 O I_vn
然 O O_uj
完 O B_n
胜 O I_n
红 O O_d
衣 O B_v
裳 O I_v
神 O O_r
马 O B_n
的 O I_n
让 O B_c
人 O I_c
压 O B_d
力 O I_d
太 O O_j
大 O O_v
> O O_ul
< O O_x

喵 O B_nr
这 B-Degree I_nr
也 I-Degree O_n
太 I-Degree O_uj
可 B-Trigger O_x
爱 I-Trigger B_ns
了 O I_ns
一 O B_n
点 O I_n
吧 O O_x
！ O B_nrt
忧 B-sent_Entity I_nrt
郁 I-sent_Entity B_nr
王 I-sent_Entity I_nr
子 I-sent_Entity B_v
！ O I_v
哇 O B_n
. O I_n
. O I_n
. O B_n
太 O I_n
有 O O_uj
个 O O_v
性 O O_n
了 O B_n
吧 O I_n
！ O O_d
忧 O O_a
郁 O O_x
得 O O_x
一 O O_x
塌 O O_o
糊 O O_r
涂 O O_d
！ O O_d
！ O B_v
史 O I_v
上 O O_ul
最 O B_m
忧 O I_m
郁 O O_y
滴 O O_x
猫 O B_a
咪 O I_a
！ O B_nr
让 O I_nr
人 O O_x
喜 B-Trigger O_y
欢 I-Trigger B_m
得 O I_m
爱 B-Degree I_m
不 I-Degree O_d
释 I-Degree O_v
手 I-Degree B_n
。 O I_n

在 O O_y
北 O O_x
京 O B_a
的 O I_a
第 O O_ud
一 O B_i
个 O I_i
生 B-Trigger I_i
日 I-Trigger I_i
快 I-Trigger O_x
乐 I-Trigger O_x
哈 O O_ng
祝 O O_f
你 O O_d
越 O B_a
来 O I_a
越 O O_v
帅 O B_n
心 O I_n
想 O O_x
事 O O_v
成 O O_n

哈 B-Trigger I_v
哈 I-Trigger O_ud
我 B-Holder B_i
也 B-Degree I_i
爱 B-Trigger I_i
L B-sent_Entity I_i
V I-sent_Entity O_x
小 B-sent_Entity O_x
亮 I-sent_Entity O_p
也 B-Degree B_ns
很 I-Degree I_ns
棒 B-Trigger O_uj
两 O B_m
个 O I_m
我 B-Holder I_m
最 B-Degree B_l
喜 B-Trigger I_l
欢 I-Trigger I_l
和 O I_l
欣 B-Trigger B_nrt
赏 I-Trigger I_nrt
的 O O_r
艺 B-sent_Entity B_d
人 I-sent_Entity I_d
的 I-sent_Entity I_d
合 I-sent_Entity O_nr
作 I-sent_Entity B_i
~ O I_i
必 B-Trigger I_i
须 I-Trigger I_i
超 I-Trigger O_x
级 I-Trigger B_o
顶 B-Trigger I_o
啊 I-Trigger O_r
！ O O_d
！ O O_v
爱 B-Trigger B_eng
你 B-Trigger I_eng
们 I-Trigger B_nr
~ O I_nr
柴 O O_d
米 O B_a
油 O I_a
鹽 O B_m
醬 O I_m
醋 O O_r
茶 O O_d
~ O B_v

这 O O_c
人 O B_v
是 O I_v
在 O O_uj
找 O B_n
抽 O I_n
哦 O O_uj
我 O B_vn
极 O I_vn
度 O O_x
厌 O B_d
恶 O I_d
恶 O B_b
作 O I_b
剧 O O_v
的 O O_y
人 O O_x
， O O_x
厌 O O_v
恶 O B_r
我 B-Holder I_r
痛 O O_x
恨 O B_nr
哈 O I_nr
哈 O B_n
， O I_n
太 O O_n
搞 O O_n
了 O O_n
， O O_x
特 O O_x
别 O B_r
是 O I_r
最 O O_v
后 O O_p
一 O O_v
个 O O_v
。 O O_e
不 O O_r
知 O B_d
道 O I_d
你 O B_v
怎 O I_v
么 O B_n
看 O I_n
， O I_n
很 B-Degree O_uj
就 O O_n
是 O O_x
喜 B-Trigger B_v
欢 I-Trigger I_v
贱 B-sent_Entity O_x
贱 I-sent_Entity B_v
的 I-sent_Entity I_v
人 I-sent_Entity B_o

哇 O O_x
噻 O O_d
， O O_v
这 O O_ul
张 O O_x
好 O B_d
！ O I_d
我 B-Holder O_v
也 B-Holder B_f
喜 B-Trigger I_f
欢 I-Trigger B_m
非 B-sent_Entity I_m
常 I-sent_Entity O_x
特 I-sent_Entity O_d
别 I-sent_Entity B_v
的 I-sent_Entity I_v
她 I-sent_Entity O_r
我 B-Holder B_r
很 B-Degree I_r
喜 B-Trigger O_v
欢 I-Trigger O_x
她 B-sent_Entity O_r
， O B_d
非 B-Degree I_d
常 I-Degree O_zg
喜 B-Trigger B_v
欢 I-Trigger I_v
。 O O_a
。 O O_a
。 O O_uj
因 B-Cause O_n
为 I-Cause O_x
声 I-Cause B_l
音 I-Cause I_l
很 I-Cause O_x
特 I-Cause O_r
别 I-Cause O_q
， I-Cause O_a
现 I-Cause O_x
在 I-Cause O_r
造 I-Cause O_d
型 I-Cause B_v
也 I-Cause I_v
很 I-Cause B_d
特 I-Cause I_d
别 I-Cause B_d
。 I-Cause I_d
。 I-Cause O_uj

太 B-Degree O_r
喜 B-Trigger O_d
欢 I-Trigger B_v
它 B-sent_Entity I_v
了 O O_r
。 O O_x
。 O B_d
。 O I_d
长 O B_v
颈 O I_v
鹿 O O_x
但 O O_x
丁 O O_x
又 O B_c
来 O I_c
了 O B_n

我 B-Holder O_zg
恨 B-Negation B_d
南 B-Trigger I_d
都 I-Trigger O_x
， O B_t
但 O I_t
不 B-Trigger B_n
恨 I-Trigger I_n
许 B-sent_Entity O_d
庆 I-sent_Entity O_d
亮 I-sent_Entity B_d
！ O I_d
俺 O O_x
宣 O O_x
布 O O_x
俺 B-Holder O_d
恨 B-Negation B_v
卢 B-sent_Entity I_v
老 I-sent_Entity O_r
。 O O_ul
俺 B-Holder O_x
也 O O_x
高 B-Trigger O_x
兴 I-Trigger B_n
， O I_n
中 O I_n
强 O B_nr
兄 O I_nr
， O O_d
恨 O O_v
吧 O O_ul
！ O O_x
春 O O_r
哥 O O_v
我 B-Holder B_ns
恨 B-Negation I_ns
你 B-sent_Entity O_x
！ O O_c
荷 B-Cause O_d
兰 I-Cause O_v
赢 I-Cause B_nr
了 I-Cause I_nr
， O I_nr
高 B-Trigger O_x
兴 I-Trigger O_r
， O B_v
比 O I_v
中 O O_r
国 O O_v
队 O B_nr
赢 O I_nr
还 O O_x
高 O O_r
兴 O O_d

新 O I_b
专 O O_x
辑 O B_b
里 O I_b
面 O O_n
我 B-Holder O_x
最 B-Degree O_v
喜 B-Trigger O_y
欢 I-Trigger O_x
这 B-sent_Entity B_n
首 I-sent_Entity I_n
~ O O_r
【 O O_v
猴 O O_r
姆 O O_x
独 O B_ns
家 O I_ns
】 O O_v
王 O O_ul
力 O O_x
宏 O B_b
与 O I_b
阿 O O_x
信 O O_p
再 O B_nt
度 O I_nt
合 O I_nt
作 O O_v
新 O O_d
单 O B_b
《 O I_b
伯 O O_x
牙 O B_l
绝 O I_l
弦 O I_l
》 O B_f
官 O I_f
方 O O_r
高 O O_d
清 O B_v
m O I_v
v O O_r
大 O O_m
首 O O_x
播 O O_x

曹 O I_nz
操 O B_n
、 O I_n
诸 O O_x
葛 O B_nr
亮 O I_nr
、 O I_nr
赵 O O_p
云 O B_nr
最 B-Degree I_nr
喜 B-Trigger B_d
欢 I-Trigger I_d
哪 B-sent_Entity B_vn
一 I-sent_Entity I_vn
个 I-sent_Entity O_a

恭 B-Trigger O_x
喜 I-Trigger B_ns
恭 I-Trigger I_ns
喜 I-Trigger B_n
~ O I_n
~ O O_x
~ O B_n
收 B-Cause I_n
到 I-Cause B_nr
了 I-Cause I_nr
活 I-Cause B_eng
动 I-Cause I_eng
的 I-Cause O_a
奖 I-Cause B_vn
品 I-Cause I_vn
车 I-Cause O_x
模 I-Cause B_nr
， I-Cause I_nr
做 I-Cause O_x
工 I-Cause B_nr
精 I-Cause I_nr
细 I-Cause I_nr
， I-Cause O_x
车 I-Cause B_nr
门 I-Cause I_nr
、 I-Cause O_d
引 I-Cause B_v
擎 I-Cause I_v
盖 I-Cause O_r
、 I-Cause B_m
后 I-Cause I_m
备 I-Cause O_x
箱 I-Cause B_a
都 I-Cause I_a
可 I-Cause B_a
以 I-Cause I_a
打 I-Cause O_x
开 I-Cause O_x
。 O O_x
非 B-Degree B_v
常 I-Degree I_v
喜 B-Trigger O_ul
欢 I-Trigger B_vn
！ O I_vn
感 O O_uj
谢 O B_n
V O I_n
I O B_n
O O I_n
S O O_x
威 O B_v
驰 O I_v
！ O B_a

图 O O_x
很 B-Degree B_n
美 B-Trigger I_n
啊 O O_x
· O B_n
· O I_n
· O I_n
· O O_x
转 O B_n
了 O I_n
· O I_n
· O O_d
看 O B_c
着 O I_c
它 O B_v
心 O I_v
情 O O_x
立 O B_d
刻 O I_d
就 O B_v
会 O I_v
很 O O_x
好 O B_v
啊 O I_v
· O B_eng
· O I_eng
· O I_eng
· O I_eng
谢 O O_nr
谢 O O_vg
啊 O O_x
· O O_x
· O O_n
· O B_a
翰 O I_a
哥 O O_y
天 O O_x
地 O O_x
间 O O_x
… O O_x
一 O O_v
线 O O_ul
隔 O O_x
！ O O_x
人 O B_v
与 O I_v
人 O O_r
之 O B_n
间 O I_n
… O B_d
岂 O I_d
止 O O_d
如 O O_v
此 O O_d
！ O O_a

我 O O_x
想 O O_x
玩 O O_x
杀 O O_x
人 O B_nr
游 O I_nr
戏 O O_zg
三 O O_x
国 O O_x
杀 O O_x
真 O B_nz
的 O I_nz
可 O B_n
晕 O I_n
， O I_n
只 O O_x
玩 O B_m
了 O I_m
一 O O_v
局 O O_x
， O O_n
才 O O_p
明 O O_n
白 O B_f
啥 O I_f
叫 O O_x
云 O B_v
里 O I_v
雾 O B_c
里 O I_c
， O O_x
更 B-Cause O_x
h I-Cause O_r
i I-Cause O_v
g I-Cause O_v
h I-Cause B_n
的 I-Cause I_n
是 I-Cause B_n
我 I-Cause I_n
居 I-Cause B_ns
然 I-Cause I_ns
赢 I-Cause O_v
了 I-Cause B_d
。 O I_d
哦 B-Trigger B_v
耶 I-Trigger I_v
！ O O_x

你 O O_v
真 O O_ul
的 O B_m
超 O I_m
级 O O_x
敢 O O_d
问 O B_nr
啊 O I_nr
。 O O_r
。 O O_v
。 O B_ns
不 O I_ns
过 O I_ns
感 O I_ns
觉 O O_x
真 O O_d
实 O B_eng
很 O I_eng
多 O I_eng
， O I_eng
看 O O_uj
着 O O_v
很 O O_r
顺 O B_d
很 B-Degree I_d
舒 B-Trigger O_v
服 I-Trigger O_ul
~ O O_x
的 O O_e
女 O O_nr
代 O O_x
表 O O_x
来 O O_r
踢 O B_d
馆 O I_d
！ O B_b
谁 O I_b
说 O O_v
我 O O_v
们 O O_y
文 O O_x
艺 O O_x
范 O O_x
儿 O B_c
的 O I_c
不 O B_n
能 O I_n
赚 O B_d
钱 O I_d
～ O B_m

" O I_v
死 O O_x
t O O_x
b O O_x
" O O_m
" O O_r
h B-Trigger O_v
a I-Trigger B_d
p I-Trigger I_d
p I-Trigger O_y
y I-Trigger O_x
b I-Trigger B_r
i I-Trigger I_r
r I-Trigger B_c
t I-Trigger I_c
h I-Trigger O_a
d I-Trigger B_r
a I-Trigger I_r
y I-Trigger O_a
! O O_x
! O B_n
希 B-Trigger I_n
望 I-Trigger O_f
你 B-sent_Entity O_d
早 I-sent_Entity B_b
點 I-sent_Entity I_b
生 I-sent_Entity O_uj
性 I-sent_Entity B_n
吧 O I_n
! O O_x
! O O_x
! O O_x
你 O O_x
已 O O_v
經 O B_eng
很 O I_eng
老 O O_x
了 O O_x
! O B_eng
! O I_eng
! O I_eng
" O I_eng

好 B-Degree I_eng
得 B-Trigger I_eng
意 I-Trigger I_eng
啊 O I_eng
太 B-Degree I_eng
可 B-Trigger I_eng
爱 I-Trigger I_eng
了 O I_eng
这 B-sent_Entity O_x
两 I-sent_Entity O_x
个 I-sent_Entity B_v
哈 B-Trigger I_v
哈 I-Trigger O_r
好 O B_d
嘛 O I_d
… O B_n
… O I_n
把 O O_y
我 O O_x
萌 B-Trigger O_x
到 I-Trigger O_x
死 I-Trigger O_r
去 I-Trigger B_d
活 I-Trigger I_d
来 I-Trigger O_d
， O O_a
神 O O_ul
马 O O_x
青 O O_x
春 O O_x
偶 O O_x
像 O O_x
剧 O O_a
， O B_v
神 O I_v
马 O O_y
妖 O O_d
孽 O B_v
C O I_v
P O O_ul
， O O_r
在 O B_m
我 O I_m
心 O B_o
里 O I_o
都 O O_a
是 O O_y
浮 O O_x
云 O O_x
… O O_p
… O O_r

L O I_v
y O B_l
d O I_l
i O I_l
a O I_l
小 B-Cause O_x
姐 I-Cause B_n
有 I-Cause I_n
看 I-Cause B_n
见 I-Cause I_n
我 I-Cause I_n
的 I-Cause I_n
心 I-Cause O_n
声 I-Cause O_x
呢 I-Cause B_n
， O I_n
很 B-Degree B_n
兴 B-Trigger I_n
奋 I-Trigger B_eng
的 O I_eng
说 O O_x
呵 B-Trigger O_p
呵 I-Trigger O_r
。 O B_s
我 O I_s
的 O O_d
荣 O O_v
幸 O B_n
。 O I_n
关 O O_x
注 O O_x
了 O O_x
很 B-Degree B_eng
喜 B-Trigger I_eng
欢 I-Trigger I_eng
的 O I_eng
L B-sent_Entity I_eng
y I-sent_Entity B_nr
d I-sent_Entity I_nr
i I-sent_Entity O_v
a I-sent_Entity B_v
小 I-sent_Entity I_v
姐 I-sent_Entity O_r
， O O_uj
哈 B-Trigger B_n
哈 I-Trigger I_n

貌 O B_a
似 O I_a
很 O O_ul
多 O O_x
色 O B_i
都 O I_i
涂 O O_x
过 O O_n
。 O O_x
: O O_uj
喜 B-Trigger B_n
欢 I-Trigger I_n
！ O O_x
喜 B-Trigger O_x
欢 I-Trigger O_y
很 B-Property O_x
饱 I-Property B_nr
和 I-Property I_nr
的 O O_p
颜 B-sent_Entity B_nr
色 I-sent_Entity I_nr
！ O I_nr
纯 O O_v
色 O B_ns
的 O I_ns
甲 O O_x
油 O O_x
其 O O_x
实 O O_x
也 O O_x
很 O O_x
美 O O_x
~ O B_v

生 B-Trigger B_m
日 I-Trigger I_m
快 I-Trigger O_ng
乐 I-Trigger O_d
， O B_v
王 B-sent_Entity I_v
小 I-sent_Entity O_x
仙 I-sent_Entity O_x
！ I-sent_Entity B_v
！ I-sent_Entity I_v
！ I-sent_Entity O_x
！ I-sent_Entity B_v
！ I-sent_Entity I_v
！ I-sent_Entity O_zg
！ I-sent_Entity B_a
！ I-sent_Entity I_a
！ I-sent_Entity O_uj
！ I-sent_Entity B_n
！ O I_n
谢 B-Trigger O_x
谢 I-Trigger B_n
大 B-sent_Entity I_n
宝 I-sent_Entity O_uj
的 I-sent_Entity B_n
生 I-sent_Entity I_n
日 I-sent_Entity B_d
礼 I-sent_Entity I_d
物 I-sent_Entity O_d
感 B-Trigger B_a
谢 I-Trigger I_a
你 O O_x
们 O O_x
* O B_l
_ O I_l
* O I_l
最 O I_l
后 O O_x
要 O B_nr
感 B-Trigger I_nr
谢 I-Trigger I_nr
我 B-sent_Entity O_x
伟 I-sent_Entity O_x
大 I-sent_Entity O_x
的 I-sent_Entity O_x
母 I-sent_Entity O_x
亲 I-sent_Entity O_x
共 I-sent_Entity O_x
勉 I-sent_Entity O_x
之 I-sent_Entity O_x
… I-sent_Entity O_x
… I-sent_Entity O_x

你 B-sent_Entity I_nr
们 I-sent_Entity B_nz
大 I-sent_Entity I_nz
家 I-sent_Entity O_uj
都 O B_l
太 B-Degree I_l
调 B-Trigger I_l
皮 I-Trigger I_l
了 I-Trigger B_v
！ O I_v
说 O B_r
真 O I_r
的 O O_x
， O O_x
你 B-sent_Entity O_x
太 B-Degree B_f
调 B-Trigger I_f
皮 I-Trigger O_v
了 I-Trigger B_v
。 O I_v
罪 O O_r
过 O B_a
罪 O I_a
过 O O_uj
说 O B_n
真 O I_n
的 O B_v
， O I_v
能 O O_u
把 O O_x
你 O O_x
头 O O_x
上 O B_r
的 O I_r
松 O B_n
果 O I_n
给 O O_d
我 O O_d
吗 O B_n
？ O I_n
佛 O O_ul
： O O_x
哎 O B_l
， O I_l
你 O I_l
又 O O_x
调 O O_r
皮 O O_d
了 O B_n
。 O I_n

强 O O_x
！ O B_n
！ O I_n
怀 B-Trigger B_n
念 I-Trigger I_n
旧 O B_l
日 O I_l
时 O I_l
光 O O_x
… O O_v
… O O_p
画 O O_r
出 O B_s
来 O I_s
的 O O_uj
大 O B_n
学 O I_n
生 O O_p
活 O O_r
】 O O_y
开 O O_x
始 O O_n
看 O O_x
的 O O_e
乐 O O_x
呵 O O_r
呵 O O_d
的 O B_n
， O I_n
越 B-Trigger O_ul
看 I-Trigger O_x
越 I-Trigger O_x
伤 I-Trigger O_a
感 I-Trigger O_x
， O O_x
怀 O B_v
念 O I_v
我 O B_t
的 O I_t
大 O B_n
学 O I_n
生 O O_x
活 O O_x
！ O O_n
( O B_v
背 O I_v
景 O O_uj
音 O B_n
乐 O I_n
： O B_vn
甩 O I_vn
葱 O O_x
歌 O B_v
) O I_v

哈 O O_uj
， O B_z
这 O I_z
算 O I_z
啥 O O_uj
重 O O_x
口 O O_d
味 O B_v
， O I_v
还 O B_n
有 O I_n
更 O O_x
重 O B_v
的 O I_v
～ O O_r
洋 O O_uj
仔 O B_n
， O I_n
你 O B_vn
真 O I_vn
重 O O_x
口 O O_x
味 O B_n
， O I_n
猫 O I_n
舌 O I_n
头 O O_x
很 O O_v
粗 O O_n
糙 O O_n
的 O O_x
感 O O_x
觉 O O_nr
～ O O_x
我 B-Holder O_r
更 B-Degree O_v
喜 B-Trigger O_r
欢 I-Trigger O_a
被 B-Trigger B_n
狗 I-Trigger I_n
舔 I-Trigger O_x
我 O B_v
就 O I_v
舔 O O_d
舔 O O_a
， O O_uj
保 O O_x
证 O O_ag
不 O O_ng
咬 O O_x

太 O O_d
搞 O O_a
了 O B_n
~ O I_n
~ O O_x
如 O O_n
果 O B_n
客 O I_n
服 O O_zg
真 O B_a
的 O I_a
遇 O O_uj
到 O B_n
这 O I_n
样 O O_x
的 O O_r
人 O O_d
的 O B_v
话 O I_v
估 O O_p
计 O O_n
也 O O_v
会 O O_r
受 O O_d
不 O O_v
住 O O_v
直 O O_x
接 O B_v
挂 O I_v
掉 O O_d
吧 O O_v
~ O O_x
~ O O_d
。 O O_v
【 O O_ul
爆 B-Degree O_x
笑 B-Trigger O_x
】 O B_c
笑 B-Trigger I_c
死 B-Degree B_n
了 I-Degree I_n
. O B_d
这 O I_d
个 O B_v
客 O I_v
服 O B_r
真 O I_r
可 O O_uj
怜 O O_n

祝 O I_u
国 B-Trigger B_v
庆 I-Trigger I_v
快 I-Trigger O_d
乐 I-Trigger O_v
9 O O_v
月 O B_v
3 O I_v
0 O B_ad
日 O I_ad
， O B_v
第 O I_v
6 O O_y
辆 O O_x
比 O O_x
亚 O O_x
迪 O O_x
F O B_v
0 O I_v
尚 O O_x
酷 O O_v
爱 O O_v
国 O O_ul
版 O O_m
汽 O B_r
车 O I_r
中 O B_n
午 O I_n
1 O B_i
点 O I_i
准 O I_i
时 O O_x
开 O O_v
始 O B_t
心 O I_t
动 O B_a
就 O I_a
要 O O_m
行 O O_m
动 O B_m
~ O I_m
！ O O_m
更 O O_x
多 O O_m
活 O O_m
动 O O_m
请 O B_nr
关 O I_nr
注 O I_nr
。 O B_eng

我 O O_nr
都 O B_v
系 O I_v
打 O B_nt
卫 O I_nt
生 O B_n
麻 O I_n
雀 O B_t
架 O I_t
~ O O_m
嘻 O O_m
嘻 O B_v
！ O I_v
嘛 O B_v
~ O I_v
~ O B_n
打 O I_n
雀 O B_d
唔 O I_d
可 O B_vn
以 O I_vn
赌 O O_x
钱 O O_x
葛 O O_d
， O O_m
知 O B_vn
唔 O I_vn
知 O O_v
啊 O B_v
各 O I_v
位 O O_x
！ O O_x
！ O O_r
赌 O O_d
钱 O O_v
伤 O O_v
心 O B_an
又 O I_an
伤 O B_n
身 O I_n
。 O O_q
。 O O_x
。 O B_z
要 O I_z
学 O O_x
我 B-Holder O_y
健 B-Trigger O_x
康 I-Trigger O_x
最 I-Trigger O_v
好 I-Trigger O_ng

还 O B_c
是 O I_c
很 O B_v
胖 O I_v
呢 O O_nr
超 B-Degree O_x
得 B-Trigger O_v
意 I-Trigger O_y
好 O O_v
得 O O_y
意 O B_r
啊 O I_r
· O O_x
～ O O_x
！ O B_v
你 O I_v
以 O B_n
为 O I_n
站 O O_d
着 O B_n
吃 O I_n
饭 O O_x
就 O O_x
能 O O_x
减 O O_v
肥 O O_v
吗 O O_r
？ O B_a
喵 O I_a
了 O B_a
个 O I_a
咪 O O_x
的 O B_c
， O I_c
好 O B_a
可 O I_a
爱 O O_y
。 O O_v
。 O B_v
。 O I_v
吃 O O_a
货 O B_v
一 O I_v
枚 O O_zg
。 O O_x
。 O O_x
。 O O_x
咪 O O_r
了 O B_c
个 O I_c
喵 O O_v
的 O O_uz
～ O B_v

早 O O_d
上 O O_v
听 O B_v
了 O I_v
同 O O_y
事 O O_x
分 O O_o
享 O O_ul
， O B_n
和 O I_n
后 O O_uj
来 O O_x
在 O O_a
网 O B_v
上 O I_v
看 O O_x
了 O O_x
帖 O O_x
子 O B_n
， O I_n
发 O B_m
现 O I_m
真 O O_x
的 O O_x
要 O O_x
去 O B_n
试 O I_n
一 O O_q
下 O O_o
， O O_uj
海 B-sent_Entity O_x
底 I-sent_Entity O_x
捞 I-sent_Entity B_t
的 I-sent_Entity I_t
外 I-sent_Entity O_v
卖 I-sent_Entity O_ul
服 I-sent_Entity B_n
务 I-sent_Entity I_n
， O B_v
太 B-Degree I_v
特 B-Property O_x
别 I-Property O_c
了 O B_t
~ O I_t

哥 O B_s
， O I_s
你 O O_v
过 O O_ul
于 O B_n
犀 O I_n
利 O O_x
， O B_v
相 O I_v
机 O B_d
跟 O I_d
不 O O_v
上 O O_v
， O B_n
拍 O I_n
花 O I_n
了 O O_x
早 O B_s
上 O I_s
- O O_v
我 O O_uj
也 O B_v
犀 O I_v
利 O B_vn
了 O I_vn
一 O O_x
把 O O_d
2 O B_d
- O I_d
看 O O_ul
看 O O_x
就 O O_x
行 O O_n
千 O O_x
万 O O_r
别 O B_v
转 O I_v
- O B_a
模 O I_a
仿 O O_x
的 O B_d
不 O I_d
象 O B_v
- O I_v
开 B-Trigger I_v
心 I-Trigger O_x
就 O B_n
好 O I_n
- O O_ul
哈 B-Trigger B_t
哈 I-Trigger I_t

" O O_r
哎 B-Trigger O_d
~ O B_a
~ O I_a
~ O O_ul
传 B-Property B_m
奇 I-Property I_m
一 I-Property O_x
样 I-Property O_x
的 I-Property B_v
女 B-sent_Entity I_v
人 I-sent_Entity O_d
啊 O O_v
！ O B_i
化 O I_i
装 O I_i
之 O O_v
后 O O_x
可 O B_v
以 O I_v
, O O_uj
不 O B_n
化 O I_n
装 O O_x
那 O B_v
应 O I_v
该 O O_d
是 O O_a
差 O O_x
得 O B_o
很 O I_o
多 O O_x
吧 O O_x
雅 O O_e
芝 O O_x
5 O O_x
6 O O_x
岁 O B_n
？ O I_n
莫 O B_r
非 O I_r
真 O O_uj
的 O B_n
是 O I_n
蛇 O O_zg
精 O O_x
转 O B_n
世 O I_n
啊 O B_f
" O I_f

阿 O I_c
根 O O_x
廷 O O_d
这 O B_n
次 O I_n
那 O O_r
一 O B_v
如 O I_v
既 O O_v
往 O O_a
让 O O_ud
人 O B_m
担 B-Trigger I_m
心 I-Trigger O_y
的 O B_nrt
后 O I_nrt
防 O B_m
， O I_m
要 O O_m
是 O O_x
碰 O B_ns
上 O I_ns
这 O B_d
回 O I_d
压 O O_v
迫 O O_n
感 O O_n
如 O B_v
此 O I_v
强 O O_zg
悍 O O_x
的 O O_x
德 O B_nr
国 O I_nr
豹 O I_nr
I O B_r
I O I_r
坦 O O_r
克 O B_i
， O I_i
唉 O I_i
~ O I_i
~ O O_v
我 B-Holder O_n
很 O B_v
是 O I_v
担 B-Trigger O_uj
心 I-Trigger B_n
啊 O I_n
~ O O_x
~ O B_c

真 O B_v
的 O I_v
耶 O B_mq
! O I_mq
好 B-Trigger B_n
玩 I-Trigger I_n
呀 I-Trigger I_n
！ O B_c
童 O I_c
鞋 O B_a
快 O I_a
玩 O O_uj
！ O B_ns
太 B-Degree I_ns
神 B-Trigger O_n
奇 I-Trigger B_eng
了 O I_eng
: O B_n
大 O I_n
家 O O_x
也 O O_zg
來 O O_x
試 O O_x
試 O O_r
！ O O_d
: O O_v
O O B_v
h O I_v
! O O_zg
太 O O_x
神 O O_x
奇 O O_x
了 O B_d
！ O I_d
: O O_nr
真 O O_x
是 O B_v
太 O I_v
神 O O_y
奇 O O_x
了 O B_nr
！ O I_nr

整 B-Cause I_a
理 I-Cause O_x
这 I-Cause O_d
些 I-Cause B_a
方 I-Cause I_a
案 I-Cause O_ul
真 I-Cause O_x
的 I-Cause B_n
很 I-Cause I_n
烦 I-Cause O_d
， O O_v
不 B-Trigger B_vn
想 I-Trigger I_vn
看 I-Trigger O_x
了 I-Trigger O_x

今 O I_eng
天 O O_x
理 O O_d
桌 O B_a
子 O I_a
理 O O_ul
箱 O O_x
子 O O_x
， O B_nr
因 O I_nr
为 O I_nr
明 O B_a
天 O I_a
俺 O O_ul
要 O O_x
搬 O O_x
新 O B_n
的 O I_n
桌 O B_r
子 O I_r
啦 O B_n
~ O I_n
~ O B_d
早 O I_d
知 O B_a
道 O I_a
要 O O_x
搬 O B_v
， O I_v
肯 O O_v
定 O O_ul
不 O O_x
会 O B_t
留 O I_t
那 O O_n
么 O B_n
多 O I_n
东 O O_n
西 O B_n
， O I_n
好 O O_x
多 O B_c
东 O I_c
西 O B_t
额 O I_t
， O O_r
很 B-Degree O_v
痛 B-Trigger O_v
苦 I-Trigger O_a
的 O O_uj
理 O B_n
桌 O I_n
子 O O_y
过 O O_x
程 O O_x

最 O B_v
近 O I_v
心 B-Property O_v
情 I-Property O_v
不 B-Trigger O_x
好 I-Trigger B_v
的 O I_v
人 B-sent_Entity B_v
很 O I_v
多 O O_v
嘛 O B_r
群 B-Cause I_r
情 I-Cause O_m
激 I-Cause B_ns
愤 I-Cause I_ns

早 O B_m
上 O I_m
醒 O B_ns
来 O I_ns
， O O_n
突 O O_x
然 O O_zg
觉 O B_an
得 O I_an
自 O O_uj
己 O O_n
身 O B_n
上 O I_n
额 O B_n
头 O I_n
都 O O_x
很 O B_f
烫 O I_f
， O B_n
整 O I_n
个 O B_d
人 O I_d
很 O O_uj
没 O O_n
劲 O B_m
， O I_m
难 O O_y
道 O B_l
又 O I_l
感 O I_l
冒 O I_l
了 O O_x
？ O B_t
额 O I_t
。 O B_v
。 O I_v
。 O O_x
希 B-Trigger B_ad
望 I-Trigger I_ad
只 I-Trigger B_v
是 I-Trigger I_v
睡 I-Trigger B_r
的 I-Trigger I_r
太 I-Trigger B_s
多 I-Trigger I_s
了 I-Trigger B_n
。 I-Trigger I_n
。 I-Trigger O_d
。 I-Trigger O_d

最 B-Degree O_x
受 B-Trigger B_b
不 I-Trigger I_b
了 I-Trigger O_n
男 B-sent_Entity O_d
人 I-sent_Entity B_v
的 I-sent_Entity I_v
衬 I-sent_Entity O_x
衣 I-sent_Entity B_d
袖 I-sent_Entity I_d
口 I-sent_Entity O_d
和 I-sent_Entity B_v
领 I-sent_Entity I_v
口 I-sent_Entity O_ul
了 O O_x
有 O O_n
什 O O_x
么 O O_x
好 O O_x
惊 O B_v
讶 O I_v
的 O B_c
， O I_c
整 O O_v
张 O O_uj
专 O O_d
辑 O O_m
都 O O_ul
会 O O_x
唱 O O_x
… O O_x
… O O_x
深 O O_d
情 O B_l
来 O I_l
的 O I_l
~ O B_n
~ O I_n
看 O O_uj
我 O B_n
们 O I_n
都 O B_n
会 O I_n
唱 O O_c
红 O B_n
色 O I_n
某 O B_v
人 O I_v
惊 O B_r
讶 O I_r
的 O O_a
来 O B_a
~ O I_a

最 B-Cause O_x
近 I-Cause B_n
心 I-Cause I_n
情 I-Cause B_n
一 I-Cause I_n
直 I-Cause O_d
绷 I-Cause O_v
得 I-Cause O_v
很 I-Cause O_x
紧 I-Cause O_x
天 I-Cause B_n
天 I-Cause I_n
想 I-Cause O_v
的 I-Cause O_uj
事 I-Cause O_x
好 I-Cause O_x
多 I-Cause O_v
头 I-Cause B_r
都 I-Cause I_r
要 I-Cause O_d
快 I-Cause O_v
炸 I-Cause O_v
了 I-Cause B_n
本 I-Cause I_n
来 I-Cause B_r
今 I-Cause I_r
晚 I-Cause B_a
挺 I-Cause I_a
好 I-Cause O_uj
的 I-Cause O_v
可 I-Cause O_x
是 I-Cause O_x
都 I-Cause B_f
怪 I-Cause I_f
一 I-Cause B_n
个 I-Cause I_n
男 I-Cause B_d
人 I-Cause I_d
把 O O_v
我 O O_ud
搞 O B_d
得 O I_d
不 B-Negation B_t
开 I-Negation I_t
心 I-Negation O_v
想 O O_uj
抽 O O_n
他 O B_m
了 O I_m

轉 O O_d
發 O O_v
微 O O_a
博 O O_v
。 O O_ul
T O B_t
h O I_t
a O B_t
t O I_t
m O O_d
a O O_a
n O O_uj
g O B_c
i O I_c
v O O_d
e O O_v
s O B_m
m O I_m
e O B_n
t O I_n
h O O_p
e O O_r
h O O_v
e O O_ud
e O O_d
b O O_v
i O B_n
e O I_n
- O O_v
j O O_r
e O O_ul
e O O_x
b O B_v
i O I_v
e O B_a
s O I_a
! O O_x
那 O B_eng
人 O I_eng
让 O I_eng
我 B-Holder I_eng
很 B-Degree I_eng
不 B-Trigger I_eng
爽 I-Trigger I_eng
！ O I_eng
哈 O I_eng
哈 O I_eng

我 O I_eng
接 O I_eng
受 O I_eng
吾 O I_eng
到 O I_eng
咯 O I_eng
！ O I_eng
！ O I_eng
！ O I_eng
3 O I_eng
0 O I_eng
日 O I_eng
香 O O_x
港 O B_eng
红 O I_eng
勘 O I_eng
演 O I_eng
唱 O I_eng
会 O I_eng
， O I_eng
古 O O_x
天 O B_r
乐 O I_r
献 O O_v
吻 O O_r
草 O O_d
蜢 O B_a
， O I_a
引 O O_x
得 O B_o
台 O I_o
下 O O_x
惊 O O_r
叫 O B_v
声 O I_v
不 O O_r
断 O O_v
， O O_v
这 B-Holder O_x
个 I-Holder O_x
世 I-Holder O_x
界 I-Holder B_m
简 O I_m
直 O O_m
太 B-Degree B_ns
疯 B-Trigger I_ns
狂 I-Trigger O_a
了 O O_vg
！ O B_n
！ O I_n
！ O I_n

又 O B_nr
要 O I_nr
回 O I_nr
陕 O B_v
西 O I_v
了 O B_n
， O I_n
舍 O O_x
不 O B_v
得 O I_v
走 O B_s
， O I_s
真 O B_i
不 B-Negation I_i
想 B-Trigger I_i
回 B-Property B_d
到 I-Property I_d
那 I-Property O_x
个 I-Property B_r
[ I-Property I_r
@ I-Property B_n
封 I-Property I_n
闭 I-Property B_d
无 I-Property I_d
聊 I-Property O_d
抑 I-Property B_a
郁 I-Property I_a
的 O O_ul
学 O O_x
校 O O_x
去 O O_x
# O O_x
s O O_d
e O O_v
n O O_v
t O B_ns
_ O I_ns
E O O_ul
n O O_x
t O B_v
i O I_v
t O I_v
y O O_v
* O O_x
] O O_d
。 O B_v
我 O I_v
的 O B_v
大 O I_v
学 O B_r
生 O I_r
活 O O_x
呀 O O_x
， O B_v
怎 O I_v
么 O B_a
比 B-sent_Entity I_a
想 I-sent_Entity B_a
象 I-sent_Entity I_a
中 I-sent_Entity O_uj
的 O B_n
悲 B-Degree I_n
惨 I-Degree O_v
还 O O_x
要 O B_eng
悲 B-Trigger I_eng
惨 I-Trigger I_eng
呢 O I_eng
？ O O_x
！ O B_eng

一 O I_eng
整 O I_eng
晚 O I_eng
我 O I_eng
的 O O_x
音 O O_x
响 O O_x
都 O O_r
在 O O_uj
震 O B_n
~ O I_n
是 O B_vn
来 O I_vn
信 O O_y
息 O O_x
或 O B_r
者 O I_r
电 O O_p
话 O B_n
才 O I_n
会 O O_f
受 O O_uj
干 O B_a
扰 O I_a
， O B_c
每 O I_c
次 O B_a
我 B-Holder I_a
都 O O_y
很 B-Degree O_x
紧 B-Trigger O_x
张 I-Trigger O_x
看 O O_m
电 O B_d
话 O I_d
， O O_r
结 O O_uj
果 O B_n
什 O I_n
么 O O_d
都 O O_p
没 O O_v
有 O O_x
， O O_v
哼 O O_v
。 O B_n
睡 O I_n
觉 O B_c
了 O I_c
， O B_n
晚 O I_n
安 O O_d
。 O O_v

因 O B_v
为 O I_v
不 O O_x
明 O B_r
真 O I_r
相 O O_r
所 O O_d
以 O O_d
， O B_a
应 O I_a
该 O O_v
不 O B_n
会 O I_n
被 O O_x
跨 O B_n
省 O I_n
吧 O B_r
。 O I_r
【 O O_d
揭 O B_v
发 O I_v
】 O O_x
如 O O_v
果 O O_x
您 B-Holder B_v
感 O I_v
到 O O_ul
愤 B-Trigger O_x
慨 I-Trigger B_n
的 O I_n
话 O O_x
， O O_x
那 O B_c
么 O I_c
就 O B_i
请 O I_i
吧 O I_i
。 O I_i
我 O B_c
什 O I_c
么 O O_x
都 O B_v
不 O I_v
说 O B_v
， O I_v
只 O O_p
是 O B_n
， O I_n
让 O O_y
更 O O_x
多 O O_x
的 O B_v
人 O I_v
知 O O_x
道 O B_c
。 O I_c

越 B-Trigger B_v
老 I-Trigger I_v
越 I-Trigger B_a
帅 I-Trigger I_a
， O B_u
帅 O I_u
的 O O_x
没 O B_r
边 O I_r
了 O O_d
好 B-Degree O_v
喜 B-Trigger O_y
欢 I-Trigger O_x
他 O O_r
的 O B_r
0 O I_r
0 O O_d
7 O O_d
老 O O_v
帅 O O_x
哥 O B_c
肖 O I_c
恩 O O_x
· O O_v
康 O O_d
纳 O O_m
利 O O_uj
今 O O_n
天 O B_v
8 O I_v
0 O O_x
大 O O_x
寿 O O_d
啦 O O_a
。 O O_d
其 O O_a
充 B-Cause O_x
沛 I-Cause O_a
的 I-Cause O_uj
精 I-Cause B_v
力 I-Cause I_v
和 I-Cause O_ul
精 I-Cause O_a
湛 I-Cause B_v
的 I-Cause I_v
演 I-Cause O_r
技 I-Cause O_uj
， O B_m
真 O I_m
让 B-Trigger I_m
人 I-Trigger O_n
惊 I-Trigger B_nr
叹 I-Trigger I_nr
。 O B_nr
。 O I_nr

周 O B_m
二 O I_m
下 O I_m
午 O I_m
的 O I_m
朝 O O_x
北 O B_v
大 O I_v
悦 O O_x
城 O O_x
， O O_x
是 O O_x
可 O B_a
以 O I_a
静 O O_uj
心 O O_x
的 O B_n
， O I_n
人 O O_x
很 O B_eng
少 O I_eng
， O O_x
商 O O_a
品 O B_d
们 O I_d
散 O I_d
发 O I_d
出 O B_v
寂 O I_v
寞 O I_v
的 O O_ns
光 O O_x
。 O B_t
。 O I_t
橱 O B_t
窗 O I_t
里 O O_uj
的 O O_n
模 O B_j
特 O I_j
显 O B_ns
得 O I_ns
越 O O_x
发 O O_v
的 O B_c
寂 B-Trigger I_c
寥 I-Trigger B_n
~ O I_n
~ O O_uj

" O O_n
是 O B_m
呀 O I_m
, O O_x
看 O B_n
得 O I_n
很 O O_k
揪 B-Trigger B_n
心 I-Trigger I_n
呀 O I_n
， O B_a
简 O I_a
直 O O_uj
就 O O_n
是 O O_x
屠 O O_x
杀 O B_n
呀 O I_n
… O O_f
… O O_uj
港 B-Cause B_a
康 I-Cause I_a
泰 I-Cause B_v
旅 I-Cause I_v
行 I-Cause B_d
团 I-Cause I_d
马 I-Cause O_uj
尼 I-Cause B_z
拉 I-Cause I_z
遭 I-Cause O_x
绑 I-Cause O_x
匪 I-Cause O_x
挟 I-Cause O_x
持 I-Cause O_v
— I-Cause O_y
— I-Cause O_x
车 I-Cause O_v
厢 I-Cause O_ud
悲 I-Cause O_d
剧 I-Cause B_a
实 I-Cause I_a
况 I-Cause O_y
模 I-Cause O_x
拟 I-Cause B_d
。 I-Cause I_d
看 O B_d
了 O I_d
百 B-Degree B_vn
感 I-Degree I_vn
交 I-Degree O_y
集 I-Degree O_x
！ O O_x
" O O_j

啊 B-Trigger I_nz
啊 I-Trigger B_n
啊 I-Trigger I_n
喵 O I_n
喵 O B_nr
果 O I_nr
然 O I_nr
是 O O_v
最 O B_n
可 O I_n
爱 O B_v
最 O I_v
讨 O O_x
人 B-Holder O_x
喜 B-Trigger B_n
欢 I-Trigger I_n
的 O B_n
动 O I_n
物 O B_n
呀 O I_n
~ O B_v
~ O I_v
狗 O O_x
狗 O O_v
舔 O O_ul
喵 O B_n
喵 O I_n
好 O I_n
有 O I_n
爱 O O_x

我 O O_x
知 O B_nr
道 O I_nr
中 O I_nr
国 O O_o
人 O O_o
很 B-Degree B_d
喜 B-Trigger I_d
欢 I-Trigger O_v
评 O O_d
论 O B_v
别 O I_v
人 O O_d
， O B_i
不 O I_i
友 O I_i
好 O I_i
地 O O_uj
讨 O B_n
论 O I_n
别 O O_y
人 O O_x
的 O O_x
隐 O B_n
私 O I_n
和 O O_v
一 O O_o
丁 O O_o
点 O O_a
小 O O_v
事 O O_v
。 O O_x
不 O O_r
管 O B_v
怎 O I_v
样 O B_ns
， O I_ns
我 O O_n
会 O O_d
让 O B_v
我 O I_v
的 O B_n
生 O I_n
活 O B_r
亮 O I_r
起 O O_x
来 O O_d
的 O B_a
。 O I_a
加 O O_uv
油 O B_v
！ O I_v

我 B-Holder I_r
操 O O_uj
太 B-Degree B_b
欢 B-Trigger I_b
乐 I-Trigger O_c
了 O B_m
让 O I_m
你 O I_m
们 O B_n
通 O I_n
通 O O_x
变 O B_l
成 O I_l
海 O I_l
绵 O I_l
宝 O O_x
宝 O B_n
【 O I_n
创 O O_v
意 O O_r
美 O O_uj
图 O B_vn
】 O I_vn
当 O O_v
一 O B_v
切 O I_v
都 O O_uj
变 O O_x
成 O B_v
海 O I_v
绵 O O_x
宝 O O_x
宝 O O_r
。 O O_v
你 O O_d
喜 O B_a
欢 O I_a
吗 O B_v
？ O I_v
？ O B_r
？ O I_r
（ O B_vn
感 O I_vn
谢 O B_v
投 O I_v
稿 O B_n
分 O I_n
享 O B_nr
） O I_nr

今 B-Cause B_v
天 I-Cause I_v
去 I-Cause O_ns
学 I-Cause O_n
校 I-Cause O_x
食 I-Cause O_t
堂 I-Cause B_r
买 I-Cause I_r
饭 I-Cause O_d
居 I-Cause B_v
然 I-Cause I_v
少 I-Cause B_n
给 I-Cause I_n
我 I-Cause B_nr
一 I-Cause I_nr
个 I-Cause O_x
菜 I-Cause O_r
还 O B_v
好 O I_v
被 O O_y
我 O O_x
及 O O_x
时 O O_x
发 O O_x
现 O B_v
了 O I_v
下 O B_n
次 O I_n
不 O B_v
要 O I_v
再 O O_x
出 O O_x
现 O B_t
这 O I_t
种 O O_v
问 O B_n
题 O I_n
了 O I_n
真 O I_n
的 O B_v
让 O I_v
人 O B_d
很 B-Degree I_d
不 B-Negation O_a
爽 B-Trigger O_p
！ O O_r
！ O B_m
！ O I_m

讨 B-Negation B_v
厌 I-Negation I_v
后 B-sent_Entity O_p
面 I-sent_Entity O_r
的 I-sent_Entity B_i
松 I-sent_Entity I_i
紧 I-sent_Entity I_i
带 I-sent_Entity I_i
~ O O_ul
~ O B_t
~ O I_t
~ O B_df
后 O I_df
面 O O_d
看 O B_v
过 O I_v
了 O B_r
再 O I_r
复 O B_n
习 O I_n
一 O O_ul
下 O B_d
前 O I_d
面 O O_v
太 O O_n
美 O O_d
了 O B_a
真 O I_a
有 O O_x
气 O O_x
质 O O_x
这 O O_x
张 O B_v
我 B-Holder I_v
也 O B_f
很 B-Degree I_f
喜 B-Trigger O_uj
欢 I-Trigger B_nr
， O I_nr
服 B-sent_Entity I_nr
装 I-sent_Entity O_x
与 I-sent_Entity O_x
身 I-sent_Entity O_x
体 I-sent_Entity O_x
的 I-sent_Entity B_f
对 I-sent_Entity I_f
话 I-sent_Entity B_v
！ I-sent_Entity I_v

回 O O_d
复 O B_v
你 O I_v
的 O B_m
爱 O I_m
疯 O B_f
是 O I_f
联 O B_a
通 O I_a
的 O O_ul
还 O O_d
是 O O_v
裸 O B_n
机 O I_n
为 O O_r
什 O O_q
么 O O_r
我 O O_d
完 O O_d
全 O B_v
没 O I_v
有 O O_x
被 B-Cause B_vn
称 I-Cause I_vn
赞 I-Cause O_p
后 O B_n
的 O I_n
喜 B-Trigger O_uj
悦 I-Trigger B_n
？ O I_n
大 O O_x
家 O O_x
十 O B_v
· O I_v
二 O O_r
快 B-Trigger O_uj
乐 I-Trigger O_v
啊 O O_v
！ O O_v
我 O B_nz
的 O I_nz
言 O O_uj
语 O B_c
是 O I_c
不 O B_b
是 O I_b
很 O B_r
无 O I_r
聊 O I_r
？ O O_r

基 O I_ad
本 O B_v
谁 O I_v
看 O O_p
了 O B_v
都 O I_v
要 O O_f
晕 O O_uj
菜 O B_a
？ O I_a
！ O O_x
这 O B_n
个 O I_n
世 O O_m
道 O O_x
真 O O_m
的 O B_a
变 O I_a
了 O O_zg
啊 O O_x
都 O O_r
啥 O O_uj
人 O B_nr
在 O I_nr
当 O B_l
道 O I_l
啊 O I_l
英 B-sent_Entity O_zg
国 I-sent_Entity B_a
的 I-sent_Entity I_a
芙 I-sent_Entity O_x
蓉 I-sent_Entity O_x
姐 I-sent_Entity B_n
姐 I-sent_Entity I_n
~ O O_r
更 B-Degree O_v
猛 B-Trigger O_ul
吧 I-Trigger O_d
~ O O_v
~ O B_v
~ O I_v
~ O O_x
~ O O_x
~ O B_r

" O B_n
明 O I_n
天 O B_d
回 O I_d
家 O O_v
去 O O_ul
, O O_y
很 O O_d
多 O O_r
事 O O_n
情 O O_p
要 O O_p
去 O O_q
做 O O_y
, O B_ns
好 B-Degree I_ns
烦 B-Trigger O_uj
, O B_ns
星 O I_ns
期 O I_ns
日 O I_ns
又 O O_x
要 O O_d
赶 O O_a
回 O O_y
来 O O_x
, O O_x
. O O_x
. O O_x
. O O_x
. O O_x
汗 O O_x
. O O_x
时 O B_t
间 O I_t
好 O B_n
不 O I_n
够 O O_v
用 O O_x
! O B_m
! O I_m
! O B_n
! O I_n
! O O_v
! O O_v
! O O_v
! O O_x
! O B_a
" O I_a

真 O B_t
的 O I_t
很 B-Degree I_t
讨 B-Trigger O_d
厌 I-Trigger O_v
， O B_i
Q B-Cause I_i
Q I-Cause I_i
还 I-Cause O_x
在 I-Cause B_m
强 I-Cause I_m
制 I-Cause I_m
退 I-Cause I_m
出 I-Cause O_n

今 O B_n
晚 O I_n
的 O O_a
伙 O B_v
食 O I_v
太 O O_p
硬 O O_x
了 O O_x
： O O_x
豆 O O_x
饭 O O_x
， O O_x
尖 O O_x
椒 O O_x
炒 O O_x
香 O O_x
肠 O O_x
， O B_d
排 O I_d
骨 O O_zg
汤 O B_v
。 O I_v
。 O O_x
谢 O B_eng
谢 O I_eng
于 O O_d
可 O O_p
爱 O B_v
。 O I_v
明 O B_v
天 O I_v
就 O O_x
要 O B_t
上 O I_t
班 O O_uj
了 O B_n
， O I_n
自 O O_d
己 O O_a
解 O O_ul
决 O O_x
伙 O B_n
食 O I_n
。 O O_x
好 B-Trigger B_n
日 I-Trigger I_n
子 I-Trigger O_v
告 I-Trigger B_n
一 I-Trigger I_n
段 I-Trigger O_x
落 I-Trigger B_nz

痛 B-Trigger I_nz
到 B-Degree O_x
心 I-Degree O_x
扉 I-Degree B_nr
里 I-Degree I_nr
！ O O_p
狗 B-Cause B_v
眼 I-Cause I_v
看 I-Cause O_x
人 I-Cause B_t
低 I-Cause I_t
！ I-Cause B_d
！ I-Cause I_d
无 O B_v
这 O I_v
不 O O_ul
是 O O_x
你 O B_r
来 O I_r
的 O B_v
地 O I_v
方 O B_n
， O I_n
滚 O O_x
！ O B_l
可 O I_l
是 O I_l
老 O B_l
人 O I_l
始 O I_l
终 O I_l
面 O O_x
带 O B_v
笑 O I_v
， O B_n
最 O I_n
后 O O_f
老 B-Degree O_x
人 I-Degree B_l
无 B-Negation I_l
奈 I-Negation I_l
的 O I_l
走 O O_a
出 O O_x
了 O O_x
商 O O_v
场 O O_r
。 O B_c

这 O O_r
个 O O_v
今 O O_uj
天 O B_n
卖 O I_n
掉 O O_x
了 O O_v
噢 O O_x
。 O B_c
我 B-Holder I_c
也 O B_n
很 B-Degree I_n
欢 B-Trigger B_d
喜 I-Trigger I_d
的 O O_n
一 B-sent_Entity B_v
款 I-sent_Entity I_v
呢 O O_x
。 O B_f
美 O I_f
不 O B_n
美 O I_n
? O B_d

人 O O_uj
与 O B_v
人 O I_v
之 O O_ul
间 O B_n
， O I_n
最 B-Degree O_x
可 O O_x
痛 B-Trigger B_r
心 I-Trigger I_r
的 O B_t
事 O I_t
莫 B-Cause B_v
过 I-Cause I_v
于 I-Cause O_ul
在 I-Cause O_y
你 I-Cause O_x
认 I-Cause O_r
为 I-Cause O_d
理 I-Cause O_d
应 I-Cause B_v
获 I-Cause I_v
得 I-Cause O_uj
善 I-Cause B_m
意 I-Cause I_m
和 I-Cause O_y
友 I-Cause O_x
谊 I-Cause B_ns
的 I-Cause I_ns
地 I-Cause I_ns
方 I-Cause O_x
， I-Cause O_x
却 I-Cause O_n
遭 I-Cause O_p
受 I-Cause O_n
了 I-Cause B_f
烦 I-Cause I_f
扰 I-Cause O_x
和 I-Cause O_d
损 I-Cause O_v
害 I-Cause B_v
。 I-Cause I_v
《 O O_uj
巨 O O_n
人 O B_d
传 O I_d
》 O I_d
? O O_p

不 B-Trigger B_v
淡 I-Trigger I_v
定 I-Trigger B_v
！ O I_v
！ O B_v
！ O I_v
！ O B_v
！ O I_v
啊 O O_c
. O B_nr
. O I_nr
. O O_uj
忍 O B_n
受 O I_n
不 O O_x
了 O O_d
了 O B_v
。 O I_v
O O O_ul
H O B_v
M O I_v
Y O O_c
伦 O B_v
伦 O I_v
你 O O_x
真 B-Degree O_x
的 I-Degree B_n
越 I-Degree I_n
来 I-Degree O_n
越 I-Degree O_x
让 O O_x
人 O O_x
淡 B-Trigger O_d
定 I-Trigger B_v
无 I-Trigger I_v
能 I-Trigger O_x
了 O O_x
你 O O_x
们 O O_x
懂 O O_x
得 O O_y
， O B_m
快 O I_m
扑 O I_m
吧 O B_v
！ O I_v
哇 O B_v
咔 O I_v
咔 O O_ul
！ O O_x

我 B-Holder I_eng
一 O I_eng
点 O I_eng
都 O B_ns
不 O I_ns
困 O O_r
… O B_d
还 O I_d
很 O B_d
亢 B-Trigger I_d
奋 I-Trigger I_d
… O O_v
完 O O_n
了 O B_v
… O I_v
一 O B_v
定 O I_v
是 O O_ul
兴 B-Trigger B_r
奋 I-Trigger I_r
过 I-Trigger B_v
头 I-Trigger I_v
了 O O_x
… O O_a
我 O O_v
不 O O_y
要 O O_x
顶 O O_y
个 O O_o
黑 O O_o
眼 O O_x
圈 O O_x
见 O O_r
宝 O B_m
宝 O I_m
… O O_d
让 O B_a
我 O I_a
睡 O O_x
着 O O_d
吧 O O_d
… O B_v
睡 O I_v
着 O O_x
吧 O O_v
… O O_ul
睡 O O_x
着 O B_d
吧 O I_d
… O O_v

， O I_v
今 O B_n
天 O I_n
很 B-Degree O_ul
不 B-Trigger O_x
爽 I-Trigger O_r
， O B_df
出 O I_df
去 O O_v
滚 O O_q
三 O B_n
滚 O I_n
！ O I_n
！ O O_v
！ O B_nr
！ O I_nr

太 B-Degree O_v
残 B-Trigger O_r
忍 I-Trigger B_v
了 O I_v
， O O_y
人 O O_x
怎 O B_v
么 O I_v
会 O O_y
这 O O_x
样 O B_v
！ O I_v
没 O O_y
语 O O_x
言 O O_x
！ O O_x
太 B-Degree B_t
可 B-Trigger I_t
怕 I-Trigger O_zg
！ O B_a
遭 B-Trigger I_a
天 I-Trigger O_x
杀 I-Trigger B_v
！ O I_v
活 O O_v
小 O O_m
狗 O O_v
变 O O_x
成 O O_x
鱼 O O_x
饵 O O_x
来 O O_x
钓 O O_d
鲨 O B_a
鱼 O I_a
， O O_ul
当 O O_x
人 O O_n
类 O B_r
麻 O I_r
木 O O_v
时 O B_r
， O I_r
比 O O_x
魔 O O_v
鬼 O B_n
还 O I_n
要 O O_x
恐 O O_d
怖 O B_c
! O I_c

赶 O O_v
紧 O O_q
刷 O O_v
屏 O O_x
， O O_vn
再 O B_nr
没 O I_nr
有 O B_v
比 O I_v
现 O B_n
在 O I_n
更 O O_v
期 B-Trigger O_v
待 I-Trigger B_n
大 B-sent_Entity I_n
家 I-sent_Entity O_x
刷 I-sent_Entity O_t
屏 I-sent_Entity B_n
的 O I_n
了 O B_nr
， O I_nr
那 O O_n
个 O O_x
。 O O_p
。 O B_n
。 O I_n
发 O B_c
那 O I_c
样 O B_a
图 O I_a
的 O O_x
跟 O O_x
谁 O B_d
有 O I_d
仇 O B_n
吗 O I_n
？ O O_x
打 O O_d
心 O B_v
眼 O I_v
里 O O_p
难 O B_t
受 O I_t
， O O_d
从 O B_v
骨 O I_v
子 O B_n
里 O I_n
发 O B_n
癫 O I_n
， O O_uj
说 O O_ul
的 O O_x
就 O B_r
是 O I_r
你 O O_x
！ O O_x

我 B-Holder O_v
也 O B_r
抓 B-Trigger I_r
狂 I-Trigger O_n
了 O O_uj
， O O_p
投 O O_r
行 O O_v
这 O O_n
么 O O_y
好 O O_x
混 O B_v
么 O I_v
？ O B_s
跟 O I_s
8 O B_v
6 O I_v
年 O O_x
的 O O_p
实 O B_n
习 O I_n
生 O I_n
小 O B_v
朋 O I_v
友 O O_x
聊 O O_v
天 O O_uj
， O B_d
惊 B-Cause I_d
闻 I-Cause O_r
她 I-Cause O_x
同 I-Cause O_x
学 I-Cause O_r
在 I-Cause O_d
投 I-Cause B_v
行 I-Cause I_v
做 I-Cause O_ul
最 I-Cause O_x
基 I-Cause B_vn
层 I-Cause I_vn
的 I-Cause B_r
工 I-Cause I_r
作 I-Cause B_l
， I-Cause I_l
年 I-Cause I_l
薪 I-Cause O_x
1 I-Cause O_p
4 I-Cause B_m
0 I-Cause I_m
w I-Cause O_m

本 O B_n
周 O I_n
末 O I_n
足 O B_n
球 O I_n
赛 O I_n
事 O B_nz
太 O I_nz
多 O O_x
了 O B_n
， O I_n
特 O O_r
别 O B_n
是 O I_n
有 O O_p
几 O B_v
场 O I_v
事 O O_v
关 O O_d
联 O B_n
赛 O I_n
冠 O O_uj
军 O B_vn
的 O I_vn
比 O O_x
赛 O B_n
！ O I_n
祝 B-Trigger B_m
大 I-Trigger I_m
家 I-Trigger I_m
度 I-Trigger O_eng
过 I-Trigger O_x
一 I-Trigger O_r
个 I-Trigger B_t
快 I-Trigger I_t
乐 I-Trigger B_n
的 I-Trigger I_n
足 I-Trigger I_n
球 I-Trigger I_n
周 I-Trigger O_d
末 I-Trigger O_m
。 O O_ul

祝 O B_d
福 O I_d
你 O O_v
！ O O_v
能 O B_m
让 O I_m
自 B-Holder B_n
己 I-Holder I_n
快 B-Trigger B_vn
乐 I-Trigger I_vn
是 O B_n
幸 O I_n
福 O O_uj
的 O B_vn
， O I_vn
能 O O_x
让 O O_v
别 B-Holder B_n
人 I-Holder I_n
， I-Holder B_v
大 I-Holder I_v
家 I-Holder B_m
快 B-Trigger I_m
乐 I-Trigger B_a
那 O I_a
更 O O_uj
是 O B_n
福 O I_n
气 O B_t
， O I_t
值 O O_x
得 O O_x
追 O B_nr
求 O I_nr

请 O O_x
你 O O_v
尊 O O_v
重 O B_r
生 O I_r
命 O B_a
拉 O I_a
！ O O_v
好 B-Trigger B_a
残 I-Trigger I_a
忍 I-Trigger O_uj
啊 O O_x
！ O O_v
快 O O_v
报 O B_r
警 O I_r
拉 O O_x
叫 O B_n
他 O I_n
不 O B_a
如 O I_a
真 O O_r
的 O B_d
收 O I_d
貨 O B_n
後 O I_n
上 O O_x
載 O B_v
相 O I_v
片 O B_v
給 O I_v
大 O O_x
家 O O_v
看 O O_r
看 O B_a
看 O I_a
我 O B_vn
報 O I_vn
不 O O_v
報 O O_x
警 O O_a
太 B-Degree B_a
殘 B-Trigger I_a
忍 I-Trigger O_zg
了 O O_x
！ O O_a

没 O O_v
事 O O_r
换 O B_c
啥 O I_c
照 O B_d
片 O I_d
呢 O B_n
， O I_n
这 O O_nr
不 O B_v
是 O I_v
搅 O B_n
人 O I_n
家 O O_zg
心 O B_n
情 O I_n
嘛 O B_v
！ O I_v
狗 O O_v
东 O B_r
西 O I_r
， O O_d
不 O B_v
把 O I_v
照 O O_d
片 O B_v
换 O I_v
回 O O_ul
那 O O_x
个 O O_x
倒 O O_x
霉 O O_x
样 O B_v
， O I_v
俺 O O_v
可 O O_r
当 O B_n
恐 O I_n
怖 O O_y
分 O O_x
子 O O_r
了 O B_c
。 O I_c
。 O O_v
。 O B_n
心 B-Trigger I_n
乱 I-Trigger B_n
了 I-Trigger I_n
！ O O_y
太 O O_x
讨 O B_nr
厌 O I_nr
人 O I_nr
了 O O_x
。 O O_d
。 O O_p
。 O B_n

我 B-Holder B_v
们 I-Holder I_v
觉 B-Trigger B_r
得 I-Trigger I_r
， O B_a
发 B-sent_Entity I_a
型 I-sent_Entity O_n
真 I-sent_Entity O_x
的 I-sent_Entity O_r
真 I-sent_Entity O_v
的 I-sent_Entity O_p
很 I-sent_Entity B_n
重 I-sent_Entity I_n
要 I-sent_Entity I_n
。 O I_n

这 O O_x
个 O O_x
天 O O_x
太 B-Degree B_v
囧 B-Trigger I_v
了 O O_ul
脸 B-Cause O_x
上 I-Cause O_d
老 I-Cause B_v
是 I-Cause I_v
狂 I-Cause O_n
出 I-Cause O_ul
油 I-Cause O_x
啊 B-Trigger O_x
啊 I-Trigger O_x
啊 I-Trigger O_x
啊 I-Trigger B_r
啊 I-Trigger I_r
要 O B_v
么 O I_v
出 O O_x
出 O B_vn
光 O I_vn
让 O B_d
我 O I_d
变 O B_d
瘦 O I_d
子 O O_zg
内 O B_a
！ O I_a
！ O O_x
！ O O_x
！ O B_r
！ O I_r
！ O O_q
伐 O O_d
2 O O_y
伐 O O_ul
3 O B_s
尴 O I_s
里 O O_a
8 O O_v
尴 O B_v
尬 O I_v
！ O O_n
！ O B_nr
！ O I_nr
！ O I_nr
！ O O_y
！ O O_y
！ O B_c
！ O I_c
！ O B_v

有 B-Cause O_n
白 I-Cause O_v
头 I-Cause O_r
发 I-Cause O_v
已 I-Cause B_n
经 I-Cause I_n
一 I-Cause O_n
年 I-Cause O_x
了 I-Cause O_x
。 O O_x
。 O O_x
。 O O_x
。 O O_x
只 O O_v
是 O O_m
觉 O O_v
得 O O_m
很 B-Degree B_i
麻 B-Trigger I_i
烦 I-Trigger O_m
。 O B_a
。 O I_a
有 O O_x
啥 O O_x
怕 O O_x
的 O O_x
各 O O_x
位 O O_x
亲 O O_x
们 O O_x
午 O O_x
安 O O_x
、 O O_v
啊 B-Cause B_i
我 I-Cause I_i
发 I-Cause I_i
现 I-Cause B_d
我 I-Cause I_d
有 I-Cause B_m
一 I-Cause I_m
根 I-Cause O_ul
白 I-Cause O_x
头 I-Cause O_x
发 I-Cause O_x
了 I-Cause O_x
。 I-Cause B_c
。 I-Cause I_c
。 I-Cause B_v
怎 I-Cause I_v
么 I-Cause O_zg
办 I-Cause B_an
怎 I-Cause I_an
么 I-Cause O_x
办 I-Cause O_x

同 B-Trigger O_r
情 I-Trigger O_v
不 B-sent_Entity O_uj
幸 I-sent_Entity B_r
， O I_r
赞 B-Trigger B_n
赏 I-Trigger I_n
勇 B-sent_Entity B_ns
敢 I-sent_Entity I_ns
今 O O_x
天 O O_y
真 O O_r
有 O B_v
点 O I_v
小 O O_r
背 O O_v
， O B_m
上 O I_m
厕 O B_i
所 O I_i
时 O I_i
手 O O_ul
机 O O_x
竟 O O_x
然 O O_x
掉 O B_l
马 O I_l
桶 O I_l
里 O B_l
了 O I_l
， O I_l
生 O O_x
平 O B_n
第 O I_n
一 O B_a
次 O I_a
从 O O_x
马 O B_v
桶 O I_v
里 O B_a
徒 O I_a
手 O B_t
捞 O I_t
出 O O_d
我 O B_n
的 O I_n
手 O O_a
机 O O_v
。 O O_x

心 B-Trigger B_n
痛 I-Trigger I_n
啊 O O_n
~ O B_n
~ O I_n
人 B-Cause B_d
生 I-Cause I_d
的 I-Cause O_zg
大 I-Cause B_n
起 I-Cause I_n
大 I-Cause O_f
落 I-Cause O_ul
来 I-Cause O_x
得 I-Cause B_n
太 I-Cause I_n
快 I-Cause B_m
了 I-Cause I_m
。 O I_m
。 O O_p
。 O B_n
意 O I_n
大 O O_f
利 O B_n
一 O I_n
定 O B_v
要 O I_v
W O O_r
I O O_uj
N O B_n
~ O I_n
~ O O_x
W O O_x
I O B_n
N O I_n
~ O O_zg
~ O O_x
W O O_x
I O B_n
N O I_n
！ O O_uj
！ O B_l
！ O I_l

头 O I_l
痛 O B_v
死 O I_v
人 O O_d
- O O_a
- O O_ul
。 O O_x
莫 B-Cause O_x
非 I-Cause O_x
昨 I-Cause B_ns
天 I-Cause I_ns
的 I-Cause I_ns
b I-Cause B_d
a I-Cause I_d
n I-Cause O_v
d I-Cause B_eng
s I-Cause I_eng
h I-Cause I_eng
o I-Cause O_x
w I-Cause O_x
。 I-Cause B_eng
太 I-Cause I_eng
过 I-Cause I_eng
强 I-Cause O_x
劲 I-Cause O_x
导 I-Cause B_eng
致 I-Cause I_eng
今 I-Cause I_eng
日 I-Cause O_x
头 I-Cause O_x
痛 I-Cause O_x
。 I-Cause O_x
脑 O B_n
神 O I_n
经 O O_v
都 O O_n
在 O O_x
震 O O_x
动 O O_x
- O B_ns
- O I_ns
。 O B_t
T B-Degree I_t
M I-Degree O_uj
D I-Degree B_eng
。 O I_eng
好 B-Degree I_eng
头 B-Trigger I_eng
痛 I-Trigger I_eng
！ O I_eng
！ O I_eng
！ O I_eng
！ O O_x

当 O O_ug
你 O B_a
对 O I_a
的 O B_v
时 O I_v
候 O B_t
， O I_t
一 O B_n
切 O I_n
就 O O_x
都 O B_n
对 O I_n
了 O I_n
， O O_d
当 O O_p
你 O B_vn
错 O I_vn
的 O O_x
时 O O_x
候 O O_x
一 O B_eng
切 O I_eng
就 O I_eng
都 O O_x
错 O O_a
了 O B_n
… O I_n
… O O_x
对 O O_x
错 O O_x
在 O O_x
瞬 O O_x
间 O O_p
转 O O_r
化 O O_p
我 O O_uj
想 O B_n
说 O I_n
的 O O_x
是 O B_r
找 B-sent_Entity I_r
到 I-sent_Entity O_d
那 I-sent_Entity O_d
种 I-sent_Entity B_p
对 I-sent_Entity I_p
的 I-sent_Entity O_x
角 I-sent_Entity O_p
度 I-sent_Entity O_r
对 I-sent_Entity O_n
的 I-sent_Entity O_uj
心 I-sent_Entity B_n
情 I-sent_Entity I_n
很 B-Degree B_r
重 B-Trigger I_r
要 I-Trigger O_d
！ O O_d

要 O O_ul
用 O O_x
这 O O_x
2 O B_v
5 O I_v
6 O O_p
M O B_t
内 O I_t
存 O B_v
， O I_v
8 O O_r
0 O O_v
G O O_v
硬 O O_uj
盘 O O_v
的 O B_v
电 O I_v
脑 O B_r
， O I_r
和 O O_p
2 O O_uj
M O B_n
的 O I_n
宽 O O_p
带 O O_uj
， O B_n
去 O I_n
拖 O O_zg
两 O B_a
百 O I_a
多 O O_x
G O O_x
的 O B_v
东 O I_v
西 O O_r
回 O B_m
来 O I_m
， O I_m
我 B-Holder O_eng
感 O B_n
到 O I_n
鸭 B-Trigger O_x
梨 I-Trigger B_m
很 I-Trigger I_m
大 I-Trigger O_eng
！ O B_n

看 O O_uj
到 O B_n
之 O I_n
后 O O_x
还 O O_c
要 O O_m
摸 O O_eng
摸 O O_uj
荷 O B_n
包 O I_n
眼 O O_x
不 O O_v
见 O O_v
心 O B_m
不 B-Negation I_m
烦 B-Trigger I_m
， O O_eng
耳 O O_uj
不 O B_ns
听 O I_ns
心 O B_v
不 B-Negation I_v
烦 B-Trigger O_x
， O O_r
心 O B_v
不 O I_v
想 O B_n
心 O I_n
不 B-Negation B_a
烦 B-Trigger I_a
。 O O_x
怪 O O_x
鞋 O B_v
控 O I_v
， O B_f
先 O I_f
生 O B_c
， O I_c
您 O B_v
看 O I_v
到 O B_n
了 O I_n
吗 O B_l
？ O I_l
晚 O I_l
安 O B_i
， O I_i
明 O I_i
天 O O_x
要 O O_n
起 O O_d
太 O O_v
早 O B_i
。 O I_i

回 O O_x
复 O O_n
有 O B_v
没 O I_v
有 O B_i
更 O I_i
伤 O I_i
人 O O_x
， O B_n
攻 O I_n
击 O O_v
性 O O_x
更 O B_n
强 O I_n
的 O O_x
话 O O_zg
呀 O B_v
？ O I_v
( O O_ul
⊙ O O_y
o O O_x
⊙ O B_n
) O I_n
谢 B-Trigger O_x
谢 I-Trigger B_t
。 O I_t
我 B-Holder O_v
会 O O_v
快 B-Trigger O_d
乐 I-Trigger O_a
的 O O_x
。 O O_x
不 O B_v
要 O I_v
伤 O B_v
害 O I_v
了 O I_v
我 O O_d
， O B_n
却 O I_n
在 O O_x
那 O B_n
里 O I_n
假 O I_n
装 O O_d
无 B-Trigger O_a
辜 I-Trigger B_u
。 I-Trigger I_u

" O O_x
好 O O_x
吧 O O_x
居 O O_x
然 O O_x
某 O O_x
位 O B_nr
帅 O I_nr
女 O O_x
这 O B_n
样 O I_n
打 O B_a
击 O I_a
我 O O_uj
好 O O_x
不 O B_df
容 O I_df
易 O B_a
我 O I_a
挤 O O_ul
出 O O_r
句 O O_x
等 O O_d
我 B-sent_Entity O_p
哪 O B_r
天 O I_r
心 B-Property B_n
情 I-Property I_n
好 I-Property B_n
就 O I_n
去 O O_x
找 O O_x
个 O O_x
女 O O_a
朋 O O_y
友 O B_d
得 O I_d
她 O B_r
来 O I_r
句 O O_a
你 B-sent_Entity O_n
最 O B_r
好 O I_r
不 O B_v
要 O I_v
心 B-Property O_r
情 I-Property B_l
好 I-Property I_l
, O I_l
, O I_l
, O O_r
" O B_v

。 O O_q
这 O O_u
个 O O_r
结 O B_r
局 O I_r
纠 O B_n
结 O I_n
得 O O_a
很 O O_d
呐 O O_v
仗 O O_v
义 O O_q
每 O B_n
多 O I_n
屠 O I_n
狗 O O_ud
辈 O O_r
负 O O_v
心 O O_q
多 O O_r
是 O B_a
读 O I_a
书 O B_df
人 O I_df
。 O B_n
这 O I_n
话 O O_a
其 O O_x
实 O O_x
大 O O_x
有 O O_x
道 O O_x
理 O O_x
。 O B_r
画 O I_r
出 O B_n
扫 O I_n
黄 O B_v
地 O I_v
图 O O_ud
的 O O_d
那 O O_v
位 O B_a
东 B-Holder I_a
莞 I-Holder O_r
老 I-Holder O_m
人 I-Holder O_v
说 O B_n
感 B-Trigger I_n
到 I-Trigger B_n
内 I-Trigger I_n
疚 I-Trigger O_m

" O B_n
都 O I_n
打 O I_n
了 O O_x
两 O B_r
天 O I_r
针 O B_d
了 O I_d
, O O_a
怎 O O_v
么 O B_n
还 O I_n
是 O O_x
这 O O_v
个 O O_v
样 O B_n
子 O I_n
~ O B_n
更 O I_n
离 O O_uj
谱 O B_r
的 O I_r
是 O B_ns
今 O I_ns
天 O B_n
喉 O I_n
咙 O O_v
痛 O B_v
到 O I_v
不 O B_a
行 O I_a
, O O_x
嗓 O O_x
子 O O_d
完 O O_v
全 O O_ul
哑 O B_m
掉 O I_m
了 O B_p
, O I_p
讲 O O_x
话 O B_r
很 B-Degree I_r
困 B-Trigger B_c
难 I-Trigger I_c
~ O B_r
" O I_r

很 O I_n
小 O O_x
的 O O_d
时 O B_n
候 O I_n
是 O O_uj
可 B-Trigger O_v
爱 I-Trigger B_t
可 O I_t
大 O B_vn
了 O I_vn
再 O I_vn
圆 O O_v
就 O B_v
。 O I_v
。 O O_x
。 O B_n
圓 O I_n
臉 O B_ad
是 O I_ad
王 O O_v
道 O O_v
! O O_ul
可 O O_x
愛 O B_n
! O I_n
樱 O O_zg
桃 O B_an
小 O I_an
丸 O O_x
子 O O_x
同 O O_x
学 O B_a
很 O I_a
小 O O_uj
很 O B_n
小 O I_n
的 O O_v
时 O B_v
候 O I_v
。 O B_v
你 O I_v
喜 O O_ul
欢 O O_d
吗 O O_vg
？ O O_d

我 B-sent_Entity O_x
娃 I-sent_Entity O_x
今 B-Cause O_vg
天 I-Cause O_n
早 I-Cause O_v
上 I-Cause B_nr
换 I-Cause I_nr
了 I-Cause O_x
颗 I-Cause B_v
小 I-Cause I_v
牙 I-Cause O_x
。 O B_n
为 B-Holder I_n
娘 I-Holder B_nr
很 B-Degree I_nr
激 B-Trigger I_nr
动 I-Trigger B_n
。 O I_n
真 O B_a
是 O I_a
太 O B_a
好 O I_a
玩 O O_uj
了 O B_n
！ O I_n
好 O O_x
好 O O_r
玩 O B_v
的 O I_v
小 O O_y
牙 O O_x
齿 O O_x
， O O_r
特 O O_ng
别 O B_t
小 O I_t
， O B_t
m O I_t
i O O_v
n O O_ul
i O O_q
。 O O_a
我 O O_n
准 O O_x
备 O O_p
都 O O_n
给 O O_d
他 O B_a
攒 O I_a
起 O O_x
来 O B_nr
。 O I_nr

" O B_v
果 O I_v
断 O O_ul
地 O O_x
杯 O O_a
具 O B_v
了 O I_v
, O O_uj
所 O O_n
以 O B_n
话 O I_n
人 O O_x
唔 O B_d
怕 B-Trigger I_d
生 B-sent_Entity O_a
坏 I-sent_Entity O_x
命 I-sent_Entity B_eng
最 B-Degree I_eng
怕 B-Trigger I_eng
改 B-sent_Entity I_eng
坏 I-sent_Entity O_x
名 I-sent_Entity O_r
. O B_v
手 O I_v
机 O O_d
屋 O O_p
企 O O_r
电 O O_v
话 O B_v
都 O I_v
打 O O_x
齐 O O_x
, O O_x
希 O B_d
望 O I_d
伱 O B_n
及 O I_n
时 O O_vg
起 O O_ul
到 O O_x
身 O B_c
. O I_c
" O O_n

我 B-Holder O_y
超 B-Degree B_a
喜 B-Trigger I_a
欢 I-Trigger O_a
这 B-sent_Entity O_n
款 I-sent_Entity B_d
； O I_d
不 O B_v
知 O I_v
国 O O_n
内 O O_m
有 O B_n
没 O I_n
有 O B_n
的 O I_n
买 O B_n
； O I_n
一 O O_d
定 O O_v
要 O O_a
买 O O_x
； O B_v
接 O I_v
触 O O_zg
屏 O B_c
方 O I_c
式 O B_v
的 O I_v
对 O O_n
焦 O O_m
， O O_x
T O O_x
M O O_r
D O O_v
太 O B_v
型 O I_v
了 O O_r
！ O O_m
！ O O_x
！ O B_v
G O I_v
F O B_s
2 O I_s
宣 O B_v
传 O I_v
广 O I_v
告 O O_uj
太 O O_v
强 O O_x
了 O B_d
这 O I_d
货 O O_v
！ O O_v

不 O B_v
敢 O I_v
就 O O_n
是 O B_n
这 O I_n
个 O O_uj
意 O B_vn
思 O I_vn
然 O O_x
后 O B_eng
每 O I_eng
次 O I_eng
都 O B_n
让 O I_n
领 O O_ul
导 O O_x
先 O O_x
行 O O_x
买 O B_eng
一 O I_eng
个 O I_eng
放 O B_vn
我 O I_vn
们 O B_n
公 O I_n
司 O O_d
总 O O_a
部 O O_ul
去 O O_r
千 O O_n
万 O O_x
别 O O_x
推 O B_d
广 O I_d
到 O B_d
我 O I_d
们 O B_r
的 O I_r
电 O B_n
梯 O I_n
。 O B_c
越 O I_c
看 O B_r
越 O I_r
像 O O_d
真 O O_v
的 O B_n
太 B-Degree I_n
有 B-Trigger B_n
创 I-Trigger I_n
意 I-Trigger O_v
了 I-Trigger B_m
。 O I_m
。 O O_v
。 O B_r
。 O I_r

这 O I_n
年 O I_n
头 O I_n
必 O O_v
须 O B_i
要 O I_i
认 O I_i
识 O B_v
几 O I_v
个 O O_v
医 O B_r
院 O I_r
的 O O_uj
领 O B_n
导 O I_n
或 O O_x
者 O O_d
大 O O_v
夫 O O_d
。 O O_v
。 O B_d
。 O I_d
否 O O_d
则 O O_v
有 O B_v
个 O I_v
病 O O_ul
痛 O O_x
啥 O O_x
的 O O_x
四 O O_x
处 O O_x
找 O B_l
人 O I_l
太 B-Degree I_l
费 B-Trigger B_d
劲 I-Trigger I_d
。 O O_v
。 O B_v
。 O I_v
我 B-Holder B_m
现 O I_m
在 O B_n
很 B-Degree I_n
费 B-Trigger O_uj
劲 I-Trigger B_n
中 O I_n
。 O B_c
。 O I_c
。 O B_n

闻 O O_x
咩 O O_x
啊 O O_x
· O B_c
· O I_c
· O B_r
用 B-Cause I_r
鼻 I-Cause B_n
子 I-Cause I_n
吃 I-Cause O_r
香 I-Cause O_uj
蕉 I-Cause B_m
厚 O I_m
喜 O O_v
感 O O_n
每 O O_d
次 O B_a
重 O I_a
发 O O_x
看 O O_x
演 O O_x
唱 O O_r
会 O B_t
到 O I_t
这 O O_zg
里 O B_a
都 O I_a
会 O O_f
笑 O O_x
太 B-Degree O_x
扯 B-Trigger O_x
了 I-Trigger O_x
太 O O_v
扯 O O_o
了 O O_y
陈 O O_x
信 O O_x
宏 O O_x
你 O O_p
真 O B_n
的 O I_n
是 O O_v
太 O B_n
扯 O I_n
了 O O_a
！ O B_n
！ O I_n
！ O B_r

呜 B-Trigger O_a
~ O B_v
我 O I_v
既 O B_n
h O I_n
e O I_n
l O O_v
l O B_r
o O I_r
k O O_d
i O O_v
t O O_v
t O O_d
y O O_v
比 O O_ul
人 O O_d
死 O O_v
青 O O_ul
蛙 O B_nr
污 O I_nr
辱 O I_nr
左 O O_r
~ O B_d
原 O I_d
来 O O_v
原 O O_d
来 O O_v
H O O_ul
E O O_x
L O O_x
L O O_x
O O O_x
K O O_o
I O O_x
T O O_r
T O O_c
Y O B_eng
既 O I_eng
奸 O I_eng
夫 O I_eng
系 O I_eng
距 O I_eng
～ O I_eng
～ O I_eng
～ O I_eng
童 O I_eng
話 O O_p
滅 O O_n
絕 O O_v

" O I_n
超 B-Degree B_n
級 I-Degree I_n
喜 B-Trigger O_m
歡 I-Trigger O_x
啊 B-Trigger B_d
啊 I-Trigger I_d
啊 I-Trigger B_d
阿 I-Trigger I_d
啊 I-Trigger B_eng
啊 I-Trigger I_eng
啊 I-Trigger I_eng
啊 I-Trigger I_eng
啊 I-Trigger I_eng
啊 I-Trigger I_eng
, O I_eng
, O I_eng
樱 O I_eng
桃 O I_eng
小 O O_c
丸 O B_n
子 O I_n
， O B_n
超 B-Degree I_n
可 B-Trigger O_x
爱 I-Trigger O_x
~ O O_x
~ O B_n
樱 O I_n
桃 O B_v
小 O I_v
丸 O O_x
子 O O_x
同 O B_b
学 O I_b
很 O B_v
小 O I_v
很 O B_nr
小 O I_nr
的 O I_nr
时 O O_j
候 O B_nr
。 O I_nr
你 O I_nr
喜 O B_nr
欢 O I_nr
吗 O I_nr
？ O O_x
" O O_x

。 O I_n
。 O B_nr
。 O I_nr
我 O I_nr
想 O O_x
爆 O O_v
粗 O B_v
很 O I_v
久 O O_x
啦 O O_x
。 O B_n
。 O I_n
。 O B_nr
神 O I_nr
哪 O I_nr
， O B_n
出 O I_n
个 O B_a
门 O I_a
回 O B_a
来 O I_a
这 O O_uj
么 O B_n
多 O I_n
抽 O O_x
点 O O_r
。 O B_v
。 O I_v
。 O O_y
我 O O_x
这 O O_x
么 O O_x
斯 O O_x
文 O O_x
的 O O_x
人 O O_r
不 O O_v
能 O B_n
爆 O I_n
粗 O B_m
不 O I_m
能 O O_y
爆 O O_x
粗 O O_x
啊 O O_x
我 B-Holder O_n
好 B-Degree O_r
喜 B-Trigger O_x
欢 I-Trigger O_v
你 B-sent_Entity O_q
的 I-sent_Entity O_n
脖 I-sent_Entity B_v
子 I-sent_Entity I_v
！ O B_r
！ O I_r
！ O O_m

欣 O I_n
小 O O_x
朋 O O_x
友 O O_x
你 O O_r
该 O B_r
兴 B-Trigger I_r
奋 I-Trigger B_nr
了 O I_nr
你 O O_uj
最 O O_n
爱 O B_v
的 O I_v
笔 O B_n
笔 O I_n
欸 O B_v
~ O I_v
~ O B_n
★ O I_n
这 O O_y
位 O O_r
才 O O_a
女 O B_v
是 O I_v
谁 O O_r
？ O O_uj
她 O B_n
就 O I_n
是 O O_x
童 O O_x
鞋 O O_x
！ O O_x
！ O O_nr
！ O B_n
铁 O I_n
杆 O I_n
笔 O O_r
迷 O O_r
用 O B_v
键 O I_v
盘 O O_ul
敲 O O_r
出 O B_a
了 O I_a
笔 O O_uj
笔 O B_n
头 O I_n
像 O O_zg
。 O O_x

毫 O O_x
无 O B_rz
心 O I_rz
肝 O B_n
电 O I_n
台 O O_v
主 O O_r
持 O O_x
人 O O_r
？ O B_d
你 O I_d
的 O B_nr
话 O I_nr
非 B-Degree O_x
常 I-Degree O_x
非 I-Degree O_x
常 I-Degree B_n
不 B-Negation I_n
厚 B-Trigger O_q
道 I-Trigger B_v
， O I_v
人 O B_n
家 O I_n
都 O B_v
在 O I_v
悲 B-Trigger O_ul
伤 I-Trigger B_n
， O I_n
你 O B_n
想 O I_n
着 O O_x
及 O O_x
时 O B_v
行 O I_v
乐 O B_n
2 O I_n
0 O B_n
1 O I_n
0 O B_n
流 O I_n
行 O I_n
语 O O_x
- O O_r
- O B_u
- O I_u
- O B_d
你 O I_d
“ O B_d
及 O I_d
时 O O_d
行 O B_n
乐 O I_n
” O O_x
了 O B_n
没 O I_n
有 O O_d
？ O O_p

满 O I_a
屋 O O_x
子 O O_r
回 O B_v
响 O I_v
着 O B_n
！ O I_n
对 O I_n
吃 O I_n
比 B-Degree B_m
较 I-Degree I_m
感 B-Trigger I_m
兴 I-Trigger I_m
趣 I-Trigger B_n
， O I_n
明 O I_n
天 O O_x
去 O O_x
老 O O_x
妈 O O_x
点 O O_r
儿 O O_x
吃 O B_n
大 O I_n
包 O I_n
子 O I_n
， O O_x
哈 B-Trigger O_ul
哈 I-Trigger B_v
。 O I_v
。 O O_x
。 O O_x

" O I_nr
… O I_nr
我 O B_vn
也 O I_vn
没 O O_uz
做 O O_x
过 O O_p
, O O_v
好 O B_d
在 O I_d
还 O B_n
有 O I_n
时 O I_n
间 O O_x
你 O B_t
这 O I_t
辈 O O_v
子 O B_n
做 O I_n
过 O B_n
最 B-Degree I_n
疯 B-Trigger B_a
狂 I-Trigger I_a
的 O B_n
事 O I_n
情 O O_x
是 O B_o
？ O I_o
回 O O_x
想 O O_x
起 O O_x
来 O O_x
， O O_x
我 O O_x
竟 O O_r
没 O O_d
有 O O_d
做 O O_v
过 O O_ug
一 O O_x
件 O O_a
疯 O O_p
狂 O B_v
的 O I_v
事 O B_n
， O I_n
这 O O_r
真 O B_l
叫 O I_l
我 B-Holder I_l
疯 B-Trigger O_v
狂 I-Trigger O_ug
。 O O_a
" O B_a

今 O O_uj
天 O B_n
下 O I_n
午 O O_v
， O O_x
我 B-sent_Entity B_l
的 I-sent_Entity I_l
脸 I-sent_Entity I_l
可 O I_l
能 O O_x
很 B-Degree O_r
臭 B-Negation O_d
， O B_v
对 O I_v
不 O O_v
起 O O_ug
各 O B_m
位 O I_m
了 O B_a
~ O I_a
~ O O_uj
希 B-Trigger O_n
望 I-Trigger O_x
被 B-sent_Entity O_r
我 I-sent_Entity O_d
臭 I-sent_Entity O_v
脸 I-sent_Entity O_r
的 I-sent_Entity B_a
同 I-sent_Entity I_a
志 I-sent_Entity O_x
们 I-sent_Entity O_x
找 I-sent_Entity O_x
到 I-sent_Entity B_nr
工 I-sent_Entity I_nr
作 I-sent_Entity I_nr
的 I-sent_Entity I_nr
方 I-sent_Entity O_x
法 I-sent_Entity O_r
和 I-sent_Entity O_uj
考 I-sent_Entity O_n
虑 I-sent_Entity B_v
问 I-sent_Entity I_v
题 I-sent_Entity O_d
的 I-sent_Entity O_a
思 I-sent_Entity O_x
路 I-sent_Entity B_l
， O I_l
你 O I_l
们 O B_r
可 O I_r
以 O O_ul
的 O O_x

我 B-Trigger B_v
勒 I-Trigger I_v
个 I-Trigger O_p
去 I-Trigger O_r
… O O_a
… O O_n
最 O O_uj
新 O B_n
《 O I_n
男 O O_k
性 O B_v
s O I_v
e O B_vn
x O I_vn
卡 O O_uj
路 O B_n
里 O I_n
一 O O_c
览 O B_v
表 O I_v
》 O B_n
， O I_n
用 O O_uj
数 O B_n
字 O I_n
说 O O_x
话 O B_r
！ O I_r
！ O B_c
不 B-sent_Entity I_c
看 I-sent_Entity O_uj
绝 B-Degree O_x
对 I-Degree O_r
后 B-Trigger O_v
悔 I-Trigger O_q
~ O O_v
！ O O_x
( O O_x
v O B_d
i O I_d
a O O_x
@ O B_n
微 O I_n
博 O B_eng
精 O I_eng
华 O I_eng
选 O B_q
粹 O I_q
) O I_q

赶 O I_n
在 O I_n
0 O O_x
点 O O_x
之 O O_p
前 O B_n
上 O I_n
来 O B_v
. O I_v
. O O_x
今 O O_x
天 O O_d
真 O O_v
的 O B_d
是 O I_d
过 O B_v
得 O I_v
很 B-Degree O_x
浑 B-Trigger O_x
噩 I-Trigger O_x
啊 O B_eng
! O I_eng
! O I_eng
还 O O_x
在 O O_a
停 O O_n
水 O B_nz
. O I_nz
. O B_n
啥 O I_n
都 O O_x
没 O O_x
得 O B_d
洗 O I_d
! O O_m
! O O_m
· O B_f
啊 B-Trigger I_f
啊 I-Trigger B_t
啊 I-Trigger I_t
啊 I-Trigger B_m
啊 I-Trigger I_m
啊 I-Trigger B_t
啊 I-Trigger I_t
天 O B_d
意 O I_d
1 O O_v
1 O O_ug
、 O O_ud
2 O O_d
6 O B_z
! O I_z
我 O O_zg
记 O O_x
得 O O_x
你 O O_d

好 B-Degree B_v
似 I-Degree I_v
郁 B-Trigger B_m
闷 I-Trigger I_m
极 B-Degree O_r
点 I-Degree O_d
， O B_v
申 O I_v
请 O O_v
的 O O_x
支 O O_x
付 O O_x
宝 O B_nr
实 O I_nr
名 O I_nr
认 O B_nr
证 O I_nr
， O I_nr
老 O O_zg
是 O B_n
说 O I_n
身 O B_m
份 O I_m
证 O O_x
信 O B_m
息 O I_m
错 O O_x
误 O O_r
？ O B_v
真 O I_v
它 O O_r
Ｎ O O_x
Ｎ O B_v
Ｄ O I_v
。 O B_a
超 B-Degree I_a
级 I-Degree B_d
不 B-Trigger I_d
爽 I-Trigger O_x
。 O B_v
。 O I_v
。 O O_uj
。 O B_nr
。 O I_nr
。 O I_nr
。 O B_v
。 O I_v

很 B-Degree I_v
不 B-Negation O_x
喜 B-Trigger O_a
欢 I-Trigger O_v
一 O O_v
个 O B_n
不 O I_n
是 O I_n
很 O B_n
熟 O I_n
悉 O B_n
的 O I_n
人 O O_x
拿 O O_d
着 O O_r
我 O O_x
的 O O_x
手 O O_x
机 O O_x
翻 O B_b
来 O I_b
翻 O B_a
去 O I_a
像 O O_x
特 O O_x
务 O O_x
一 O O_x
样 O O_x
， O O_x
甚 O O_x
至 O O_x
连 O O_x
短 O O_d
信 O O_d
都 O B_v
要 O I_v
进 O B_m
去 O I_m
看 O B_c
一 O I_c
眼 O O_zg
， O B_v
好 O I_v
想 O O_uj
翻 O O_n
脸 O O_v
啊 O O_uz
！ O O_r
！ O O_uj
！ O B_n
！ O I_n

" O I_i
最 O I_i
近 O I_i
环 O O_v
评 O B_n
讲 O I_n
到 O B_r
噪 O I_r
声 O O_x
, O B_d
. O I_d
. O O_nr
哎 O B_n
！ O I_n
今 O O_d
晚 O O_v
身 O B_v
临 O I_v
其 O O_v
境 O B_m
了 O I_m
. O O_x
. O O_a
顶 O O_v
。 O B_v
好 B-Degree I_v
难 B-Trigger O_zg
受 I-Trigger O_x
咯 O O_x
. O O_x
. O O_x
正 O O_x
式 O O_x
系 O B_f
" O I_f
" O B_j
噪 O I_j
声 O O_v
污 O O_v
染 O B_n
" O I_n
" O O_x
哇 O B_m
. O I_m
. O O_e
. O O_x
！ O B_t
" O I_t

回 O I_i
复 O I_i
恩 O I_i
， O O_ul
有 O B_m
故 O I_m
事 O O_v
的 O O_x
地 O O_a
方 O B_v
～ O I_v
美 O O_o
好 O B_m
却 O I_m
也 O B_ad
是 O I_ad
个 O O_v
伤 O O_x
心 O O_x
地 O B_n
看 O I_n
《 O I_n
手 O I_n
机 O O_x
》 O O_x
， O O_y
剧 B-Cause B_m
尾 I-Cause I_m
看 I-Cause I_m
到 I-Cause O_x
北 I-Cause O_x
京 I-Cause O_x
的 I-Cause B_v
街 I-Cause I_v
景 I-Cause O_nr
， O O_x
忽 O O_v
然 O B_n
很 O I_n
想 B-Trigger O_uj
念 I-Trigger B_n
在 B-sent_Entity I_n
北 I-sent_Entity O_x
京 I-sent_Entity B_a
的 I-sent_Entity I_a
日 I-sent_Entity O_d
子 I-sent_Entity O_d
。 O O_v

无 O B_n
好 O I_n
吧 O I_n
， O O_v
谅 O O_x
你 O B_n
是 O I_n
初 O O_x
夜 O O_x
， O B_n
紧 B-Trigger I_n
张 I-Trigger B_v
是 O I_v
应 O B_ns
该 O I_ns
的 O O_uj
， O B_n
但 O I_n
是 O O_x
像 O B_d
这 O I_d
么 O O_zg
乏 O B_v
味 O I_v
沉 O O_p
闷 O B_ns
的 O I_ns
0 O O_uj
比 O B_n
0 O I_n
… O O_x
… O O_x
真 O O_v
不 O O_a
愧 O O_y
都 O O_x
是 O O_v
靠 O O_r
附 O O_v
加 O B_t
赛 O I_t
才 O O_x
混 O B_a
进 O I_a
世 O O_v
界 O B_v
杯 O I_v
的 O O_uj
打 O O_x
酱 O B_c
油 O I_c
队 O O_v
啊 O B_r
！ O I_r
！ O B_a
！ O I_a

" O I_a
天 O O_uj
气 O O_m
热 O O_p
了 O O_m
, O O_x
人 O O_x
们 O O_d
容 O B_a
易 O I_a
上 O O_d
火 O O_v
. O O_v
. O B_n
. O I_n
再 O I_n
赶 O O_d
上 O B_v
这 O I_v
两 O B_nz
天 O I_nz
南 O I_nz
方 O O_uj
的 O O_v
天 O B_n
气 O I_n
不 O O_n
好 O O_y
, O O_x
飞 O O_x
机 O O_x
延 O O_x
误 O O_x
的 O B_n
很 O I_n
多 O O_a
. O O_ul
. O O_x
. O B_n
. O I_n
大 O B_a
家 O I_a
真 O B_v
的 O I_v
都 O B_m
不 B-Trigger I_m
容 I-Trigger I_m
易 I-Trigger O_d
呀 I-Trigger B_d
. O I_d
. O O_r
. O B_m
. O I_m
" O B_f

我 B-Holder O_uj
最 B-Degree B_n
喜 B-Trigger I_n
欢 I-Trigger B_d
的 O I_d
猥 B-sent_Entity O_x
琐 I-sent_Entity B_n
猫 I-sent_Entity I_n
系 I-sent_Entity B_v
列 I-sent_Entity I_v
！ O O_uj
！ O B_m
大 B-Trigger I_m
爱 I-Trigger B_m
这 B-sent_Entity I_m
个 I-sent_Entity I_m
自 I-sent_Entity I_m
定 I-sent_Entity B_n
义 I-sent_Entity I_n
表 I-sent_Entity B_d
情 I-sent_Entity I_d
… O O_d
… O O_d
每 O B_a
次 O I_a
都 O O_y
会 O B_m
傻 O I_m
傻 O I_m
的 O I_m
把 O O_x
它 O O_x
看 O O_r
完 O O_d
。 O B_v
。 O I_v
。 O O_uj

哈 B-Trigger I_an
哈 I-Trigger O_n
重 O B_q
点 O I_q
系 O O_x
飞 O O_x
哥 O O_a
回 O O_v
复 O B_r
的 O I_r
表 O B_l
情 O I_l
: O I_l
回 O B_n
复 O I_n
: O O_x
老 O O_x
師 O B_r
真 O I_r
是 O O_d
多 O O_v
才 O B_z
多 O I_z
藝 O I_z
啊 O O_p
: O O_r
孫 O O_v
月 O O_v
飛 O O_x
老 O O_x
師 O O_x
穿 O O_x
上 O B_o
越 O I_o
劇 O B_n
服 O I_n
真 O B_n
的 O I_n
看 O I_n
不 O B_v
出 O I_v
他 O O_uj
是 O B_n
男 O I_n
的 O O_x
！ O B_v

现 O O_x
在 O B_n
到 O I_n
这 O B_d
地 O I_d
方 O O_m
更 B-Degree O_d
雷 B-Trigger O_m
! O O_ng
真 O O_y
的 O O_x
到 O B_nr
村 O I_nr
儿 O I_nr
里 O B_n
了 O I_n

这 O O_f
小 O B_d
孩 O I_d
， O O_v
抽 O B_d
烟 O I_d
的 O B_v
样 O I_v
子 O I_v
科 O O_r
真 O O_v
娴 O O_b
熟 O O_uj
啊 O O_x
! O O_x
“ O B_t
我 B-Holder I_t
并 O O_v
不 B-Trigger O_r
担 I-Trigger B_n
心 I-Trigger I_n
他 B-sent_Entity O_d
的 O O_nr
健 B-Property O_x
康 I-Property B_d
， O I_d
他 B-Cause O_v
看 I-Cause B_n
起 I-Cause I_n
来 I-Cause O_f
身 I-Cause O_ul
体 I-Cause O_x
状 I-Cause O_r
况 I-Cause B_n
很 I-Cause I_n
好 I-Cause O_x
， O B_v
如 B-Cause I_v
果 I-Cause O_uj
我 I-Cause B_n
们 I-Cause I_n
不 I-Cause B_nr
给 I-Cause I_nr
他 I-Cause B_a
烟 I-Cause I_a
， O O_zg
他 B-Holder O_x
就 O O_x
会 O O_r
大 B-Trigger O_c
哭 I-Trigger O_d
大 I-Trigger B_v
闹 I-Trigger I_v
。 O O_r
” O O_uj

我 B-sent_Entity I_a
怎 O O_x
么 O O_r
还 O B_v
是 O I_v
觉 B-Property I_v
得 I-Property B_n
遗 I-Property I_n
憾 I-Property I_n
呢 O I_n
？ O O_d
！ O O_a
太 O O_x
要 O B_c
命 O I_c
了 O B_r

我 B-Cause O_d
怎 I-Cause O_p
么 I-Cause O_r
关 I-Cause O_n
注 I-Cause O_x
了 I-Cause O_r
这 I-Cause O_d
么 I-Cause O_v
老 I-Cause B_v
多 I-Cause I_v
人 I-Cause O_a
， O O_v
唉 O O_x
。 O O_x
删 O O_x
了 O O_r
一 O B_r
上 O I_r
午 O B_c
还 O I_c
剩 O B_v
1 O I_v
3 O B_a
0 O I_a
0 O O_y
多 O O_x
， O O_x
粉 O O_d
丝 O B_v
多 O I_v
点 O O_ul
儿 O O_x
好 O O_r
， O B_r
关 O I_r
注 O B_v
的 O I_v
人 O O_ul
数 O B_r
少 O I_r
点 O O_a
儿 O O_m
好 O O_n
！ O O_x
太 B-Degree O_zg
麻 B-Trigger O_x
烦 I-Trigger O_v
了 O O_ul
。 O B_t
继 O I_t
续 O I_t
删 O O_d
。 O O_v

哈 B-Trigger I_m
哈 I-Trigger I_m
~ O I_m
確 O O_m
實 O O_x
很 O B_n
悠 O I_n
閒 O B_m
~ O I_m
睡 O I_m
了 O O_a
十 O O_x
二 O B_v
個 O I_v
小 O O_uj
時 O B_n
呢 O I_n
！ O O_a
恩 O B_n
， O I_n
还 O O_a
蛮 O O_x
准 O O_d
， O B_an
舒 O I_an
坦 O O_ul
！ O O_x
心 O B_v
中 O I_v
默 O O_v
念 O O_x
→ O O_x
按 O B_o
下 O I_o
E O O_x
S O B_ad
C O I_ad
→ O O_d
查 O B_a
看 O I_a
心 O O_x
情 O O_v

。 O B_m
T O I_m
h O O_m
a O O_a
t O O_ng
m O O_y
a O O_x
n O O_nr
g O O_x
i O O_d
v O O_d
e O O_v
s O O_x
m O B_a
e O I_a
t O O_x
h O B_s
e O I_s
h O B_v
e O I_v
e O O_x
b O O_p
i O O_f
e O B_eng
- O I_eng
j O I_eng
e O O_x
e O B_v
b O I_v
i O B_n
e O I_n
s O O_x
! O O_x
那 B-sent_Entity B_eng
人 I-sent_Entity I_eng
让 O I_eng
我 B-Holder I_eng
很 B-Degree I_eng
不 B-Trigger I_eng
爽 I-Trigger I_eng
！ O I_eng
哈 B-Trigger I_eng
哈 I-Trigger I_eng

愤 B-Trigger I_eng
怒 I-Trigger I_eng
！ O I_eng
怒 O I_eng
吼 O I_eng
！ O I_eng
菲 O I_eng
国 O I_eng
在 O I_eng
南 O I_eng
海 O I_eng
是 O I_eng
最 O O_x
反 O B_eng
对 O I_eng
中 O I_eng
国 O I_eng
力 O I_eng
场 O I_eng
的 O I_eng
。 O O_x
父 O B_r
辈 O I_r
庇 O O_v
荫 O O_r
下 O O_d
的 O B_a
草 O I_a
包 O O_x
， O B_o
政 O I_o
治 O O_x
上 O B_v
无 O I_v
知 O O_x
的 O B_v
蠢 O I_v
蛋 O O_x
， O B_ns
人 O I_ns
性 O O_p
上 O B_ns
的 O I_ns
冷 O O_v
血 O O_d
。 O B_d
挾 O I_d
持 O B_ns
人 O I_ns
? O B_n

" O O_uj
因 O O_x
为 O B_n
腰 O I_n
痛 O B_v
的 O I_v
缘 O O_f
故 O O_uj
, O B_n
这 O I_n
个 O O_x
星 O B_n
期 O I_n
2 O O_f
天 O B_v
没 O I_v
有 O O_uj
办 O B_n
法 O I_n
工 O O_x
作 O B_n
, O I_n
谢 B-Trigger O_f
谢 I-Trigger O_uj
各 B-sent_Entity B_v
位 I-sent_Entity I_v
的 I-sent_Entity O_x
祷 I-sent_Entity B_v
告 I-sent_Entity I_v
. O O_n
特 B-Degree O_x
别 I-Degree O_x
感 B-Trigger O_x
谢 I-Trigger B_c
, O I_c
, O B_n
和 O I_n
以 O O_uj
及 O B_n
很 B-sent_Entity I_n
多 I-sent_Entity O_x
童 I-sent_Entity B_r
鞋 I-sent_Entity I_r
的 I-sent_Entity B_t
祷 I-sent_Entity I_t
告 I-sent_Entity O_m
! O O_n
谢 B-Trigger B_v
谢 I-Trigger I_v
" O B_n

哇 B-Trigger B_vn
喜 B-Trigger I_vn
欢 I-Trigger O_x
打 B-sent_Entity B_nr
折 I-sent_Entity I_nr
亲 O B_r
皮 O I_r
下 O O_uj
何 O B_v
人 O I_v
不 O O_x
务 O B_i
正 O I_i
业 O I_i
一 O I_i
下 O O_x
~ O O_x
~ O O_c
帅 O B_c
啊 O I_c
！ O B_m
允 O I_m
许 O B_nr
我 O I_nr
私 O O_uj
心 O B_v
一 O I_v
下 O O_x
， O B_nr
这 O I_nr
张 O O_x
笑 O O_x
得 O O_y
实 O B_v
在 O I_v
太 O B_v
好 O I_v
看 O O_v
了 O B_n
羞 B-Trigger I_n
涩 I-Trigger B_r
的 O I_r

？ O I_n
？ O I_n
？ O I_n
？ O B_m
？ O I_m
？ O O_x
？ O O_x
？ O O_a
？ O O_y
？ O O_x
？ O B_v
？ O I_v
？ O O_r
都 O B_n
是 O I_n
同 O B_m
一 O I_m
个 O O_x
编 O O_r
辑 O O_q
？ O O_v
同 O O_ud
一 O B_v
首 O I_v
歌 O O_d
？ O B_v
w O I_v
t O O_ul
f O B_a
u O I_a
中 O O_uj
国 O O_x
情 O O_x
绪 O O_x
失 O O_x
控 O O_x
这 O O_x
些 O O_x
作 O O_x
者 O O_x
让 O O_x
我 B-Holder O_x
很 B-Degree O_x
纠 B-Trigger O_x
结 I-Trigger O_x
… O O_d
… O O_v
到 O B_b
底 O I_b
高 O I_b
不 O B_n
高 O I_n
兴 O O_x
！ O B_i
！ O I_i
！ O I_i

刚 O O_x
刚 O B_eng
拔 O I_eng
完 O I_eng
两 O I_eng
颗 O B_ns
牙 O I_ns
， O B_n
目 O I_n
前 O B_vn
半 O I_vn
边 O B_r
脸 O I_r
都 O B_n
是 O I_n
麻 O O_v
的 O O_r
， O O_d
朋 O B_v
友 O I_v
劝 O O_x
我 O O_x
尽 O B_d
早 O I_d
吃 O O_a
止 O O_d
痛 O B_b
药 O I_b
， O O_x
我 O O_x
已 O O_x
经 O O_x
预 O B_d
感 O I_d
到 O O_v
疼 O O_v
痛 O B_m
很 O I_m
快 O O_n
就 O O_x
会 O B_t
降 O I_t
临 O B_s
， O I_s
o B-Trigger O_n
h I-Trigger O_d
! I-Trigger O_v
m I-Trigger O_n
y I-Trigger O_uj
g I-Trigger O_x
o I-Trigger B_n
d I-Trigger I_n
! I-Trigger O_v

在 O B_d
网 O I_d
上 O O_v
看 O B_n
到 O I_n
这 O I_n
个 O O_x
新 O O_r
闻 O B_d
， O I_d
想 O B_n
问 O I_n
声 O O_v
新 O B_n
民 O I_n
网 O B_d
的 O I_d
编 O O_d
辑 O O_v
， O B_v
为 O I_v
啥 O O_x
转 O B_eng
载 O I_eng
也 O O_x
不 O B_eng
告 O I_eng
知 O I_eng
， O I_eng
还 O I_eng
用 O O_x
人 O O_x
家 O O_p
拍 O B_s
的 O I_s
图 O B_v
片 O I_v
呢 O B_r
。 O I_r
某 B-Holder B_n
人 I-Holder I_n
看 O O_x
了 O O_v
还 B-Degree B_n
很 I-Degree I_n
开 B-Trigger B_n
心 I-Trigger I_n
地 O O_n
说 O O_uj
， O B_n
小 O I_n
白 O O_x
上 O B_r
报 O I_r
了 O B_v
。 O I_v
╭ O O_d

姐 O B_v
姐 O I_v
我 O O_x
就 O O_d
是 O O_p
从 O B_n
最 O I_n
旁 O O_v
边 O O_uj
的 O B_n
涵 O I_n
洞 O O_y
滈 O O_x
水 O B_r
过 O I_r
来 O O_v
的 O O_ul
， O O_d
水 B-Cause O_d
已 I-Cause B_v
经 I-Cause I_v
过 I-Cause O_uv
膝 I-Cause O_v
盖 I-Cause O_x
， I-Cause B_nr
而 I-Cause I_nr
且 I-Cause B_v
无 I-Cause I_v
比 I-Cause O_ul
脏 I-Cause O_x
， I-Cause O_x
什 I-Cause O_x
么 I-Cause B_n
乱 I-Cause I_n
七 I-Cause O_r
八 I-Cause O_d
糟 I-Cause B_v
的 I-Cause I_v
东 I-Cause O_d
西 I-Cause B_f
都 I-Cause I_f
有 I-Cause O_uj
， O B_n
痛 B-Trigger I_n
苦 I-Trigger O_yg
啊 O O_n
… O B_t
… O I_t

吃 O O_x
了 O O_n
泡 O B_d
面 O I_d
， O O_ug
心 B-Property B_n
情 I-Property I_n
惋 I-Property O_x
和 I-Property B_c
一 O I_c
些 O B_v
了 O I_v
。 O O_a
继 O O_x
续 O B_r
继 O I_r
续 O B_i
继 O I_i
续 O I_i
。 O I_i
。 O O_uj
。 O B_ns
奋 O I_ns
斗 O O_d
极 O O_v
没 O O_x
激 O B_an
情 O I_an
的 O O_zg
周 O O_x
六 O O_x
！ O O_x
！ O O_v
不 O O_ul
过 O B_n
一 O I_n
会 O O_x
可 O B_n
以 O I_n
在 O B_a
土 O I_a
豆 O B_m
看 O I_m
这 O O_ul
期 O O_x
的 O B_v
快 O I_v
乐 O B_v
大 O I_v
本 O B_v
营 O I_v
， O O_x
有 O O_x
韩 O O_x
庚 O B_v

师 B-Cause O_d
父 I-Cause O_v
你 I-Cause B_n
居 I-Cause I_n
然 I-Cause O_uj
用 I-Cause B_t
黑 I-Cause I_t
色 I-Cause O_x
的 I-Cause O_x
做 I-Cause B_c
底 I-Cause I_c
， O B_m
我 B-Holder I_m
表 O B_c
示 O I_c
震 B-Trigger O_p
惊 I-Trigger B_n
没 O I_n
收 O O_v
色 O B_r
幂 O I_r
你 O O_uj
的 O B_a
眼 O I_a
睛 O B_n
和 O I_n
嘴 O I_n
巴 O O_x
为 O O_v
瞎 O B_nr
咪 O I_nr
这 O O_x
么 O B_n
难 O I_n
画 O O_r
啊 O B_d
、 O I_d
好 O O_p
吧 O B_n
好 O I_n
吧 O O_uj
、 O B_n
我 O I_n
画 O O_x
的 O O_r
很 O B_v
烂 O I_v
、 O B_v
你 O I_v
们 O B_v
烂 O I_v
着 O O_ng
看 O O_n
吧 O O_r
、 O O_uj

哩 O I_n
种 O O_c
上 O B_n
楼 O I_n
方 O O_p
式 O B_n
比 O I_n
爬 O B_r
楼 O I_r
梯 O O_a
要 O O_v
辛 O O_y
苦 O O_x
吧 O O_a
始 O O_y
终 O O_a
都 O O_y
要 O O_x
上 O O_r
噶 O O_v
~ O O_uj
不 O B_a
过 O I_a
我 B-Holder O_x
中 B-Trigger B_r
意 I-Trigger I_r
尼 B-sent_Entity O_v
种 I-sent_Entity O_uz
方 I-sent_Entity B_n
式 I-sent_Entity I_n
落 I-sent_Entity O_x
楼 I-sent_Entity O_x
~ O O_y
讨 B-Negation O_n
厌 I-Negation B_ns
爬 B-sent_Entity I_ns
楼 I-sent_Entity B_n
地 I-sent_Entity I_n
， O O_p
那 O B_n
喜 O I_n
欢 O I_n
这 O O_v
样 O B_a
的 O I_a
下 O O_y
楼 O B_d
方 O I_d
式 O O_d
吗 O O_v
？ O B_ns

没 O O_x
有 O B_c
了 O I_c
昨 O O_r
天 O B_n
的 O I_n
忙 O O_j
碌 O O_q
今 O B_n
天 O I_n
过 O B_n
得 O I_n
很 B-Degree O_x
空 B-Trigger B_v
虚 I-Trigger I_v
。 O B_n
照 O I_n
镜 O O_uv
子 O O_x
脸 O O_r
又 O B_v
开 O I_v
始 O B_r
胖 O I_r
了 O O_uj
。 O B_v
其 O I_v
实 O B_n
也 O I_n
没 O O_y
瘦 O O_x
过 O O_x
。 O B_v
想 O I_v
念 O O_ul
我 O B_t
的 O I_t
长 O O_uj
发 O B_a
~ O I_a
图 O B_t
是 O I_t
0 O O_ug
6 O O_ud
年 O O_d
的 O B_n
。 O I_n
。 O O_x
。 O B_n

“ O I_n
谁 O O_n
能 O O_d
想 O B_v
到 O I_v
他 O O_a
是 O O_ul
摸 O O_x
钱 O B_d
呢 O I_d
？ O O_d
” O O_d
管 O O_a
理 O O_ug
评 O O_x
论 O B_v
： O I_v
让 O O_r
客 B-Holder O_uj
户 I-Holder B_nz
在 O I_nz
愉 B-Trigger O_x
快 I-Trigger O_n
的 O O_v
体 O B_m
验 O I_m
中 O O_m
不 O O_uj
知 O O_x
不 O O_x
觉 O O_x
地 O O_x
被 O O_x
摸 O O_r
走 O O_v
钱 O B_v
是 O I_v
商 O O_r
业 O O_v
模 O O_v
式 O O_n
的 O O_y
最 O O_x
高 O O_x
境 O B_vn
界 O I_vn
， O B_n
移 O I_n
动 O O_x
公 O O_v
司 O B_n
做 O I_n
到 O O_p
了 O B_a
。 O I_a

不 O B_n
愧 O I_n
是 O O_f
社 O B_i
长 O I_i
！ O I_i
社 B-Holder I_i
长 I-Holder B_n
今 O I_n
天 O O_v
很 B-Degree O_v
兴 B-Trigger O_n
奋 I-Trigger O_v
呢 O B_n
！ O I_n
！ O I_n
你 O I_n
呢 O O_uj
！ O B_a
！ O I_a
从 O B_n
草 O I_n
根 O O_x
中 O B_vn
来 O I_vn
肥 O B_n
草 O I_n
根 O B_v
中 O I_v
去 O O_ul
~ O O_x
比 O O_x
后 O B_a
宫 O I_a
还 O O_v
优 O B_n
雅 O I_n
比 O O_x
姐 O B_n
姐 O I_n
还 O B_t
芙 O I_t
蓉 O O_zg
~ O B_v

好 O O_y
看 O O_x
~ O O_x
波 O O_r
司 O O_y
登 O O_x
? O O_x
记 O O_p
得 O B_n
发 O I_n
型 O B_ns
也 O I_ns
是 O I_ns
这 O B_n
样 O I_n
的 O O_f
这 O O_v
是 O O_x
虾 O O_p
米 O B_n
时 O I_n
候 O O_d
的 O B_a
小 O I_a
流 O O_p
氓 O B_n
啊 O I_n
？ O O_d
照 O B_n
片 O I_n
很 O O_x
给 O O_x
力 O B_v
啊 O I_v
， O O_x
眼 O B_nr
神 O I_nr
很 O I_nr
犀 O O_x
利 O B_v
啊 O I_v
， O B_vn
让 O I_vn
我 O O_d
不 B-Trigger O_v
知 I-Trigger B_r
所 I-Trigger I_r
措 I-Trigger O_uj
啊 O O_r
！ O O_v
求 O B_n
正 O I_n
解 O B_n
啊 O I_n

支 O B_n
持 O I_n
德 O I_n
国 O O_zg
~ O O_x
~ O B_n
世 O I_n
界 O O_d
杯 O O_p
开 O O_n
赛 O O_y
以 O O_x
来 O B_n
， O I_n
阴 O O_zg
差 O B_a
阳 O I_a
错 O O_zg
， O O_x
德 O O_v
国 O O_r
队 O B_i
三 O I_i
场 O I_i
小 O I_i
组 O O_zg
赛 O O_x
我 O O_v
都 O B_v
没 O I_v
看 O O_y
， O O_x
希 B-Trigger B_v
望 I-Trigger I_v
这 I-Trigger B_ns
是 I-Trigger I_ns
看 I-Trigger O_x
德 I-Trigger O_x
国 I-Trigger B_nz
队 I-Trigger I_nz
第 I-Trigger I_nz
一 I-Trigger B_vn
场 I-Trigger I_vn
也 I-Trigger B_f
是 I-Trigger I_f
最 I-Trigger O_x
后 I-Trigger B_i
一 I-Trigger I_i
场 I-Trigger I_i

今 B-Cause O_x
天 I-Cause B_nt
收 I-Cause I_nt
到 I-Cause I_nt
了 I-Cause B_mq
份 I-Cause I_mq
s I-Cause B_n
u I-Cause I_n
p I-Cause I_n
e I-Cause O_r
r I-Cause O_d
g I-Cause B_v
i I-Cause I_v
f I-Cause O_x
t I-Cause B_v
~ O I_v
~ O O_r
太 B-Degree O_v
激 B-Trigger O_v
动 I-Trigger B_nt
太 B-Degree I_nt
开 B-Trigger I_nt
心 I-Trigger B_m
了 O I_m
~ O I_m
~ O O_d
一 O O_v
下 O B_f
子 O I_f
就 O B_m
变 O I_m
F O O_x
a O B_t
s O I_t
h O B_v
i O I_v
o O O_ul
n O O_q
啦 O B_eng
~ O I_eng
~ O I_eng

妈 B-Trigger I_eng
呀 I-Trigger I_eng
。 O I_eng
。 O I_eng
。 O I_eng
马 O O_x
天 O O_x
宇 O O_d
要 O B_a
演 O I_a
新 O O_d
版 O B_v
五 O I_v
阿 O O_ul
哥 O O_x
。 O O_x
。 O B_m
。 O I_m
您 O I_m
将 O O_d
模 O O_v
仿 O B_eng
进 O I_eng
行 O I_eng
到 O I_eng
底 O I_eng
么 O I_eng
？ O I_eng
唱 O O_y
歌 O O_x
可 O O_x
以 O O_x
走 O B_n
调 O I_n
， O O_x
希 O O_x
望 O O_x
演 O O_n
戏 O B_nr
比 O I_nr
唱 O B_v
歌 O I_v
靠 O B_b
谱 O I_b
那 O O_m
么 O B_ns
一 O I_ns
点 O O_x
。 O O_x
。 O O_x
。 O O_r

和 O B_v
作 O I_v
者 O B_v
的 O I_v
个 O B_d
人 O I_d
感 O O_y
受 O O_x
一 O B_n
样 O I_n
： O B_c
过 B-Cause I_c
分 I-Cause O_v
同 I-Cause O_v
情 I-Cause O_x
让 I-Cause B_v
我 B-Holder I_v
觉 O B_n
得 O I_n
自 O O_p
己 O B_n
太 B-Degree I_n
可 B-Trigger O_v
怜 I-Trigger O_v
； O B_r
提 O I_r
问 O B_m
让 O I_m
我 O O_x
产 O O_x
生 O O_x
防 O O_x
范 O O_c
心 O B_n
理 O I_n
； O O_uj
最 O B_n
激 O I_n
怒 O B_v
我 O I_v
的 O B_r
是 O I_r
说 O O_x
我 O B_n
的 O I_n
感 O B_n
受 O I_n
毫 O O_v
无 O O_r
道 O B_v
理 O I_v
。 O B_r

我 B-Holder O_d
喜 B-Trigger B_v
欢 I-Trigger I_v
的 O O_x
英 O B_v
雄 O I_v
~ O O_v
飘 B-Cause O_r
逸 I-Cause B_n
~ O I_n
S O B_v
F O I_v
， O B_n
我 O I_n
最 O O_x
喜 O O_d
欢 O B_a
的 O I_a
英 O O_r
雄 O O_uj
之 O O_v
一 O O_v
！ O O_r
飘 O O_uj
逸 O B_v
《 O I_v
W B-sent_Entity B_l
o I-sent_Entity I_l
D I-sent_Entity I_l
o I-sent_Entity I_l
t I-sent_Entity O_x
A I-sent_Entity O_x
英 I-sent_Entity O_r
雄 I-sent_Entity B_v
传 I-sent_Entity I_v
之 I-sent_Entity O_uj
影 I-sent_Entity B_ns
魔 I-sent_Entity I_ns
N I-sent_Entity O_x
e I-sent_Entity B_v
v I-sent_Entity I_v
e I-sent_Entity O_x
r I-sent_Entity B_eng
m I-sent_Entity I_eng
o I-sent_Entity O_x
r I-sent_Entity O_r
e I-sent_Entity O_d
》 O B_v

明 O O_uj
天 O B_ns
要 O I_ns
回 O B_r
校 O I_r
补 O O_x
考 O B_v
， O I_v
哎 O O_x
， O B_eng
补 O I_eng
考 O I_eng
费 O I_eng
T O I_eng
M O I_eng
D O B_nz
真 O I_nz
贵 O I_nz
， O O_u
真 O B_n
是 O I_n
垦 O B_eng
人 O I_eng
的 O I_eng
学 O I_eng
校 O I_eng
啊 O I_eng
！ O I_eng
！ O I_eng
本 B-Cause I_eng
来 I-Cause O_x
明 I-Cause O_x
天 I-Cause B_t
上 I-Cause I_t
早 I-Cause O_v
班 I-Cause B_n
的 I-Cause I_n
， I-Cause B_v
还 I-Cause I_v
得 I-Cause O_x
换 I-Cause O_e
晚 I-Cause O_x
班 I-Cause B_n
， I-Cause I_n
又 I-Cause I_n
要 I-Cause B_eng
很 I-Cause I_eng
晚 I-Cause I_eng
睡 I-Cause B_a
了 I-Cause I_a
！ O O_x
烦 B-Trigger B_d
烦 I-Trigger I_d
烦 I-Trigger B_n
！ O I_n
！ O O_uj

靠 B-Trigger I_n
， O O_zg
名 B-Cause O_x
副 I-Cause O_x
其 I-Cause B_t
实 I-Cause I_t
呢 I-Cause B_t
狗 I-Cause I_t
眼 I-Cause O_f
看 I-Cause B_n
人 I-Cause I_n
低 I-Cause O_uj
～ I-Cause O_x
泪 O O_d
… O B_v
… O I_v
！ O B_n
… O I_n
… O O_x
。 O O_d
， O O_v
这 O O_d
不 O B_v
是 O I_v
你 O O_ul
来 O O_x
的 O B_a
地 O I_a
方 O O_a
， O O_x
滚 O O_x
！ O O_x
可 O O_v
是 O O_x
老 O B_i
人 O I_i
始 O I_i
终 O I_i
面 O O_y
带 O B_l
笑 O I_l
， O I_l
最 O I_l
后 O O_a
老 B-Holder O_x
人 I-Holder O_n
无 B-Trigger O_x
奈 I-Trigger O_x
的 O O_x
走 O O_x
出 O O_x
了 O O_x
商 O O_x
场 O O_r
。 O B_c

发 O O_r
现 O O_v
我 O O_uj
只 O B_n
要 O I_n
一 O O_x
吃 O O_v
某 O O_x
个 O B_c
东 O I_c
西 O B_n
我 B-sent_Entity I_n
的 O B_d
情 B-Property I_d
绪 I-Property O_n
就 I-Property B_v
容 I-Property I_v
易 I-Property O_x
狂 I-Property B_f
化 I-Property I_f
… O B_n
… O I_n
啊 B-Trigger B_d
啊 I-Trigger I_d
啊 I-Trigger O_uj
… O B_v
… O I_v
… O O_ul
… O B_n
夏 O I_n
天 O O_x
也 O O_x
好 O B_v
热 O I_v
， O O_r
我 B-sent_Entity B_c
更 O I_c
加 O O_m
情 B-Property O_v
绪 I-Property B_r
有 I-Property I_r
点 I-Property B_ns
囧 I-Property I_ns
， O O_r
真 B-Degree O_uj
讨 B-Trigger B_n
厌 I-Trigger I_n
啊 O O_d
~ O B_a

赵 O B_v
奎 O I_v
贤 O O_x
吧 O O_x
爆 O B_nr
吧 O I_nr
景 O I_nr
观 O O_x
欣 O O_x
赏 O O_x
， O O_x
吧 O B_t
主 O I_t
索 O B_y
性 O I_y
放 O O_n
假 O O_x
回 O O_r
家 O B_d
， O I_d
任 O B_n
由 O I_n
大 O B_n
家 O I_n
爆 O O_zg
， O O_x
估 O O_d
计 O B_v
吧 B-Holder I_v
主 I-Holder O_zg
被 O O_x
爆 O O_x
的 O B_nr
很 B-Degree I_nr
爽 B-Trigger I_nr
吧 O O_y
！ O O_v

每 O B_n
天 O I_n
感 O B_v
恩 O I_v
一 O O_x
点 O O_y
点 O O_n
： O B_n
我 B-Holder I_n
是 O B_v
不 O I_v
是 O B_n
开 B-Trigger I_n
心 I-Trigger O_x
得 O B_n
有 O I_n
点 O B_n
早 O I_n
？ O O_v
b O O_x
u O B_v
t O I_v
现 O O_y
在 O O_n
心 B-Property B_a
情 I-Property I_a
真 I-Property O_uj
是 I-Property B_a
好 I-Property I_a
好 I-Property O_y
， O O_x
k O O_x
e O B_r
e O I_r
p O B_v
m O I_v
o O B_m
v O I_m
i O I_m
n O O_x
g O O_r
~ O B_l
~ O I_l
~ O I_l

我 O I_v
在 O O_ud
杭 O B_n
州 O I_n
， O O_a
你 O O_x
怎 O B_eng
么 O I_eng
去 O I_eng
上 O B_t
海 O I_t
了 O B_n
？ O I_n
我 O B_d
每 O I_d
天 O B_d
去 O I_d
香 O O_x
港 O B_eng
上 O I_eng
海 O I_eng
最 O I_eng
让 O I_eng
我 B-Holder I_eng
喜 B-Trigger I_eng
欢 I-Trigger I_eng
之 O I_eng
一 O I_eng
就 O O_x
是 O O_x
随 B-sent_Entity O_x
处 I-sent_Entity O_x
可 I-sent_Entity O_r
进 I-sent_Entity O_p
而 I-sent_Entity B_ns
且 I-sent_Entity I_ns
不 I-sent_Entity O_x
挂 I-sent_Entity O_r
嘉 I-sent_Entity B_r
士 I-sent_Entity I_r
伯 I-sent_Entity O_v
啤 I-sent_Entity B_ns
酒 I-sent_Entity I_ns
宣 I-sent_Entity O_ul
传 I-sent_Entity O_x
彩 I-sent_Entity O_r
旗 I-sent_Entity B_r
的 I-sent_Entity I_r
咖 I-sent_Entity O_v
啡 I-sent_Entity B_ns
馆 I-sent_Entity I_ns

抢 O I_ns
啊 O O_d
抢 O O_v
啊 O O_r
， O B_v
被 B-Cause I_v
抢 I-Cause B_r
好 B-Degree I_r
开 B-Trigger B_d
心 I-Trigger I_d
~ O B_d
次 O I_d
日 O O_v
5 O O_v
。 O B_c
今 O I_c
天 O O_d
妈 O O_v
妈 O B_nr
在 O I_nr
大 O I_nr
家 O B_n
都 O I_n
很 O B_vn
乖 O I_vn
。 O B_n
但 O I_n
是 O O_uj
最 O B_n
后 O I_n
终 O I_n
于 O O_x
疯 O O_v
掉 O O_y
了 O O_v
去 O O_y
抢 O O_x
饭 O O_p
的 O O_v
眼 O B_l
镜 O I_l
！ O I_l
！ O O_x
啊 O B_t
！ O I_t
讨 B-Trigger O_x
厌 I-Trigger O_x
！ O B_t

与 O B_n
港 O I_n
汇 O O_p
金 O B_n
牌 O I_n
饭 O O_d
局 O O_d
并 O O_a
列 O O_x
的 O B_c
差 O I_c
馆 O B_f
子 O I_f
， O B_d
1 O I_d
8 O B_v
5 O I_v
1 O O_ul
会 O O_v
馆 O B_v
昨 O I_v
天 O O_uj
在 O B_n
某 O I_n
餐 O O_x
馆 O O_x
吃 O O_zg
的 O O_x
生 O B_v
煎 O I_v
， O O_x
我 O O_x
想 O O_p
这 O B_n
也 O I_n
就 O B_n
是 O I_n
煎 O B_n
包 O I_n
而 O B_v
已 O I_v
， O O_uj
哪 O O_n
能 O B_n
说 O I_n
是 O O_x
生 O B_m
煎 O I_m
呢 O I_m
？ O I_m
太 B-Degree B_n
侮 B-Trigger I_n
辱 I-Trigger B_t
生 O I_t
煎 O O_p
了 O O_r
！ O B_n

！ O O_v
！ O O_uj
！ O B_v
唉 O I_v
只 O O_x
能 O O_r
一 O O_v
声 O O_r
叹 O O_d
息 O B_d
今 O I_d
年 O O_v
一 O O_v
定 O B_y
要 O I_y
去 O O_x
台 O O_r
湾 O O_v
参 O O_v
加 O O_v
游 O O_v
行 O O_v
台 O O_y
湾 O O_x
同 O O_d
志 O B_v
游 O I_v
行 O B_v
帅 O I_v
多 O O_ul
多 O O_x
， O O_x
这 B-sent_Entity O_x
表 I-sent_Entity O_x
情 I-sent_Entity O_x
， O O_zg
真 O B_v
眼 O I_v
神 O B_m
， O I_m
太 B-Degree B_v
萌 B-Trigger I_v
了 I-Trigger B_t
， O I_t
受 B-Degree B_d
不 I-Degree I_d
了 I-Degree O_v
呀 I-Degree O_v
。 O B_ns

" O B_v
t O I_v
m O B_v
m O I_v
d O B_ns
, O I_ns
还 O B_n
是 O I_n
人 O B_v
吗 O I_v
？ O O_nr
最 B-Degree B_m
可 B-Trigger I_m
怕 I-Trigger O_x
的 O O_r
， O B_n
就 O I_n
是 O O_x
人 B-sent_Entity O_d
！ O B_n
活 O I_n
小 O O_x
狗 O O_d
变 O O_v
成 O O_ul
鱼 O O_x
饵 O B_l
来 O I_l
钓 O I_l
鲨 O O_y
鱼 O O_x
， O O_x
当 O O_x
人 O B_eng
类 O I_eng
麻 O I_eng
木 O I_eng
时 O O_x
， O B_c
比 O I_c
魔 O O_n
鬼 O O_y
还 O O_x
要 O O_d
恐 O B_c
怖 O I_c
! O O_uj
" O O_x

难 B-Trigger I_d
受 I-Trigger O_n
无 I-Trigger O_x
比 I-Trigger O_vn
， O B_nr
， O I_nr
还 O B_v
不 O I_v
如 O B_n
干 O I_n
脆 O O_v
给 O O_v
我 O B_n
来 O I_n
两 O O_x
针 O O_t

对 O I_n
你 B-sent_Entity B_nr
们 I-sent_Entity I_nr
表 O O_n
示 O O_x
同 B-Trigger O_p
情 I-Trigger B_n
为 O I_n
嘛 O B_c
我 O I_c
们 O B_a
要 O I_a
在 O O_x
最 O O_x
热 O O_x
对 O B_v
的 O I_v
中 O B_v
午 O I_v
出 O O_x
发 O O_x
， O O_d
为 O B_c
嘛 O I_c
我 O B_d
们 O I_d
要 O O_p
坐 O O_r
火 O O_v
车 O O_m
去 O O_n
比 O O_x
赛 O O_p
， O B_r
为 O I_r
嘛 O B_n
还 O I_n
是 O I_n
坐 O I_n
绿 O O_p
皮 O O_y
车 O B_r
嘛 O I_r
， O O_v
为 O O_p
嘛 O B_a
， O I_a
为 O O_p
嘛 O O_uj
， O B_t
为 O I_t
嘛 O B_v

出 O O_x
了 O O_p
问 O O_y
题 O B_r
你 O I_r
就 O O_v
找 O B_n
大 O I_n
家 O I_n
来 O O_v
跟 O B_vn
我 O I_vn
说 O O_x
？ O O_p
你 O O_y
知 O B_c
道 O I_c
我 O O_v
最 B-Degree B_n
不 B-Negation I_n
愿 B-Trigger B_n
意 I-Trigger I_n
让 B-sent_Entity O_x
你 I-sent_Entity O_p
的 I-sent_Entity O_y
朋 I-sent_Entity O_x
友 I-sent_Entity O_p
觉 I-sent_Entity O_y
得 I-sent_Entity O_x
我 I-sent_Entity O_p
不 I-sent_Entity O_y
讲 I-sent_Entity O_x
道 I-sent_Entity O_v
理 I-sent_Entity O_ul
你 O B_n
现 O I_n
在 O O_r
跟 O O_d
我 O O_v
弄 O B_n
这 O I_n
套 O O_v
？ O O_p
这 O O_r
次 O O_v
谁 O O_x
说 O O_r
都 O B_v
没 O I_v
用 O O_r
就 O O_d
当 O O_d
我 O B_v
不 O I_v
懂 O O_v
事 O O_r
吧 O O_uj

【 B-sent_Entity I_n
杯 I-sent_Entity B_v
具 I-sent_Entity I_v
进 I-sent_Entity O_r
行 I-sent_Entity B_l
时 I-sent_Entity I_l
】 I-sent_Entity I_l
太 B-Degree I_l
可 B-Trigger O_r
怕 I-Trigger B_t
鸟 O I_t
！ O O_p
。 O O_r
恐 B-Trigger O_v
怖 I-Trigger O_r
！ O O_q
快 O O_x
男 O B_r
武 O I_r
艺 O O_r
、 O O_v
王 O O_d
野 O B_v
、 O I_v
张 O O_d
建 O O_p
波 O O_r
等 O B_l
昨 O I_l
天 O I_l
在 O O_y
重 O O_x
庆 O O_x
签 O B_n
售 O I_n
， O B_v
为 O I_v
求 O O_n
签 O O_x
名 O O_d
， O B_c
竟 O I_c
然 O O_zg
有 O O_x
大 O O_x
量 O B_a
粉 O I_a
丝 O O_x
露 O O_a
宿 O O_n
广 O B_n
场 O I_n
。 O O_x

我 B-Cause I_nr
很 I-Cause O_x
矛 I-Cause B_nr
盾 I-Cause I_nr
， O I_nr
每 O O_u
次 O B_t
想 O I_t
带 O O_p
点 O B_ns
零 O I_ns
食 O B_v
以 O I_v
备 O O_x
不 O B_v
时 O I_v
只 O B_v
需 O I_v
， O O_x
偏 O B_d
偏 O I_d
又 O O_v
懒 O B_n
得 O I_n
带 O B_n
， O I_n
等 O B_v
到 O I_v
饿 O B_n
了 O I_n
， O O_x
偏 O O_x
偏 O O_r
又 O O_d
后 O B_an
悔 O I_an
没 O O_x
带 O B_r
零 O I_r
食 O O_v
。 O O_v
真 B-Trigger O_q
想 I-Trigger B_n
暗 I-Trigger I_n
骂 I-Trigger B_l
自 I-Trigger I_l
己 I-Trigger I_l
。 I-Trigger I_l

哟 O O_v
， O O_x
那 O B_d
就 O I_d
更 O O_d
要 O B_v
调 O I_v
戏 O O_v
一 O O_x
下 O B_v
了 O I_v
。 O O_v
? O O_ul
? O O_x
? O B_d
? O I_d
? O O_d
! O B_v
@ O I_v
$ O O_d
@ O O_v
& O B_n
) O I_n
8 O O_x
6 O O_d
. O O_v
. O B_v
. O I_v
. O B_r
. O I_r
. O O_x
. O O_x
今 O O_zg
天 O O_x
谁 O O_r
都 O O_d
别 O O_d
理 O O_v
我 O B_v
。 O I_v
。 O B_m
$ B-Trigger I_m
@ I-Trigger O_ul
& I-Trigger O_x
) I-Trigger O_x
8 I-Trigger O_x
6 I-Trigger O_x
. I-Trigger O_x
. I-Trigger O_x
. I-Trigger O_x
. I-Trigger O_x
. I-Trigger O_x
. I-Trigger O_x
. I-Trigger O_x
今 I-Trigger O_x
天 I-Trigger B_m
谁 I-Trigger I_m
都 I-Trigger I_m
别 I-Trigger I_m
理 I-Trigger I_m
我 I-Trigger I_m
。 I-Trigger I_m
。 I-Trigger I_m
[ I-Trigger I_m
@ I-Trigger B_t
不 I-Trigger I_t
爽 I-Trigger O_r
。 O O_d
。 O B_n

突 O O_r
然 O O_x
对 O O_x
手 O O_x
工 O O_x
布 O O_x
艺 O O_x
很 B-Degree B_m
感 B-Trigger I_m
兴 I-Trigger I_m
趣 I-Trigger I_m
。 O I_m
。 O I_m
去 O I_m
书 O I_m
城 O I_m
买 O B_t
两 O I_t
本 O O_r
书 O O_d
回 O B_n
家 O I_n
来 O O_r
研 O O_x
究 O O_x
研 O O_x
究 O O_x
下 O B_a
！ O I_a
！ O O_x
！ O O_x
g O O_x
o O B_ad
g O I_ad
o O B_v
g O I_v
o O B_n
~ O I_n
~ O O_n
~ O B_l
~ O I_l
~ O I_l
~ O I_l

都 O O_x
不 O O_v
知 O B_n
道 O I_n
用 O O_v
什 O B_n
么 O I_n
词 O I_n
来 O B_n
形 O I_n
容 O O_v
老 O B_vn
大 O I_vn
了 O B_vn
， O I_vn
岂 O O_f
是 O O_x
一 O O_x
个 O O_x
帅 O B_eng
子 O I_eng
了 O I_eng
得 O I_eng
的 O I_eng
e O I_eng
这 B-sent_Entity O_x
张 I-sent_Entity O_x
真 B-Degree O_x
的 I-Degree O_x
好 B-Trigger O_x
帅 I-Trigger O_x
~ O O_x
绝 O O_d
对 O O_d
的 O B_v
侧 O I_v
影 O O_p
， O B_r
最 B-Degree I_r
有 B-Trigger O_n
味 I-Trigger O_v
道 I-Trigger B_n
的 I-Trigger I_n
。 O B_a
@ O I_a
? O O_ul

我 B-Holder O_d
越 B-Degree O_v
来 I-Degree B_m
越 I-Degree I_m
不 B-Negation B_nr
喜 B-Trigger I_nr
欢 I-Trigger B_v
“ B-sent_Entity I_v
新 I-sent_Entity O_uj
中 I-sent_Entity O_eng
国 I-sent_Entity O_r
” I-sent_Entity O_q
这 I-sent_Entity B_d
个 I-sent_Entity I_d
概 I-sent_Entity B_n
念 I-sent_Entity I_n

每 O B_d
年 O I_d
最 B-Degree O_uj
无 B-Trigger B_n
心 I-Trigger I_n
购 I-Trigger O_x
物 I-Trigger O_d
的 O O_v
月 B-sent_Entity B_n
份 I-sent_Entity I_n
， O O_uj
也 O O_x
是 O O_x
最 B-Degree O_x
疯 B-Trigger O_x
狂 I-Trigger O_r
折 I-Trigger B_d
扣 I-Trigger I_d
的 O I_d
月 B-sent_Entity O_d
份 I-sent_Entity B_v
【 O I_v
商 O O_x
场 O O_a
优 O B_ns
惠 O I_ns
快 O O_x
报 O B_r
】 O I_r
新 O B_n
世 O I_n
界 O O_x
百 O B_r
货 O I_r
夏 O O_d
季 O B_v
减 O I_v
价 O B_n
第 O I_n
一 O O_uj
波 O B_n
， O I_n
全 O O_x
场 O O_d
3 O O_v
到 O O_d
6 O B_a
折 O I_a
！ O B_v
详 O I_v
情 O O_uj
请 O B_n
看 O I_n
： O O_x

今 B-Cause I_n
天 I-Cause B_vn
遇 I-Cause I_vn
到 I-Cause B_n
新 I-Cause I_n
妮 I-Cause O_x
真 B-Degree B_nz
的 I-Degree I_nz
很 I-Degree I_nz
幸 B-Trigger B_n
運 I-Trigger I_n
， O B_t
因 O I_t
為 O B_v
我 O I_v
終 O B_nz
於 O I_nz
學 O I_nz
會 O O_x
怎 O B_n
麼 O I_n
用 O O_m
唉 O O_v
鳳 O O_m
圍 O O_v
脖 O O_x
了 O B_v
！ O I_v
好 B-Degree I_v
開 B-Trigger O_v
心 I-Trigger O_x
呀 I-Trigger O_x
！ O B_t

无 B-Negation B_v
奈 I-Negation I_v
I I-Negation B_nrt
N I-Negation I_nrt
G I-Negation B_d
. I-Negation I_d
. I-Negation O_d
. I-Negation B_a
委 I-Negation I_a
屈 I-Negation O_x
+ I-Negation B_c
被 I-Negation I_c
误 I-Negation O_r
解 I-Negation O_d
眼 O O_nr
泪 O B_n
都 O I_n
只 O B_r
能 O I_r
往 O O_p
肚 O O_e
子 O B_nr
里 O I_nr
吞 O I_nr
. O O_ul
. O O_x
. O O_a
怪 O B_v
不 O I_v
得 O O_y
最 O O_x
近 O O_x
胖 O B_d
了 O I_d
. O B_eng
. O I_eng
. O I_eng
是 O B_m
吞 O I_m
这 O I_m
些 O B_v
吞 O I_v
多 O O_x
了 O O_p
么 O B_v
？ O I_v

哎 O B_n
呀 O I_n
我 O O_d
草 O B_v
他 O I_v
们 O O_zg
说 O B_n
， O I_n
把 O O_f
今 O O_v
年 O B_m
快 O I_m
男 O I_m
的 O B_l
L O I_l
O O I_l
G O B_f
O O I_f
转 O O_a
过 O O_ul
来 O B_m
看 O I_m
会 O I_m
有 O O_v
惊 O O_v
喜 O B_r
， O I_r
居 O B_v
然 O I_v
是 B-sent_Entity O_ul
个 I-sent_Entity O_y
男 I-sent_Entity O_x
人 I-sent_Entity O_x
在 I-sent_Entity B_e
快 I-sent_Entity I_e
乐 I-sent_Entity O_r
地 I-sent_Entity O_n
撸 I-sent_Entity B_r
着 I-sent_Entity I_r
管 I-sent_Entity O_v
子 I-sent_Entity O_x
， O O_p
太 B-Degree B_t
三 B-Trigger I_t
俗 I-Trigger O_a
了 I-Trigger O_b
！ O O_uj

祝 O I_eng
贺 O I_eng
！ O I_eng
真 O B_v
实 O I_v
的 O B_u
就 O I_u
是 O O_v
美 O O_v
丽 O B_a
的 O I_a
今 O O_x
天 O B_d
是 O I_d
偶 O O_v
的 O O_q
生 O B_n
日 O I_n
， O O_p
祝 B-Trigger B_a
自 I-Trigger I_a
己 I-Trigger O_uv
生 I-Trigger B_n
日 I-Trigger I_n
快 I-Trigger B_n
乐 I-Trigger I_n
， O O_x
早 O O_d
日 O O_m
嫁 O O_a
得 O O_ul
如 O O_x
意 O O_x
郎 O B_nr
君 O I_nr
， O O_x
工 O B_d
作 O I_d
顺 O O_uj
利 O B_d
， O I_d
工 O B_ns
资 O I_ns
涨 O O_uj
涨 O B_t
， O I_t
健 O O_v
康 O O_n
快 O O_uj
乐 O B_t
！ O I_t
太 B-Degree O_x
贪 B-Trigger O_v
心 I-Trigger B_r
啦 O I_r
！ O B_l

。 O I_l
“ O I_l
中 O O_x
国 O B_t
被 O I_t
扣 O O_v
船 O O_ud
长 O B_l
可 O I_l
能 O I_l
获 O I_l
刑 O O_x
3 O B_vn
年 O I_vn
， O B_ad
其 O I_ad
奶 O O_x
奶 O B_vn
忧 O I_vn
急 O B_v
攻 O I_v
心 O O_x
去 O B_a
世 O I_a
” O B_a
， O I_a
中 O O_x
国 O O_d
政 O B_v
府 O I_v
还 O O_y
在 O O_x
“ O O_x
强 O O_x
烈 O O_x
抗 O B_ns
议 O I_ns
” O B_n
， O I_n
顶 O B_n
个 O I_n
毛 O B_v
用 O I_v
啊 O B_v
！ O I_v
！ O O_m
！ O O_m
小 O O_x
鬼 O O_r
子 O B_n
欺 B-Trigger I_n
人 I-Trigger B_a
太 O I_a
甚 O B_v
了 O I_v
。 O B_t
。 O I_t

昨 B-Cause O_x
天 I-Cause B_nt
跟 I-Cause I_nt
b I-Cause I_nt
a I-Cause I_nt
b I-Cause O_d
y I-Cause O_p
又 I-Cause O_x
有 I-Cause B_i
一 I-Cause I_i
个 I-Cause I_i
新 I-Cause I_i
的 I-Cause O_x
开 I-Cause O_x
始 I-Cause O_v
了 I-Cause O_q
， O B_n
很 B-Degree I_n
开 B-Trigger O_y
心 I-Trigger O_x
啊 O O_x
。 O O_x
现 O B_n
在 O I_n
的 O I_n
他 O B_i
可 O I_i
能 O I_i
比 O I_i
我 O O_ul
还 O O_x
要 O O_x
兴 O O_x
奋 O B_t
吧 O I_t
， O O_p
哈 O B_eng
哈 O I_eng
， O I_eng
对 O I_eng
吧 O O_d
， O O_v
亲 O B_m
爱 O I_m
的 O O_a
。 O O_uj
你 O B_v
有 O I_v
没 O O_ul
有 O O_x
看 O O_zg
到 O B_v
啊 O I_v
。 O O_zg
。 O O_x

我 B-Holder I_t
是 O O_uj
郑 O O_r
州 O B_v
人 O I_v
， O O_p
现 B-Property O_r
在 I-Property B_c
的 I-Property I_c
心 I-Property B_v
情 I-Property I_v
就 O O_y
是 O O_x
很 B-Degree B_o
气 B-Trigger I_o
愤 I-Trigger O_x

我 B-Holder O_y
嫉 B-Trigger O_x
妒 I-Trigger B_a
他 B-Cause I_a
们 I-Cause O_uj
演 I-Cause O_x
技 I-Cause O_r
好 I-Cause B_v
哈 B-Trigger I_v
哈 I-Trigger I_v
R O B_v
T O I_v
偶 O O_zg
觉 O O_x
得 O O_x
嘛 O O_x
， O O_r
很 O O_v
多 O B_ns
中 O I_ns
国 O O_n
人 O O_x
之 O B_t
所 O I_t
以 O O_uj
不 O B_n
喜 O I_n
欢 O B_d
看 O I_d
新 O O_zg
闻 O B_n
联 O I_n
播 O O_x
， O O_r
是 O B_v
因 O I_v
为 O B_r
妒 O I_r
忌 O B_n
里 O I_n
面 O O_a
的 O B_o
中 O I_o
国 O B_eng
人 O I_eng
过 O O_d
得 O B_v
幸 O I_v
福 O O_y
快 O O_x
乐 O B_m
。 O I_m

真 O I_ns
杯 O O_n
具 O B_c
太 B-Degree I_c
恐 O I_c
怖 O O_d
。 O B_v
。 O I_v
。 O O_v
恐 B-Trigger B_nz
怖 I-Trigger I_nz
了 O I_nz
。 O I_nz
： O O_x
啊 O B_c
！ O I_c
好 O I_c
可 O B_v
怕 O I_v
～ O B_f
～ O I_f
！ O O_uj
！ O B_ns
O O I_ns
M O O_n
G O O_ug
！ O O_ud
捂 O B_nr
眼 O I_nr
睛 O I_nr
. O I_nr
. O O_x
. O O_x
好 O B_n
吓 O I_n
人 O O_v
！ O O_x
真 O B_a
系 O I_a
好 O O_x
恐 O O_x
怖 O O_x
好 O O_d
恐 O B_a
怖 O I_a
… O O_ul
… O O_x
… O O_x
… O O_zg
… O O_x
… O O_a

本 B-Holder I_c
人 I-Holder O_x
很 B-Degree O_x
喜 B-Trigger O_x
欢 I-Trigger O_x
的 B-sent_Entity B_eng
一 I-sent_Entity I_eng
张 I-sent_Entity I_eng
， O O_x
一 O O_v
双 O B_n
豹 O I_n
子 O B_m
一 O I_m
样 O I_m
的 O O_a
眼 O B_v
睛 O I_v
， O O_x
微 O B_n
启 O I_n
的 O O_a
性 O B_a
感 O I_a
双 O O_a
唇 O B_a
， O I_a
凌 O O_x
乱 O O_x
自 O O_x
由 O O_x
的 O O_x
头 O O_x
发 O O_x
随 O B_r
意 O I_r
散 O O_zg
落 O B_v
。 O I_v
充 O O_uj
分 O B_m
反 O I_m
射 O O_x
了 O B_m
酷 O I_m
的 O B_n
叛 O I_n
逆 O B_r
的 O I_r
一 O O_uj
面 O B_n
！ O I_n

毛 B-Holder B_v
爷 I-Holder I_v
爷 I-Holder O_uj
很 B-Degree B_n
生 B-Trigger I_n
气 I-Trigger B_n
幼 O I_n
儿 O O_x
园 O B_a
的 O I_a
学 O B_a
费 O I_a
已 O O_uj
经 O B_n
开 O I_n
始 O B_d
赶 O I_d
超 O B_v
高 O I_v
校 O O_x
了 O B_ad
. O I_ad
革 O B_v
命 O I_v
先 O B_a
烈 O I_a
们 O O_uj
抛 O B_v
头 O I_v
颅 O O_uj
洒 O B_m
热 O I_m
血 O O_x
为 O O_x
的 O O_nr
是 O B_n
后 O I_n
人 O O_zg
生 O B_n
活 O I_n
在 O B_nr
这 O I_nr
样 O I_nr
的 O O_uj
社 O B_n
会 O I_n
吗 O B_d
? O I_d

一 O I_v
张 O B_v
最 O I_v
能 O B_n
表 O I_n
达 O O_ul
L O O_m
O O B_i
V O I_i
E O I_i
的 O I_i
图 O O_k
（ O B_i
放 O I_i
大 O I_i
图 O B_l
片 O I_l
后 O I_l
， O B_c
按 O I_c
C O I_c
t O B_n
r O I_n
l O B_vn
惊 B-Trigger I_vn
喜 I-Trigger O_p
A O B_r
有 O I_r
） O O_uj

天 O I_n
啊 O O_y
！ O O_x
比 O O_x
不 O B_m
高 O I_m
兴 O O_d
还 O O_v
可 B-Trigger B_v
爱 I-Trigger I_v
！ O B_eng
也 O I_eng
想 O I_eng
养 O I_eng
一 O O_uj
只 O O_n
了 O O_x
。 O B_v
这 O I_v
是 O B_n
谁 O I_n
家 O O_f
的 O O_x
小 B-sent_Entity O_p
猫 I-sent_Entity B_eng
啊 O I_eng
！ O I_eng
好 O I_eng
想 O O_x
抱 O O_eng
抱 O O_v
。 O B_a

親 O O_x
熱 O O_x
啊 O O_q
。 O O_y
儿 O O_x
童 O B_d
节 O I_d
， O B_b
真 O I_b
的 O O_d
好 B-Degree B_v
怀 B-Trigger I_v
念 I-Trigger O_x
当 B-sent_Entity O_d
时 I-sent_Entity B_v
的 I-sent_Entity I_v
食 I-sent_Entity B_m
物 I-sent_Entity I_m
— I-sent_Entity O_ul
— I-sent_Entity O_x
“ I-sent_Entity O_r
崩 I-sent_Entity O_v
爆 I-sent_Entity B_r
米 I-sent_Entity I_r
花 I-sent_Entity O_uj
” I-sent_Entity B_n
。 O I_n
其 O O_zg
实 O O_x
， O O_a
我 B-Holder O_v
们 I-Holder B_v
更 B-Degree I_v
怀 B-Trigger O_x
念 I-Trigger O_x
那 B-sent_Entity B_a
个 I-sent_Entity I_a
能 I-sent_Entity O_y
够 I-sent_Entity O_x
“ I-sent_Entity B_n
爆 I-sent_Entity I_n
炸 I-sent_Entity I_n
” I-sent_Entity O_x
的 I-sent_Entity B_d
大 I-sent_Entity I_d
锅 I-sent_Entity B_l
， O I_l
太 O I_l
神 O B_t
奇 O I_t
了 O O_uj
… O B_n
… O I_n

不 O O_x
准 O O_x
. O O_v
. O B_n
. O I_n
. O I_n
. O O_x
. O O_x
. O B_d
. O I_d
我 O O_x
觉 O B_r
得 O I_r
我 B-Holder O_d
也 O B_v
很 B-Degree I_v
情 B-Trigger B_r
绪 I-Trigger I_r
化 I-Trigger B_v
啊 O I_v
~ O O_x
~ O B_v
~ O I_v
一 O O_x
般 O O_uj
很 B-Degree B_n
淡 B-Trigger I_n
定 I-Trigger O_x
。 O O_d
这 O B_a
图 O I_a
很 O O_ul
可 O O_x
爱 O O_x
。 O O_x
摩 O B_v
羯 O I_v
座 O B_m
。 O I_m
你 O I_m
经 O I_m
常 O I_m
突 O I_m
然 O I_m
失 O I_m
控 O O_r
吗 O B_v
？ O I_v

好 B-Degree O_d
讨 B-Trigger O_d
厌 I-Trigger B_n
失 B-sent_Entity I_n
眠 I-sent_Entity I_n
， O O_zg
好 B-Degree O_x
讨 B-Trigger O_x
厌 I-Trigger O_x
失 B-sent_Entity B_a
眠 I-sent_Entity I_a
， O B_a
好 B-Degree I_a
讨 B-Trigger O_v
厌 I-Trigger O_x
失 B-sent_Entity O_r
眠 I-sent_Entity O_n
， O O_d
好 B-Degree B_v
讨 B-Trigger I_v
厌 I-Trigger O_x
失 B-sent_Entity B_nz
眠 I-sent_Entity I_nz
， O I_nz
好 B-Degree O_x
讨 B-Trigger O_r
厌 I-Trigger B_d
失 B-sent_Entity I_d
眠 I-sent_Entity B_ad
！ O I_ad
！ O B_vn
！ O I_vn
更 B-Degree O_y
加 I-Degree O_x
讨 B-sent_Entity O_x
厌 I-sent_Entity O_a
果 O B_v
个 O I_v
搞 O B_v
到 O I_v
你 O O_x
训 O O_a
唔 O B_v
到 O I_v
的 O B_v
人 O I_v
， O O_x
训 O O_a
到 O B_v
扯 O I_v
晒 O B_v
鼻 O I_v
鼾 O O_x
！ O O_a
！ O B_v
！ O I_v

天 O I_v
哪 O O_x
肌 O O_a
肉 O B_v
男 O I_v
看 O B_v
些 O I_v
色 O O_x
图 O O_x
， O O_x
在 O B_d
饥 O I_d
渴 O B_v
难 O I_v
忍 O B_d
中 O I_d
痛 O O_v
苦 O O_v
退 O O_r
出 O O_v
: O O_y
: O O_v
有 O O_uj
才 O O_n
: O O_x
呵 B-Trigger B_v
呵 I-Trigger I_v
这 O O_v
动 O O_v
作 O O_ng
。 O O_n
。 O O_x
。 O O_x
。 O O_x
。 O O_x
: O O_q
支 O O_r
持 O B_n
下 O I_n
！ O I_n
人 B-sent_Entity O_v
很 B-Degree O_q
性 B-Trigger O_ng
感 I-Trigger O_n
动 B-Property O_x
作 I-Property O_p
很 B-Degree B_n
俏 B-Trigger I_n
皮 I-Trigger B_a
~ O I_a

世 B-sent_Entity B_an
界 I-sent_Entity I_an
真 O B_v
不 B-Trigger I_v
美 I-Trigger O_x
好 I-Trigger O_x
希 B-Trigger O_v
望 I-Trigger O_d
你 B-sent_Entity O_x
过 I-sent_Entity B_v
得 I-sent_Entity I_v
比 I-sent_Entity O_r
现 I-sent_Entity B_n
在 I-sent_Entity I_n
好 I-sent_Entity O_x

釣 O O_x
魚 O O_x
台 O O_x
是 O O_x
我 O B_v
們 O I_v
台 O O_f
灣 O O_x
的 O O_n
. O O_d
. O B_n
為 O I_n
何 O B_n
應 O I_n
要 O O_zg
爭 O B_a
吶 O I_a
. O O_x
. O O_x
日 B-sent_Entity B_n
本 I-sent_Entity I_n
真 B-Degree O_d
的 I-Degree O_d
很 I-Degree B_a
無 B-Trigger I_a
理 I-Trigger B_v
. O I_v
. O O_r
日 O B_v
本 O I_v
计 O O_p
划 O B_t
加 O I_t
强 O O_a
军 O O_x
力 O B_ns
确 O I_ns
保 O I_ns
争 O O_v
夺 O B_r
钓 O I_r
鱼 O B_ns
岛 O I_ns
！ O O_uj

波 B-Cause I_m
士 I-Cause B_r
顿 I-Cause I_r
凯 I-Cause B_v
尔 I-Cause I_v
特 I-Cause B_n
人 I-Cause I_n
队 I-Cause B_m
以 I-Cause I_m
9 I-Cause B_ns
2 I-Cause I_ns
- I-Cause B_d
8 I-Cause I_d
6 I-Cause O_d
胜 I-Cause B_v
洛 I-Cause I_v
杉 I-Cause B_m
矶 I-Cause I_m
科 I-Cause B_ns
比 I-Cause I_ns
队 I-Cause B_n
， I-Cause I_n
以 I-Cause B_v
总 I-Cause I_v
比 I-Cause B_n
分 I-Cause I_n
3 I-Cause B_v
- I-Cause I_v
2 I-Cause B_v
领 I-Cause I_v
先 I-Cause B_ns
。 O I_ns
怎 O I_ns
么 O O_x
可 O O_x
能 O B_nr
一 O I_nr
个 O I_nr
人 O B_nrt
打 O I_nrt
一 O I_nrt
个 O I_nrt
队 O O_n
呢 O O_p
。 O B_m
。 O I_m
。 O O_x
。 O B_m
看 O I_m
的 O O_vn
我 B-Holder B_ns
着 B-Trigger I_ns
急 I-Trigger I_ns
死 B-Trigger B_j
了 I-Trigger I_j
！ O O_n
！ O O_x

我 B-Holder B_n
好 B-Degree I_n
烦 B-Trigger I_n
！ O O_x
！ O O_x
！ O O_x
！ O B_n
没 B-Cause I_n
完 I-Cause O_x
没 I-Cause B_r
了 I-Cause I_r
得 I-Cause B_v
包 I-Cause I_v
书 I-Cause B_m
皮 I-Cause I_m
！ O O_n
！ O O_v
！ O B_m
哦 O I_m
， O O_n
我 O O_y
说 O O_x
错 O O_x
了 O O_x
， O O_x
我 O O_v
不 O O_uj
应 O O_r
该 O O_uz
说 O B_l
自 O I_l
己 O I_l
， O O_x
应 O O_x
该 O O_x
说 O O_r
老 B-Trigger B_a
师 I-Trigger I_a
很 I-Trigger O_x
烦 I-Trigger O_x
！ O O_x
！ O O_x
！ O B_l
！ O I_l
气 B-Trigger I_l
晕 B-Degree I_l
了 I-Degree O_ud
。 O B_n
。 O I_n
。 O I_n
。 O O_x
。 O O_x

我 O O_zg
也 O O_x
是 O O_r
昨 O B_v
天 O I_v
才 O O_ul
开 O O_x
始 O O_r
学 O O_d
习 O B_v
的 O I_v
， O O_v
一 O B_r
起 O I_r
加 B-Trigger O_x
油 I-Trigger B_v
哈 I-Trigger I_v
今 O O_v
天 O B_n
刚 O I_n
刚 O B_a
开 O I_a
通 O O_x
了 O O_x
微 O O_x
博 O O_x
， O O_n
很 O O_v
不 O O_ul
熟 O O_x
悉 O O_x
， O O_x
希 O O_x
望 O O_x
以 O O_x
后 O O_r
可 O O_d
以 O O_v
摸 O B_t
索 O I_t
着 O O_d
前 O B_v
进 O I_v

真 B-Trigger I_v
是 I-Trigger O_uj
个 I-Trigger O_x
实 I-Trigger B_m
在 I-Trigger I_m
人 I-Trigger B_v
啊 I-Trigger I_v
想 O O_nr
起 O B_t
了 O I_t
一 O B_d
件 O I_d
囧 O B_v
事 O I_v
儿 O O_ul
！ O B_a
他 O I_a
说 O O_x
他 O O_d
最 O O_d
开 O B_v
始 O I_v
喜 O O_x
欢 O B_v
的 O I_v
就 O B_f
是 O I_f
《 O B_c
我 O I_c
们 O B_v
很 O I_v
好 O O_uz
》 O B_v
的 O I_v
国 O O_x
语 O B_d
版 O I_d
， O O_q
原 O B_v
因 O I_v
是 O O_n
， O O_y
歌 O B_v
词 O I_v
很 O O_ul
白 O B_m
！ O I_m
囧 O O_zg
他 O B_n
个 O I_n
一 O O_x
百 O O_r
万 O O_v
次 O O_r

" O B_v
人 B-compared_Entity I_v
流 I-compared_Entity B_v
是 O I_v
痛 O O_uj
苦 O B_d
的 O I_d
， O O_x
可 O B_r
遇 O I_r
到 O O_d
这 O O_a
样 O O_x
的 O O_uj
车 B-sent_Entity B_n
流 I-sent_Entity I_n
不 O I_n
更 O O_x
痛 B-Trigger B_n
苦 I-Trigger I_n
吗 O O_v
? O O_x
呵 O B_n
呵 O I_n
, O O_d
原 O O_a
来 O O_x
汽 O O_yg
车 O O_r
可 O O_q
以 O B_m
这 O I_m
样 O I_m
晒 O O_q
~ O O_x
~ O O_x
什 O B_n
么 O I_n
是 O O_v
堵 O B_an
车 O I_an
， O O_uj
你 O O_x
看 O O_v
看 O B_v
再 O I_v
说 O B_r
。 O I_r
" O O_uj

" O I_n
我 O O_d
家 O O_d
笔 O B_an
真 O I_an
的 O O_y
越 O O_x
来 O B_v
越 O I_v
漂 O O_x
亮 O B_d
了 O I_d
, O B_n
怎 O I_n
么 O B_c
办 O I_c
呢 O B_r
. O I_r
我 O O_v
上 O O_x
课 O O_x
的 O B_r
人 O I_r
都 O O_v
冲 O B_v
图 O I_v
书 O O_x
馆 O O_r
来 O B_v
看 O I_v
照 O B_c
片 O I_c
了 O O_x
. O O_x
周 O O_x
笔 O O_x
畅 O B_r
. O I_r
我 B-Holder O_n
爱 B-Trigger B_d
你 B-sent_Entity I_d
~ O B_d
~ O I_d
~ O I_d
~ O B_a
" O I_a

回 O O_x
复 O B_l
我 O I_l
的 O I_l
脸 O O_y
很 O O_m
圆 O O_r
的 O B_v
！ O I_v
！ O O_uj
！ O O_n
难 O O_d
道 O O_v
你 O B_n
不 O I_n
知 O I_n
吗 O B_u
！ O I_u
！ O B_n
！ O I_n
你 B-Cause O_ul
的 I-Cause O_m
脸 I-Cause B_nr
有 I-Cause I_nr
那 I-Cause I_nr
么 I-Cause O_x
圆 I-Cause B_l
么 I-Cause I_l
天 I-Cause I_l
真 I-Cause O_x
烂 I-Cause O_x
漫 I-Cause O_x
的 I-Cause O_x
小 I-Cause O_x
花 I-Cause O_x
脸 I-Cause B_v
， O I_v
好 B-Degree O_r
喜 B-Trigger O_uj
欢 I-Trigger O_n
！ O B_a
你 O I_a
看 O O_uj
像 O O_x
不 O O_x
像 O O_x
我 O B_d
的 O I_d
脸 O O_r
？ O B_v
囧 O I_v

B O O_x
L O O_x
I O O_x
B O O_r
A O O_uj
L O O_n
A O O_v
… O B_r
B O I_r
L O O_vg
I O O_nr
B O B_i
A O I_i
L O I_i
A O I_i
… O O_uj
小 O B_n
丸 O I_n
子 O I_n
来 O O_x
喇 O O_a
… O B_v
… O I_v
哈 B-Trigger O_x
哈 I-Trigger O_r
… O O_v
樱 O B_v
桃 O I_v
小 O I_v
丸 O O_r
子 O O_uj
同 O O_n
学 O O_x
很 O O_zg
小 O O_x
很 O B_eng
小 O I_eng
的 O I_eng
时 O I_eng
候 O I_eng
。 O I_eng
你 O I_eng
喜 O O_x
欢 O B_eng
吗 O I_eng
？ O I_eng

昨 O I_eng
晚 O I_eng
吃 O I_eng
了 O O_x
夜 O B_nr
宵 O I_nr
回 O I_nr
来 O O_v
睡 O O_n
不 O O_x
着 O O_x
， O B_o
郁 B-Trigger I_o
闷 I-Trigger O_x
了 O B_n
~ O I_n
最 O B_nr
近 O I_nr
几 O I_nr
天 O B_n
每 O I_n
天 O B_a
晚 O I_a
上 O B_a
都 O I_a
吃 O O_uj
很 O B_n
多 O I_n
了 O O_x
， O O_r
感 O B_v
觉 O I_v
自 O O_y
己 O O_x
又 O O_x
要 O B_t
发 O I_t
胖 O O_v
了 O O_ul
。 O B_t
呵 O I_t
呵 O B_v
~ O I_v
~ O B_v
多 O I_v
可 O I_v
怕 O O_x
的 O B_a
事 O I_a
情 O O_ul
呀 O O_x
！ O B_f

今 O B_m
天 O I_m
就 O B_i
一 O I_i
个 O I_i
微 O I_i
博 O O_d
吧 O O_v
， O B_m
心 B-sent_Entity I_m
情 I-sent_Entity O_ul
太 B-Degree O_x
烦 B-Trigger B_n
了 I-Trigger I_n
。 O B_r

第 O O_d
一 O O_v
次 O B_a
因 O I_a
为 O O_ul
减 O O_x
肥 O B_v
而 O I_v
纠 B-Trigger O_x
结 I-Trigger O_x
。 O O_m
一 O B_c
向 O I_c
胃 O O_uj
口 O B_n
太 O I_n
好 O O_y
， O O_x
现 O O_x
在 O B_t
不 O I_t
能 O O_d
随 O B_m
便 O I_m
吃 O B_a
喝 O I_a
， O O_y
我 O O_x
异 B-Degree B_n
常 I-Degree I_n
痛 B-Trigger B_a
苦 I-Trigger I_a
。 O O_ul
可 O O_x
是 O O_x
， O B_m
为 O I_m
了 O I_m
对 O B_c
得 O I_c
起 O B_v
观 O I_v
众 O O_c
， O B_v
我 O I_v
必 O O_x
须 O B_d
减 O I_d
肥 O B_n
。 O I_n
。 O O_d

紧 O O_x
张 O B_t
。 O I_t
不 B-Negation B_v
淡 B-Trigger I_v
定 I-Trigger B_d
。 O I_d
头 O B_v
很 O I_v
痛 O O_x
。 O O_r
都 B-Cause B_d
是 I-Cause I_d
昨 I-Cause B_an
晚 I-Cause I_an
夜 I-Cause O_x
睡 I-Cause B_c
惹 I-Cause I_c
得 I-Cause O_x
祸 I-Cause B_p
。 O I_p
为 O B_v
毛 O I_v
我 O I_v
有 O B_n
感 O I_n
觉 O O_x
今 O O_r
晚 O B_d
会 O I_d
有 O B_v
啥 O I_v
好 O O_x
事 O O_x
发 O O_x
生 O B_a
了 O I_a
。 O O_x
那 O O_d
彩 O B_v
虹 O I_v
。 O O_x
那 O O_n
真 O O_d
命 O O_a
天 O O_x
子 O O_d
。 O O_v
啊 O B_t
啊 O I_t
啊 O O_tg
啊 O O_v
。 O O_v
。 O O_ud

今 B-Cause O_x
天 I-Cause O_p
是 I-Cause O_nr
妈 I-Cause O_r
妈 I-Cause O_v
的 I-Cause B_n
生 I-Cause I_n
日 I-Cause B_t
， I-Cause I_t
我 I-Cause O_v
唱 I-Cause O_v
了 I-Cause O_r
一 I-Cause B_n
首 I-Cause I_n
生 I-Cause B_v
日 I-Cause I_v
快 I-Cause O_ul
乐 I-Cause O_x
歌 I-Cause O_r
， I-Cause B_nz
用 I-Cause I_nz
手 I-Cause O_x
机 I-Cause O_r
录 I-Cause B_n
音 I-Cause I_n
， I-Cause I_n
然 I-Cause I_n
后 I-Cause O_x
彩 I-Cause B_nr
信 I-Cause I_nr
发 I-Cause I_nr
给 I-Cause O_zg
了 I-Cause O_x
妈 I-Cause O_x
妈 I-Cause O_x
， O B_t
她 B-Holder I_t
特 B-Degree O_v
别 I-Degree B_n
非 I-Degree I_n
常 I-Degree O_uj
高 B-Trigger B_t
兴 I-Trigger I_t
！ O O_x

嗯 B-Cause O_v
， I-Cause O_ul
看 I-Cause B_m
不 I-Cause I_m
到 I-Cause B_l
你 I-Cause I_l
， O I_l
让 O I_l
我 B-Holder O_n
实 B-Degree O_x
在 I-Degree O_p
很 I-Degree B_n
烦 B-Trigger I_n
闷 I-Trigger B_n
！ O I_n

求 O B_c
解 O I_c
鞋 O B_nz
子 O I_nz
是 O B_vn
什 O I_vn
么 O O_ul
牌 O B_n
子 O I_n
啊 O O_x
? O O_r
! O B_d
! O I_d
! O B_b
好 B-Degree I_b
喜 B-Trigger I_b
欢 I-Trigger I_b
这 B-sent_Entity O_x
套 I-sent_Entity O_x
m I-sent_Entity O_e
e I-sent_Entity O_x
r I-sent_Entity B_v
c I-sent_Entity I_v
i I-sent_Entity I_v
b I-sent_Entity O_r
e I-sent_Entity O_x
a I-sent_Entity O_v
u I-sent_Entity O_r
c I-sent_Entity B_v
o I-sent_Entity I_v
u I-sent_Entity O_zg
p I-sent_Entity B_a
， O I_a
我 O O_x
很 O O_x
喜 O B_v
欢 O I_v
！ O B_n
可 O I_n
惜 O O_v
没 O B_r
我 O I_r
的 O B_n
号 O I_n
了 O O_zg
. O O_x
. O O_x
. O O_x
. O O_x
. O O_a

这 O I_v
小 B-sent_Entity O_r
伙 I-sent_Entity O_q
子 I-sent_Entity B_eng
， O I_eng
是 O I_eng
越 B-Degree I_eng
来 I-Degree I_eng
越 I-Degree I_eng
讨 B-Trigger I_eng
人 I-Trigger I_eng
喜 I-Trigger I_eng
欢 I-Trigger I_eng
了 O I_eng
啊 O I_eng
~ O I_eng

这 B-Cause O_r
个 I-Cause O_d
药 I-Cause B_v
的 I-Cause I_v
副 I-Cause O_x
作 I-Cause B_v
用 I-Cause I_v
很 I-Cause O_d
大 I-Cause O_r
， I-Cause O_uj
我 I-Cause O_q
确 I-Cause O_ul
定 I-Cause B_m
， I-Cause I_m
昨 I-Cause I_m
天 I-Cause I_m
晚 I-Cause I_m
上 I-Cause O_x
睡 I-Cause O_r
觉 I-Cause B_n
之 I-Cause I_n
前 I-Cause I_n
吃 I-Cause O_x
了 I-Cause O_v
之 I-Cause B_d
后 I-Cause I_d
， I-Cause I_d
到 I-Cause B_i
现 I-Cause I_i
在 I-Cause I_i
头 I-Cause I_i
都 I-Cause O_ul
是 I-Cause O_y
难 I-Cause O_x
受 I-Cause O_x
的 I-Cause B_r
， I-Cause I_r
还 I-Cause O_n
有 I-Cause O_uj
一 I-Cause B_n
些 I-Cause I_n
不 I-Cause I_n
好 I-Cause B_a
的 I-Cause I_a
反 I-Cause O_x
应 I-Cause O_r
， O B_v
还 B-Trigger I_v
要 I-Trigger O_x
不 I-Trigger B_t
要 I-Trigger I_t
继 I-Trigger I_t
续 I-Trigger I_t
呢 I-Trigger B_v
？ O I_v

今 O I_f
天 O O_v
很 B-Degree O_ul
不 B-Trigger B_f
爽 I-Trigger I_f
！ O O_x
心 O O_v
情 O B_t
很 O I_t
吉 O O_n
普 O O_d
赛 O O_v
！ O B_v
当 O I_v
你 O O_uj
听 O O_x
说 O B_v
加 O I_v
量 O B_m
不 O I_m
加 O B_d
价 O I_d
的 O O_uj
时 O B_vn
候 O I_vn
是 O O_x
不 O B_c
是 O I_c
很 O B_df
暗 O I_df
爽 O B_v
！ O I_v
可 O O_y
是 O O_x
如 O O_x
果 O B_t
这 O I_t
个 O O_zg
加 O B_a
量 O I_a
指 O O_x
的 O B_n
是 O I_n
工 O O_zg
作 O B_nr
呢 O I_nr
！ O I_nr
哈 O O_x
哈 O O_p
！ O O_r

小 O I_v
甜 O B_v
妞 O I_v
。 O O_d
。 O B_v
水 O I_v
蜜 O O_uj
桃 O B_n
甜 O I_n
心 O B_l
肝 O I_l
宝 O I_l
宝 O O_d
。 O B_a
。 O I_a
我 O O_x
真 O B_c
的 O I_c
。 O B_c
。 O I_c
真 O B_r
的 O I_r
。 O B_v
。 O I_v
要 B-Trigger O_v
碎 I-Trigger O_uj
叫 I-Trigger O_v
了 I-Trigger B_vn
。 O I_vn
！ O O_y
！ O O_x
！ O B_o
关 O I_o
电 O O_x
脑 O O_x
前 O B_nr
最 O I_nr
后 O O_ng
盯 O O_x
着 O O_x
这 O B_n
图 O I_n
看 O I_n
一 O O_a
分 O B_n
钟 O I_n
先 O B_nr
。 O I_nr

夏 O O_x
达 O O_r
的 O B_d
三 O I_d
部 O O_x
《 O O_x
子 O B_d
不 O I_d
语 O O_x
》 O O_x
， O B_v
计 O I_v
划 O O_v
1 O O_ul
0 O O_x
. O O_x
2 O O_x
必 O O_x
去 O O_v
广 O B_l
州 O I_l
A O I_l
C O B_f
G O I_f
动 O O_v
漫 O O_uz
节 O O_r
现 O O_n
场 O O_v
夺 O B_m
取 O I_m
亲 O I_m
笔 O O_d
签 O O_x
名 O O_x
！ O B_nr
最 O I_nr
好 O O_uj
还 O B_m
是 O I_m
希 B-Trigger O_x
望 I-Trigger O_ng
1 I-Trigger B_n
号 I-Trigger I_n
没 I-Trigger O_x
有 I-Trigger O_x
人 I-Trigger B_n
抓 I-Trigger I_n
我 I-Trigger B_m
回 I-Trigger I_m
乡 I-Trigger I_m
下 I-Trigger I_m
铲 I-Trigger O_d
坟 I-Trigger O_v
地 I-Trigger B_ns

最 O B_eng
萌 O I_eng
海 O I_eng
绵 O B_n
宝 O I_n
了 O O_t
！ O B_n
让 O I_n
你 O B_v
们 O I_v
通 O B_n
通 O I_n
变 O I_n
成 O I_n
海 O O_x
绵 O B_a
宝 O I_a
宝 O B_c
【 O I_c
创 O B_v
意 O I_v
美 O O_m
图 O O_m
】 O B_v
当 O I_v
一 O O_n
切 O O_v
都 O O_r
变 O B_v
成 O I_v
海 O O_f
绵 O O_v
宝 O B_n
宝 O I_n
。 O O_x
你 B-Holder O_d
喜 B-Trigger O_v
欢 I-Trigger B_n
吗 O I_n
？ O O_n
？ O O_ul
？ O O_x
（ O O_v
感 O B_r
谢 O I_r
投 O B_vn
稿 O I_vn
分 O B_v
享 O I_v
） O B_n

我 O B_nr
真 O I_nr
的 O O_x
很 O B_v
久 O I_v
没 O O_ns
想 O O_n
摔 O O_x
桌 O O_t
了 O B_r
！ O I_r
嘞 O O_d
了 O B_v
个 O I_v
去 O B_n
了 O I_n
！ O B_nr
以 O I_nr
为 O O_x
切 O O_r
头 O B_v
就 O I_v
跟 O O_y
切 O O_x
西 O O_x
瓜 O O_x
一 O O_x
样 O B_v
吗 O I_v
？ O B_n
我 B-Trigger I_n
呸 I-Trigger B_v
！ O I_v
！ O O_x
！ O O_x
手 O O_r
贱 O B_d
星 O I_d
人 O B_l
去 O I_l
死 O I_l
去 O O_v
死 O B_v
！ O I_v
晋 O O_ul
华 O O_x
瑞 O O_y
卿 O O_ul
快 O O_q
拯 O O_v
救 O O_ul
我 O O_x
！ O B_c
！ O I_c
！ O B_v
！ O I_v

如 O O_p
果 O O_v
? O B_ns
我 B-Holder I_ns
情 B-Trigger B_r
绪 I-Trigger I_r
失 I-Trigger O_y
控 I-Trigger O_x
了 O O_r
！ O O_e
！ O O_x
！ O O_x
这 O O_x
是 O O_n
什 O O_a
么 O O_n
国 O O_n
家 O O_v
！ O B_v
还 O I_v
是 O O_v
人 O O_x
吗 O O_nr
？ O B_nz
有 O I_nz
没 O O_nr
有 O O_a
一 O B_v
点 O I_v
人 O O_r
性 O O_x
！ O O_x
竟 O O_x
然 O O_x
在 O O_x
出 O B_c
事 O I_c
的 O O_x
大 O O_r
巴 O B_n
前 O I_n
合 O B_vn
影 O I_vn
留 O O_ul
恋 O O_x
？ O O_x
！ O O_x
极 B-Degree O_r
度 I-Degree O_v
鄙 B-Trigger B_r
视 I-Trigger I_r

太 B-Degree I_n
可 B-Trigger O_x
爱 I-Trigger B_c
了 O I_c
， O O_n
笑 O O_y
容 O O_x
一 O B_v
直 O I_v
从 O I_v
未 O B_m
改 O I_m
变 O B_n
啊 O I_n
。 O O_x
。 O B_d
穆 O I_d
勒 O O_p
童 O B_v
年 O I_v
照 O O_uj
， O B_n
什 O I_n
么 O O_f
儿 O B_n
童 O I_n
欢 O B_v
乐 O I_v
多 O O_x
… O O_x
… O B_d

得 O B_v
意 O I_v
的 O O_x
毛 O O_d
背 O B_v
心 O I_v
什 O O_ul
么 O O_x
的 O B_n
最 B-Degree I_n
讨 B-Trigger B_d
厌 I-Trigger I_d
了 O B_d
~ O I_d
~ O B_v
哇 B-Trigger I_v
哈 I-Trigger O_zg
哈 I-Trigger O_x
哈 I-Trigger O_x
。 O B_nz
“ O I_nz
美 O B_t
人 O I_t
儿 O O_n
哇 O O_x
， O B_r
这 O I_r
么 O B_n
多 O I_n
年 O B_a
乃 O I_a
都 O O_m
没 O O_x
有 O O_x
给 O O_x
过 O B_v
机 O I_v
会 O O_uj
俺 O B_nr
替 O I_nr
乃 O I_nr
拍 O B_r
照 O I_r
啊 O O_uj
！ O O_a
” O B_v

有 O O_ul
没 O O_x
有 O O_x
搞 O O_y
错 O B_o
！ O I_o
一 O I_o
个 O O_x
寝 O O_x
室 O B_n
的 O I_n
用 O I_n
得 O O_y
着 O O_x
这 O B_r
样 O I_r
吗 O B_m
！ O I_m
太 O O_v
缺 O O_d
德 O B_v
了 O I_v
， O O_p
用 O O_t
P O B_n
2 O I_n
P O O_r
！ O O_p
怎 O O_v
么 O B_v
可 O I_v
以 O O_zg
！ O O_x
！ O O_x
！ O O_x
！ O B_v
姑 O I_v
娘 O I_v
你 O B_v
是 O I_v
在 O O_x
太 O B_m
自 O I_m
我 O B_n
了 O I_n
吧 O O_uj
！ O B_v
我 B-Holder I_v
生 B-Trigger I_v
气 I-Trigger B_r
了 O I_r

在 O O_x
最 O O_d
后 O B_n
的 O I_n
几 O O_ul
分 O O_x
钟 O O_p
我 O B_eng
， O I_eng
嘻 B-Trigger I_eng
嘻 I-Trigger O_x
， O B_r
希 O I_r
望 O B_c
我 O I_c
是 O O_x
最 O O_x
后 O O_x
一 O O_x
个 O B_n
带 O I_n
评 O O_r
论 O O_v
的 O O_p
， O O_n
哈 B-Trigger B_r
哈 I-Trigger I_r
， O O_ul
我 O O_y
刚 O O_x
预 O O_r
定 O B_n
了 O I_n
帽 O O_ul
子 O O_x
噔 O O_p
噔 O B_f
， O I_f
千 O O_uj
呼 O B_m
万 O I_m
唤 O I_m
s O O_r
h O O_x
i O B_z
出 O I_z
来 O O_x
， O B_v
娜 O I_v
娜 O O_r
公 O O_v
布 O B_f
店 O I_f
址 O B_m

这 B-sent_Entity O_v
个 I-sent_Entity B_n
C I-sent_Entity I_n
O I-sent_Entity O_uj
S I-sent_Entity O_x
得 O B_o
不 B-Trigger I_o
错 I-Trigger O_x
， O O_r
很 B-Degree O_d
喜 B-Trigger B_v
欢 I-Trigger I_v
的 B-sent_Entity O_ul
一 I-sent_Entity B_n
部 I-sent_Entity I_n
电 I-sent_Entity O_o
影 I-sent_Entity O_o
呢 I-sent_Entity O_x
。 O B_i
。 O I_i
可 B-Trigger I_i
爱 I-Trigger I_i
的 O B_eng
小 B-sent_Entity I_eng
爱 I-sent_Entity I_eng
德 I-sent_Entity B_v
华 I-sent_Entity I_v
， O O_x
这 O B_nrt
算 O I_nrt
c O B_v
o O I_v
s O B_n
p O I_n
l O O_x
a O B_r
y O I_r
吗 O B_eng
？ O I_eng
原 O I_eng
来 O O_ud
剪 O B_a
刀 O I_a
手 O O_x
爱 O O_zg
德 O B_v
华 O I_v
， O O_uj
小 O B_m
时 O I_m
候 O B_n
长 O I_n
这 O O_y
样 O O_x
。 O O_x

又 O I_v
发 O O_uj
了 O O_n
一 O B_nr
早 O I_nr
上 O I_nr
的 O O_x
招 O O_r
聘 O O_v
小 O B_eng
广 O I_eng
告 O I_eng
。 O I_eng
找 O I_eng
人 O I_eng
的 O I_eng
这 O O_y
个 O O_x
过 O B_d
程 O I_d
中 O B_n
， O I_n
最 O I_n
有 O B_nr
意 O I_nr
思 O I_nr
之 O O_x
处 O B_n
在 O I_n
于 O I_n
： O O_a
原 O B_r
来 O I_r
自 O O_x
己 O O_x
还 O O_d
真 B-Degree O_v
不 B-Trigger O_ul
错 I-Trigger O_m
， O B_t
是 O I_t
个 O O_uj
人 O B_v
才 O I_v
！ O O_a
提 O B_n
高 O I_n
了 O O_x
自 O O_v
信 O O_n
与 O O_uj
满 O B_r
意 O I_r
度 O B_n
。 O I_n

做 B-Cause O_x
不 I-Cause O_d
完 I-Cause B_l
的 I-Cause I_l
方 I-Cause I_l
案 I-Cause O_u
， O O_n
无 B-Degree B_v
比 I-Degree I_v
焦 B-Trigger O_x
躁 I-Trigger B_d
与 I-Trigger I_d
火 I-Trigger B_r
大 I-Trigger I_r
中 O O_d

就 O I_i
算 O I_i
不 O O_x
要 O O_v
R O O_q
P O B_n
我 O I_n
也 O O_x
要 O B_v
说 O I_v
得 B-sent_Entity O_ul
冠 I-sent_Entity B_v
军 I-sent_Entity I_v
固 B-Degree O_p
然 I-Degree B_ns
开 B-Trigger I_ns
心 I-Trigger I_ns
但 O O_x
是 O O_x
更 B-Degree O_v
开 B-Trigger B_v
心 I-Trigger I_v
的 O O_uj
是 B-compared_Entity B_n
嘿 I-compared_Entity I_n
嘿 I-compared_Entity O_x
退 I-compared_Entity B_v
赛 I-compared_Entity I_v
！ O B_a
！ O I_a
！ O O_p
！ O B_a
！ O I_a
！ O O_n
！ O O_x
啊 B-Trigger B_v
哈 I-Trigger I_v
哈 I-Trigger B_df
哈 I-Trigger I_df
哈 I-Trigger B_eng
哈 I-Trigger I_eng
哈 I-Trigger O_r
哈 I-Trigger O_d
哈 I-Trigger B_c
哈 I-Trigger I_c
哈 I-Trigger O_ud
哈 I-Trigger B_n
哈 I-Trigger I_n
哈 I-Trigger B_c

" O B_v
反 O I_v
菲 O B_c
！ O I_c
! O O_d
好 B-Trigger B_v
反 I-Trigger I_v
感 I-Trigger O_uj
, O O_v
非 B-Degree B_o
常 I-Degree I_o
憤 B-Trigger B_vn
怒 I-Trigger I_vn
" O O_x

" O O_x
我 B-Holder O_x
明 B-Cause O_x
天 I-Cause O_x
考 I-Cause O_x
G I-Cause O_zg
, O B_o
极 B-Degree I_o
度 I-Degree I_o
紧 B-Trigger I_o
张 I-Trigger B_o
！ O I_o
！ O I_o
！ O B_o
" O I_o

这 O B_o
样 O I_o
弄 O I_o
孩 O O_x
子 O O_x
很 B-Degree O_v
难 B-Trigger O_j
受 I-Trigger O_x
的 O O_x
天 O O_a
气 O B_v
太 O I_v
热 O O_x
， O B_d
宝 O I_d
宝 O B_v
肯 O I_v
定 O O_x
也 O O_x
热 O O_x
的 O O_r
受 O B_t
不 O I_t
了 O O_v
了 O O_eng
吧 O O_x
， O B_d
有 O I_d
什 O B_a
么 O I_a
好 O O_x
方 O O_x
法 O O_x
可 O O_x
以 O O_x
给 O B_r
宝 O I_r
宝 O O_v
降 O B_n
温 O I_n
呢 O O_zg
？ O B_v
详 O I_v
细 O O_uj
请 O B_n
点 O I_n
击 O O_d
： O O_a

哇 B-Trigger B_nr
哦 I-Trigger I_nr
~ O B_v
~ O I_v
谢 O O_d
谢 O O_a
摄 O O_uj
影 O B_l
老 O I_l
师 O I_l
哈 O O_ul
谢 O O_y
谢 O O_x
我 O O_v
们 O B_r
的 O I_r
小 O O_a
太 O B_n
阳 O I_n
啊 O B_c
中 B-Trigger I_c
秋 I-Trigger O_p
节 I-Trigger B_nr
快 I-Trigger I_nr
乐 I-Trigger B_n
啊 I-Trigger I_n
！ O O_y
！ O O_x
辛 O B_ad
苦 O I_ad
了 O O_v
陳 O B_v
曉 O I_v
? O O_x

深 O O_y
有 O O_e
体 O O_x
会 O O_x
， O B_nr
每 O I_nr
次 O B_n
去 O I_n
医 O B_n
院 O I_n
都 O O_nr
要 O B_nr
排 O I_nr
好 O B_r
多 O I_r
次 O O_uj
队 O O_n
， O B_ns
每 O I_ns
次 O O_zg
都 O B_t
得 O I_t
等 O I_t
很 B-Trigger B_a
久 I-Trigger I_a
， O O_zg
折 O O_x
磨 O O_x
人 O B_a
啊 O I_a
。 O O_ul
。 O B_nr
。 O I_nr
他 O O_x
们 O O_x
不 O B_nt
是 O I_nt
流 O I_nt
浪 O I_nt
者 O O_x
， O B_r
他 O I_r
们 O O_v
是 O B_n
协 O I_n
和 O O_d
医 O O_v
院 O B_v
的 O I_v
挂 O B_m
号 O I_m
者 O O_n
。 O O_x

我 B-Holder I_r
很 B-Degree O_d
无 B-Trigger O_ud
助 I-Trigger O_u
， O B_m
我 B-Holder I_m
很 B-Degree O_x
无 B-Trigger B_v
聊 I-Trigger I_v
， O O_n
我 B-Holder O_y
很 B-Degree O_x
无 B-Trigger O_x
辜 I-Trigger O_x
。 O B_r

回 O B_c
复 O I_c
老 O B_n
师 O I_n
总 O I_n
是 O O_x
操 O B_r
心 O I_r
太 O O_v
多 O B_nt
。 O I_nt
。 O I_nt
。 O I_nt
我 O O_uj
听 O B_n
着 O I_n
这 B-Degree O_k
么 I-Degree O_x
不 B-Negation O_x
舒 B-Trigger O_r
服 I-Trigger O_d
呢 O B_v
～ O I_v
早 O O_x
交 O O_r
早 O O_d
过 O B_a
关 O I_a
啊 O O_x
， O O_r
， O O_d
， O B_n
S O I_n
B O O_x
老 O O_x
师 O B_v
天 O I_v
天 O B_n
催 O I_n
我 O B_c
交 O I_c
报 O B_v
告 O I_v
。 O O_d
交 O O_m
上 O O_x
去 O O_x
又 O O_x
是 O O_r
各 O O_v
种 O O_uz
找 O B_r
事 O I_r
。 O O_d

米 O I_a
帅 O O_y
~ O O_x
大 O O_a
家 O O_v
觉 O O_a
得 O B_v
呢 O I_v
『 O O_zg
热 O O_x
图 O O_x
』 O O_x
帅 O B_eng
哥 O I_eng
型 O B_n
男 O I_n
云 O B_t
集 O I_t
！ O O_v
史 O O_r
上 O O_n
最 B-Degree B_n
强 B-Trigger I_n
的 O O_x
欧 B-Property B_v
美 I-Property I_v
男 B-sent_Entity I_v
影 I-sent_Entity O_d
星 I-sent_Entity O_v
大 O B_r
集 O I_r
合 O B_v
第 O I_v
一 O O_x
弹 O O_x
！ O B_nr
你 O I_nr
最 O O_x
喜 O B_n
欢 O I_n
谁 O B_v
？ O I_v

好 O O_x
热 O B_n
啊 O I_n
， O O_x
暑 O B_nr
假 O I_nr
快 O O_k
过 O O_n
去 O B_ns
一 O I_ns
半 O O_x
了 O O_ng
， O O_f
心 O B_a
情 O I_a
开 O O_uj
始 O B_nr
烦 B-Trigger I_nr
躁 I-Trigger I_nr
， O B_n
想 O I_n
到 O O_a
要 O B_v
顶 O I_v
着 O B_m
骄 O I_m
阳 O O_v
去 O O_x
家 O O_r
访 O O_d
， O B_v
感 O I_v
觉 O O_r
太 O O_x
我 O O_x
还 O O_a
要 O O_a
1 O O_y
0 O O_x
0 O B_t
% O I_t
呢 O O_a
， O B_t
天 O I_t
啊 O B_m
， O I_m
他 O O_ul
们 O O_x
咋 O B_n
都 O I_n
住 O B_v
那 O I_v
么 O B_a
远 O I_a
呢 O O_x
？ O B_v

临 O O_v
睡 O O_v
前 O O_uz
看 O B_n
了 O I_n
关 O O_v
于 O B_j
2 O I_j
0 O O_x
1 O B_n
2 O I_n
的 O O_d
一 O O_r
个 O B_c
纪 O I_c
录 O B_m
片 O I_m
， O I_m
忽 O O_x
然 O O_y
很 B-Degree O_x
期 B-Trigger O_q
待 I-Trigger O_y
2 B-sent_Entity O_x
0 I-sent_Entity B_r
1 I-sent_Entity I_r
2 I-sent_Entity O_r
快 I-sent_Entity O_d
点 I-sent_Entity O_v
到 I-sent_Entity B_r
来 I-sent_Entity I_r
， I-sent_Entity O_a
亲 O O_y
身 O O_x
见 O O_x
证 O B_n
这 O I_n
个 O I_n
真 O O_v
实 O O_ul
与 O B_p
谎 O I_p
言 O B_m
。 O I_m
我 O I_m
真 O I_m
是 O O_uj
个 O B_m
喜 O I_m
欢 O B_n
刺 O I_n
激 O I_n
的 O O_x
娃 O B_d
啊 O I_d
。 O O_zg

强 O I_v
烈 O B_m
建 O I_m
议 O I_m
她 O I_m
去 O B_d
巴 O I_d
黎 O B_d
， O I_d
把 O O_x
那 O B_n
帮 O I_n
土 O B_v
娘 O I_v
们 O B_r
儿 O I_r
都 O B_d
给 O I_d
盖 O O_p
了 O B_n
！ O I_n
她 O O_x
得 O O_r
到 O B_d
的 O I_d
围 O O_q
观 O B_v
绝 O I_v
对 O B_v
比 O I_v
在 O O_uj
国 O O_ng
内 O O_y
壮 B-Trigger O_x
观 I-Trigger O_x
！ O B_l
姑 O I_l
娘 O I_l
， O I_l
你 O O_r
露 O O_v
得 O B_ns
也 O I_ns
太 O O_x
多 O O_p
些 O B_mq
了 O I_mq
吧 O B_n
？ O I_n

C O O_n
O O O_d
F O B_v
F O I_v
E O O_ul
E O O_x
和 O O_r
辛 O B_v
巴 O I_v
真 O O_uj
是 O B_n
让 O I_n
我 O B_d
脑 O I_d
壳 O O_p
痛 O O_p
。 O B_s
。 O I_s
。 O B_a
心 B-Trigger I_a
烦 I-Trigger O_x
意 I-Trigger B_n
乱 I-Trigger I_n
！ O O_x
！ O O_r
！ O O_v
养 B-sent_Entity O_ud
狗 I-sent_Entity O_d
真 B-Degree O_d
的 I-Degree B_r
很 I-Degree I_r
麻 B-Trigger O_ul
烦 I-Trigger O_y
， O O_x
做 O O_x
任 O B_eng
何 O I_eng
事 O I_eng
情 O I_eng
还 O I_eng
是 O I_eng
要 O O_c
量 O B_nr
力 O I_nr
而 O B_d
为 O I_d
！ O O_v
不 O O_r
要 O B_n
想 O I_n
当 O O_a
然 O O_x
。 O O_x
。 O O_x
。 O B_i

。 O I_i
真 B-Degree I_i
的 I-Degree O_x
很 I-Degree O_x
无 B-Trigger O_x
聊 I-Trigger B_nr
， O I_nr
没 B-Trigger B_d
精 I-Trigger I_d
神 I-Trigger O_zg
， O B_an
想 O I_an
着 O O_x
家 O O_v
里 O B_r
崩 O I_r
溃 O B_n
掉 O I_n
的 O B_c
本 O I_c
本 O O_v
我 O B_l
就 O I_l
想 O I_l
崩 O I_l
溃 O O_x
， O B_df
今 O I_df
晚 O B_l
电 O I_l
话 O I_l
问 O O_x
了 O O_x
， O O_x
换 O O_x
个 O O_x
主 O B_d
板 O I_d
神 O O_zg
马 O B_a
的 O I_a
要 O O_x
一 O O_v
千 O B_n
， O I_n
恩 O O_x
， O B_v
比 O I_v
抢 O B_s
容 O I_s
易 O B_v
。 O I_v

好 B-Trigger O_uj
可 I-Trigger B_n
爱 I-Trigger I_n
啊 O O_r
~ O O_d
~ O O_v
~ O B_v
~ O I_v
~ O O_x
~ O B_t
~ O I_t
不 O B_n
要 O I_n
怀 O O_v
疑 O O_ul
。 O O_x
。 O O_v
他 O O_q
是 O B_n
贵 O I_n
宾 O B_n
， O I_n
巨 O O_uj
型 O O_v
的 O B_m
贵 O I_m
宾 O O_x
犬 O O_nr
， O O_x
站 O O_p
起 O O_v
来 O B_a
比 O I_a
人 O O_x
大 O O_x
只 O O_a
， O B_v
但 O I_v
人 O O_zg
家 O O_x
是 O O_x
很 B-Degree O_x
乖 B-Trigger O_x
巧 I-Trigger O_x
的 O O_x

绝 B-Trigger B_df
望 I-Trigger I_df
， O B_v
夜 B-Cause I_v
夜 I-Cause O_x
失 I-Cause O_x
眠 I-Cause O_r
， I-Cause O_v
夜 I-Cause B_ns
夜 I-Cause I_ns
2 I-Cause O_x
点 I-Cause B_b
后 I-Cause I_b
凌 I-Cause O_uj
晨 I-Cause B_n
两 I-Cause I_n
点 I-Cause I_n
还 I-Cause O_x
不 I-Cause O_v
睡 I-Cause B_v
觉 I-Cause I_v
的 I-Cause O_p
后 I-Cause B_j
果 I-Cause I_j
很 I-Cause O_d
严 I-Cause O_x
重 I-Cause O_c
哦 I-Cause B_n
， O I_n
有 O O_v
图 O O_d
有 O B_a
证 O I_a
据 O O_uj
， O O_x
经 O B_v
常 O I_v
熬 O O_x
夜 O B_t
的 O I_t
童 O B_v
鞋 O I_v
得 O O_x
以 O B_t
此 O I_t
为 O O_m
鉴 O O_m
啦 O O_f
。 O B_t
。 O I_t
。 O B_m

转 O O_d
啊 O O_d
我 O B_v
都 O I_v
希 O O_uj
望 O B_n
系 O I_n
转 O O_zg
转 O B_a
转 O I_a
~ O O_zg
我 B-Holder O_x
很 B-Degree O_v
希 B-Trigger O_n
望 I-Trigger O_v
. O B_n
。 O I_n
我 O O_x
要 O B_d
我 O I_d
要 O B_v
. O I_v
. O O_uj
. O B_nr
. O I_nr
据 O O_ud
说 O B_c
就 O I_c
能 O B_v
实 O I_v
现 O O_y
， O O_x
这 O O_x
个 O O_x
是 O O_x
必 O O_v
须 O O_y
求 O O_r
的 O O_d
~ O B_v
【 O I_v
1 O O_v
0 O B_v
月 O I_v
7 O O_v
日 O O_x
N O O_r
O O O_d
. O B_v
7 O I_v
趣 O O_x
图 O O_x
】 O O_r

喜 B-Trigger O_r
欢 I-Trigger O_v
喜 I-Trigger B_m
欢 I-Trigger I_m
~ O I_m
★ O I_m
【 O B_v
这 O I_v
样 O O_d
的 O O_v
果 O B_v
汁 O I_v
超 O O_x
可 O B_r
爱 O I_r
】 O O_v
抛 B-Cause B_d
开 I-Cause I_d
统 I-Cause O_v
一 I-Cause O_uj
枯 I-Cause O_x
燥 I-Cause O_x
的 I-Cause B_m
方 I-Cause I_m
形 I-Cause O_m
纸 I-Cause O_m
盒 I-Cause O_m
， I-Cause B_eng
拿 I-Cause I_eng
着 I-Cause B_m
仿 I-Cause I_m
真 I-Cause B_n
水 I-Cause I_n
果 I-Cause O_x
的 I-Cause O_x
果 I-Cause B_v
汁 I-Cause I_v
， O B_v
喝 O I_v
起 O O_x
来 O O_x
会 O O_x
不 O B_r
会 O I_r
更 O O_uj
有 O B_n
感 O I_n
觉 O O_v
呢 O B_v
？ O I_v

真 O B_v
的 O I_v
合 O B_vn
理 O I_vn
吗 O B_a
. O I_a
. O O_uj
军 O B_n
训 O I_n
时 O B_n
候 O I_n
的 O O_x
还 O O_v
在 O O_uz
要 O B_d
不 O I_d
要 O B_n
溜 O I_n
出 O O_uj
来 O B_n
啊 O I_n
真 O O_x
好 O O_vg
看 O B_v
我 O I_v
眼 O O_v
光 O B_v
真 O I_v
好 O O_d
！ O O_v
就 O B_n
是 O I_n
百 O O_y
搭 O O_x
！ O O_x
别 O B_d
看 O I_d
老 O B_vn
气 O I_vn
， O O_y
很 O B_m
百 O I_m
搭 O B_n
的 O I_n
呢 O B_n
。 O I_n
。 O O_uj
。 O O_d
大 B-Degree O_p
爱 B-Trigger O_v
啊 O B_df

真 B-Degree B_i
的 I-Degree I_i
好 O I_i
配 O O_y
。 O O_d
。 O B_v
。 O I_v
。 O O_r
。 O B_n
。 O I_n
结 O O_d
婚 O O_a
、 O O_x
结 O B_d
婚 O I_d
、 O O_m
结 O O_v
婚 O O_x
。 O O_d
。 O O_v
。 O B_n
上 O I_n
次 O O_x
说 O B_m
的 O I_m
要 O O_v
送 O O_uj
你 O O_y
两 O O_x
的 O O_x
大 O O_x
礼 O O_a
， O O_v
哈 B-Trigger O_y
哈 I-Trigger O_x
哈 I-Trigger B_d
， O I_d
太 B-Trigger O_a
配 I-Trigger O_v
了 I-Trigger O_x
！ O O_x
！ O O_x
！ O O_x
！ O O_x
结 O O_x
婚 O B_v
！ O I_v
结 O O_x
婚 O B_v
！ O I_v
！ O O_x
结 O B_v
婚 O I_v
！ O O_x
！ O O_x
！ O O_x

别 B-Negation I_t
急 I-Negation O_v
礼 O O_uj
物 O O_v
不 O O_v
分 O O_r
则 O O_m
贵 O O_uj
贱 O B_nz
只 O I_nz
要 O O_x
有 O B_o
心 O I_o
就 O I_o
好 O O_x
焦 B-Trigger O_d
虑 I-Trigger O_v
的 O O_ul
极 B-Degree O_x
点 I-Degree O_x
了 O O_x
弟 B-Cause O_x
弟 I-Cause B_v
的 I-Cause I_v
生 I-Cause O_x
日 I-Cause B_v
礼 I-Cause I_v
物 I-Cause O_x
还 I-Cause O_x
没 I-Cause B_v
有 I-Cause I_v
想 I-Cause O_x
好 I-Cause O_x
送 I-Cause O_x
什 I-Cause O_x
么 I-Cause B_a
呢 I-Cause I_a
， O B_n
还 O I_n
有 O O_d
两 O B_n
天 O I_n
了 O B_n
， O I_n
怎 O B_c
么 O I_c
办 O B_a
怎 O I_a
么 O O_d
办 O O_a

在 O I_a
哪 O O_uj
里 O B_d
都 O I_d
能 O O_ul
听 O B_n
到 O I_n
叮 O O_uj
叮 O B_l
当 O I_l
当 O I_l
的 O I_l
盖 O O_d
楼 O B_v
声 O I_v
~ O O_v
满 O O_a
眼 O O_v
望 O B_r
去 O I_r
都 O O_y
看 O O_x
得 O B_v
见 O I_v
在 O B_m
建 O I_m
的 O O_ul
楼 O O_x
盘 O B_l
… O I_l
… O I_l
为 O B_l
啥 O I_l
就 O I_l
没 B-Negation O_x
一 O O_p
个 O B_r
让 O I_r
俺 B-Holder O_d
十 B-Degree O_v
分 I-Degree B_v
满 B-Trigger I_v
意 I-Trigger B_o
的 O I_o
呢 O I_o
~ O I_o
~ O O_uj
~ O B_nr
~ O I_nr

心 O O_x
情 O B_d
一 O I_d
D O B_v
O O I_v
W O O_d
N O B_v
， O I_v
什 O I_v
么 O B_v
都 O I_v
不 B-Negation O_uj
顺 B-Trigger B_n
， O I_n
去 O O_x
超 O O_x
市 O B_r
买 O I_r
不 O O_d
到 O O_v
自 O B_m
己 O I_m
想 O O_v
要 O O_r
的 O B_l
东 O I_l
西 O I_l
， O I_l
刷 O O_uj
男 O O_y
朋 O O_x
友 O O_x
信 O O_x
用 O O_x
卡 O O_x
被 O B_n
服 O I_n
务 O O_m
员 O B_eng
瞟 O I_eng
了 O I_eng
很 O I_eng
久 O O_x
很 O B_r
久 O I_r
. O O_d
. O B_a
. O I_a
. O O_x
. O O_v

牙 O I_v
龈 O B_v
肿 O I_v
了 O I_v
， O B_r
让 O I_r
我 B-Holder B_v
怕 B-Trigger I_v
怕 I-Trigger O_uj
的 O B_ns
， O I_ns
很 B-Degree O_x
怕 B-Trigger O_zg
再 O B_n
像 O I_n
上 O I_n
次 O B_n
那 O I_n
样 O I_n
牙 O O_p
关 O B_n
肿 O I_n
起 O I_n
来 O O_v
~ O O_ul
不 O B_m
能 O I_m
说 O I_m
话 O I_m
， O B_m
吃 O I_m
饭 O I_m
费 O I_m
劲 O I_m
~ O O_x
~ O B_n
~ O I_n
~ O O_v
好 B-Degree O_ul
可 B-Trigger O_x
怕 I-Trigger O_v
！ O O_r
！ O B_a
！ O I_a

很 O O_x
嗲 O B_d
~ O I_d
我 B-Holder O_d
喜 B-Trigger O_v
欢 I-Trigger B_t
的 O I_t
~ O B_r
一 O I_r
张 O B_ns
交 O I_ns
通 O B_v
卡 O I_v
的 O I_v
大 O O_x
小 O B_v
！ O I_v
！ O B_v
方 O I_v
便 O O_x
你 O B_v
去 O I_v
捉 O B_a
鬼 O I_a
拉 O O_x
～ O O_x
～ O O_x
哈 O O_x
哈 O O_a

帅 O I_c
得 O O_x
没 O O_x
有 O O_x
天 O O_x
理 O B_l
， O I_l
我 O O_x
的 O O_r
过 O B_v
儿 O I_v
！ O O_uj
！ O O_x
！ O B_m
好 O I_m
帅 O B_n
啊 O I_n
啊 O I_n
啊 O O_uj
啊 O B_b
啊 O I_b
啊 O O_x
啊 O O_x
啊 O B_a
啊 O I_a
啊 O O_r
啊 O O_v
！ O O_v
今 O O_n
儿 O O_v
个 O O_x
心 B-Property O_x
情 I-Property B_o
特 B-Degree I_o
别 I-Degree O_x
好 B-Trigger O_a
， O O_ud
发 O B_v
两 O I_v
张 O B_n
我 B-Holder I_n
最 B-Degree O_x
喜 B-Trigger O_r
欢 I-Trigger O_uj
的 O B_t
某 B-sent_Entity I_t
人 I-sent_Entity O_x
的 I-sent_Entity O_x
帅 I-sent_Entity O_x
图 I-sent_Entity B_n
， O I_n
吼 O B_nr
吼 O I_nr
， O I_nr
养 O O_zg
眼 O B_nr

" O I_nr
我 O B_nr
也 O I_nr
是 O I_nr
~ O O_zg
~ O O_x
~ O B_t
有 O I_t
一 O I_t
种 O B_n
朋 O I_n
友 O B_d
, O I_d
很 O O_a
怪 O O_x
, O B_l
他 B-Holder I_l
总 O I_l
是 O O_r
很 O O_d
真 O B_v
诚 O I_v
、 O O_uj
很 O B_r
萌 O I_r
态 O O_uj
地 O O_a
担 B-Trigger O_n
心 I-Trigger O_x
你 B-sent_Entity B_v
会 O I_v
死 O O_x
, O B_n
而 O I_n
且 O O_x
, O O_x
会 O O_r
死 O O_d
得 O O_v
很 O O_x
难 O O_x
看 O O_x
~ O O_v
~ O B_m
~ O I_m
" O B_n

他 O O_x
妈 O O_d
的 O O_v
上 O O_x
海 O O_r
世 O B_c
博 O I_c
会 O O_zg
， O B_a
过 O I_a
几 O O_x
天 O O_d
哥 O B_v
要 O I_v
去 O O_n
了 O B_v
， O I_v
只 O O_r
不 O O_v
过 O O_v
本 B-Holder O_x
人 I-Holder B_c
现 O I_c
在 O O_x
很 B-Degree O_v
不 B-Negation O_v
乐 B-Trigger O_ud
意 I-Trigger O_d
去 O B_v
， O I_v
仅 O O_x
仅 O O_x
是 O O_x
因 O O_x
为 O O_x
之 O B_l
前 O I_l
答 O I_l
应 O B_ns
了 O I_ns
某 O B_n
人 O I_n
， O I_n
唉 O O_x
， O O_ug
现 O B_m
在 O I_m
仅 O B_b
仅 O I_b
是 O O_v
在 O O_ul
兑 O O_x
现 O B_c
诺 O I_c
言 O I_c
。 O B_r

包 O B_t
子 O I_t
谁 O O_zg
么 O B_i
那 O I_i
个 O I_i
？ O O_v
: O O_x
回 O B_d
复 O I_d
: O B_c
哇 B-Trigger I_c
塞 I-Trigger I_c
， O B_f
好 O I_f
有 O B_v
劲 O I_v
: O O_ul
回 O B_r
复 O I_r
: O O_x
因 O O_zg
为 O O_x
抓 O B_t
狂 O I_t
才 O B_d
是 O I_d
极 O O_v
限 O O_p
啊 O B_v
很 O I_v
有 O B_nz
劲 O I_nz
吧 O O_x
今 O O_x
天 O B_n
刚 O I_n
开 O B_r
微 O I_r
博 O B_r
h B-Trigger I_r
i I-Trigger O_x
g I-Trigger O_x
h I-Trigger B_v
起 O I_v
来 O O_x

这 B-sent_Entity I_e
也 O O_x
太 B-Degree O_a
可 B-Trigger B_a
怕 I-Trigger I_a
了 O O_x
吧 O B_v
！ O I_v
让 O O_x
你 O B_c
见 O I_c
识 O B_v
下 O I_v
真 O O_d
正 O O_v
的 O B_a
骨 O I_a
感 O O_y
美 O O_d
女 O B_a
， O I_a
提 O O_y
醒 O B_t
爱 O I_t
瘦 O O_d
的 O B_v
M O I_v
M O O_n
们 O B_eng
， O I_eng
一 O I_eng
味 O I_eng
地 O B_v
追 O I_v
求 O O_x
骨 O O_r
感 O O_d
， O O_d
最 O B_c
后 O I_c
就 O O_ul
有 O O_y
可 O O_x
能 O O_v
这 O O_r
样 O B_v
。 O I_v

因 O B_d
为 O I_d
堵 O O_uj
车 O B_n
， O I_n
第 O B_n
一 O I_n
次 O O_x
夜 O B_v
间 O I_v
行 O B_a
驶 O I_a
1 O O_uj
0 O B_eng
7 O I_eng
国 O O_k
道 O O_x
， O B_m
比 O I_m
想 O O_uv
象 O B_v
中 O I_v
好 O B_n
多 O I_n
了 O O_x
， O B_f
因 O I_f
为 O O_d
晚 B-Cause O_v
归 I-Cause B_v
造 O I_v
成 O B_r
郑 B-Holder I_r
州 I-Holder O_x
和 I-Holder O_x
老 I-Holder B_c
家 I-Holder I_c
两 I-Holder B_v
地 I-Holder I_v
人 I-Holder O_x
的 O B_m
担 B-Trigger I_m
心 I-Trigger I_m
， O B_t
深 O I_t
感 O B_v
不 B-Trigger I_v
安 I-Trigger B_m
， O I_m
都 B-Cause I_m
是 I-Cause B_n
堵 I-Cause I_n
车 I-Cause O_x
惹 I-Cause O_p
的 I-Cause B_n
祸 I-Cause I_n

制 O B_m
止 O I_m
了 O O_ul
哪 O O_x
还 O B_c
有 O I_c
新 O B_n
闻 O I_n
啊 O B_v
， O I_v
赫 O B_ns
赫 O I_ns
严 O O_c
厉 O B_n
谴 O I_n
责 O B_n
这 O I_n
个 O O_n
“ O O_uj
金 O B_v
泉 O I_v
少 O O_x
侠 O B_l
” O I_l
， O I_l
他 B-Cause I_l
没 I-Cause O_x
有 I-Cause O_d
上 I-Cause O_v
前 I-Cause B_v
制 I-Cause I_v
止 I-Cause O_v
， I-Cause O_uj
而 I-Cause O_n
是 I-Cause O_x
从 I-Cause B_v
容 I-Cause I_v
拍 I-Cause O_ul
照 I-Cause O_r
， I-Cause B_v
越 I-Cause I_v
过 I-Cause B_n
了 I-Cause I_n
做 I-Cause O_zg
人 I-Cause O_x
的 I-Cause B_nr
底 I-Cause I_nr
线 I-Cause B_ad
， O I_ad
他 B-Holder B_v
应 O I_v
该 O B_r
羞 B-Negation I_r
愧 I-Negation O_x
死 I-Negation B_nz
。 O I_nz

快 B-Cause I_nr
下 I-Cause O_x
班 I-Cause O_x
啦 I-Cause O_r
， O B_v
每 O I_v
周 O B_t
这 O I_t
个 O B_v
时 O I_v
候 O O_x
最 B-Degree B_c
开 B-Trigger I_c
心 I-Trigger B_v
啦 O I_v
。 O B_v

这 B-Cause O_x
个 I-Cause B_d
真 I-Cause I_d
的 I-Cause O_ul
很 I-Cause B_n
美 I-Cause I_n
a B-Trigger O_uj
a I-Trigger B_n
a I-Trigger I_n
a I-Trigger O_x
a I-Trigger O_r
a I-Trigger B_v
a I-Trigger I_v
不 O B_a
活 O I_a
啦 O O_v
！ O O_x
！ O O_x
！ O B_n
！ O I_n
！ O I_n
！ O O_y
！ O O_x
！ O B_r
在 O I_r
T O B_r
W O I_r
闹 O B_n
市 O I_n
大 O O_d
屏 O B_v
幕 O I_v
播 O O_y
的 O O_x
周 O O_x
笔 O B_r
畅 O I_r
的 O B_d
新 O I_d
歌 O B_m
M O I_m
V O B_eng

还 O I_eng
是 O I_eng
喜 B-Trigger I_eng
欢 I-Trigger I_eng
下 O I_eng
雪 O B_a
的 O I_a
季 O O_y
节 O O_x
. O O_x
. O O_x
. O O_x
大 O O_x
家 O O_x
早 O O_x
， O O_x
炎 O O_p
热 O B_eng
的 O I_eng
一 O B_v
天 O I_v
~ O B_nr
~ O I_nr
~ O I_nr
M O O_v
I O O_uj
O O B_nr
c O I_nr
h O I_nr
a O O_uj
n O B_n
却 O I_n
穿 O B_eng
越 O I_eng
了 O O_x
。 O B_c
。 O I_c
。 O B_v

恩 O B_v
恩 O I_v
。 O O_uj
。 O B_n
加 O I_n
油 O B_m
。 O I_m
。 O I_m
虎 O B_n
子 O I_n
哥 O O_a
哥 O O_x
我 O B_a
是 O I_a
有 O O_uj
多 O B_m
不 O I_m
能 O O_x
跑 O O_x
！ O O_x
脚 O B_eng
背 O I_eng
磨 O I_eng
破 O I_eng
了 O I_eng
！ O I_eng
稍 O I_eng
作 O O_d
休 O B_v
息 O I_v
奔 O O_ul
赴 O O_x
演 O O_x
唱 O O_x
会 O O_x
现 O B_nr
场 O I_nr
！ O O_x
真 B-Degree O_x
心 I-Degree B_v
希 B-Trigger I_v
望 I-Trigger O_x
希 I-Trigger O_x
望 I-Trigger B_n
你 B-sent_Entity I_n
能 I-sent_Entity B_ns
来 I-sent_Entity I_ns
！ O O_r

去 O O_v
逛 O O_m
了 O B_v
街 O I_v
好 O O_v
没 O O_x
意 O B_n
思 O I_n
啊 O B_v
不 O I_v
知 O O_ul
道 O O_x
为 O B_v
什 O I_v
么 O B_v
最 O I_v
近 O B_v
心 B-Property I_v
情 I-Property B_n
这 O I_n
么 O I_n
不 B-Negation B_n
好 B-Trigger I_n
到 O O_x
底 O B_d
怎 O I_d
么 O B_v
了 O I_v
感 O B_v
觉 O I_v
脑 O O_r
袋 O O_v
不 O O_v
是 O O_x
自 O O_x
己 O B_v
的 O I_v
了 O O_ul
想 O O_n
一 O O_a
些 O B_l
乱 O I_l
七 O I_l
八 O O_y
糟 O O_d
的 O B_v
好 B-Degree I_v
烦 B-Trigger B_r
啊 O I_r
很 O I_r
天 O B_f
气 O I_f
有 O B_n
关 O I_n
吗 O B_r

焦 B-Trigger B_d
虑 I-Trigger I_d
， O B_d
焦 B-Trigger I_d
虑 I-Trigger B_r
， O I_r
此 O O_ul
刻 O B_n
老 B-Holder I_n
子 I-Holder B_n
很 B-Degree I_n
焦 B-Trigger B_c
虑 I-Trigger I_c
， O B_r
老 B-Cause I_r
感 I-Cause O_uj
觉 I-Cause O_ul
表 I-Cause O_v
格 I-Cause B_m
没 I-Cause I_m
填 I-Cause B_i
完 I-Cause I_i
整 I-Cause I_i
。 I-Cause I_i
。 I-Cause O_uj
。 I-Cause B_a
资 I-Cause I_a
料 I-Cause O_y
没 I-Cause O_d
交 I-Cause B_n
充 I-Cause I_n
分 I-Cause B_vn
。 I-Cause I_vn
。 I-Cause O_y
。 I-Cause O_x
接 O B_a
下 O I_a
去 O O_x
几 O B_a
天 O I_a
等 O O_x
电 O B_r
话 O I_r
等 O B_n
死 O I_n
。 O O_zg
。 O B_a
。 O I_a

作 O O_a
秀 O B_n
！ O I_n
有 O B_n
时 O I_n
间 O B_v
还 O I_v
是 O B_a
去 O I_a
调 O O_x
阅 O O_x
一 O O_x
下 O B_n
案 O I_n
卷 O O_v
， O O_v
看 O B_ad
还 O I_ad
有 O O_x
没 O O_x
有 O O_x
类 O B_v
似 O I_v
的 O I_v
事 O B_m
情 O I_m
吧 O O_u
“ O B_n
我 B-Holder I_n
对 B-sent_Entity O_u
现 I-sent_Entity O_v
在 I-sent_Entity O_x
的 I-sent_Entity O_x
生 I-sent_Entity O_x
活 I-sent_Entity O_x
很 B-Degree B_n
满 B-Trigger I_n
意 I-Trigger O_x
， O O_v
现 O B_n
在 O I_n
是 O B_c
满 O I_c
天 O O_v
的 O B_v
云 O I_v
彩 O B_m
都 O I_m
散 O B_n
了 O I_n
… O O_x
” O O_v

转 O I_v
给 O B_v
V O I_v
V O B_v
看 O I_v
！ O O_uj
啊 O B_n
啊 O I_n
！ O O_y
好 B-Cause O_x
可 I-Cause O_r
爱 I-Cause O_p
！ O B_t
求 O I_t
包 O O_uj
养 O B_vn
小 O I_vn
佛 O O_zg
剑 O B_v
… O I_v
… O O_x
T O B_t
U O I_t
T O O_v
抚 O B_t
摸 O I_t
之 O O_uj
， O B_nr
我 B-Holder I_nr
很 B-Degree O_d
喜 B-Trigger O_v
欢 I-Trigger O_ul
！ O O_x
上 O O_x
图 O O_x
不 O B_v
解 O I_v
释 O B_eng
！ O I_eng
某 O O_v
人 O O_x
快 O O_y
来 O O_y
夸 O O_x
我 O O_a
快 O B_v
来 O I_v
夸 O O_x
我 O O_v
~ O B_v
~ O I_v
~ O B_nr

" O I_nr
一 B-Cause O_x
直 I-Cause O_x
都 I-Cause B_eng
觉 I-Cause I_eng
得 I-Cause I_eng
神 I-Cause B_v
威 I-Cause I_v
乐 I-Cause O_u
斗 I-Cause O_x
这 I-Cause O_r
个 I-Cause O_d
名 I-Cause B_v
字 I-Cause I_v
无 I-Cause O_x
比 I-Cause B_v
有 I-Cause I_v
笑 I-Cause O_d
点 I-Cause B_v
这 O I_v
书 O O_x
法 O B_r
写 O I_r
得 O B_d
着 O I_d
实 O O_v
挺 B-Trigger O_r
棒 I-Trigger B_d
再 O I_d
发 O O_v
一 O O_r
张 O O_x
g O O_x
a O O_x
c O O_x
k O O_x
t O B_d
的 O I_d
亲 O O_d
笔 O B_v
中 O I_v
文 O B_n
. O I_n
. O B_n
啊 O I_n
, O B_r
疯 O I_r
狂 O B_n
~ O I_n
" O B_v

真 O O_v
的 O O_v
假 O O_q
的 O O_r
啊 O B_n
？ O I_n
女 O O_v
人 O O_ud
树 O B_d
？ O I_d
太 B-Degree B_n
雷 B-Trigger I_n
人 I-Trigger O_d
了 O O_v
！ O B_m

喵 B-Trigger B_eng
哈 I-Trigger I_eng
哈 I-Trigger I_eng
！ O I_eng
被 O I_eng
表 O O_uj
扬 O B_n
了 O I_n
！ O B_nz
开 B-Trigger I_nz
心 I-Trigger B_m
！ O I_m
手 O O_y
工 O O_x
皂 O B_a
好 O I_a
用 O O_x
就 O O_x
行 O O_x
！ O B_l
用 O I_l
了 O I_l
同 O O_uj
学 O O_y
推 O O_x
荐 O B_n
的 O I_n
手 O O_v
工 O O_x
皂 O B_nrt
店 O I_nrt
的 O I_nrt
手 O O_ul
工 O O_x
皂 O O_x
， O O_o
果 O B_o
然 O I_o
很 B-Degree O_x
8 B-Trigger O_p
错 I-Trigger B_v
， O I_v
大 B-Trigger O_ul
赞 I-Trigger O_x
。 O B_v

鬼 O O_x
梦 O B_n
吓 O I_n
醒 O B_n
后 O I_n
和 O I_n
人 O O_d
聊 O O_v
Q O O_x
， O O_p
那 O O_ul
人 O B_n
告 O I_n
诉 O B_v
我 O I_v
做 O O_uj
鬼 O B_n
梦 O I_n
不 O B_n
好 O I_n
， O O_uj
却 O B_n
不 O I_n
再 O O_n
详 O O_x
细 O B_d
告 O I_d
知 O O_d
一 O O_m
二 O O_n
。 O O_x
最 B-Degree B_nr
讨 B-Trigger I_nr
厌 I-Trigger O_x
被 B-Cause O_x
勾 I-Cause O_n
起 I-Cause O_n
好 I-Cause B_v
奇 I-Cause I_v
心 I-Cause O_f
后 I-Cause O_c
又 I-Cause O_n
不 I-Cause O_v
能 I-Cause O_eng
满 I-Cause O_x
足 I-Cause O_r
， I-Cause O_n
现 I-Cause B_v
在 I-Cause I_v
还 I-Cause O_r
耿 I-Cause B_v
耿 I-Cause I_v
于 I-Cause O_n
怀 I-Cause B_d
。 O I_d

刚 O O_d
刚 O B_d
妈 O I_d
子 O B_ad
清 O I_ad
理 O B_v
垃 O I_v
圾 O B_m
房 O I_m
的 O O_x
时 O O_d
候 O B_v
， O I_v
竟 O O_p
然 O B_v
找 O I_v
到 O B_l
一 O I_l
本 O I_l
咸 O O_f
丰 O O_d
年 O B_v
代 O I_v
的 O B_v
语 O I_v
文 O O_x
教 O B_t
科 O I_t
书 O O_d
， O B_i
看 O I_i
了 O I_i
真 B-Degree I_i
的 I-Degree O_x
有 I-Degree O_x
点 I-Degree B_d
怀 B-Trigger I_d
念 I-Trigger B_n
小 O I_n
学 O B_a
童 O I_a
真 O B_n
的 O I_n
我 O O_n
啊 O O_uj
！ O B_n

哈 B-Trigger O_x
哈 I-Trigger B_d
， O I_d
是 O B_v
粗 O I_v
糙 O B_m
了 O I_m
点 O B_ns
儿 O I_ns
， O B_t
有 O I_t
人 O O_uj
愿 O B_n
意 O I_n
帮 O B_n
忙 O I_n
美 O I_n
化 O O_x
一 O O_v
下 O O_ul
吗 O B_d
？ O I_d
三 O B_n
角 O I_n
形 O B_v
的 O I_v
R O B_n
M O I_n
B O O_nr
？ O B_d
？ O I_d
？ O O_r
恶 O O_y
搞 O O_x
一 O O_x
下 O B_o
小 O I_o
M O O_x
i O O_v
m O B_a
m O I_a
o O O_ul
， O B_n
有 O I_n
点 O O_x
粗 O B_r
糙 O I_r
~ O B_v

很 B-Degree B_v
困 B-Trigger I_v
， O B_ns
很 B-Degree I_ns
气 B-Trigger B_m
愤 I-Trigger I_m
【 O O_y
看 B-Cause O_x
完 I-Cause B_n
视 I-Cause I_n
频 I-Cause I_n
我 I-Cause O_uj
的 I-Cause B_eng
心 I-Cause I_eng
在 I-Cause I_eng
绞 I-Cause O_x
痛 I-Cause O_x
】 I-Cause O_x
浣 I-Cause B_a
熊 I-Cause I_a
被 I-Cause B_m
活 I-Cause I_m
剥 I-Cause O_a
光 I-Cause B_eng
皮 I-Cause I_eng
还 I-Cause I_eng
挣 I-Cause I_eng
扎 I-Cause I_eng
抬 I-Cause O_x
头 I-Cause B_n
回 I-Cause I_n
看 I-Cause B_a
自 I-Cause I_a
己 I-Cause O_x
身 I-Cause O_x
体 I-Cause B_a
！ I-Cause I_a
如 O O_x
果 O O_zg
你 O B_n
还 O I_n
有 O O_x
良 O O_v
心 O O_v
就 O B_n
！ O I_n
顶 O O_r
到 O O_uj
中 O O_n
央 O O_p
， O B_n
让 O I_n
政 O O_x
府 O B_n
立 O I_n
法 O O_p
！ O O_vn

唉 B-Trigger I_v
~ O O_n
每 B-Cause O_d
次 I-Cause B_v
都 I-Cause I_v
这 I-Cause B_v
样 I-Cause I_v
对 I-Cause B_v
待 I-Cause I_v
宝 I-Cause B_r
贝 I-Cause I_r
. I-Cause B_n
. I-Cause I_n
. I-Cause O_x
录 O B_c
影 O I_c
结 O O_r
束 O B_v
。 O I_v
车 O B_a
上 O I_a
的 O O_d
陈 O O_x
嘉 O O_v
桦 O O_v
心 O B_n
情 O I_n
没 O O_x
有 O O_v
很 O B_n
好 O I_n
。 O B_d
。 O I_d
不 O O_x
知 O O_x
刚 O O_zg
才 O O_x
录 O B_r
影 O I_r
真 O O_d
实 O B_r
的 O I_r
心 O B_v
情 O I_v
到 O B_nr
底 O I_nr
是 O B_m
怎 O I_m
样 O I_m
。 O B_n
。 O I_n

咋 O I_v
了 O O_x
神 O B_s
马 O I_s
情 O O_uj
况 O B_nr
？ O I_nr
钰 O I_nr
姐 O B_n
息 O I_n
怒 O B_v
啊 O I_v
… O O_d
… O O_a
为 O O_x
毛 O O_x
这 O B_v
个 O I_v
时 O B_t
间 O I_t
如 O B_n
此 O I_n
不 O B_d
和 O I_d
谐 O O_uj
~ O B_n
！ O I_n
！ O B_d
！ O I_d
我 B-Holder O_v
很 B-Degree B_r
懊 B-Trigger I_r
恼 I-Trigger O_x
啊 O O_x
~ O O_x
！ O O_r
！ O O_ul
@ O B_n
c O I_n
a O B_n
r O I_n
r O O_x
i O O_g
e O O_n
1 O B_v
9 O I_v
8 O O_zg
9 O O_x

" O O_p
怎 O O_n
么 O B_r
减 O I_r
肥 O B_n
, O I_n
男 O B_c
朋 O I_c
友 O O_d
的 O B_a
妈 O I_a
妈 O O_x
说 O O_x
我 O O_x
有 O O_x
点 O O_r
胖 O O_d
, O B_v
怎 O I_v
么 O O_zg
减 O O_x
腿 O O_x
和 O O_x
肚 O O_x
子 O B_eng
? O I_eng
学 O I_eng
生 O I_eng
一 O I_eng
个 O I_eng
, O I_eng
希 B-Trigger I_eng
望 I-Trigger I_eng
得 B-sent_Entity I_eng
到 I-sent_Entity O_x
简 I-sent_Entity O_x
单 I-sent_Entity B_r
不 I-sent_Entity I_r
伤 I-sent_Entity B_v
身 I-sent_Entity I_v
的 I-sent_Entity O_x
减 I-sent_Entity B_n
肥 I-sent_Entity I_n
方 I-sent_Entity I_n
法 I-sent_Entity O_uj
. O B_n
. O I_n
. O O_v
" O O_r

如 B-Cause I_n
果 I-Cause O_a
是 I-Cause O_x
真 I-Cause B_r
的 I-Cause I_r
， O B_v
我 B-Holder I_v
将 O O_c
会 O B_n
很 B-Degree I_n
愤 B-Trigger O_x
怒 I-Trigger B_n
的 O I_n
！ O B_m
！ O I_m

" O B_v
同 O I_v
感 O B_v
~ O I_v
如 O B_a
果 O I_a
我 O O_d
带 O B_n
个 O I_n
小 O O_uj
孩 O B_v
或 O I_v
者 O B_n
很 O I_n
老 O B_m
。 O I_m
我 O I_m
是 O O_x
不 O O_x
会 O B_c
坐 O I_c
公 O O_v
交 O B_d
车 O I_d
。 O O_x
最 O O_r
起 O O_d
码 O O_v
不 O O_d
会 O B_v
坐 O I_v
那 O O_uj
么 O O_x
拥 O O_x
挤 O O_x
的 O O_x
。 O B_n
自 B-Holder I_n
己 I-Holder O_x
舒 B-Trigger B_c
服 I-Trigger I_c
, O O_r
也 O O_v
不 O O_q
给 O B_n
别 O I_n
人 O B_c
找 O I_c
麻 O O_d
烦 O O_a
! O O_x
" O O_r

老 O B_v
妈 O I_v
的 O O_v
事 O B_n
真 O I_n
的 O I_n
被 O O_x
我 B-Holder B_l
无 B-Trigger I_l
意 I-Trigger I_l
说 O B_v
中 O I_v
被 O O_v
骗 O B_r
去 O I_r
传 O B_v
销 O I_v
还 O O_uj
好 O O_x
她 O B_r
已 O I_r
醒 O B_a
悟 O I_a
可 O O_x
还 O O_d
是 O O_d
很 O O_p
多 O B_r
亲 O I_r
戚 O B_v
已 O I_v
入 O I_v
火 O O_x
坑 O O_x
做 O O_x
着 O B_n
发 O I_n
财 O O_uj
梦 O O_n
能 O B_d
找 O I_d
谁 O O_p
救 O O_r
命 O B_v
！ O I_v
！ O O_v
~ O O_f
！ O O_p
！ O B_v
？ O I_v
？ O B_v

茉 B-sent_Entity B_v
莉 I-sent_Entity I_v
花 I-sent_Entity O_r
茶 I-sent_Entity O_d
， O B_v
哈 O I_v
哈 O O_v
， O B_c
我 B-Holder I_c
最 B-Degree B_m
喜 B-Trigger I_m
欢 I-Trigger B_n
的 O I_n
。 O B_v
最 O I_v
销 O B_n
魂 O I_n
： O O_v
碧 O O_uz
螺 O B_l
春 O I_l
， O I_l
， O O_v
太 O O_v
准 O O_r
了 O B_vn
【 O I_vn
1 O O_x
2 O O_x
星 O O_x
座 O O_x
1 O O_x
2 O O_x
种 O O_x
茶 O O_x
】 O B_n
- O I_n
- O I_n
m O I_n
e O O_x
龙 O B_o
井 O I_o
。 O O_x

刚 B-Cause O_d
才 I-Cause B_v
韦 I-Cause I_v
拿 I-Cause O_uj
的 I-Cause O_x
点 I-Cause O_d
球 I-Cause B_n
不 I-Cause I_n
进 I-Cause O_x
时 I-Cause B_nr
我 I-Cause I_nr
很 I-Cause I_nr
伤 I-Cause O_x
心 I-Cause O_x
， I-Cause O_d
后 I-Cause O_a
来 I-Cause O_ul
才 I-Cause O_x
记 I-Cause B_m
起 I-Cause I_m
原 I-Cause B_n
来 I-Cause I_n
我 I-Cause B_m
很 I-Cause I_m
没 I-Cause O_m
良 I-Cause O_n
心 I-Cause O_x
地 I-Cause O_x
买 I-Cause O_x
了 I-Cause B_eng
2 I-Cause I_eng
： I-Cause B_ns
0 I-Cause I_ns
的 I-Cause O_x
波 I-Cause O_x
胆 I-Cause B_t
， O I_t
现 O B_nr
在 O I_nr
的 O O_uj
心 O B_n
情 O I_n
很 B-Degree B_v
复 B-Trigger I_v
杂 I-Trigger O_ng
。 O O_r
。 O O_d
。 O B_n

。 O O_x
看 O B_t
上 O I_t
一 O O_d
分 O B_v
钟 O I_v
就 O B_d
受 O I_d
不 O O_r
了 O O_d
了 O B_l
太 B-Degree I_l
销 B-Trigger I_l
魂 I-Trigger O_uv
的 O O_v
表 B-sent_Entity O_ul
情 I-sent_Entity O_m
了 O O_x
红 O O_m
果 O O_uj
果 O B_n
的 O I_n
诱 O O_x
惑 O B_t
啊 O I_t
女 O O_uj
银 O B_n
们 O I_n
， O O_zg
赶 O B_a
紧 O I_a
来 O O_x
收 O O_x
藏 O O_x
了 O O_x
， O O_x
注 O O_v
意 O O_f
啦 O B_m
， O I_m
是 O I_m
动 O O_d
图 O B_l
， O I_l
点 O I_l
开 O O_ul
看 O O_n
， O B_n
有 O I_n
惊 O O_uj
喜 O B_n
。 O I_n

" O B_n
说 O I_n
好 O O_ng
今 O O_uj
天 O B_v
要 O I_v
去 O O_y
厦 O O_b
门 O B_n
的 O I_n
, O O_x
可 O B_d
是 O I_d
现 O O_v
在 O B_v
改 O I_v
成 O O_ul
明 O O_x
天 O B_v
了 O I_v
, O O_y
啊 O O_x
~ O O_v
~ O B_n
~ O I_n
希 B-Trigger O_x
望 I-Trigger O_m
明 O B_v
天 O I_v
一 O O_x
切 O O_v
顺 O B_a
利 O I_a
, O O_x
最 O O_x
好 O O_x
老 O B_v
板 O I_v
能 O B_t
让 O I_t
我 O O_v
请 O O_v
得 O B_ns
了 O I_ns
假 O O_uj
~ O O_x
~ O B_c
" O I_c

我 B-Holder I_t
也 O B_v
想 B-Degree I_v
变 B-sent_Entity B_t
白 I-sent_Entity I_t
！ O O_ul
真 O O_x
的 O O_zg
有 O O_x
用 O O_x
嗎 O O_x
? O B_v
男 O I_v
女 O B_t
晒 O I_t
黑 O B_i
后 O I_i
迅 O I_i
速 O I_i
变 O O_x
白 O B_a
的 O I_a
方 O B_n
法 O I_n
， O O_v
很 O O_v
管 O O_r
用 O O_v
的 O O_ud
哦 O O_ul
， O O_a
特 O O_x
别 O O_x
适 O O_x
合 O O_x
在 O O_r
户 O O_d
外 O O_v
奔 O B_v
跑 O I_v
忙 O O_x
碌 O B_d
又 O I_d
爱 O B_v
美 O I_v
的 O O_x
朋 O O_x
友 O B_n
。 O I_n

宜 O I_v
昌 O O_f
有 O B_ad
H O I_ad
& O B_v
M O I_v
? O O_uj
? O B_n
我 B-Holder I_n
表 O O_x
示 O O_zg
很 B-Degree B_vn
惊 B-Trigger I_vn
讶 I-Trigger O_uj
。 O O_e
求 O O_x
真 O B_d
相 O I_d
还 O B_v
是 O I_v
我 O O_p
孤 O B_s
陋 O I_s
寡 O B_v
闻 O I_v
? O B_a
! O I_a
现 O O_d
在 O B_ns
连 O I_ns
宜 O O_uj
昌 O B_n
都 O I_n
有 O O_x
Z O O_x
A O B_ns
R O I_ns
A O O_v
和 O O_eng
H O O_x
＆ O O_eng
M O O_x
， O O_x
黄 O O_r
石 O B_v
还 O I_v
没 O O_zg
有 O B_a

这 O O_x
不 O O_v
是 O B_d
花 O I_d
丸 O B_c
幼 O I_c
稚 O O_r
园 O B_i
么 O I_i
转 O I_i
给 O I_i
L O O_x
O O O_x
L O B_t
I O I_t
控 O O_nr
看 O B_ns
啊 B-Trigger I_ns
啊 I-Trigger O_d
啊 I-Trigger O_v
好 B-Degree B_eng
喜 B-Trigger I_eng
欢 I-Trigger I_eng
》 O I_eng
《 O O_c
5 O O_eng
4 O O_x
。 O O_x
。 O O_x
。 O B_nr
。 O I_nr
。 O O_d
胡 O B_v
萝 O I_v
卜 O O_x
兔 O O_r
仔 O B_c
神 O I_c
马 O B_n
的 O I_n
太 O B_n
萌 O I_n
了 O I_n
！ O O_y
！ O B_v
！ O I_v
！ O B_eng

逛 B-sent_Entity I_eng
世 I-sent_Entity I_eng
博 I-sent_Entity B_v
~ O I_v
真 B-Degree B_nr
的 I-Degree I_nr
很 I-Degree I_nr
累 B-Trigger O_a
人 I-Trigger B_v
啊 I-Trigger I_v
~ O O_x
~ O O_x
不 B-sent_Entity B_m
过 I-sent_Entity I_m
看 I-sent_Entity O_x
见 I-sent_Entity O_x
精 I-sent_Entity O_x
彩 I-sent_Entity O_x
的 I-sent_Entity O_x
东 I-sent_Entity B_nr
西 I-sent_Entity I_nr
会 O I_nr
让 O B_n
人 O I_n
稍 B-Degree B_n
加 I-Degree I_n
振 B-Trigger O_uj
作 I-Trigger O_d
~ O O_v
~ O O_ul
还 O O_x
是 O O_x
感 O O_x
觉 O O_x
从 O O_x
早 O O_v
到 O B_nr
晚 O I_nr
太 O O_x
考 O B_d
验 O I_d
体 O O_zg
力 O B_v
与 O I_v
毅 O O_zg
力 O O_x
了 O O_x

要 O I_c
转 O B_v
， O I_v
要 O B_n
记 O I_n
住 O O_uj
， O B_ns
一 O I_ns
位 O O_v
父 O O_v
亲 O O_n
最 O B_d
后 O I_d
的 O B_vn
结 O I_vn
局 O O_x
， O O_x
如 O B_c
此 O I_c
痛 B-Trigger B_n
苦 I-Trigger I_n
的 O B_l
死 O I_l
亡 O I_l
， O I_l
残 O O_d
缺 O B_vn
的 O I_vn
牙 O B_n
齿 O I_n
。 O O_p
这 O B_n
是 O I_n
我 O O_ul
父 O O_x
亲 O O_v
的 O O_v
照 O O_x
片 O O_v
（ O B_v
经 O I_v
抢 O O_x
救 O B_m
无 O I_m
效 O B_n
去 O I_n
世 O B_f
） O I_f

被 O B_n
世 O I_n
界 O O_x
遗 O B_c
弃 O I_c
不 O B_an
可 O I_an
怕 O O_uj
喜 O B_v
欢 O I_v
你 O O_x
有 O B_a
时 O I_a
还 O O_uj
可 O B_n
怕 O I_n
我 O O_x
的 O O_r
《 O O_v
垃 O O_r
圾 O B_n
》 O I_n
一 O O_uj
片 O B_n
幸 O I_n
运 O O_x
的 O O_n
片 O B_l
片 O I_l
掉 O I_l
在 O I_l
天 O B_t
后 O I_t
嘴 O O_x
边 O O_x
。 O O_p
非 B-Degree B_n
常 I-Degree I_n
淡 B-Trigger B_v
定 I-Trigger I_v
的 O O_d
取 O B_c
下 O I_c
。 O B_v
却 O I_v
有 O O_r
恰 O B_r
恰 O I_r
符 O O_d
合 O B_c
歌 O I_c
词 O O_r
。 O O_uj

我 B-Holder B_n
最 B-Degree I_n
喜 B-Trigger O_x
欢 I-Trigger B_m
的 O I_m
摩 O B_a
托 O I_a
罗 O O_uj
拉 O B_m
广 O I_m
告 O O_v
， O O_p
你 B-sent_Entity O_q
不 I-sent_Entity O_f
知 I-sent_Entity B_s
道 I-sent_Entity I_s
我 I-sent_Entity O_x
知 I-sent_Entity B_d
道 I-sent_Entity I_d
！ O B_a
！ O I_a
！ O O_uj

帮 O I_v
朋 O O_x
友 O O_d
装 O O_v
电 O B_d
脑 O I_d
， O B_v
搞 O I_v
左 O B_n
大 O I_n
半 O O_x
天 O O_x
到 O O_r
现 O O_d
在 O B_v
还 O I_v
未 O O_uj
能 O B_nrt
使 O I_nrt
用 O I_nrt
， O I_nrt
仲 O B_n
要 O I_n
系 O O_x
重 O O_r
要 O O_d
的 O B_v
关 O I_v
键 O O_r
位 O B_v
置 O I_v
犯 O O_x
了 O O_x
最 O O_x
低 O O_x
级 O O_v
的 O B_n
错 O I_n
误 O O_v
。 O B_n
。 O I_n
。 O O_x
太 B-Degree O_v
失 B-Trigger O_m
败 I-Trigger B_t
了 O I_t
！ O I_t
~ O O_v
杯 B-Trigger B_t
具 I-Trigger I_t
！ O O_d
~ O B_v

这 O B_v
个 O I_v
时 O O_x
间 O B_v
， O I_v
阳 O O_n
光 O B_a
明 O I_a
媚 O O_uj
， O B_n
温 O I_n
度 O B_v
舒 O I_v
适 O O_v
， O O_ul
室 O O_a
内 O B_b
室 O I_b
外 O O_uj
都 O B_n
让 O I_n
我 B-Holder O_x
心 B-Trigger O_x
情 I-Trigger O_x
舒 I-Trigger O_d
爽 I-Trigger B_v
。 O I_v
所 O O_ul
以 O O_x
这 O O_x
样 O B_n
的 O I_n
状 O O_x
态 O O_x
上 O O_x
班 O B_r
是 O I_r
健 O B_n
康 O I_n
积 O O_x
极 O B_nr
的 O I_nr
， O I_nr
除 O I_nr
了 O O_x
我 O B_n
那 O I_n
落 O B_a
枕 O I_a
的 O O_x
脖 O B_s
子 O I_s
… O B_s

这 B-sent_Entity O_d
个 I-sent_Entity O_v
太 B-Degree O_r
恐 B-Trigger B_n
怖 I-Trigger I_n
了 O B_a
. O I_a
. O O_x
. O B_c
. O I_c
应 O B_r
该 O I_r
把 O O_uj
她 O B_n
们 O I_n
都 O B_v
抓 O I_v
去 O O_v
枪 O B_a
毙 O I_a
！ O B_ad
广 O I_ad
东 O O_uj
女 O O_x
学 O B_p
生 O I_p
被 O O_r
逼 O O_r
脱 O B_v
衣 O I_v
遭 O O_uj
轮 O B_n
X O I_n
并 O O_x
凌 O O_x
辱 O B_r
视 O I_r
频 O O_d
： O B_a
这 O I_a
群 O O_ul
孩 O B_m
子 O I_m
都 O I_m
疯 O I_m
了 O B_v
吗 O I_v
？ O O_p

看 O I_r
到 O O_d
某 O B_v
些 O I_v
人 O B_v
真 O I_v
的 O O_x
很 B-Degree B_ns
倒 B-Trigger I_ns
胃 I-Trigger O_b
口 I-Trigger B_n
， O I_n
真 O O_p
想 B-Trigger O_v
揍 I-Trigger B_v
他 I-Trigger I_v

唔 O I_n
知 O O_eng
講 O O_c
乜 O B_nr
够 O I_nr
了 O B_n
， O I_n
五 O O_x
好 O O_r
再 O O_q
讲 O B_n
了 O I_n
！ O O_d
我 O O_v
流 O O_ul
汗 O O_y
到 O O_x
虚 O O_x
脱 O B_v
了 O I_v
！ O B_r
史 O I_r
上 O O_n
最 B-Degree B_d
二 B-Property I_d
逼 I-Property O_zg
的 I-Property B_n
新 B-sent_Entity I_n
闻 I-sent_Entity I_n
已 O O_x
经 O O_d
出 O O_v
现 O O_v
， O O_r
大 O O_x
家 O O_y
以 O B_v
后 O I_v
都 O B_v
不 O I_v
用 O O_ul
比 O O_x
了 O O_m
真 O O_a
的 O O_d
！ O O_v
！ O O_ul
！ O O_x
！ O O_r
！ O B_n
！ O I_n

这 B-sent_Entity B_v
个 I-sent_Entity I_v
骑 I-sent_Entity O_ul
摩 I-sent_Entity O_x
托 I-sent_Entity O_ng
的 O O_f
太 B-Degree O_d
强 B-Trigger O_m
了 I-Trigger O_v
， O O_uj
不 O B_n
知 O I_n
道 O B_d
的 O I_d
还 O B_v
以 O I_v
为 O O_x
骑 O B_n
的 O I_n
是 O B_f
摩 O I_f
托 O O_d
艇 O B_v
呢 O I_v
弱 O O_p
路 O O_ul
强 O B_d
人 O I_d
显 O O_x
然 O O_x
是 O O_x
个 O O_x
低 O O_x
洼 O O_x
地 O O_x
带 O B_r
。 O I_r
: O O_v
真 O B_nrt
的 O I_nrt
？ O O_uj
: O O_d
。 O O_a
据 O O_ul
说 O O_x
是 O O_d
长 O B_v
春 O I_v
昨 O O_uj
天 O O_d
雨 O B_c
后 O I_c
的 O O_v
路 O O_uj
面 O O_v

今 O I_n
天 O I_n
天 O O_y
气 O O_a
好 O O_n
晴 O B_n
朗 O I_n
。 O B_ad
处 O I_ad
处 O O_v
好 O O_q
风 O B_n
光 O I_n
… O I_n
… O O_v
心 B-Degree O_x
情 I-Degree O_x
也 I-Degree B_d
[ I-Degree I_d
@ I-Degree O_x
很 I-Degree O_x
好 O O_x
# O B_v
T O I_v
r O O_v
i O B_ns
g O I_ns
g O B_t
e O I_t
r O B_t
* O I_t
] O O_uj
。 O B_n
决 O I_n
定 O O_x
h O B_i
a O I_i
p O I_i
i O I_i
最 O O_a
后 O B_a
一 O I_a
天 O O_x
了 O B_v
。 O I_v
别 O O_a
人 O B_n
放 O I_n
天 O O_x
假 O O_x
期 O B_n
， O I_n
多 O O_d
好 O O_x
啊 O O_x
~ O O_d
~ O O_a
~ O O_x

" O I_eng
友 B-Holder I_eng
人 I-Holder I_eng
很 B-Degree I_eng
激 B-Trigger I_eng
动 I-Trigger I_eng
: O O_x
范 O O_x
冰 O O_x
冰 O B_v
代 O I_v
言 O B_eng
L O I_eng
a O I_eng
n O I_eng
v O B_f
i O I_f
n O B_m
了 O I_m
你 O O_ul
知 O O_x
道 O B_r
么 O I_r
? O B_nrfg
我 O I_nrfg
去 O B_t
查 O I_t
了 O O_x
下 O O_m
, O O_a
发 O O_y
现 O O_x
代 O O_x
言 O O_x
品 O O_x
牌 O O_x
叫 O B_n
L O I_n
o O O_zg
v O B_a
e O I_a
W O O_x
i O B_nr
n O I_nr
. O I_nr
. O B_n
. O I_n
" O B_eng

打 B-sent_Entity I_eng
人 I-sent_Entity I_eng
者 I-sent_Entity I_eng
太 B-Degree I_eng
嚣 B-Trigger O_ul
张 I-Trigger O_r
了 I-Trigger B_v
， O I_v
必 O O_y
须 O O_x
严 O O_r
惩 O O_v
! O O_v
悲 B-Negation O_ul
哀 I-Negation O_v
！ O O_x
！ O B_v
！ O I_v
世 O B_n
上 O I_n
怎 O B_n
么 O I_n
会 O O_v
有 O B_eng
这 O I_eng
种 O I_eng
男 O I_eng
人 O I_eng
， O I_eng
良 O I_eng
心 O B_m
被 O I_m
狗 O I_m
叼 O O_x
走 O O_x
了 O B_n
大 O I_n
家 O I_n
人 O O_d
肉 O B_a
他 O I_a
吧 O O_ul
我 O O_x
连 O B_d
杀 O I_d
了 O B_v
他 O I_v
的 O O_x
心 O B_a
都 O I_a
有 O O_x

小 O O_x
虎 O B_s
牙 O I_s
真 O B_r
的 O I_r
好 O O_v
正 O O_v
！ O B_r
！ O I_r
！ O B_n
！ O I_n
。 O O_x
这 O B_a
张 O I_a
太 B-Degree O_p
可 B-Trigger O_n
爱 I-Trigger O_v
的 O O_v
· O O_ul
· O B_n
· O I_n
· O B_n
· O I_n
陳 O O_r
嘉 O O_y
樺 O O_r
呀 O O_u
！ O O_v
妳 O O_ul
是 O O_r
在 O O_uj
迷 O O_n
惑 O O_d
誰 O O_v
？ O O_x
今 O B_nr
天 O I_nr
心 O I_nr
情 O B_d
很 B-Degree I_d
好 B-Trigger O_a
唷 O O_d

排 B-sent_Entity O_x
C I-sent_Entity O_x
罗 I-sent_Entity O_x
什 I-sent_Entity O_x
么 I-sent_Entity O_r
的 I-sent_Entity B_nr
最 B-Degree I_nr
烦 B-Negation B_v
了 I-Negation I_v
， O O_uj
看 B-Degree O_x
到 I-Degree O_x
他 I-Degree O_x
就 I-Degree O_x
想 I-Degree O_x
吐 I-Degree B_nr
， O I_nr
长 O I_nr
那 O O_y
么 O O_x
丑 O B_v
还 O I_v
那 O O_p
么 O B_v
作 O I_v
看 O O_zg
科 O O_x
特 O B_t
迪 O I_t
瓦 O B_n
v O I_n
s O O_d
葡 O O_a
萄 O O_x
牙 O O_x
i O O_v
n O O_eng
g O O_nr
， O B_r
b O I_r
u O O_uj
t O B_a
真 O I_a
是 O O_ul
讨 O O_x
厌 O B_v
C O I_v
罗 O O_r
啊 O O_d

日 B-sent_Entity O_v
月 I-sent_Entity O_x
晶 I-sent_Entity O_a
彩 I-sent_Entity B_r
。 O I_r
。 O O_a
我 B-Holder O_d
喜 B-Trigger B_r
欢 I-Trigger I_r
。 O B_v
金 O I_v
色 O B_nrt
很 O I_nrt
闪 O I_nrt
哈 O I_nrt
！ O B_eng
可 O I_eng
是 O B_ns
没 O I_ns
有 O I_ns
亮 O B_eng
紫 O I_eng
~ O I_eng
参 O O_x
加 O B_eng
p O I_eng
a O I_eng
r O B_d
t O I_d
y O B_v
怎 O I_v
么 O O_eng
办 O O_j
呢 O O_y
！ O O_x
！ O B_t
！ O I_t
一 O B_n
定 O I_n
很 O O_x
多 O O_x
人 O O_r
大 O B_v
爱 O I_v
这 O O_x
盘 O B_n
猫 O I_n
眼 O O_d
石 O B_z
吧 O I_z

天 B-Trigger B_c
呐 I-Trigger I_c
天 I-Trigger B_v
呐 I-Trigger I_v
. O O_v
. O O_a
. O O_x
. O B_v
为 O I_v
什 O B_eng
么 O I_eng
现 O I_eng
在 O I_eng
G O I_eng
A O B_l
Y O I_l
这 O I_l
么 O O_y
多 O O_x
！ O O_x
还 O O_x
要 O B_d
不 O I_d
要 O B_m
女 O I_m
人 O B_j
活 O I_j
啦 O O_v
~ O O_r
~ O O_q
本 O B_n
来 O I_n
男 O I_n
人 O O_y
就 O O_x
比 O B_i
女 O I_i
人 O I_i
少 O I_i
！ O B_m
圣 O I_m
女 O I_m
越 O I_m
来 O B_r
越 O I_r
多 O I_r
！ O B_t
疯 O I_t
狂 O B_eng
. O I_eng
. O I_eng

我 B-Holder I_r
害 B-Trigger O_m
怕 I-Trigger O_x
自 B-sent_Entity B_c
己 I-sent_Entity I_c
变 I-sent_Entity B_df
成 I-sent_Entity I_df
某 I-sent_Entity B_n
种 I-sent_Entity I_n
人 I-sent_Entity O_n
。 O O_y
未 O O_x
来 O O_x
有 O B_t
太 O I_t
多 O B_n
的 O I_n
不 O O_d
确 O O_p
定 O B_n
~ O I_n
你 O O_a
在 O O_x
哏 O B_n
乜 O I_n
？ O B_d
想 O I_d
的 O I_d
太 O O_m
多 O O_x
， O B_a
却 O I_a
逃 O B_m
避 O I_m
自 O O_x
己 O O_r
目 O B_v
前 O I_v
最 O B_r
该 O I_r
完 O B_v
成 O I_v
的 O B_r
事 O I_r
情 O O_n
是 O O_x
不 O B_t
对 O I_t
的 O O_v
， O O_d
是 O O_m
不 O O_uj
对 O O_a
~ O B_v
。 O I_v

看 O O_r
看 O B_v
吧 O I_v
， O O_nr
中 B-Holder O_x
国 I-Holder O_v
工 I-Holder O_uj
人 I-Holder O_d
是 O O_m
世 B-Property O_x
界 I-Property O_d
上 I-Property B_v
受 I-Property I_v
压 I-Property B_r
迫 I-Property I_r
和 I-Property B_t
压 I-Property I_t
榨 I-Property B_d
最 B-Degree I_d
深 O B_v
的 O I_v
一 O O_uj
族 O B_n
， O I_n
身 O O_v
为 O B_d
中 O I_d
国 O O_uj
工 O O_x
人 O O_v
， O O_d
荣 B-Trigger O_p
幸 I-Trigger O_x
吗 O O_x
？ O O_x
骄 B-Trigger B_v
傲 I-Trigger I_v
吗 O O_y
？ O O_x
自 B-Trigger B_ns
豪 I-Trigger I_ns
吗 O B_n
？ O I_n
有 B-Trigger O_v
尊 I-Trigger B_n
严 I-Trigger I_n
吗 O O_f
？ O B_i

布 O I_i
教 O O_c
授 O B_v
， O I_v
你 O B_d
给 O I_d
拉 O O_uj
影 O B_n
丢 O I_n
脸 O O_x
了 O B_v
酱 O I_v
油 O B_ns
布 O I_ns
， O B_n
乃 O I_n
可 O O_x
以 O B_nr
被 O I_nr
拉 O O_y
玛 O O_x
西 O B_a
亚 O I_a
学 O O_y
院 O O_x
除 O B_n
名 O I_n
鸟 O O_y
这 O O_x
个 O O_v
要 O B_a
存 O I_a
个 O O_y
档 O O_x
· O O_x
· O O_nr
· O B_n
荷 O I_n
兰 O O_x
人 O O_r
说 O O_p
得 O O_v
对 O O_vn
， O B_v
裁 B-sent_Entity I_v
判 I-sent_Entity O_ul
很 B-Degree B_n
不 B-Negation I_n
公 B-Trigger O_nr
平 I-Trigger O_x
！ O O_v

好 O I_c
想 O O_p
试 O B_nrt
吃 O I_nrt
一 O B_ns
下 O I_ns
哦 O B_n
· O I_n
· O B_v
！ O I_v
真 O O_zg
的 O B_r
假 O I_r
的 O B_v
吓 O I_v
死 O O_m
人 O O_n
妈 O O_x
的 O O_x
很 B-Degree O_x
恐 B-Trigger B_nrt
怖 I-Trigger I_nrt
o O I_nrt
h O B_v
~ O I_v
~ O I_v
~ O O_x
C O B_vn
R O I_vn
A O O_d
Z O O_d
Y O B_n
泰 O I_n
国 O O_x
一 O O_x
家 O O_a
面 O O_v
包 O B_v
店 O I_v
新 O B_m
品 O I_m
种 O O_zg
， O O_x
你 O O_x
吃 O O_x
的 O B_l
下 O I_l
吗 O I_l
？ O O_uj

最 B-Degree I_v
烦 B-Negation I_v
就 B-sent_Entity O_n
是 I-sent_Entity O_uj
X I-sent_Entity O_a
X I-sent_Entity B_a
协 I-sent_Entity I_a
会 I-sent_Entity B_eng
开 I-sent_Entity I_eng
会 I-sent_Entity O_x
的 I-sent_Entity O_x
啦 I-sent_Entity O_x
！ O B_eng
！ O I_eng
无 B-Trigger I_eng
聊 I-Trigger I_eng
到 B-Degree I_eng
爆 I-Degree B_ns
~ O I_ns
浪 O B_m
费 O I_m
姐 O B_n
的 O I_n
时 O I_n
间 O B_n
！ O I_n
！ O I_n
！ O O_x
而 O O_r
且 O O_v
还 O O_uj
要 O B_v
今 O I_v
晚 O O_x
1 O O_x
0 O B_a
点 O I_a
去 O B_d
开 O I_d
， O B_eng
有 O I_eng
没 O B_n
有 O I_n
再 O B_v
晚 O I_v
一 O O_uj
点 O O_y
啊 O O_x
~ O O_x
！ O B_a
！ O I_a
！ O O_v

太 B-Degree O_x
坏 B-Trigger B_n
了 O I_n
！ O O_n
给 O O_uj
这 O B_n
世 O I_n
上 O O_x
所 O O_x
有 O O_x
坏 O B_c
分 O I_c
子 O B_c
！ O I_c
看 O B_t
图 O I_t
开 O B_m
心 O I_m
一 O O_m
刻 O O_v

中 O O_x
午 O B_v
很 B-Degree I_v
兴 B-Trigger I_v
奋 I-Trigger O_d
竟 O B_n
然 O I_n
食 B-sent_Entity I_n
堂 I-sent_Entity O_zg
有 I-sent_Entity O_x
花 I-sent_Entity O_x
椰 I-sent_Entity O_x
菜 I-sent_Entity O_x
， O O_x
把 O B_n
我 O I_n
美 O O_ul
得 O O_x
， O O_p
买 O O_r
了 O B_s
一 O I_s
份 O B_b
， O I_b
端 O B_n
到 O I_n
桌 O I_n
面 O O_x
我 O O_v
就 O O_n
傻 O B_v
眼 O I_v
， O B_m
里 O I_m
面 O O_x
有 O B_t
虫 O I_t
， O O_zg
愤 O B_v
愤 O I_v
地 O B_d
看 O I_d
着 O B_n
竟 O I_n
然 O O_v
一 O B_n
口 O I_n
没 O I_n
吃 O O_x

我 O O_r
已 O O_j
经 O O_ud
做 O O_x
好 O O_v
今 O O_ul
晚 O B_m
通 O I_m
宵 O O_x
的 O O_v
准 O O_v
备 O B_n
了 O I_n
！ O O_r
！ O O_d
！ O B_n
祝 O I_n
福 O O_x
我 O B_f
， O I_f
不 O O_v
要 O O_n
再 O O_x
烂 O B_a
脸 O I_a
了 O O_uv
~ O B_v
我 O I_v
真 O B_d
的 O I_d
~ O B_m
· O I_m
~ O O_d
很 O O_v
丑 O O_x
了 O O_r
~ O B_d
~ O I_d
~ O B_v
艾 O I_v
~ O B_t
杯 B-Trigger I_t
具 I-Trigger B_n
滴 O I_n
说 O O_uj
~ O B_v

看 B-Cause O_ul
完 I-Cause O_x
《 I-Cause O_x
杜 I-Cause O_x
拉 I-Cause B_nr
拉 I-Cause I_nr
升 I-Cause O_r
职 I-Cause O_x
记 I-Cause B_df
》 I-Cause I_df
之 I-Cause O_d
后 I-Cause O_v
， O O_n
感 O O_ul
觉 O O_x
非 B-Degree O_r
常 I-Degree B_d
遗 B-Trigger I_d
憾 I-Trigger O_x
， O O_x
没 O O_x
想 O B_m
到 O I_m
徐 O O_ul
静 O O_x
蕾 O O_x
的 O O_x
身 O O_nr
材 O O_x
那 O B_n
么 O I_n
差 O O_v
， O O_v
除 O O_x
了 O O_x
脸 O O_v
蛋 O O_v
， O O_x
女 O O_nr
人 O B_nrt
该 O I_nrt
挺 O B_v
的 O I_v
地 O O_n
方 O O_x
， O B_f
她 O I_f
的 O O_x
都 O B_n
趴 O I_n
着 O B_d
， O I_d
哎 O B_a
… O I_a
… O O_x

同 O I_l
样 O I_l
激 B-Trigger B_nr
动 I-Trigger I_nr
中 O I_nr
我 B-Holder O_uj
第 B-Cause B_n
一 I-Cause I_n
次 I-Cause B_r
排 I-Cause I_r
榜 I-Cause O_a
首 I-Cause O_x
， O B_p
有 O I_p
点 O B_n
激 O I_n
动 O O_x
我 O B_n
是 O I_n
说 O O_r
白 O O_v
羊 O O_uj
受 O B_n
虐 O I_n
啊 O O_x
白 O O_r
羊 O O_uj
有 O O_d
点 O B_v
受 O I_v
虐 O O_x
倾 O O_e
向 O O_x
。 O O_x
【 O O_x
1 O B_d
2 O I_d
星 O B_a
座 O I_a
6 O O_f
月 O O_r
的 O B_m
贵 O I_m
人 O I_m
与 O O_v
小 O B_n
人 O I_n
】 O O_x

你 O I_n
要 O B_a
不 O I_a
要 O O_r
再 O O_v
上 O O_v
来 O B_nr
更 O I_nr
一 O B_v
条 O I_v
说 O O_zg
清 O B_nr
楚 O I_nr
你 O B_n
给 O I_n
谁 O B_v
拍 O I_v
照 O B_v
啊 O I_v
。 O O_x
。 O O_x
某 O B_m
肝 O I_m
。 O B_n
。 O I_n
今 O O_m
天 O O_m
要 O O_uj
给 O B_n
别 O I_n
人 O O_p
拍 O B_n
照 O I_n
。 O O_x
。 O O_x
这 O O_r
是 O O_v
我 O B_df
的 O I_df
准 O O_d
备 O B_t
工 O I_t
具 O O_d
。 O B_m
呀 O I_m
。 O O_v
有 B-Degree B_a
点 I-Degree I_a
紧 B-Trigger O_r
张 I-Trigger O_p
。 O O_r
。 O B_v

回 O O_zg
复 O O_x
不 O O_x
厚 O O_r
道 O O_n
。 O O_x
。 O O_x
。 O B_t
= O I_t
= O O_v
准 O O_p
时 O B_r
下 O I_r
班 O B_v
的 O I_v
路 O O_x
过 O O_x
我 B-Holder O_r
迫 B-Trigger O_v
切 I-Trigger O_r
地 O O_uj
想 O B_v
要 O I_v
下 O B_n
班 O I_n
下 O O_x
班 O O_y
下 O O_x
班 O B_n
下 O I_n
班 O B_a
！ O I_a
！ O O_x
！ O O_x
天 O O_x
天 O B_v
吼 O I_v
着 O O_d
上 O B_n
课 O I_n
都 O O_x
比 O O_x
这 O O_x
该 O O_x
死 O O_x
的 O B_v
陪 O I_v
读 O B_v
色 O I_v
一 O O_uj
。 O B_v
。 O I_v
。 O O_r
。 O B_a
。 O I_a
。 O O_uv
！ O B_v

谁 O B_v
在 O I_v
诚 O B_v
惶 O I_v
诚 O B_v
恐 O I_v
？ O B_v
官 O I_v
员 O O_x
还 O O_x
是 O O_x
赵 O B_t
大 O I_t
爷 O O_v
？ O O_uz
这 O B_v
个 O I_v
才 O O_d
应 O O_p
该 O O_r
跪 O B_v
倒 O I_v
！ O O_uj
最 B-Degree B_v
悲 B-Negation I_v
惨 I-Negation O_ng
， O O_m
最 B-Degree O_x
高 B-Trigger O_x
兴 I-Trigger O_x
官 B-sent_Entity O_x
员 I-sent_Entity O_x
向 O O_x
赵 O O_x
作 O O_x
海 O O_r
道 O O_p
歉 O B_i
， O I_i
刑 O I_i
讯 O I_i
逼 O O_x
供 O B_n
细 O I_n
节 O B_c
： O I_c
打 O O_nr
得 O B_n
生 O I_n
不 O O_x
如 O B_r
死 O I_r
就 O O_d
招 O B_v
了 O I_v

" O I_v
深 O O_x
圳 O O_d
一 O B_a
家 O I_a
外 O O_x
企 O O_d
拍 O B_b
摄 O I_b
到 O B_n
的 O I_n
打 O O_p
工 O B_nr
妹 O I_nr
凄 O I_nr
惨 O B_v
一 O I_v
幕 O O_x
! O B_i
- O I_i
- O I_i
- O I_i
- O B_n
逼 O I_n
人 O O_x
下 O O_v
跪 O O_ud
, O B_l
是 O I_l
穷 O I_l
人 O I_l
的 O O_d
悲 B-Trigger O_v
哀 I-Trigger O_ul
. O O_x
更 O O_x
是 O B_ns
社 O I_ns
会 O B_m
的 O I_m
悲 O B_j
哀 O I_j
! O B_v
! O I_v
摘 O O_v
自 O O_uj
平 O B_n
安 O I_n
是 O I_n
金 O B_a
的 O I_a
微 O B_m
博 O I_m
" O O_x

今 O O_x
天 O O_x
终 O O_x
于 O B_v
出 O I_v
太 O B_v
阳 O I_v
了 O O_x
， O O_v
美 O B_n
美 O I_n
地 O O_uj
睡 O B_a
了 O I_a
个 O O_x
午 O B_d
觉 O I_d
， O B_n
可 O I_n
惜 O O_uj
脑 O B_a
袋 O I_a
空 O O_x
空 O O_x
的 O B_v
我 O I_v
好 O B_a
像 O I_a
没 O O_v
有 O O_b
梦 O O_uj
到 O B_a
什 O I_a
么 O O_x
， O O_x
难 O B_t
道 O I_t
连 O B_d
做 O I_d
梦 O O_v
都 O B_ns
没 O I_ns
有 O O_ul
内 O O_x
容 O B_ns
了 O I_ns
吗 O O_uv
， O O_v
妈 B-Trigger O_ul
呀 I-Trigger O_q
， O B_n
好 B-Degree I_n
可 B-Trigger O_x
怕 I-Trigger B_v

话 O B_n
说 O I_n
偶 O B_n
排 O I_n
了 O O_uj
好 O O_r
多 O B_v
剧 O I_v
了 O B_v
。 O I_v
。 O O_n
。 O O_v
但 O B_r
这 B-sent_Entity I_r
个 I-sent_Entity O_x
也 B-Degree B_d
灰 I-Degree I_d
常 I-Degree O_nr
有 B-Trigger B_v
吸 I-Trigger I_v
引 I-Trigger O_d
力 I-Trigger B_v
哇 I-Trigger I_v
… O B_n
… O I_n
松 O O_ul
田 O O_y
翔 O O_x
太 O B_n
／ O I_n
香 O O_x
椎 O O_a
由 O B_c
宇 O I_c
／ O O_x
木 O O_n
村 O O_v
祐 O O_d
一 O O_v
（ O O_ul
虽 O B_m
然 O I_m
很 O O_n
恶 O O_ul
搞 O O_x
， O O_x
但 O O_x
是 O O_c
很 O B_r
喜 O I_r
欢 O O_d
） O O_n

大 O I_b
家 O B_n
好 O I_n
今 O I_n
天 O O_y
见 O O_x
到 O O_x
一 O B_nr
位 O I_nr
好 O O_nr
久 O O_n
没 O O_x
来 O B_n
的 O I_n
客 O O_p
户 O O_n
来 O O_x
了 O B_n
感 O I_n
觉 O O_yg
有 B-Degree O_m
点 I-Degree O_x
尴 B-Trigger B_c
尬 I-Trigger I_c
啊 O O_zg

唉 O I_a
… O O_x
… O B_c
儿 O I_c
子 O O_zg
又 O B_v
感 O I_v
冒 O O_x
了 O O_x
， O B_n
养 O I_n
孩 O O_a
子 O B_t
最 B-Degree I_t
烦 B-Trigger B_v
的 O I_v
就 O B_m
是 O I_m
孩 B-sent_Entity B_i
子 I-sent_Entity I_i
得 I-sent_Entity I_i
病 I-sent_Entity O_v
了 I-sent_Entity O_uj
。 O B_n
他 O I_n
一 O O_v
得 O O_ul
病 O B_n
， O I_n
立 O B_n
马 O I_n
我 O B_a
就 O I_a
感 O O_zg
到 O O_x
头 O O_zg
顶 O O_x
乌 O O_x
云 O B_n
密 O I_n
布 O O_d
， O B_v
内 O I_v
心 O O_ul
雷 O O_x
雨 O O_v
交 O B_n
加 O I_n
， O B_a
整 B-Holder I_a
个 I-Holder O_uj
人 I-Holder B_d
烦 B-Trigger I_d
躁 I-Trigger B_n
不 I-Trigger I_n
安 I-Trigger B_v
。 O I_v

回 B-sent_Entity O_x
忆 I-sent_Entity O_r
是 O O_m
美 B-Trigger B_v
妙 I-Trigger I_v
的 O O_x
， O B_ns
但 O I_ns
也 O O_r
是 O O_d
最 B-Degree B_v
痛 B-Trigger I_v
苦 I-Trigger B_n
的 O I_n
！ O B_nr

我 O I_nr
真 O I_nr
的 O O_x
不 O B_n
懂 O I_n
， O B_i
维 B-sent_Entity I_i
多 I-sent_Entity I_i
利 I-sent_Entity I_i
亚 I-sent_Entity O_x
的 I-sent_Entity B_b
秘 I-sent_Entity I_b
密 I-sent_Entity O_n
好 O B_z
看 O I_z
在 O I_z
哪 O I_z
里 O O_x
啊 O O_x
？ O B_v
？ O I_v
？ O O_v
？ O B_a
是 O I_a
我 O O_uj
太 O O_x
老 O O_c
土 O O_d
么 O O_v
？ O O_d
？ O B_an
真 B-Degree I_an
不 B-Trigger O_uj
觉 I-Trigger O_x
得 I-Trigger O_x
那 I-Trigger O_r
样 I-Trigger B_d
好 I-Trigger I_d
看 I-Trigger O_d
， O O_v
真 B-Degree O_x
挚 I-Degree B_ns
地 I-Degree I_ns
~ O I_ns
~ O I_ns
~ O O_uj
~ O B_n

今 O B_v
天 O I_v
的 O O_p
课 O B_r
终 O I_r
于 O O_zg
上 O O_x
完 O O_x
了 O O_x
。 O O_x
下 O B_n
午 O I_n
还 O I_n
做 O B_n
了 O I_n
游 O O_y
戏 O O_x
。 O O_x
应 O O_d
该 O O_d
说 O B_v
没 O I_v
那 O B_r
么 O I_r
无 O B_v
聊 O I_v
。 O O_x
只 O B_a
是 O I_a
抽 B-sent_Entity O_uv
问 I-sent_Entity O_x
问 I-sent_Entity O_x
题 I-sent_Entity O_x
比 B-Degree O_x
较 I-Degree O_x
头 B-Trigger B_t
痛 I-Trigger I_t
。 O O_uj
保 B-Trigger O_n
佑 I-Trigger B_d
明 I-Trigger I_d
天 I-Trigger B_v
的 I-Trigger I_v
课 I-Trigger O_ul
程 I-Trigger O_x
也 I-Trigger B_t
一 I-Trigger I_t
切 I-Trigger O_d
顺 I-Trigger O_v
利 I-Trigger O_ul
。 O B_n

周 B-Cause O_x
末 I-Cause B_v
休 I-Cause I_v
息 I-Cause O_v
了 I-Cause O_v
。 I-Cause B_r
。 I-Cause I_r
。 I-Cause B_a
又 I-Cause I_a
是 I-Cause O_x
无 I-Cause B_c
缘 I-Cause I_c
无 I-Cause B_v
故 I-Cause I_v
的 I-Cause B_n
很 I-Cause I_n
自 I-Cause B_d
觉 I-Cause I_d
的 I-Cause B_n
早 I-Cause I_n
早 I-Cause O_x
就 I-Cause B_v
醒 I-Cause I_v
来 I-Cause B_t
。 I-Cause I_t
。 I-Cause O_uj
。 I-Cause B_n
睡 I-Cause I_n
意 I-Cause O_d
再 I-Cause B_i
一 I-Cause I_i
次 I-Cause I_i
离 I-Cause I_i
我 I-Cause O_x
远 I-Cause O_x
去 I-Cause B_t
。 I-Cause I_t
。 I-Cause B_v
。 I-Cause I_v
太 B-Degree O_ul
折 B-Negation O_x
磨 I-Negation O_x
人 B-sent_Entity O_x
了 O O_d
疯 O O_v
了 O B_i
。 O I_i
。 O I_i
。 O I_i

老 B-Holder O_a
娘 I-Holder B_d
不 B-Negation I_d
喜 B-Trigger O_uj
欢 I-Trigger B_t
狐 B-sent_Entity I_t
狸 I-sent_Entity O_d
这 I-sent_Entity B_v
造 I-sent_Entity I_v
型 I-sent_Entity O_x
只 O O_x
能 O O_x
希 O B_v
望 O I_v
特 O O_d
效 O B_m
做 O I_m
出 O O_v
来 O O_r
后 O B_t
能 O I_t
升 O O_x
华 O O_x
吧 O O_x
~ O O_d
~ O B_v
狐 O I_v
狸 O O_n
为 O O_ul
嘛 O O_v
演 O O_ul
蛇 O O_x
， O O_x
我 O O_x
最 O O_x
怕 O B_n
的 O I_n
就 O O_d
是 O B_v
蛇 O I_v
。 O B_n
兔 O I_n
子 O O_r
不 O B_n
是 O I_n
蛮 O B_v
好 O I_v
的 O B_v
！ O I_v
~ O B_a

" O O_v
我 O B_v
们 O I_v
T O O_f
F O O_v
的 O B_nz
心 O I_nz
声 O O_y
！ O O_x
我 O O_x
不 O B_n
想 O I_n
在 O O_p
微 O O_y
博 O B_n
里 O I_n
看 O O_x
到 O O_r
任 O B_a
何 O I_a
快 O O_uj
男 O B_d
的 O I_d
名 O O_n
字 O O_x
同 O B_n
信 O I_n
息 O B_c
， O I_c
请 O B_a
不 O I_a
要 O O_uj
打 O O_x
扰 O O_x
我 O O_x
最 O O_x
爱 O B_r
的 O I_r
, O B_eng
！ O I_eng
！ O O_uj
！ O B_n
我 B-Cause I_n
见 I-Cause O_x
到 I-Cause O_r
就 O B_v
烦 B-Trigger I_v
！ O O_p
！ O O_n
！ O B_nrt
！ O I_nrt
" O B_v

太 B-Degree B_r
喜 B-Trigger I_r
欢 I-Trigger O_a
了 O O_b
。 O O_uj
。 O B_n
。 O I_n
J O O_p
a O B_n
m O I_n
e O O_x
s O O_v
P O B_df
e O I_df
r O B_v
s O I_v
e O O_r
J O B_a
e O I_a
a O O_uj
n O O_x
s O O_x
： O O_x
A O O_x
c O O_r
n O B_v
e O I_v
B O O_d
o O O_v
o O O_x
t O O_x
s O O_x
： O O_x
A O O_x
l O O_x
e O O_d
x O B_v
a O I_v
n O O_ul
d O O_x
e O O_x
r O O_x
W O B_eng
a O I_eng
n O I_eng
g O I_eng
. O I_eng

乒 B-sent_Entity I_eng
乓 I-sent_Entity I_eng
王 I-sent_Entity I_eng
子 I-sent_Entity I_eng
神 I-sent_Entity I_eng
马 I-sent_Entity I_eng
的 I-sent_Entity I_eng
~ O I_eng
好 B-Degree I_eng
治 B-Trigger O_x
愈 I-Trigger B_eng
啊 I-Trigger I_eng
～ O I_eng
m O I_eng
k O I_eng
看 O I_eng
大 B-sent_Entity I_eng
图 I-sent_Entity I_eng
学 I-sent_Entity I_eng
长 I-sent_Entity O_x
太 B-Degree B_eng
可 B-Trigger I_eng
爱 I-Trigger I_eng
了 I-Trigger I_eng
！ O I_eng
果 O I_eng
然 O I_eng
是 O I_eng
多 O I_eng
變 O I_eng
萌 O I_eng
娃 O I_eng
呀 O I_eng
你 B-Holder O_m
太 B-Degree O_x
喜 B-Trigger B_o
欢 I-Trigger I_o
这 B-sent_Entity B_nr
期 I-sent_Entity I_nr
的 I-sent_Entity B_n
了 I-sent_Entity I_n
~ I-sent_Entity O_uj
~ O O_x

你 B-Cause B_v
的 I-Cause I_v
错 I-Cause O_zg
误 I-Cause O_x
是 I-Cause B_eng
以 I-Cause I_eng
卵 I-Cause B_v
击 I-Cause I_v
石 I-Cause I_v
， I-Cause B_n
和 I-Cause I_n
强 I-Cause O_d
大 I-Cause B_v
的 I-Cause I_v
政 I-Cause O_ul
府 I-Cause O_x
对 I-Cause B_d
抗 I-Cause I_d
！ O O_v
所 O O_m
以 O O_v
， O O_v
你 B-Holder O_ng
郁 B-Trigger O_y
闷 I-Trigger O_r
绝 B-Trigger O_d
望 I-Trigger B_v
。 O I_v
老 O B_r
兄 O I_r
， O O_uj
切 O O_ul
记 O O_x
哦 O O_x
： O O_x
政 O O_r
府 O O_uj
主 O B_n
导 O I_n
拆 O O_v
迁 O B_n
！ O I_n
别 O I_n
让 O I_n
人 O O_x
太 B-Degree O_c
绝 B-Trigger B_a
望 I-Trigger I_a
啊 O O_uj
. O B_n
. O I_n
. O B_v
. O I_v
. O O_x

天 O I_c
天 O O_x
在 O O_r
老 O B_a
师 O I_a
的 O B_v
围 O I_v
脖 O O_x
见 O B_n
到 O I_n
您 O O_x
， O B_v
终 O I_v
于 O O_zg
把 O O_x
您 O B_n
盼 O I_n
来 O B_b
啦 O I_b
很 B-Degree B_v
高 B-Trigger I_v
兴 I-Trigger O_x
这 B-Cause O_d
么 I-Cause O_v
多 I-Cause O_n
新 I-Cause O_d
老 I-Cause B_v
朋 I-Cause I_v
友 I-Cause O_y
在 I-Cause B_m
微 I-Cause I_m
博 I-Cause I_m
见 I-Cause I_m
面 I-Cause I_m
。 O O_x
我 O B_t
继 O I_t
续 O O_p
熟 O B_n
悉 O I_n
下 O O_uj
微 O B_n
博 O I_n
这 O B_v
个 O I_v
东 O O_zg
西 O O_x
。 O B_d

今 O O_p
天 O O_r
不 O B_v
是 O I_v
个 O O_y
好 O O_d
日 O B_b
期 O I_b
， O B_r
儿 B-Cause I_r
子 I-Cause O_m
的 I-Cause B_n
期 I-Cause I_n
末 I-Cause I_n
成 I-Cause I_n
绩 I-Cause O_p
单 I-Cause B_a
出 I-Cause I_a
来 I-Cause B_n
了 I-Cause I_n
， O O_x
很 B-Degree O_r
不 B-Trigger B_v
理 I-Trigger I_v
想 I-Trigger B_v
， O I_v
郁 B-Trigger B_v
闷 I-Trigger I_v
之 B-Degree O_n
极 I-Degree B_r
。 O I_r
怎 O B_ns
么 O I_ns
办 O O_x
呢 O O_x
？ O B_t
骂 O I_t
完 O B_c
之 O I_c
后 O O_m
， O O_a
有 O B_t
担 O I_t
心 O O_x
着 B-Trigger B_n
急 I-Trigger I_n
、 O O_uj
难 B-Trigger B_t
过 I-Trigger I_t
。 O B_n
唉 O I_n

哈 B-Trigger B_v
哈 I-Trigger I_v
太 B-Degree O_ul
可 B-Trigger O_x
怕 I-Trigger O_d
啦 O O_d
? O B_n
我 B-Holder I_n
后 B-Trigger O_x
悔 I-Trigger B_a
被 O I_a
我 O O_u
看 O O_d
见 O O_x
了 O B_l
！ O I_l
今 O I_l
年 O O_y
鬼 O O_x
节 O O_v
可 O O_v
以 O B_f
拿 O I_f
来 O O_x
吓 O O_v
鬼 O B_v
了 O I_v
！ O B_a
凤 O I_a
姐 O O_x
！ O B_v
你 B-sent_Entity I_v
吓 B-Trigger O_x
到 O O_zg
我 B-Holder O_x
小 O B_o
小 O I_o
的 O O_d
心 O B_c
灵 O I_c
了 O O_y
~ O O_x
我 O O_r
们 O B_v
都 O I_v
是 O O_p
被 O O_r
你 O B_v
逼 O I_v
的 O O_ul
。 O O_x
。 O B_t
。 O I_t

一 O I_n
班 O B_c
无 O I_c
人 O B_v
性 O I_v
嘎 O B_v
菲 O I_v
佣 O O_ul
！ O O_x
我 B-Holder B_nr
情 B-Trigger I_nr
绪 I-Trigger O_x
失 I-Trigger O_r
控 I-Trigger O_v
了 O O_v
！ O O_r
！ O B_z
！ O I_z
这 O I_z
是 O B_n
什 O I_n
么 O O_ul
国 O O_x
家 O B_r
！ O I_r
还 O O_d
是 O O_v
人 O O_p
吗 O O_r
？ O O_v
有 O O_uj
没 O O_x
有 O O_x
一 O O_x
点 O O_x
人 O B_m
性 O I_m
！ O B_n
竟 O I_n
然 O I_n
在 O O_o
出 O O_j
事 O O_ng
的 O O_x
大 O O_r
巴 O B_n
前 O I_n
合 O B_vn
影 O I_vn
留 O O_ul
恋 O O_x
？ O O_x
！ O O_x
极 B-Degree O_r
度 I-Degree O_v
鄙 B-Trigger B_r
视 I-Trigger I_r

。 O I_n
天 O O_x
气 O B_c
越 O I_c
来 O O_n
越 O O_y
冷 O O_x
了 O B_v
， O I_v
用 O I_v
k O B_m
i O I_m
t O B_n
t O I_n
y O O_x
的 O B_d
小 O I_d
锅 O O_p
子 O B_v
吃 O I_v
东 O O_uj
西 O B_n
~ O I_n
~ O O_f
【 O B_n
窗 O I_n
外 O B_v
的 O I_v
风 O O_x
声 O O_x
好 O B_d
大 O I_d
. O B_v
. O I_v
. O O_x
明 B-Trigger O_x
天 I-Trigger B_n
希 I-Trigger I_n
望 I-Trigger B_d
别 I-Trigger I_d
降 I-Trigger I_d
温 I-Trigger O_a
太 I-Trigger O_ul
厉 I-Trigger O_x
害 I-Trigger O_p
. O B_eng
. O I_eng
. O I_eng
】 O I_eng

。 O O_uj
下 O O_n
一 O B_n
届 O I_n
世 O O_v
界 O B_ns
杯 O I_ns
穆 O O_x
勒 O O_x
2 O O_x
4 O B_s
岁 O I_s
厄 O O_uj
齐 O B_n
尔 O I_n
2 O O_a
5 O O_a
岁 O B_m
， O I_m
巅 O I_m
峰 O B_t
都 O I_t
没 O B_v
到 O I_v
… O O_r
… O B_n
下 O I_n
下 O O_d
届 O B_a
世 O I_a
界 O B_m
杯 O I_m
穆 O I_m
勒 O O_x
2 O O_x
8 O O_x
岁 O O_f
厄 O B_m
齐 O I_m
尔 O B_nz
2 O I_nz
9 O I_nz
岁 O B_nz
， O I_nz
刚 O B_m
迎 O I_m
来 O O_m
巅 O B_ns
峰 O I_ns
期 O I_ns
… O B_m
… O I_m
太 B-Degree O_m
可 B-Trigger O_x
怕 I-Trigger B_n
了 O I_n

书 O B_v
中 O I_v
自 O O_x
有 O O_x
颜 O O_f
如 O B_b
玉 O I_b
你 O B_nz
大 O I_nz
美 O I_nz
女 O B_nz
一 O I_nz
个 O B_m
看 O I_m
撒 O O_m
书 O B_ns
E O I_ns
M O I_ns
G O B_m
的 O I_m
D O O_m
R O O_x
I O O_d
L O B_v
L O I_v
完 O B_n
全 O I_n
看 O I_n
不 O O_x
进 O O_x
， O O_d
太 B-Degree B_c
焦 B-Trigger I_c
躁 I-Trigger O_ul
了 O O_x
。 O O_n
。 O O_f
。 O B_v
我 O I_v
果 O B_nr
然 O I_nr
不 O I_nr
适 O O_r
合 O B_n
读 O I_n
书 O I_n

老 O I_m
天 O O_v
爺 O O_v
~ O O_n
~ O B_eng
~ O I_eng
保 O I_eng
佑 O O_uj
我 O B_eng
上 O I_eng
吧 O I_eng
！ O I_eng
！ O I_eng
！ O B_ad
我 O I_ad
是 O B_v
認 O I_v
真 O I_v
的 O O_x
。 O O_d
還 O B_a
有 O I_a
最 B-Cause O_ul
近 I-Cause O_x
變 I-Cause O_x
瘦 I-Cause O_x
了 I-Cause O_r
好 B-Trigger B_d
～ I-Trigger I_d
開 I-Trigger O_d
～ I-Trigger B_v
心 I-Trigger I_v
～ I-Trigger B_n
～ O I_n
～ O O_x
～ O B_t
～ O I_t

回 O O_x
复 O O_x
嘿 B-Trigger O_x
嘿 I-Trigger B_v
， O I_v
我 O O_r
就 O O_f
是 O O_y
那 O O_x
样 O O_x
的 O O_x
心 O O_r
态 O O_v
滴 O O_v
， O B_d
心 B-Cause I_d
情 I-Cause O_x
同 I-Cause O_d
人 I-Cause O_v
分 I-Cause B_f
享 I-Cause I_f
本 I-Cause O_v
身 I-Cause O_a
就 I-Cause O_ul
是 I-Cause O_a
件 I-Cause O_x
很 I-Cause O_zg
给 I-Cause O_x
力 I-Cause O_n
的 I-Cause O_x
事 I-Cause O_x
哈 B-Trigger O_x
哈 I-Trigger O_x
， O O_x
真 O O_x
没 O B_v
有 O I_v
这 O B_o
么 O I_o
多 O O_x
的 O O_r
奢 O B_d
望 O I_d
哟 O B_r
。 O I_r
只 O O_uj
是 O B_n
记 O I_n
录 O O_v
我 O O_x
的 O B_n
感 O I_n
受 O O_p
而 O O_n
已 O B_v
。 O I_v

这 B-sent_Entity I_r
套 I-sent_Entity B_d
很 B-Trigger I_d
帅 I-Trigger O_q
！ O O_d
在 B-Cause O_p
满 I-Cause O_n
大 I-Cause O_uj
街 I-Cause O_n
都 I-Cause B_o
是 I-Cause I_o
短 I-Cause O_x
裤 I-Cause O_d
+ I-Cause B_v
打 I-Cause I_v
底 I-Cause B_r
裤 I-Cause I_r
的 I-Cause O_m
潮 I-Cause O_uj
流 I-Cause B_a
中 I-Cause I_a
， I-Cause O_zg
能 I-Cause O_x
穿 I-Cause B_c
出 I-Cause I_c
味 I-Cause B_n
道 I-Cause I_n
， O O_r
真 B-Degree O_uj
的 I-Degree B_v
很 I-Degree I_v
不 B-Trigger B_y
容 I-Trigger I_y
易 I-Trigger O_x
， O O_x
复 O O_r
古 O O_q
鞋 O O_d
也 O O_a
喜 O O_x
欢 O O_p
！ O B_ns
【 O I_ns
G O I_ns
G O O_d
剧 O O_v
照 O B_n
】 O I_n
4 O O_x
. O O_v
1 O B_n
1 O I_n

穆 B-Cause B_n
雷 I-Cause I_n
被 I-Cause O_f
淘 I-Cause O_x
汰 I-Cause O_v
了 I-Cause B_v
， O I_v
感 B-sent_Entity B_n
觉 I-sent_Entity I_n
很 B-Degree O_x
不 B-Trigger B_d
错 I-Trigger I_d
。 O O_d
这 O O_d
个 O B_a
家 O I_a
伙 O O_x
有 O B_vn
着 O I_vn
英 O O_n
国 O O_d
人 O B_v
的 O I_v
傲 O O_x
慢 O O_x
， O B_eng
身 O I_eng
后 O B_n
还 O I_n
有 O O_x
一 O B_m
批 O I_m
世 O I_m
界 O I_m
上 O O_x
最 O B_nr
喜 O I_nr
欢 O O_p
Y O B_v
Y O I_v
的 O O_ul
英 O O_x
国 O B_n
记 O I_n
者 O O_zg
们 O B_a
。 O I_a

i B-sent_Entity B_r
p I-sent_Entity I_r
h I-sent_Entity B_n
o I-sent_Entity I_n
n I-sent_Entity B_v
e I-sent_Entity I_v
太 B-Degree B_nz
让 O I_nz
人 B-Holder I_nz
恼 B-Trigger O_uj
火 I-Trigger B_a
了 O I_a
！ O O_x
！ O B_f
！ O I_f

月 B-Trigger I_v
亮 I-Trigger B_m
节 I-Trigger I_m
快 I-Trigger B_n
乐 I-Trigger I_n
！ O O_f
今 O O_d
天 O B_v
俺 O I_v
们 O B_eng
正 O I_eng
常 O O_uj
直 O B_ns
播 O I_ns
， O B_n
但 O I_n
内 O O_k
容 O O_x
有 O O_x
点 O B_eng
小 O I_eng
花 O I_eng
样 O I_eng
， O I_eng
1 O I_eng
1 O O_d
点 O O_v
见 O O_n
！ O B_v
在 O I_v
线 O O_ul
收 O O_x
听 O O_x
: O O_x
c O O_x
r O B_n
i O I_n
e O O_t
a O B_a
s O I_a
y O O_x
f O B_t
m O I_t
. O B_r
c O I_r
o O B_d
m O I_d

很 B-Degree I_vn
纠 B-Trigger O_x
结 I-Trigger O_c
的 O B_n
发 O I_n
现 O B_n
我 B-sent_Entity I_n
忘 I-sent_Entity B_l
了 I-sent_Entity I_l
自 I-sent_Entity I_l
己 I-sent_Entity O_x
的 I-sent_Entity B_m
一 I-sent_Entity I_m
个 I-sent_Entity O_m
邮 I-sent_Entity O_v
箱 I-sent_Entity O_x
地 I-sent_Entity B_b
址 I-sent_Entity I_b
是 I-sent_Entity B_v
什 I-sent_Entity I_v
么 I-sent_Entity O_x
。 O B_eng
。 O I_eng
。 O I_eng
基 O I_eng
本 O I_eng
每 O I_eng
个 O I_eng
门 O I_eng
户 O I_eng
网 O O_m
站 O B_eng
都 O I_eng
有 O I_eng
注 O O_x
册 O O_zg
啊 O B_v
， O I_v
地 B-sent_Entity O_uj
址 I-sent_Entity B_v
多 I-sent_Entity I_v
了 I-sent_Entity O_r
麻 B-Trigger O_v
烦 I-Trigger O_ul
啊 I-Trigger B_r
！ O I_r
！ O O_uj
抓 O B_m
狂 O I_m
中 O B_n

应 O I_n
要 O I_n
求 O O_v
转 O B_r
个 O I_r
帅 O O_x
哥 O O_x
。 O O_x
。 O B_n
天 O I_n
天 O B_r
都 O I_r
有 O B_n
好 O I_n
心 O I_n
情 O I_n
呃 O O_d
， O O_v
红 O B_v
军 O I_v
球 O O_zg
迷 O O_x
们 O B_n
， O I_n
又 O O_m
要 O O_ul
让 O B_an
你 B-Holder I_an
们 I-Holder O_zg
失 B-Trigger O_x
望 I-Trigger O_x
了 I-Trigger B_v
… O I_v
… O O_f
这 O O_x
些 O O_v
西 O B_v
班 O I_v
牙 O O_v
的 O O_q
球 O B_nr
员 O I_nr
呀 O O_x
， O O_x
怎 O B_t
么 O I_t
一 O O_d
个 O O_v
比 O O_a
一 O B_n
个 O I_n
念 O O_y
旧 O O_x
啊 O B_n
… O I_n
… O B_n

每 O O_k
个 O O_x
人 O O_d
都 O O_v
这 O O_v
样 O B_r
真 O I_r
的 O B_v
阳 O I_v
光 O O_ul
一 O O_x
点 O O_x
就 O B_r
好 O I_r
了 O B_ns
最 B-sent_Entity I_ns
近 I-sent_Entity I_ns
心 I-sent_Entity O_uj
情 I-sent_Entity B_n
一 B-Degree I_n
直 I-Degree O_y
很 I-Degree O_x
低 B-Negation B_r
迷 I-Negation I_r
， O B_m
迷 B-Negation I_m
茫 I-Negation O_p
、 O B_m
迷 B-Negation I_m
茫 I-Negation B_v
、 O I_v
纠 B-Negation O_zg
结 I-Negation O_x
、 O O_x
纠 B-Negation O_x
结 I-Negation B_r
， O I_r
心 O O_n
里 O O_d
堵 O B_r
得 O I_r
慌 O B_d
， O I_d
这 O B_nr
种 O I_nr
感 O B_m
觉 O I_m
真 B-Degree O_d
是 I-Degree O_a
不 B-Negation O_ul
爽 I-Negation B_f

粉 O B_n
色 O I_n
！ O B_d
！ O I_d
！ O O_zg
申 O B_v
到 O I_v
前 O O_x
3 O B_z
0 O I_z
我 O O_x
就 O B_z
要 O I_z
拿 O O_x
下 O B_v
！ O I_v
！ O O_x
！ O B_v
好 B-Degree I_v
喜 B-Trigger O_x
欢 I-Trigger B_s
啊 O I_s
！ O O_v
！ O O_ud
！ O O_a
最 O O_x
新 O B_r
一 O I_r
季 O B_n
的 O I_n
T O B_d
o O I_d
d O B_a
' O I_a
s O O_x
豆 O B_n
豆 O I_n
鞋 O O_x
， O O_x
色 O O_x
彩 O B_v
斑 O I_v
斓 O O_f
， O B_m
你 O I_m
想 O O_r
要 O B_d
哪 O I_d
个 O B_v
？ O I_v

有 B-Trigger O_x
点 I-Trigger O_x
意 I-Trigger O_a
思 I-Trigger B_v
， O I_v
估 B-Cause O_zg
计 I-Cause O_x
不 I-Cause O_x
是 I-Cause O_x
“ I-Cause B_d
三 I-Cause I_d
好 I-Cause B_m
学 I-Cause I_m
生 I-Cause O_uj
” I-Cause B_eng
的 I-Cause I_eng
答 I-Cause I_eng
卷 I-Cause O_x
太 I-Cause O_x
有 I-Cause B_n
才 I-Cause I_n
了 I-Cause O_n
。 O O_x
。 O B_i
。 O I_i
天 O I_i
真 O I_i
的 O O_x
小 O O_r
朋 O B_v
友 O I_v
. O B_r
. O I_r
. O O_x
. O O_x
. O B_n
. O I_n
. O B_n
. O I_n

天 B-Cause B_v
将 I-Cause I_v
降 I-Cause B_c
大 I-Cause I_c
任 I-Cause O_x
于 I-Cause B_l
斯 I-Cause I_l
人 I-Cause I_l
也 I-Cause I_l
， I-Cause O_x
必 I-Cause O_uj
先 I-Cause B_v
差 I-Cause I_v
其 I-Cause O_d
心 I-Cause O_v
情 I-Cause O_d
、 I-Cause O_ul
烦 I-Cause O_x
其 I-Cause O_x
情 I-Cause O_x
绪 I-Cause O_q
， O B_d
所 O I_d
以 O B_n
， O I_n
不 B-Trigger I_n
用 I-Trigger B_m
担 I-Trigger I_m
心 I-Trigger I_m
， O I_m
S O I_m
的 O I_m
春 O I_m
天 O I_m
马 O O_x
上 O B_n
就 O I_n
要 O B_n
来 O I_n
了 O I_n
。 O O_p
心 B-sent_Entity B_nr
情 I-sent_Entity I_nr
差 B-Negation I_nr
到 I-Negation O_x
极 I-Negation B_d
点 I-Negation I_d
。 O B_d
。 O I_d
需 O B_n
要 O I_n
安 O O_x
慰 O O_v
！ O O_r
！ O B_n

有 B-Cause O_x
一 I-Cause B_c
个 I-Cause I_c
爱 I-Cause O_x
唱 I-Cause B_v
歌 I-Cause I_v
， I-Cause B_v
而 I-Cause I_v
且 I-Cause O_x
唱 I-Cause O_eng
歌 I-Cause O_uj
超 I-Cause B_t
级 I-Cause I_t
好 I-Cause B_d
听 I-Cause I_d
的 I-Cause B_d
同 I-Cause I_d
事 I-Cause O_v
太 I-Cause O_ul
幸 I-Cause O_x
福 I-Cause B_n
了 I-Cause I_n
， I-Cause O_a
忙 I-Cause B_l
到 I-Cause I_l
一 I-Cause I_l
头 I-Cause O_x
乌 I-Cause O_x
云 I-Cause B_v
的 I-Cause I_v
时 I-Cause B_v
候 I-Cause I_v
， I-Cause O_x
总 I-Cause O_x
能 I-Cause O_x
从 I-Cause O_v
楼 I-Cause B_m
道 I-Cause I_m
里 I-Cause O_v
传 I-Cause B_n
来 I-Cause I_n
曼 I-Cause O_x
妙 I-Cause B_c
的 I-Cause I_c
歌 I-Cause B_n
声 I-Cause I_n
， O B_b
让 O I_b
人 O B_v
心 B-Trigger I_v
情 I-Trigger O_uj
舒 I-Trigger B_n
畅 I-Trigger I_n
啊 O O_d
。 O B_a

小 O O_ul
妞 O O_x
， O O_v
我 B-Holder O_v
们 I-Holder B_m
太 B-Degree I_m
期 B-Trigger B_nr
待 I-Trigger I_nr
7 B-sent_Entity O_uj
. I-sent_Entity B_n
2 I-sent_Entity I_n
4 I-sent_Entity O_x
快 I-sent_Entity B_n
点 I-sent_Entity I_n
来 I-sent_Entity O_p
了 I-sent_Entity B_n
? O I_n
? O O_f
? O B_v
? O I_v
? O B_nr
! O I_nr
@ O O_uj
$ O B_n
@ O I_n
& O O_x
) O O_v
8 O O_n
6 O B_nr
. O I_nr
. O I_nr
. O I_nr
. O O_zg
. O O_x
. O O_x
. O B_nr
今 O I_nr
天 O O_x
谁 O B_r
都 O I_r
别 O O_d
理 O B_v
我 O I_v
。 O B_m
。 O I_m
$ B-Trigger I_m
@ I-Trigger I_m
& I-Trigger B_d
) I-Trigger I_d
8 I-Trigger O_v
6 I-Trigger O_ul
. I-Trigger O_x
. I-Trigger O_x
. I-Trigger O_x
. I-Trigger O_x
. I-Trigger O_x
. I-Trigger O_x
. I-Trigger O_x
今 I-Trigger O_x
天 I-Trigger O_x
谁 I-Trigger O_x
都 I-Trigger O_x
别 I-Trigger B_m
理 I-Trigger I_m
我 I-Trigger I_m
。 I-Trigger I_m
。 I-Trigger I_m
[ I-Trigger I_m
@ I-Trigger I_m
不 I-Trigger I_m
爽 I-Trigger I_m
。 O B_t
。 O I_t

我 B-Holder O_d
最 B-Degree B_n
喜 B-Trigger I_n
欢 I-Trigger O_r
妈 B-sent_Entity O_x
妈 I-sent_Entity O_x
了 O O_x
。 O O_x
每 O O_x
个 O O_x
星 O B_m
期 O I_m
天 O I_m
， O I_m
我 B-Holder I_m
都 B-Degree I_m
不 B-Trigger I_m
想 I-Trigger I_m
妈 B-sent_Entity I_m
妈 I-sent_Entity B_t
去 I-sent_Entity I_t
外 I-sent_Entity O_r
地 I-sent_Entity O_d
， O B_n
想 O I_n
粘 O O_r
着 O O_x
妈 O O_x
妈 O O_x
， O O_x
妈 B-sent_Entity B_a
妈 I-sent_Entity I_a
工 I-sent_Entity O_x
作 I-sent_Entity O_x
好 B-Trigger O_x
辛 I-Trigger O_r
苦 I-Trigger O_d
， O B_v
真 B-Degree I_v
想 B-Trigger B_n
和 B-sent_Entity I_n
妈 I-sent_Entity O_ul
妈 I-sent_Entity O_x
天 I-sent_Entity B_r
天 I-sent_Entity I_r
在 I-sent_Entity B_t
一 I-sent_Entity I_t
起 I-sent_Entity I_t
！ O O_x

早 B-Cause O_d
上 I-Cause B_v
和 I-Cause I_v
女 I-Cause B_n
朋 I-Cause I_n
友 I-Cause O_v
吵 I-Cause B_n
了 I-Cause I_n
一 I-Cause O_x
架 I-Cause O_v
， O B_v
现 O I_v
在 O B_n
很 B-Degree I_n
生 B-Trigger O_x
气 I-Trigger B_n

" O B_vn
我 O I_vn
的 O O_a
意 O B_a
思 O I_a
是 O O_x
带 O B_n
上 O I_n
, O O_c
不 O B_n
过 O I_n
你 O B_t
已 O I_t
经 O O_p
把 O B_m
他 O I_m
扔 O O_x
到 O O_x
地 O B_t
上 O I_t
了 O O_c
. O B_n
. O I_n
看 O I_n
来 O O_v
是 O O_ul
不 O B_m
打 O I_m
算 O O_x
带 O B_t
了 O I_t
有 B-Degree O_zg
点 I-Degree B_n
不 B-Trigger I_n
知 I-Trigger O_x
所 I-Trigger O_x
措 I-Trigger O_r
了 O O_uj
， O B_n
明 O I_n
天 O O_v
该 O B_v
不 O I_v
该 O O_x
把 O B_c
你 O I_c
带 O O_r
去 O B_d
公 O I_d
司 O O_p
呢 O O_r
？ O O_v
" O O_v

必 O I_s
须 O O_ul
滴 O B_m
啊 O I_m
~ O B_v
~ O I_v
~ O O_v
我 O O_d
还 O B_v
没 O I_v
吃 O O_v
全 O O_ul
呢 O B_n
今 O I_n
天 O B_i
没 O I_i
有 O I_i
肚 O I_i
子 O O_ul
吃 O O_x
甜 O B_t
品 O I_t
了 O B_v
有 B-Degree I_v
点 I-Degree I_v
遗 B-Trigger O_p
憾 I-Trigger O_r
下 O B_v
次 O I_v
再 O B_n
找 O I_n
个 O O_y
午 O O_x
后 O O_x
的 O O_x
闲 O B_d
散 O I_d
时 O O_v
光 O O_y
专 O O_x
门 O O_x
来 O O_x
吃 O O_r
d O O_d
e O O_d
s O O_v
s O O_a
e O O_y
r O B_t
t O I_t
~ O B_v
~ O I_v

万 O I_n
年 O O_v
最 O B_n
爱 O I_n
， O O_ul
没 O B_n
事 O I_n
掏 O B_a
出 O I_a
来 O B_t
看 O I_t
看 O O_d
， O O_v
心 O O_q
情 O B_t
天 O I_t
天 O O_uj
晴 O B_v
太 O I_v
可 O B_n
爱 O I_n
了 O B_n
儿 O I_n
子 O O_v
你 O O_v
表 O B_eng
做 O I_eng
这 O I_eng
种 O I_eng
表 O I_eng
情 O I_eng
， O I_eng
这 O O_x
种 O O_x
最 B-Degree O_x
无 B-Trigger B_m
理 I-Trigger I_m
了 O O_d
> O O_v
< O O_x
- O B_v
y O I_v
a O B_v
m O I_v
a O O_v
t O B_v
o O I_v
m O O_x
a O B_n

啊 O B_t
啊 O I_t
。 O B_nz
纸 B-sent_Entity I_nz
皮 I-sent_Entity B_v
袋 I-sent_Entity I_v
， O O_ul
真 B-Cause B_n
的 I-Cause I_n
好 I-Cause O_r
可 I-Cause B_v
爱 I-Cause I_v
吖 I-Cause B_r
. O I_r
. O B_n
. O I_n
. O O_x
. O B_r
. O I_r
怎 O O_d
么 O B_v
办 O I_v
， O O_ul
好 B-Degree O_x
喜 B-Trigger O_x
欢 I-Trigger O_x
了 O B_eng
怎 O I_eng
么 O I_eng
办 O I_eng
看 O I_eng
~ O I_eng
！ O I_eng
这 O I_eng
是 O O_x
装 O O_y
小 O O_y
丸 O O_x
子 O O_n
的 O B_n
纸 O I_n
袋 O O_x
的 O B_d
两 O I_d
面 O O_a
哟 O B_v
。 O I_v
很 O O_x
可 O B_m
爱 O I_m
吧 O I_m
？ O I_m
~ O I_m
！ O I_m

感 O I_l
情 O I_l
一 O O_x
不 O O_a
顺 O B_v
利 O I_v
， O O_ul
就 O B_l
什 O I_l
么 O I_l
都 O O_v
没 O O_x
心 O O_x
情 O O_r
也 O O_v
不 O O_n
想 O B_nr
做 O I_nr
了 O I_nr
~ O O_uj
~ O B_n
只 O I_n
想 O O_uj
不 O B_m
停 O I_m
地 O O_zg
花 O O_x
钱 O O_zg
有 O B_v
时 O I_v
候 O O_y
我 B-Holder O_x
还 B-Degree O_x
挺 I-Degree O_x
讨 B-Negation O_x
厌 I-Negation B_n
我 B-sent_Entity I_n
这 I-sent_Entity O_m
星 I-sent_Entity O_d
座 I-sent_Entity B_ad
的 I-sent_Entity I_ad
~ O O_x
也 O O_d
太 O B_r
情 O I_r
绪 O O_d
化 O O_v
了 O B_n
嘛 O I_n
。 O O_d
。 O B_v
。 O I_v

H O O_ul
e O O_x
l O O_x
l O O_d
o O O_v
e O B_d
v O I_d
e O O_uv
r O B_n
y O I_n
b O B_l
o O I_l
d O I_l
y O O_r
！ O O_d
大 O O_d
家 O B_v
假 O I_v
期 O O_r
愉 O O_r
快 O B_n
吗 O I_n
？ O O_uj
S B-Trigger O_x
A I-Trigger O_d
B I-Trigger O_d
A I-Trigger B_n
H I-Trigger I_n
这 B-sent_Entity I_n
里 I-sent_Entity O_ul
阳 I-sent_Entity O_y
光 I-sent_Entity O_x
沙 I-sent_Entity O_x
滩 I-sent_Entity O_x
气 I-sent_Entity O_x
氛 I-sent_Entity B_eng
悠 I-sent_Entity I_eng
闲 I-sent_Entity I_eng
感 I-sent_Entity I_eng
觉 I-sent_Entity I_eng
很 B-Degree I_eng
棒 B-Trigger I_eng

我 O I_eng
的 O I_eng
很 O I_eng
简 O I_eng
单 O I_eng
啊 O I_eng
， O O_x
看 O B_n
到 O I_n
喜 B-Trigger B_t
欢 I-Trigger I_t
的 O B_a
衣 B-sent_Entity I_a
服 I-sent_Entity O_y
能 O O_x
买 O B_eng
下 O I_eng
， O I_eng
看 O I_eng
到 O I_eng
喜 B-Trigger B_r
欢 I-Trigger I_r
的 O B_nr
演 B-sent_Entity I_nr
出 I-sent_Entity B_nr
有 O I_nr
钱 O B_n
买 O I_n
票 O B_z
， O I_z
还 O B_n
有 O I_n
生 O B_a
活 O I_a
的 O O_x
不 O O_r
能 O O_uj
太 O O_a
有 O B_a
压 O I_a
力 O O_zg
， O O_x
就 O B_v
这 O I_v
样 O B_v
! O I_v
哈 B-Trigger O_uj
哈 I-Trigger B_n
！ O I_n

又 B-Cause B_v
是 I-Cause I_v
非 I-Cause O_x
常 I-Cause B_v
热 I-Cause I_v
的 I-Cause B_v
一 I-Cause I_v
天 I-Cause O_uj
。 O B_v
。 O I_v
。 O B_v
烦 B-Trigger I_v
死 I-Trigger B_n
了 I-Trigger I_n
。 O O_x
。 O B_v

" O B_vn
正 O I_vn
在 O O_uj
欢 O B_v
快 O I_v
的 O O_d
吃 O O_v
便 O B_n
当 O I_n
, O O_x
旁 O O_d
边 O B_r
光 O I_r
速 O O_x
啃 O B_o
完 O I_o
玉 O O_x
米 O O_x
的 O O_d
博 O O_v
士 O B_d
在 O I_d
打 O O_a
电 O O_uj
话 O B_m
, O I_m
讨 O O_x
论 O O_x
生 O O_x
子 O B_a
细 O I_a
节 O O_ul
, O O_x
比 O O_x
如 O O_x
什 O O_x
么 O B_t
开 O I_t
了 O B_a
九 O I_a
指 O O_uj
, O O_v
我 O B_a
我 O I_a
我 O O_x
我 O B_f
我 B-Trigger I_f
好 I-Trigger B_n
想 I-Trigger I_n
吐 I-Trigger O_v
" O O_v

回 O I_nr
复 O O_uj
如 O B_n
果 O I_n
是 O O_p
真 O B_l
的 O I_l
， O I_l
太 B-Degree O_x
恐 B-Negation B_v
怖 I-Negation I_v
了 O B_n
准 O I_n
备 O B_n
发 O I_n
飙 O O_x
了 O B_v
！ O I_v
北 O B_r
美 O I_r
南 O O_v
美 O O_ul
及 O O_m
亚 O O_n
洲 O O_x
三 O O_r
地 O O_r
分 O O_r
别 O O_r
发 O O_r
生 O O_a
地 O O_v
震 O O_v
， O O_x
震 O O_x
级 O B_v
均 O I_v
超 O B_c
5 O I_c
级 O O_v
。 O B_d
地 O I_d
球 O O_x
啊 O O_d
， O B_a
你 O I_a
怎 O O_ul
么 O B_v
啦 O I_v
？ O B_n

通 O O_ul
常 O O_x
买 O B_ns
衣 O I_ns
服 O B_ns
会 O I_ns
挑 O O_c
自 B-Holder B_ns
己 I-Holder I_ns
最 B-Degree B_j
喜 B-Trigger I_j
欢 I-Trigger B_d
的 O I_d
， O B_v
但 O I_v
是 O B_n
喜 B-Trigger I_n
欢 I-Trigger O_x
的 O B_vn
并 O I_vn
不 O O_d
一 O O_v
定 O O_m
适 O O_q
合 O O_x
自 O B_n
己 O I_n
， O O_zg
所 O O_x
以 O O_r
不 O B_r
是 O I_r
喜 B-Trigger O_y
欢 I-Trigger O_x
就 O O_x
一 O B_d
定 O I_d
适 O O_v
合 O B_n
自 O I_n
己 O O_v
， O O_v
一 O B_r
定 O I_r
要 O O_d
挑 O B_v
适 O I_v
合 O O_uj
自 O O_x
己 O B_c
的 O I_c
衣 O B_v
服 O I_v

抑 O B_d
郁 O I_d
而 O I_d
死 O I_d
！ O B_v
！ O I_v
. O B_r
. O I_r
. O O_x
很 B-Degree B_c
喜 B-Trigger I_c
欢 I-Trigger B_c
这 B-sent_Entity I_c
个 I-sent_Entity B_v
调 I-sent_Entity I_v
调 I-sent_Entity O_d
. O B_d
. O I_d
. O B_v
转 O I_v
来 O B_r
留 O I_r
着 O O_x
Y O B_d
Y O I_d
0 O O_v
点 O O_v
传 O B_v
个 O I_v
图 O B_r
， O I_r
刺 O O_uj
激 O B_n
一 O I_n
下 O O_x
自 O B_a
己 O I_a
。 O O_c
要 O O_v
么 O O_x
减 O O_x
肥 O B_m
， O I_m
要 O I_m
么 O O_d
去 O B_v
死 O I_v
， O B_r
啊 O I_r
啊 O B_v
啊 O I_v
~ O B_m
~ O I_m
~ O I_m

回 O I_v
复 O O_v
常 O O_uz
看 O B_eng
到 O I_eng
很 O I_eng
多 O O_m
种 O O_v
? O O_q
那 O O_n
你 B-Holder O_x
喜 B-Trigger B_v
欢 I-Trigger I_v
猫 B-sent_Entity B_m
猫 I-sent_Entity I_m
吗 O B_r
? O I_r
不 O O_x
過 O B_c
我 O I_c
常 O B_v
看 O I_v
到 O O_x
很 O B_c
多 O I_c
種 O O_v
. O O_v
. O O_x
. O B_nr
. O I_nr
为 O I_nr
什 O O_x
么 O O_x
最 O O_x
近 O O_x
我 O B_v
总 O I_v
能 O B_l
看 O I_l
到 O I_l
这 O O_zg
样 O B_m
的 O I_m
猫 O O_x
? O O_r
拉 O O_r
哥 O B_v
， O I_v
威 O B_n
武 O I_n
； O O_y
） O O_x

回 O I_c
复 O O_r
最 O B_l
要 O I_l
命 O I_l
的 O B_m
是 O I_m
反 O O_m
反 O B_m
复 O I_m
复 O I_m
改 O I_m
来 O B_r
改 O I_r
去 O I_r
。 O B_f
说 O I_f
明 O O_r
他 B-Holder B_n
很 B-Degree I_n
着 B-Trigger B_v
急 I-Trigger I_v
。 O B_r
。 O I_r
半 B-Cause O_uj
夜 I-Cause O_n
1 I-Cause O_x
2 I-Cause B_ns
点 I-Cause I_ns
客 I-Cause O_x
户 I-Cause B_nrt
还 I-Cause I_nrt
打 I-Cause O_x
电 I-Cause O_x
话 I-Cause O_x
来 I-Cause B_v
让 I-Cause I_v
我 I-Cause O_d
改 I-Cause B_v
东 I-Cause I_v
西 I-Cause O_uj
， O O_v
崩 B-Trigger B_l
溃 I-Trigger I_l
i O I_l
n O I_l
g O B_i
. O I_i
. O I_i
. O I_i
. O O_x

啥 O I_v
事 O O_r
都 O B_l
有 O I_l
个 O I_l
眼 O O_x
不 O O_x
见 O B_m
心 B-sent_Entity I_m
不 B-Negation B_m
烦 B-Trigger I_m
， O O_m
如 O B_n
果 O I_n
烦 B-Trigger O_d
了 O B_l
大 O I_l
部 O I_l
分 O O_v
时 O O_v
间 O O_r
都 O O_v
是 O B_ns
自 O I_ns
找 O O_x
的 O B_v
， O I_v
于 O B_eng
是 O I_eng
我 B-Holder I_eng
应 O B_m
该 O I_m
去 O I_m
烦 B-Trigger I_m
那 O O_x
些 O B_r
该 O I_r
烦 B-Trigger O_d
的 O O_v
事 B-sent_Entity O_q
情 I-sent_Entity B_l
才 O I_l
对 O I_l
。 O B_i
甩 O I_i
甩 O I_i
更 O O_x
健 O B_c
康 O I_c
嗷 O O_v
嗷 O O_ul
~ O B_m

我 B-Holder I_m
喜 B-Trigger B_n
欢 I-Trigger I_n
这 B-sent_Entity O_d
种 I-sent_Entity O_v
对 I-sent_Entity B_v
比 I-sent_Entity I_v
色 I-sent_Entity O_uj
！ O O_x
！ O B_c
- O I_c
D O O_r
i O B_v
a O I_v
n O O_v
e O O_v
v O B_r
o O I_r
n O O_r
F O O_v
u O O_uj
r O B_n
s O I_n
t O O_d
e O O_p
n O O_x
b O O_v
e O O_v
r O O_d
g O B_a

好 O B_o
希 O I_o
望 O O_x
他 O O_x
们 O O_r
真 O B_v
的 O I_v
是 O B_r
一 O I_r
对 O B_l
！ O I_l
但 O I_l
很 B-Degree O_x
遗 B-Trigger O_x
憾 I-Trigger O_x
地 O B_eng
被 O I_eng
否 O I_eng
认 O I_eng
鸟 O I_eng
~ O I_eng
周 O I_eng
杰 O I_eng
伦 O I_eng
演 O I_eng
唱 O I_eng
会 O I_eng
中 O I_eng
蔡 O I_eng
依 O I_eng
林 O I_eng
的 O I_eng
出 O I_eng
现 O I_eng
真 O O_x
的 O O_a
H O B_v
I O I_v
G O B_r
H O I_r
翻 O B_d
全 O I_d
场 O O_v
了 O B_m
， O I_m
其 O O_x
实 O O_c
他 O O_d
们 O B_a
真 O I_a
的 O B_n
很 O I_n
配 O B_v
啊 O I_v
！ O O_zg

回 O B_nr
复 O I_nr
你 O I_nr
们 O B_n
看 O I_n
到 O I_n
的 O O_f
还 O B_nr
是 O I_nr
一 O I_nr
般 O O_uj
的 O B_v
由 O I_v
于 O B_d
你 O I_d
的 O B_eng
， O I_eng
我 B-Holder I_eng
也 O I_eng
很 B-Degree O_v
害 B-Trigger B_n
怕 I-Trigger I_n
， O O_ul
不 O O_x
停 O B_d
刷 O I_d
新 O B_r
， O I_r
呵 B-Trigger B_d
呵 I-Trigger I_d
终 B-Cause O_d
于 I-Cause O_v
敢 I-Cause O_y
看 I-Cause O_x
微 I-Cause O_x
薄 I-Cause B_v
页 I-Cause I_v
面 I-Cause B_r
了 I-Cause I_r
， O B_v
真 O I_v
的 O O_uj
一 O B_c
片 O I_c
片 O B_a
都 O I_a
是 O O_uj
血 O B_c
腥 O I_c
啊 O O_r
！ O O_uj

应 B-Cause O_r
该 I-Cause O_d
是 I-Cause O_d
周 I-Cause B_v
一 I-Cause I_v
综 I-Cause O_x
合 I-Cause B_d
症 I-Cause I_d
吧 I-Cause B_v
！ O I_v
！ O O_x
周 B-sent_Entity B_v
一 I-sent_Entity I_v
很 B-Degree B_d
烦 B-Trigger I_d

太 O O_v
棒 O B_a
了 O I_a
昨 O B_n
天 O I_n
终 O O_ul
于 O O_x
拿 O B_d
到 O I_d
小 O B_m
风 O I_m
扇 O I_m
了 O O_d
字 O O_v
好 O B_a
清 O I_a
楚 O O_zg
呀 O O_x
粉 B-Degree O_x
喜 B-Trigger B_v
欢 I-Trigger I_v
> B-Trigger O_v
< I-Trigger B_t
P O I_t
S O B_n
： O I_n
请 O I_n
无 O O_y
视 O O_x
趴 O O_x
在 O B_t
地 O I_t
上 O B_a
的 O I_a
臭 O O_x
呼 O B_nr
呼 O I_nr
= B-Trigger I_nr
V I-Trigger B_t
= I-Trigger I_t
小 O B_d
胖 O I_d
子 O B_v
太 O I_v
抢 O O_a
镜 O B_n
了 O I_n
= B-Trigger O_ul
。 I-Trigger O_n
= I-Trigger O_a

这 O I_a
球 O O_y
， O O_n
本 O B_v
垒 O I_v
打 O O_x
了 O O_x
， O B_eng
看 O I_eng
台 O O_x
最 O O_v
高 O B_v
一 O I_v
排 O B_v
的 O I_v
观 O B_s
众 O I_s
准 O O_uj
备 O O_n
捡 O B_v
球 O I_v
。 O O_x
大 O O_x
大 O O_x
的 O O_a
世 O B_n
界 O I_n
玩 O O_d
一 O B_v
个 O I_v
小 O O_ul
小 O O_x
的 O O_x
游 O O_x
戏 O O_x
~ O O_r
~ O O_n
好 B-Degree O_x
喜 B-Trigger B_nz
欢 I-Trigger I_nz
这 B-sent_Entity I_nz
图 I-sent_Entity O_ul
所 O O_x
以 O B_v
做 O I_v
模 O B_a
板 O I_a
了 O B_m

哈 B-Trigger O_uj
哈 I-Trigger B_n
， O I_n
人 B-sent_Entity B_v
渣 I-sent_Entity I_v
哈 B-Trigger B_v
哈 I-Trigger I_v
， O O_x
番 O B_nz
茄 O I_nz
酱 O I_nz
； O B_n
又 O I_n
到 O O_v
了 O B_m
一 O I_m
— O B_z
— O I_z
小 O I_z
小 O B_n
丸 O I_n
子 O O_x
！ O O_x
萌 O O_a
死 O B_v
我 O I_v
了 O O_r
！ O O_n
樱 B-sent_Entity B_c
桃 I-sent_Entity I_c
小 I-sent_Entity O_v
丸 I-sent_Entity B_n
子 I-sent_Entity I_n
同 I-sent_Entity O_ul
学 I-sent_Entity O_x
很 I-sent_Entity B_o
小 I-sent_Entity I_o
很 I-sent_Entity O_x
小 I-sent_Entity B_n
的 I-sent_Entity I_n
时 I-sent_Entity B_o
候 I-sent_Entity I_o
。 O O_x
你 B-Holder B_n
喜 B-Trigger I_n
欢 I-Trigger I_n
吗 O O_x
？ O O_d

为 O O_ul
什 O O_m
么 O O_x
只 O O_x
有 O O_a
背 O B_nr
景 O I_nr
我 B-Holder I_nr
好 B-Degree O_x
喜 B-Trigger B_v
欢 I-Trigger I_v
今 B-sent_Entity O_r
天 I-sent_Entity O_ul
我 I-sent_Entity O_x
的 I-sent_Entity B_n
这 I-sent_Entity I_n
个 I-sent_Entity B_nr
发 I-sent_Entity I_nr
型 I-sent_Entity I_nr
… O B_n
很 O I_n
优 O B_a
雅 O I_a
的 O B_a
一 O I_a
个 O O_uj
发 O B_n
型 O I_n
… O O_x
H O O_r
O O B_v
H O I_v
O O O_y
他 O O_x
们 O O_x
说 O B_r
我 O I_r
这 O I_r
样 O B_c
像 O I_c
韩 O B_n
国 O I_n
人 O O_r
… O O_a
走 O B_v
喽 O I_v
！ O B_t
开 O I_t
工 O O_r
了 O O_uj
！ O B_r

我 O B_vn
会 O I_vn
活 O O_x
到 O O_zg
8 O B_a
4 O I_a
岁 O O_uj
， O B_m
住 O I_m
在 O B_vn
漂 O I_vn
亮 O O_x
的 O B_eng
公 O I_eng
寓 O I_eng
， O I_eng
每 O B_r
天 O I_r
吃 O O_v
着 O O_r
胡 O B_r
萝 O I_r
卜 O O_v
， O B_ns
最 O I_ns
后 O O_n
是 O O_x
个 O O_v
可 O O_y
爱 O O_x
的 O B_v
老 O I_v
头 O O_ul
老 O O_x
太 O O_x
， O B_n
大 B-Holder I_n
家 I-Holder B_v
都 B-Degree I_v
喜 B-Trigger B_m
欢 I-Trigger I_m
你 B-sent_Entity O_m
！ O O_x
可 O O_v
是 O O_p
我 B-Holder B_a
最 B-Degree I_a
不 B-Trigger O_uj
D I-Trigger B_n
喜 I-Trigger I_n
欢 I-Trigger O_x
的 B-sent_Entity B_r
就 I-sent_Entity I_r
是 I-sent_Entity O_v
胡 I-sent_Entity O_uz
萝 I-sent_Entity B_nr
卜 I-sent_Entity I_nr

真 B-Degree O_x
强 B-Trigger B_f
大 I-Trigger I_f
！ O O_v
世 O O_q
界 O B_v
上 O I_v
9 O O_uj
9 O B_n
% O I_n
的 O B_n
人 O I_n
都 O O_x
不 O B_n
会 O I_n
的 O O_d
动 O B_v
作 O I_v
！ O O_r
: O O_x
强 O B_c
！ O I_c
据 O O_r
说 O O_d
世 O O_d
界 O O_eng
上 O B_v
9 O I_v
9 O O_uj
% O B_d
的 O I_d
人 O B_nr
都 O I_nr
不 O I_nr
会 O O_x
的 O O_d
动 O B_a
作 O I_a
！ O O_x
越 B-Trigger B_n
到 I-Trigger I_n
后 I-Trigger O_ns
面 I-Trigger B_m
越 I-Trigger I_m
抓 I-Trigger O_x
狂 I-Trigger O_uj
， O O_n
我 B-Trigger O_d
受 I-Trigger B_v
不 I-Trigger I_v
了 I-Trigger O_uj
了 I-Trigger B_n
… O I_n
… O O_x

宅 B-sent_Entity O_a
急 I-sent_Entity O_x
送 I-sent_Entity B_v
快 I-sent_Entity I_v
递 I-sent_Entity B_n
太 B-Degree I_n
不 B-Trigger O_ns
靠 I-Trigger B_m
谱 I-Trigger I_m
了 I-Trigger O_x
， O O_uj
大 O O_n
家 O O_d
以 O B_v
后 O I_v
千 O O_uj
万 O B_n
不 O I_n
能 O O_x
用 B-Cause O_d
这 I-Cause O_v
个 I-Cause B_f
公 I-Cause I_f
司 I-Cause O_d
的 I-Cause B_v
服 I-Cause I_v
务 I-Cause O_x
， I-Cause O_r
客 I-Cause B_l
服 I-Cause I_l
电 I-Cause I_l
话 I-Cause O_ul
完 I-Cause O_x
全 I-Cause O_x
没 I-Cause O_x
人 I-Cause B_n
接 I-Cause I_n
， I-Cause I_n
货 I-Cause B_v
物 I-Cause I_v
到 I-Cause O_d
哪 I-Cause B_v
了 I-Cause I_v
也 I-Cause O_v
没 I-Cause O_ul
有 I-Cause O_x
人 I-Cause B_n
负 I-Cause I_n
责 I-Cause B_f
！ O I_f
愤 B-Negation B_m
怒 I-Negation I_m
愤 I-Negation B_v
怒 I-Negation I_v
呀 I-Negation O_p
！ O B_r

好 B-Holder B_n
喜 B-Trigger I_n
欢 I-Trigger O_uj
一 O B_vn
有 O I_vn
爱 O O_x
就 O B_n
走 O I_n
吧 O B_n
. O I_n
. O B_ad
. O I_ad
很 B-Degree B_v
感 B-Trigger I_v
F O I_v
的 B-sent_Entity O_x
歌 I-sent_Entity B_n
~ O I_n
其 O O_v
實 O O_r
一 O O_ul
個 O O_d
人 O B_v
的 O I_v
生 O O_n
活 O B_v
也 O I_v
不 O O_x
算 O B_v
太 O I_v
壞 O B_v
～ O I_v

, B-Degree O_x
好 I-Degree O_x
喜 B-Trigger O_a
欢 I-Trigger B_v
一 O I_v
有 O O_m
爱 O O_v
就 O O_v
走 O O_d
吧 O O_v
. O O_y
. O B_m
. O I_m
很 O I_m
感 O O_d
伤 O O_v
的 O O_eng
歌 O O_uj
~ O O_n
其 O O_x
實 O B_d
一 O I_d
個 O B_m
人 O I_m
的 O O_n
生 O O_uj
活 O B_vn
也 O I_vn
不 O O_d
算 O B_v
太 O I_v
壞 O O_d
～ O O_a

转 O O_x
沉 O O_x
思 O O_a
猫 O B_v
忧 O I_v
虑 O O_m
猫 O O_v
他 O O_v
在 O O_d
想 O O_v
， O O_y
要 O B_m
是 O I_m
蛋 O I_m
糕 O O_d
上 O B_v
都 O I_v
是 O O_uj
鱼 O O_n
多 O O_x
好 O B_d
啊 O I_d
？ O B_m
它 O I_m
在 O O_n
想 O O_uj
又 O B_vn
老 O I_vn
了 O O_d
一 O B_v
岁 O I_v
？ O O_d
这 O O_a
个 O O_x
眼 B-sent_Entity O_x
神 I-sent_Entity O_v
太 B-Degree B_a
萌 B-Trigger I_a
了 O O_n
~ O B_v
~ O I_v
~ O O_n
受 O O_r
不 O O_p
了 O O_v

学 B-sent_Entity B_c
生 I-sent_Entity I_c
会 I-sent_Entity B_n
的 I-sent_Entity I_n
会 I-sent_Entity O_f
议 I-sent_Entity O_d
… O O_v
… O O_n
我 B-Holder O_m
便 O O_a
觉 O O_y
得 O O_x
很 B-Degree O_r
无 B-Trigger O_p
奈 I-Trigger O_v

残 B-Negation O_a
忍 I-Negation O_ul
！ O B_m
！ O I_m
！ O O_x
不 O B_r
是 O I_r
人 O B_n
来 O I_n
的 O O_d
！ O O_v
！ O O_ul
！ O O_x
真 O O_x
的 O O_x
比 O B_l
魔 B-Property I_l
鬼 I-Property I_l
还 O O_x
恐 B-Negation B_n
怖 I-Negation I_n
… O I_n
好 B-Negation O_uj
残 I-Negation B_n
忍 I-Negation I_n
啊 O O_x
活 B-Cause O_x
小 I-Cause O_r
狗 I-Cause O_d
变 I-Cause B_v
成 I-Cause I_v
鱼 I-Cause O_zg
饵 I-Cause B_d
来 I-Cause I_d
钓 I-Cause O_x
鲨 I-Cause B_a
鱼 I-Cause I_a
， I-Cause O_x
当 I-Cause O_x
人 I-Cause O_x
类 I-Cause B_c
麻 I-Cause I_c
木 I-Cause O_n
时 I-Cause O_v
， I-Cause O_uj
比 I-Cause O_x
魔 I-Cause O_x
鬼 I-Cause O_x
还 I-Cause B_d
要 I-Cause I_d
恐 I-Cause O_p
怖 I-Cause B_n
! I-Cause I_n

宅 B-sent_Entity B_a
最 B-Degree I_a
开 B-Trigger O_x
心 I-Trigger O_a
了 I-Trigger B_a
！ O I_a
= O O_y
_ O O_vn
_ O B_nr
_ O I_nr
_ O B_v
_ O I_v
= O B_n
唾 O I_n
弃 O O_v
宅 O O_v
的 O B_n
去 O I_n
屎 O O_x
！ O O_t
女 O B_n
生 O I_n
对 O B_nr
不 O I_nr
同 O O_n
男 O O_x
生 O O_p
行 O B_n
为 O I_n
的 O B_c
解 O I_c
读 O B_a
。 O I_a
作 O O_x
为 O O_x
宅 O O_ng
男 O O_d
， O B_v
我 B-Holder I_v
表 O O_ul
示 O O_x
压 B-Trigger O_x
力 I-Trigger B_x
很 B-Degree I_x
大 B-Trigger I_x
。 O I_x

我 B-Trigger O_x
不 I-Trigger B_v
行 I-Trigger I_v
了 I-Trigger O_ng
。 O O_uj
。 O O_v
。 O O_n
怎 O O_x
么 O B_n
办 O I_n
啊 O O_p
谁 O B_a
把 O I_a
她 O B_n
办 O I_n
了 O B_v
啊 O I_v
！ O O_uj
太 O B_v
烦 O I_v
人 O O_x
了 O B_v
没 O I_v
事 O O_ng
别 O O_n
盯 O O_x
着 O O_r
我 O B_v
看 O I_v
。 O B_n
周 O I_n
笔 O B_a
畅 O I_a
！ O O_x
小 O O_x
心 O O_r
我 O B_v
吃 O I_v
掉 O O_ul
你 O O_x
。 O O_x
B O O_x
y O B_l
： O I_l
蓝 O I_l
颜 O O_y
龙 O O_r

。 O O_r
对 O O_v
说 O O_ul
： O O_y
我 O O_x
这 O B_n
里 O I_n
收 O I_n
养 O O_ul
了 O B_v
一 B-sent_Entity I_v
只 I-sent_Entity O_d
小 I-sent_Entity O_v
猫 I-sent_Entity O_uz
， O O_r
在 O O_v
， O O_x
很 B-Degree B_nr
乖 B-Trigger I_nr
， O I_nr
不 O O_x
乱 O B_n
叫 O I_n
， O O_r
南 O B_v
航 O I_v
将 O O_r
军 O O_x
路 O B_eng
校 O I_eng
区 O O_x
， O B_nr
求 O I_nr
人 O I_nr
收 O O_x
养 O O_x
或 O O_p
者 O O_v
十 O O_x
一 O O_r
放 O B_r
假 O I_r
期 O B_v
间 O I_v
照 O O_ul
顾 O B_m
， O I_m
麻 O B_n
烦 O I_n
帮 O O_x
转 O O_p
。 O O_x
。 O B_d
。 O I_d

昨 B-Cause O_d
晚 I-Cause B_v
又 I-Cause I_v
失 I-Cause O_x
眠 I-Cause B_j
了 I-Cause I_j
， I-Cause B_n
这 I-Cause I_n
两 I-Cause O_n
个 I-Cause B_n
晚 I-Cause I_n
上 I-Cause O_x
都 I-Cause B_v
失 I-Cause I_v
眠 I-Cause B_v
， O I_v
不 O B_c
知 O I_c
道 O B_m
为 O I_m
神 O B_v
马 O I_v
？ O B_f
很 O I_f
想 O B_v
大 O I_v
声 O O_x
说 O B_an
： O I_an
为 O B_v
神 O I_v
马 O O_x
？ O O_x
我 O O_x
要 O O_x
喊 O B_t
救 O I_t
命 O O_d
啦 O B_v
， O I_v
这 O O_ul
样 O O_x
下 O O_r
去 O B_m
怎 O I_m
么 O B_t
受 O I_t
得 O O_d
了 O B_v
嘞 O I_v
生 B-Trigger O_x
氣 I-Trigger O_d

是 O I_v
的 O O_p
， O B_n
而 O I_n
且 O O_x
很 B-Degree O_d
高 B-Trigger O_v
兴 I-Trigger B_m
你 O I_m
比 O O_v
我 O O_x
先 O O_p
经 O B_n
历 O I_n
了 O O_x
。 O O_r
。 O O_v
E O B_n
X O I_n
的 O I_n
老 O O_y
妈 O O_x
鬼 O B_r
使 O I_r
神 O B_t
差 O I_t
打 O B_r
电 O I_r
话 O B_l
给 O I_l
我 O I_l
， O O_y
这 O B_n
件 O I_n
事 O O_x
告 O O_v
诫 O O_uj
我 O O_x
们 O B_c
， O I_c
太 B-sent_Entity O_zg
讨 I-sent_Entity B_b
大 I-sent_Entity I_b
人 I-sent_Entity O_r
喜 I-sent_Entity O_p
欢 I-sent_Entity O_r
也 O O_d
是 O B_n
一 O I_n
件 O O_ul
很 B-Degree O_x
无 B-Trigger O_x
奈 I-Trigger B_eng
的 O I_eng
事 O O_uj
。 O B_n

连 O B_i
小 O I_i
舌 O I_i
头 O I_i
也 O B_l
不 O I_l
安 O I_l
分 O O_p
， O O_r
， O O_x
， O B_mq
O B-Trigger I_mq
M I-Trigger O_n
G I-Trigger B_v
。 O I_v
。 O B_r
小 O I_r
舌 O O_x
头 O O_d
太 O O_v
挑 O B_n
逗 O I_n
了 O B_v
啊 O I_v
啊 O O_d
啊 O O_v
不 O B_m
活 O I_m
啦 O O_zg
。 O B_d
真 O I_d
要 O O_uj
把 O O_n
你 O O_x
关 O O_x
进 O B_nr
小 O I_nr
黑 O B_n
屋 O I_n
。 O O_d
。 O B_n
啊 O I_n
啊 O I_n
啊 O O_x
啊 O O_x
。 O O_x
。 O B_eng
。 O I_eng
。 O I_eng
。 O O_x
那 O O_x
小 O O_a
舌 O B_n
头 O I_n
啊 O O_d

" O I_v
" O O_ul
" O B_nr
是 O I_nr
， O I_nr
在 O B_a
我 O I_a
这 O O_y
一 O O_x
辈 O B_d
中 O I_d
， O O_p
她 B-Holder O_r
最 B-Degree B_v
爱 B-Trigger I_v
我 B-sent_Entity B_z
" O I_z
" O O_n
. O O_x
. O O_x
. O B_nr
我 B-Cause I_nr
知 I-Cause I_nr
道 I-Cause O_zg
奶 I-Cause O_x
奶 I-Cause O_x
的 I-Cause O_x
离 I-Cause O_x
开 I-Cause O_x
你 B-Holder O_r
很 B-Degree O_n
难 B-Trigger B_n
过 I-Trigger I_n
、 O O_zg
可 O O_x
是 O O_x
我 O O_x
该 O O_x
怎 O O_v
么 O O_x
做 O O_p
呢 O O_r
？ O O_r
该 O B_m
做 O I_m
些 O O_f
什 O O_x
么 O O_r
呢 O O_d
？ O O_v
. O O_r
. O O_x
. O O_x
" O B_m

喜 B-Trigger I_m
欢 I-Trigger O_r
“ B-sent_Entity B_v
幸 I-sent_Entity I_v
运 I-sent_Entity B_n
就 I-sent_Entity I_n
是 I-sent_Entity O_uj
充 I-sent_Entity B_v
足 I-sent_Entity I_v
的 I-sent_Entity O_r
准 I-sent_Entity O_d
备 I-sent_Entity B_v
碰 I-sent_Entity I_v
上 I-sent_Entity O_x
机 I-sent_Entity B_c
会 I-sent_Entity I_c
。 I-sent_Entity O_r
” I-sent_Entity O_r
老 O B_r
道 O I_r
理 O O_v
最 O O_y
真 O O_x
实 O O_r
。 O O_v

本 O B_r
来 O I_r
想 O O_y
发 O O_x
短 O B_m
信 O I_m
给 O I_m
比 O O_x
赛 O O_x
之 O B_v
前 O I_v
还 O O_x
在 O B_a
为 O I_a
阿 O B_d
根 O I_d
廷 O B_a
必 O I_a
胜 O O_uj
吵 O B_v
架 O I_v
的 O B_v
朋 O I_v
友 O B_n
发 O I_n
条 O O_x
短 O O_x
信 O O_a
幸 B-Trigger B_n
灾 I-Trigger I_n
乐 I-Trigger O_d
祸 I-Trigger B_d
一 B-Degree I_d
下 I-Degree O_x
的 O O_x
， O B_t
想 O I_t
想 O O_v
还 O B_j
是 O I_j
算 O I_j
了 O O_p
吧 O B_vn
， O I_vn
肯 O B_f
定 O I_f
正 O O_d
在 O O_p
气 O O_p
头 O B_nr
上 O I_nr
. O I_nr
. O B_v
不 B-Negation I_v
敢 I-Negation B_v
惹 B-Trigger I_v

也 O B_n
只 O I_n
有 O B_n
在 O I_n
电 O B_n
影 O I_n
里 O B_i
才 O I_i
会 O I_i
有 O I_i
这 O B_m
样 O I_m
的 O O_uj
情 O O_x
节 O B_v
吧 O I_v
。 O B_c
。 O I_c
。 O B_l
“ O I_l
我 O I_l
还 O O_x
是 O B_v
那 O I_v
个 O B_t
样 O I_t
子 O B_n
， O I_n
但 O I_n
我 B-Holder B_m
很 B-Degree I_m
高 B-Trigger B_d
兴 I-Trigger I_d
， O O_v
因 B-Cause O_x
为 I-Cause O_d
我 I-Cause B_c
爱 I-Cause I_c
的 I-Cause O_p
人 I-Cause B_n
刚 I-Cause I_n
刚 I-Cause O_f
说 I-Cause O_d
自 I-Cause O_v
己 I-Cause O_v
一 I-Cause B_r
直 I-Cause I_r
过 I-Cause O_uj
得 I-Cause B_n
很 I-Cause I_n
好 I-Cause O_y
。 O O_x
” O O_x

“ O O_x
等 O O_r
我 O B_c
找 O I_c
到 O B_r
男 O I_r
朋 O B_n
友 O I_n
， O O_x
我 O O_c
第 O O_r
一 O O_d
件 O B_b
事 O I_b
就 O O_x
是 O B_c
抽 O I_c
他 O O_r
俩 O O_v
嘴 O O_uj
巴 O O_n
！ O B_d
！ O I_d
” O O_v
大 B-Holder B_r
家 I-Holder I_r
很 B-Degree B_d
惊 B-Trigger I_d
讶 I-Trigger O_ug
， O O_ud
问 O O_d
缘 O O_a
由 O O_x
。 O O_x
姐 O O_x
答 O O_x
： O O_u
“ O O_r
我 O B_v
得 O I_v
问 O B_n
问 O I_n
， O I_n
这 O O_x
些 O O_r
年 O B_m
你 O I_m
他 O I_m
妈 O O_n
的 O B_d
躲 O I_d
哪 O O_v
去 O B_r
了 O I_r
？ O B_n
！ O I_n
” O O_x

生 B-Trigger B_an
日 I-Trigger I_an
快 I-Trigger O_uj
乐 I-Trigger B_v
！ O I_v
H O O_d
e O B_d
l O I_d
l O B_d
o O I_d
_ O I_d
K O O_a
i O O_ul
t O B_v
t O I_v
y O B_d
如 O I_d
果 O O_uj
在 O O_x
现 O O_p
场 O O_v
的 O O_v
话 O O_x
。 O O_x
。 O O_x
。 O O_v
！ O O_v
！ O O_vg
生 B-Trigger O_x
日 I-Trigger O_v
快 I-Trigger O_v
乐 I-Trigger O_g
！ O O_x
生 B-Trigger O_x
日 I-Trigger O_x
快 I-Trigger B_l
乐 I-Trigger I_l
！ O I_l
！ O I_l
更 O O_x
多 O B_eng
可 O I_eng
爱 O I_eng
信 O I_eng
息 O I_eng
请 O O_x
关 O B_eng
注 O I_eng
我 O I_eng
啦 O I_eng
！ O I_eng

生 O I_c
日 O O_p
快 O B_n
乐 O I_n
！ O B_u
H O I_u
e O O_x
l O O_x
l O O_x
o O O_x
_ O O_x
K O B_l
i O I_l
t O I_l
t O I_l
y O O_x
如 O B_l
果 O I_l
在 O I_l
现 O I_l
场 O O_x
的 O O_x
话 O O_d
。 O O_m
。 O B_v
。 O I_v
！ O B_n
！ O I_n
生 O O_v
日 O B_v
快 O I_v
乐 O O_r
！ O O_y
生 O O_x
日 O O_x
快 O B_l
乐 O I_l
！ O I_l
！ O I_l
更 B-Degree O_x
多 I-Degree B_eng
可 B-Trigger I_eng
爱 I-Trigger I_eng
信 O I_eng
息 O I_eng
请 O O_x
关 O B_eng
注 O I_eng
我 O I_eng
啦 O I_eng
！ O I_eng

挺 B-Degree I_c
喜 B-Trigger O_p
欢 I-Trigger B_n
她 B-sent_Entity I_n
的 O B_u
， O I_u
不 O O_x
过 O O_x
这 O O_x
一 O O_x
次 O O_x
完 O B_l
成 O I_l
没 O I_l
有 O I_l
人 O O_x
家 O B_l
的 O I_l
范 O I_l
， O I_l
很 O O_x
做 O O_x
作 O O_d
李 O O_m
冰 O B_v
冰 O I_v
杯 O B_n
具 O I_n
了 O O_v
， O B_v
抄 O I_v
袭 O O_r
d O O_y
i O O_x
o O O_x
r O O_d
真 O B_v
我 O I_v
香 O O_r
水 O O_uj
广 O O_x
告 O B_c
， O I_c
乡 O O_r
土 O B_m
气 O I_m
息 O B_v
浓 O I_v
郁 O B_v

" O B_n
这 O I_n
发 O O_uj
型 O O_n
, O O_x
舅 B-Holder O_zg
妈 I-Holder B_v
们 I-Holder I_v
很 B-Degree B_nr
不 B-Negation I_nr
喜 B-Trigger I_nr
欢 I-Trigger O_q
. I-Trigger O_vg
. O O_ul
. O O_x
" O B_v

牛 B-Trigger B_eng
~ O I_eng
真 O I_eng
是 O I_eng
牛 O O_d
人 O O_r
的 O B_ns
。 O I_ns
发 O B_n
现 O I_n
又 O O_x
一 O B_n
传 O I_n
说 O I_n
— O I_n
— O B_a
四 O I_a
川 O O_x
乐 O O_x
山 O O_r
熨 O B_vn
斗 O I_vn
哥 O O_x
— O B_n
— O I_n
这 O O_k
真 O O_d
不 O O_d
好 O B_v
模 O I_v
仿 O B_m
。 O I_m
牛 O I_m
人 O O_x
真 O O_x
的 O O_n
很 O O_x
多 O B_d
， O I_d
需 O B_n
要 O I_n
大 O O_uj
家 O O_x
一 O B_v
起 O I_v
发 O O_d
现 O O_m

哈 O I_n
哈 O O_x
~ O O_x
真 B-Degree B_ns
的 I-Degree I_ns
很 I-Degree B_ns
给 B-Trigger I_ns
力 I-Trigger B_v
！ O I_v
C O O_n
h O O_x
a O O_x
n O O_r
e O O_d
l O B_d
2 O I_d
0 O B_v
1 O I_v
0 O O_x
秋 O O_n
冬 O O_n
系 O B_d
列 O I_d
的 O B_m
灵 O I_m
感 O O_x
， O B_v
其 O I_v
实 O B_n
源 O I_n
自 O B_m
于 O I_m
俺 O B_v
们 O I_v
天 O O_x
朝 O B_o
的 O I_o
神 O O_x
物 O B_d
， O I_d
老 O O_d
佛 O O_p
爷 O O_n
太 O O_x
给 O B_eng
力 O I_eng
啦 O I_eng

哇 O I_eng
镇 O I_eng
海 O I_eng
的 O I_eng
夜 O I_eng
景 O I_eng
不 O B_t
错 O I_t
不 O B_q
错 O I_q
很 O O_uj
热 O B_a
闹 O I_a
的 O O_x
样 O B_d
子 O I_d
虽 O B_v
说 O I_v
此 O O_p
刻 O B_r
面 O I_r
对 O B_t
着 O I_t
要 O O_uj
开 O B_n
学 O I_n
这 O O_x
个 O B_nr
残 O I_nr
酷 O I_nr
的 O O_d
事 O O_p
实 O O_n
。 O O_y
。 O O_x
我 B-Holder O_y
不 B-Negation B_ns
开 B-Trigger I_ns
心 I-Trigger O_uj
。 O B_n
。 O I_n
真 B-Degree B_a
的 I-Degree I_a
不 B-Negation B_a
开 B-Trigger I_a
心 I-Trigger O_zg
。 O B_a
。 O I_a
。 O O_uj

回 O I_n
复 O B_c
刚 O I_c
看 O B_r
完 O I_r
了 O B_v
《 B-sent_Entity I_v
天 I-sent_Entity B_a
空 I-sent_Entity I_a
之 I-sent_Entity B_n
城 I-sent_Entity I_n
》 I-sent_Entity B_r
也 O I_r
不 O B_a
知 O I_a
道 O O_uj
看 O B_n
了 O I_n
几 O O_x
边 O O_x
了 O O_r
好 B-Degree O_d
喜 B-Trigger B_v
欢 I-Trigger I_v
今 O O_x
天 O O_x
搬 O B_d
宿 O I_d
舍 O O_d
了 O B_v
， O I_v
阳 B-sent_Entity O_x
面 I-sent_Entity O_x
很 B-Degree O_x
不 B-Trigger O_x
错 I-Trigger B_v

咖 O O_d
喱 O O_v
饭 O O_v
出 O O_ul
锅 O O_x
了 O B_n
， O I_n
我 O O_u
的 O O_n
心 O O_x
情 O O_d
不 O O_d
晓 O B_v
得 O I_v
你 O O_v
们 O O_ul
能 O B_d
不 O I_d
能 O O_ul
体 O O_a
会 O B_v
… O I_v
… O B_t
我 O I_t
一 O O_v
个 O B_n
人 O I_n
在 O O_ul
屋 O O_x
里 O B_n
想 O I_n
跳 O O_zg
舞 O B_a
了 O I_a
， O O_x
咖 O B_n
喱 O I_n
饭 O I_n
太 O B_v
好 O I_v
吃 O O_ul
了 O O_x
， O O_r
我 B-Holder O_uj
爱 B-Trigger B_n
我 B-sent_Entity I_n
自 I-sent_Entity O_d
己 I-sent_Entity B_v
！ O I_v

腾 O I_r
讯 O O_v
和 O B_v
3 O I_v
6 O B_n
0 O I_n
引 O O_x
起 O O_x
民 O O_r
愤 O B_m
了 O I_m
， O O_n
可 B-Trigger O_p
恶 I-Trigger B_s
~ O I_s
~ O O_v
~ O B_v
愤 B-Trigger I_v
怒 I-Trigger O_ul
~ O O_x
~ O B_n
~ O I_n
你 O I_n
们 O O_d
自 O B_v
己 O I_v
斗 O O_ul
好 O O_x
了 O O_r
， O O_v
干 O O_r
吗 O B_r
影 O I_r
响 O O_x
到 O O_x
我 O B_nz
们 O I_nz
， O O_c
比 O B_m
炒 O I_m
作 O I_m
还 O B_v
让 O I_v
人 O B_a
气 B-Trigger I_a
愤 I-Trigger O_ul
~ O O_x
~ O B_v

回 O O_x
复 O O_x
有 O O_x
人 O B_v
就 O I_v
喜 B-Trigger O_x
欢 I-Trigger O_x
挤 O O_x
那 O B_r
“ O I_r
波 O B_r
” O I_r
怎 O O_v
么 O O_a
了 O O_ul
。 O O_x
。 O B_v
。 O I_v
擦 B-Trigger B_vn
， O I_vn
让 O O_v
大 O B_r
家 O I_r
早 O O_x
点 O O_p
回 O B_v
家 O I_v
歇 O O_d
着 O O_v
， O O_n
别 O B_n
挤 O I_n
6 O O_x
点 O O_x
那 O O_x
波 O B_v
高 O I_v
峰 O B_r
期 O I_r
你 O O_d
个 O B_v
白 O I_v
太 O O_v
热 O O_r
了 O O_x
。 O O_j
决 O O_x
定 O B_r
让 O I_r
大 O O_ul
家 O O_x
四 O O_x
点 O O_x
下 O O_v
班 O O_x
！ O O_v

鄙 B-Trigger I_n
视 I-Trigger B_d
以 B-Property I_d
貌 I-Property B_n
取 I-Property I_n
人 I-Property O_v
的 I-Property O_uz
人 B-sent_Entity O_x
渣 I-sent_Entity B_a
看 O I_a
完 O O_m
好 B-Degree O_m
难 B-Trigger B_nr
受 I-Trigger I_nr
气 I-Trigger B_n
愤 I-Trigger I_n
啊 O I_n
这 O B_r
不 O I_r
是 O O_a
你 O O_d
来 O O_a
的 O O_ul
地 O O_x
方 O B_v
， O I_v
滚 B-Trigger O_v
！ O B_n
可 O I_n
是 O B_m
老 O I_m
人 O B_v
始 O I_v
终 O O_x
面 O O_x
带 O B_v
笑 O I_v
， O B_i
最 O I_i
后 O I_i
老 O I_i
人 O O_uj
无 O B_n
奈 O I_n
的 O O_v
走 O B_a
出 O I_a
了 O B_v
商 O I_v
场 O B_n
。 O I_n

求 O O_r
歌 O B_c
求 O I_c
歌 O O_r
， O O_v
求 O O_uj
好 O B_n
听 O I_n
的 O O_x
歌 O O_v
~ O O_x
~ O B_c
~ O I_c
亲 O B_n
爱 O I_n
的 O B_d
脖 O I_d
子 O O_n
们 O B_v
， O I_v
把 O O_x
你 B-Holder B_f
们 I-Holder I_f
喜 B-Trigger B_n
欢 I-Trigger I_n
听 O B_d
的 O I_d
但 O O_uj
又 O B_v
不 O I_v
太 O O_ul
大 O B_n
众 O I_n
的 O O_x
歌 O O_x
告 O O_v
诉 O B_n
我 O I_n
吧 O O_n
… O O_x
… O O_v
- O O_a
互 O B_n
粉 O I_n
群 O I_n

估 O O_x
计 O O_x
略 O B_a
有 O I_a
夸 O O_uj
张 O B_n
… O I_n
但 O O_k
肯 O O_x
定 O O_p
也 O B_r
有 O I_r
点 O B_v
依 O I_v
据 O O_v
… O O_uj
… O O_c
… O O_d
… O O_d
… O O_d
真 O B_n
N O I_n
N O O_uj
的 O O_n
贱 O B_v
啊 O I_v
！ O O_r
！ O O_y
哎 B-Trigger O_x
呀 I-Trigger O_x
！ O O_x
忍 O B_n
不 O I_n
住 O O_n
的 O O_x
骂 O B_v
啊 O I_v
！ O B_v
骂 O I_v
人 O B_v
， O I_v
真 O O_x
的 O O_c
假 O B_v
的 O I_v
？ O O_d
查 O B_n
。 O I_n
@ O B_p
? O I_p

" O O_x
安 O O_x
稳 O O_x
了 O O_x
太 O O_d
久 O B_eng
， O I_eng
要 O O_uj
不 O O_a
安 O O_y
了 O O_x
。 O O_x
听 O B_e
说 O I_e
有 O O_x
些 O B_v
地 O I_v
方 O I_v
政 O O_uj
府 O O_v
的 O O_y
官 O O_x
员 O B_n
腐 O I_n
败 O O_x
触 B-Trigger B_l
目 I-Trigger I_l
惊 I-Trigger I_l
心 I-Trigger O_uj
, O O_x
无 O O_v
所 O O_x
顾 O O_x
忌 O O_x
. O O_x
屡 O O_x
见 O B_a
不 O I_a
鲜 O O_ul
！ O B_nr
《 O I_nr
网 O O_x
帖 O O_v
曝 O B_a
湖 O I_a
南 O O_ul
现 O O_x
官 O B_v
员 O I_v
豪 O B_r
宅 O I_r
一 O B_n
条 O I_n
街 O B_n
》 O I_n
" O O_uj

今 O I_n
天 O B_an
心 O I_an
情 O B_i
很 B-Degree I_i
不 B-Negation I_i
爽 B-Trigger I_i
， O O_x
最 O B_i
好 O I_i
没 O I_i
人 O I_i
来 O O_x
惹 O B_i
我 O I_i
！ O I_i

貌 O O_x
似 O O_x
现 O B_n
在 O I_n
《 O O_v
黎 O B_ns
明 O I_ns
之 O O_tg
前 O B_n
》 O I_n
很 O B_n
火 O I_n
， O B_n
潜 O I_n
伏 O I_n
似 O O_x
的 O O_x
的 O O_x
谍 O B_t
战 O I_t
片 O B_n
。 O I_n
不 O O_zg
敢 O B_a
去 O I_a
看 O O_x
， O B_a
害 B-Trigger I_a
怕 I-Trigger B_l
一 B-sent_Entity I_l
看 I-sent_Entity I_l
就 I-sent_Entity O_v
收 I-sent_Entity O_r
不 I-sent_Entity O_x
住 I-sent_Entity O_x
了 I-sent_Entity B_v
， O I_v
现 O B_t
在 O I_t
真 O O_x
没 O B_nr
那 O I_nr
么 O B_f
多 O I_f
时 O O_x
间 O B_a
看 O I_a
电 O O_x
视 O B_v
剧 O I_v
了 O B_u
！ O I_u

的 O B_n
画 O I_n
相 O I_n
当 O O_x
央 O B_d
美 O I_d
考 O O_v
前 O O_v
创 O O_x
作 O B_v
啊 O I_v
狼 O B_u
来 O I_u
了 O O_d
， O O_v
当 O B_v
晚 O I_v
我 B-Holder O_ul
们 I-Holder O_x
一 O B_t
群 O I_t
羊 O O_d
都 O O_v
很 B-Degree B_r
高 B-Trigger I_r
兴 I-Trigger O_m
。 O B_n
。 O I_n
板 O O_v
儿 O B_n
砖 O I_n
破 O I_n
武 O O_ul
术 O O_x
b O O_x
y O O_uj
丁 O O_n
武 O B_d

" O B_j
啊 O I_j
, O B_v
怎 O I_v
么 O B_vn
会 O I_vn
这 O O_zg
样 O B_i
啊 O I_i
, O I_i
我 B-Holder O_x
有 O B_t
时 O I_t
候 O B_r
真 O I_r
的 O B_m
很 B-Degree I_m
恨 B-Trigger O_n
自 B-sent_Entity O_d
己 I-sent_Entity O_d
, O B_b
啊 B-Trigger I_b
, I-Trigger O_x
啊 I-Trigger O_x
, I-Trigger B_n
啊 I-Trigger I_n
, I-Trigger O_n
啊 I-Trigger O_v
, I-Trigger B_n
啊 I-Trigger I_n
, I-Trigger B_eng
啊 I-Trigger I_eng
, I-Trigger B_nr
啊 I-Trigger I_nr
, O O_x
我 O O_x
要 O O_zg
疯 O O_x
了 O B_r
. O I_r
. O O_v
. O B_r
. O I_r
. O O_zg
. O O_x
. O O_r
. O B_l
. O I_l
. O I_l
. O B_d
" O I_d

数 O O_v
学 O B_r
学 O I_r
不 O O_x
好 O O_zg
还 O O_x
真 O O_zg
看 O O_x
不 O O_zg
懂 O O_x
． O O_zg
． O O_x
． O O_zg
． O O_x
与 O O_zg
困 O O_x
难 O O_zg
作 O O_x
斗 O O_r
争 O O_v
， O O_v
虽 O O_ul
然 O B_m
要 O I_m
历 O I_m
尽 O I_m
艰 O I_m
苦 O I_m
， O I_m
但 O I_m
苦 O I_m
尽 O I_m
甘 O I_m
来 O O_x
， O O_x
这 O B_n
也 O I_n
是 O O_n
一 O B_d
种 O I_d
乐 O O_d
事 O O_d
。 O B_v
这 O I_v
才 O I_v
是 O O_x
史 O O_x
上 O O_x
最 B-Degree O_x
令 B-Trigger O_p
人 I-Trigger B_an
纠 I-Trigger I_an
结 I-Trigger O_v
的 O B_vn
时 O I_vn
钟 O O_x
。 O B_c

为 O O_v
什 O B_d
么 O I_d
越 O B_a
学 O I_a
我 O O_x
越 O O_c
觉 O B_i
得 O I_i
自 O I_i
己 O I_i
不 O O_x
正 O O_r
常 O O_d
涅 O O_v
？ O B_m
很 B-Degree I_m
困 B-Trigger B_n
惑 I-Trigger I_n
~ O O_x
~ O O_r
~ O O_d
等 O O_v
待 O O_ng
下 O O_f
周 O O_d
末 O B_nrt
的 O I_nrt
人 O B_v
格 O I_v
测 O O_uj
试 O B_n
结 O I_n
果 O O_x
~ O O_x
~ O B_r
~ O I_r
估 O I_r
计 O O_d
不 O O_v
会 O O_r
好 O O_d
~ O B_v
~ O I_v
~ O B_r

。 O O_d
老 O B_d
大 O I_d
会 O O_ng
看 O O_x
贴 O O_zg
吧 O B_a
留 O I_a
言 O O_x
看 O O_x
到 O O_x
别 O B_v
人 O I_v
说 O O_f
很 O B_t
多 O I_t
不 O O_uj
同 O B_n
意 O I_n
见 O B_vn
， O I_vn
就 O B_n
选 O I_n
适 O O_x
合 O O_x
自 O O_x
己 O B_v
的 O I_v
听 O B_v
到 O I_v
不 O O_a
好 O O_x
听 O O_x
的 O O_x
话 O O_x
， O O_x
会 O O_a
难 B-Trigger B_n
过 I-Trigger I_n
大 O B_v
家 O I_v
將 O O_y
就 O B_v
看 O I_v
啊 O B_v
斷 O I_v
斷 O B_r
續 O I_r
續 O O_v
的 O B_m

嘻 B-Trigger B_a
嘻 I-Trigger I_a
， O B_n
今 B-Cause I_n
天 I-Cause O_x
早 I-Cause O_d
到 I-Cause O_v
家 I-Cause B_v
了 I-Cause I_v
， O B_r
太 B-Degree I_r
好 B-Trigger O_uj
了 I-Trigger B_v
， O I_v
可 O B_d
以 O I_d
躺 O O_v
在 O B_u
床 O I_u
上 O O_x
看 O O_v
自 O B_v
己 O I_v
喜 O B_n
欢 O I_n
的 O O_d
电 O O_d
视 O O_v
了 O O_y
， O B_d
给 O I_d
自 O B_v
己 O I_v
放 O O_uj
个 O O_x
假 O B_z
吧 O I_z
， O O_x
明 O B_t
天 O I_t
开 O O_a
始 O O_v
努 O O_q
力 O O_ul
工 O O_x
作 O B_l
！ O I_l
加 O I_l
油 O O_x
！ O B_c

回 O O_v
复 O O_p
为 O B_n
什 O I_n
么 O O_v
我 O B_r
完 O I_r
全 O B_v
没 O I_v
有 O O_uj
被 O B_n
称 O I_n
赞 O O_ul
后 O O_x
的 O O_p
喜 B-Trigger B_r
悦 I-Trigger I_r
？ O O_v
哇 B-Trigger O_q
~ O O_a
~ O O_y
导 O O_x
演 O B_t
好 O I_t
幽 O B_v
默 O I_v
啊 O B_ad
~ O I_ad
大 O B_vn
家 O I_vn
十 B-Trigger O_x
· I-Trigger B_v
二 I-Trigger I_v
快 I-Trigger O_x
乐 I-Trigger O_x
啊 O B_v
！ O I_v
我 O B_r
的 O I_r
言 O I_r
语 O O_r
是 O B_ad
不 O I_ad
是 O B_v
很 O I_v
无 O O_p
聊 O B_v
？ O I_v

: O O_uj
: O B_a
: O I_a
: O O_x
: O O_y
: O O_x
: O O_x
: O B_v
我 B-Holder I_v
们 I-Holder O_a
喜 B-Trigger B_a
欢 I-Trigger I_a
叫 B-sent_Entity O_zg
他 I-sent_Entity O_x
“ I-sent_Entity B_n
小 I-sent_Entity I_n
哇 I-sent_Entity O_m
” I-sent_Entity O_x
和 I-sent_Entity O_m
“ I-sent_Entity B_a
小 I-sent_Entity I_a
太 I-sent_Entity O_zg
阳 I-sent_Entity O_x
” I-sent_Entity O_r
。 O O_uj
冬 O B_nr
日 O I_nr
的 O B_l
阳 O I_l
光 O I_l
一 O O_zg
般 O B_a
温 O I_a
暖 O O_x
的 O O_x
他 O O_x
， O O_x
携 O O_x
带 O O_x
第 O O_x
八 O O_x
张 O O_x
国 O O_x
语 O B_r
大 O I_r
碟 O B_v
《 O I_v
。 O O_v

我 B-Holder O_x
喜 B-Trigger O_a
欢 I-Trigger O_y
。 O O_x
。 O O_c
。 O O_x
。 O O_a
不 O B_ns
行 O I_ns
， O O_x
苏 O O_x
醒 O B_t
的 O I_t
声 O O_uj
音 O B_nr
太 O I_nr
好 O B_a
听 O I_a
了 O B_an
北 O I_an
京 O O_uj
m O O_r
u O O_x
s O B_v
i O I_v
c O B_m
r O I_m
a O O_q
d O B_nz
i O I_nz
o O B_n
专 O I_n
辑 O O_x
宣 O O_x
传 O O_x
， O O_r
苏 O B_v
醒 O I_v
推 O O_x
介 O O_x
版 O O_x
~ O O_x
~ O B_v
太 O I_v
有 O O_x
磁 O B_nr
性 O I_nr
了 O O_uj
！ O B_n
！ O I_n
！ O O_d
！ O B_v
！ O I_v

真 B-Degree B_ns
缺 B-Negation I_ns
德 I-Negation B_eng
· O I_eng
· O I_eng
· O I_eng
· O I_eng
【 O I_eng
2 O I_eng
小 O I_eng
時 O I_eng
透 O I_eng
視 O B_n
檔 O I_n
案 O B_vn
震 O I_vn
? O O_x
群 O B_nr
星 O I_nr
聲 O B_v
援 O I_v
郭 O O_n
晶 O O_x
晶 O O_x
】 O O_d
直 O O_v
斥 O B_n
偷 O I_n
拍 O O_ul
者 O O_x
可 O O_x
恥 O O_x
， O O_x
更 B-Degree O_x
希 B-Trigger O_x
望 I-Trigger O_d
政 B-sent_Entity B_n
府 I-sent_Entity I_n
能 I-sent_Entity O_x
立 I-sent_Entity O_x
法 I-sent_Entity O_x
監 I-sent_Entity O_x
管 I-sent_Entity O_x

哈 B-Trigger O_a
哈 I-Trigger O_ng
. O B_v
. O I_v
一 O B_n
樣 O I_n
的 O O_v
? O O_x
! O B_n
大 O I_n
家 O B_n
都 O I_n
明 O B_nr
白 O I_nr
太 B-Degree I_nr
欢 B-Trigger O_x
乐 I-Trigger B_v
了 O I_v
好 O B_v
吧 O I_v
， O O_k
我 O B_a
不 O I_a
C O O_x
J O O_d
吧 O B_v
！ O I_v
嘻 B-Trigger B_n
嘻 I-Trigger I_n
！ O O_v
大 O B_d
家 O I_d
明 O B_vn
白 O I_vn
吧 O O_x
， O B_o
其 O I_o
他 O B_m
那 O I_m
些 O B_r
都 O I_r
是 O O_uj
浮 O O_x
雲 O O_x
啊 O B_n
！ O I_n

开 O I_a
心 O O_ul
的 O O_a
银 O O_y
啊 O O_x
合 O O_r
影 O O_d
前 O B_eng
. O I_eng
. O O_y
. O O_x
外 O B_z
面 O I_z
天 O O_x
气 O B_n
很 O I_n
冷 O B_nr
! O I_nr
不 O O_y
过 O O_x
合 O B_r
影 O I_r
是 O B_r
在 O I_r
外 O O_d
面 O O_v
的 O O_v
笑 O O_n
得 O O_y
很 B-Degree O_x
开 B-Trigger O_x
心 I-Trigger O_x
呢 O O_x
! O O_x
呵 B-Trigger O_x
呵 I-Trigger B_v

我 O O_uj
也 O O_ng
想 O O_y
知 O B_n
道 O I_n
呀 O O_f
… O B_m
… O I_m
难 B-Trigger I_m
受 I-Trigger B_f
！ O I_f
极 B-Degree B_n
其 I-Degree I_n
难 B-Trigger O_d
受 I-Trigger O_a
！ O O_x
别 O B_c
折 O I_c
磨 O B_n
我 O I_n
了 O O_v
！ O O_p
怎 O B_f
样 O I_f
才 O O_uj
能 O O_v
突 O O_ud
破 O O_d
2 O B_v
0 O I_v
0 O O_y
1 O O_x
的 O B_v
限 O I_v
制 O O_x
呢 O O_r
？ O O_d
微 O O_v
博 O B_v
里 O I_v
的 O O_y
高 O O_x
手 O O_x
们 O B_v
给 O I_v
识 O O_x
支 O B_d
支 O I_d
招 O B_v
呗 O I_v
！ O O_x

哈 B-Trigger B_v
哈 I-Trigger I_v
! O O_r
最 O O_ul
后 O O_x
一 O B_l
日 O I_l
疯 O I_l
狂 O I_l
嗲 O B_vn
哇 O I_vn
金 O B_m
逸 O I_m
- O I_m
出 O I_m
水 O O_uj
芙 O B_v
蓉 O I_v
明 O O_y
天 O O_x
就 O O_n
猫 O B_nrt
屋 O I_nrt
嗲 O O_uj
真 B-Degree B_n
不 B-Trigger I_n
爽 I-Trigger O_k
给 O B_v
Y O I_v
N O O_v
喷 O B_n
两 O I_n
日 O O_y
嬲 O O_x
鬼 O O_x
死 O B_o
她 O I_o
哇 O O_x
日 O B_f
后 O I_f
有 O B_m
也 O I_m
都 O B_a
不 O I_a
找 O B_l
她 O I_l
帮 O O_ng
忙 O O_vg
威 O O_x
死 O B_i
嗲 O I_i

今 O I_i
天 O B_t
去 O I_t
总 O O_d
社 O O_n
开 O O_n
会 O B_l
后 O I_l
心 B-sent_Entity B_a
情 I-sent_Entity I_a
很 B-Degree O_p
郁 B-Trigger B_eng
闷 I-Trigger I_eng
。 O O_v
新 B-Cause B_m
来 I-Cause I_m
的 I-Cause O_g
国 I-Cause O_n
际 I-Cause O_v
部 I-Cause O_r
经 I-Cause O_y
理 I-Cause B_t
简 I-Cause I_t
直 I-Cause O_v
是 I-Cause O_d
个 I-Cause O_d
钱 I-Cause O_d
串 I-Cause O_v
子 I-Cause O_r
~ I-Cause B_v
~ I-Cause I_v
你 I-Cause O_nr
不 I-Cause O_v
仅 I-Cause O_l
拿 I-Cause O_x
我 I-Cause B_t
们 I-Cause I_t
门 I-Cause O_v
市 I-Cause B_n
当 I-Cause I_n
同 I-Cause B_v
行 I-Cause I_v
， I-Cause O_f
还 I-Cause B_n
拿 I-Cause I_n
我 I-Cause O_zg
们 I-Cause B_a
当 I-Cause I_a
外 I-Cause O_x
行 I-Cause B_v
呢 I-Cause I_v
！ I-Cause O_uj
！ I-Cause B_nt
！ I-Cause I_nt

啊 O B_n
， O I_n
， O B_d
， O I_d
为 O O_v
我 O O_q
记 O B_n
性 O I_n
差 O I_n
找 O O_x
了 O O_x
个 O O_r
很 O B_c
好 O I_c
的 O O_v
解 O B_r
释 O I_r
。 O B_n
我 B-Holder I_n
喜 B-Trigger O_t
欢 I-Trigger B_j
我 B-sent_Entity I_j
一 I-sent_Entity O_x
天 I-sent_Entity O_d
到 I-sent_Entity O_v
晚 I-sent_Entity B_r
傻 I-sent_Entity I_r
乐 I-sent_Entity O_t
， O B_n
原 O I_n
来 O O_y
是 O O_x
记 O O_x
性 O O_x
不 O O_x
好 O O_zg
。 O O_x
你 O O_x
快 O O_x
乐 O O_p
吗 O O_r
？ O B_n
忘 O I_n
了 O I_n
该 O O_v
忘 O O_ul
的 O O_q
吧 O B_a
。 O I_a
。 O O_uj
。 O B_v

我 O O_x
情 O O_r
绪 O B_v
失 O I_v
控 O O_r
了 O B_l
！ O I_l
！ O I_l
！ O I_l
这 O B_n
是 O I_n
什 O O_x
么 O B_d
国 O I_d
家 O O_v
！ O B_n
还 O I_n
是 O B_d
人 O I_d
吗 O O_x
？ O O_r
有 O B_a
没 O I_a
有 O O_y
一 O O_x
点 O O_v
人 O O_ul
性 O O_r
！ O O_v
竟 B-Cause O_uj
然 I-Cause O_y
在 I-Cause O_x
出 I-Cause O_x
事 I-Cause O_x
的 I-Cause O_x
大 I-Cause O_r
巴 I-Cause B_n
前 I-Cause I_n
合 I-Cause B_vn
影 I-Cause I_vn
留 I-Cause O_ul
恋 I-Cause O_x
？ O O_x
！ O O_x
极 B-Degree O_r
度 I-Degree O_v
鄙 B-Trigger B_r
视 I-Trigger I_r

晚 O I_n
了 O O_x
， O B_c
视 O I_c
频 O O_n
被 O O_y
删 O O_x
了 O B_v
！ O I_v
好 O I_v
一 O B_m
个 O I_m
太 O B_n
平 O I_n
盛 O O_x
世 O B_d
! O I_d
震 B-Trigger O_p
惊 I-Trigger B_v
！ O I_v
恐 B-Trigger O_uj
怖 I-Trigger B_n
！ O I_n
愤 B-Trigger O_f
怒 I-Trigger B_n
！ O I_n
！ O B_v
！ O I_v
实 B-Cause O_x
拍 I-Cause O_x
2 I-Cause B_d
0 I-Cause I_d
0 I-Cause B_v
人 I-Cause I_v
棍 I-Cause O_x
棒 I-Cause O_tg
围 I-Cause O_ul
殴 I-Cause O_x
拆 I-Cause B_n
迁 I-Cause I_n
户 I-Cause B_v
伤 I-Cause I_v
者 I-Cause O_ul
被 I-Cause O_x
枪 I-Cause O_a
顶 I-Cause B_m
住 I-Cause I_m
头 I-Cause B_ns

哗 O I_ns
， O I_ns
真 O O_x
的 O B_v
是 O I_v
德 O O_x
国 O B_a
嘞 O I_a
。 O O_x
。 O B_v
。 O I_v
啊 B-Trigger O_x
啊 I-Trigger O_x
啊 I-Trigger O_x
~ O B_v
~ O I_v
我 O B_m
不 O I_m
要 O I_m
葡 O O_n
萄 O B_n
牙 O I_n
~ O B_v
~ O I_v
我 O B_n
要 O I_n
巴 O I_n
西 O B_n
和 O I_n
德 O O_p
国 O O_n
啊 O B_v
~ O I_v
~ O O_n
【 O O_x
星 O O_vg
座 O O_x
美 O B_d
图 O I_d
】 O O_v
太 O B_ns
形 O I_ns
象 O O_y
了 O O_x
吧 O O_x
！ O O_x
？ O B_nr

新 O I_nr
西 O O_x
兰 O O_x
的 O O_r
球 O B_df
风 O I_df
太 O B_ns
野 O I_ns
蛮 O I_ns
了 O O_x
。 O O_x
一 O O_r
个 O O_v
蓝 O B_ns
天 O I_ns
绿 O O_c
草 O B_ns
只 O I_ns
养 O O_zg
羊 O O_x
的 O O_x
国 O O_x
家 O B_n
， O I_n
怎 O O_ns
么 O O_n
出 O O_x
个 O O_d
足 O B_n
球 O I_n
队 O O_ul
， O O_y
踢 O O_x
球 O O_x
这 O O_x
么 O B_ns
野 O I_ns
蛮 O I_ns
呢 O O_uj
！ O B_n
！ O I_n
！ O O_d
太 B-Degree B_a
生 B-Trigger I_a
气 I-Trigger O_ul
了 O O_x
， O B_m
这 B-Cause I_m
么 I-Cause B_nr
欺 I-Cause I_nr
负 I-Cause B_n
我 I-Cause I_n
们 I-Cause O_d
意 I-Cause B_nr
大 I-Cause I_nr
利 I-Cause O_uj
。 O B_n

网 B-Cause O_x
线 I-Cause B_r
， I-Cause I_r
到 I-Cause O_v
底 I-Cause O_q
有 I-Cause B_n
完 I-Cause I_n
没 I-Cause I_n
完 I-Cause O_x
， I-Cause B_n
一 I-Cause I_n
晚 I-Cause B_r
上 I-Cause I_r
掉 I-Cause B_a
线 I-Cause I_a
一 I-Cause O_y
万 I-Cause O_x
多 I-Cause O_x
次 I-Cause O_x
， O O_d
我 B-Holder B_n
真 B-Degree I_n
的 I-Degree O_ul
无 B-Trigger O_x
法 I-Trigger B_r
忍 I-Trigger I_r
受 I-Trigger B_v
了 O I_v
， O B_r
你 O I_r
再 O B_ns
发 O I_ns
宝 O I_ns
气 O O_x
我 O O_x
就 O B_n
要 O I_n
发 O O_x
宝 O B_d
气 O I_d
了 O B_nr
， O I_nr
最 O I_nr
后 O I_nr
一 O O_x
次 O O_m
警 O B_t
告 O I_t
。 O B_v
！ O I_v

新 O I_m
的 O B_m
一 O I_m
天 O O_x
、 O O_r
新 O B_d
的 O I_d
一 O B_l
周 O I_l
、 O I_l
新 O I_l
的 O O_ul
一 O O_x
月 O O_r
， O O_d
愿 O O_v
各 O B_n
位 O I_n
开 B-Trigger O_r
心 I-Trigger B_d
顺 O I_d
利 O O_v
， O B_n
一 O I_n
天 O O_ul
比 O O_x
一 O B_f
天 O I_f
进 O B_m
步 O I_m
一 O B_n
点 O I_n

这 O O_x
几 O O_x
天 O O_a
的 O O_uj
我 O B_m
. O I_m
为 O O_x
什 O O_a
么 O O_uj
总 O B_m
是 O I_m
会 O O_x
突 O O_a
然 O O_uj
就 O B_m
难 O I_m
过 O O_x
？ O O_v
？ O B_r
？ O I_r
为 O B_v
什 O I_v
么 O B_ad
为 O I_ad
什 O O_x
么 O B_m
. O I_m
明 O O_p
明 O B_m
朋 O I_m
友 O B_d
都 O I_d
回 O B_m
家 O I_m
了 O O_x
. O O_r
明 O B_m
明 O I_m
很 O O_uj
开 O O_r
心 O O_m
的 O B_r
. O I_r
我 O I_r
快 O B_c
要 O I_c
哭 O O_v
了 O B_ad
. O I_ad
郁 B-Trigger O_d
闷 I-Trigger B_v
死 B-Degree I_v
了 I-Degree O_x
. O O_x

在 O B_r
公 O I_r
司 O I_r
， O B_r
于 O I_r
是 O I_r
… O O_x
… O B_t
马 O I_t
克 O B_n
又 O I_n
被 O O_d
秒 O B_n
了 O I_n
。 O O_ul
。 O O_m
最 O B_t
近 O I_t
就 O O_zg
在 O B_v
一 O I_v
会 O O_uj
儿 O O_m
哭 O O_r
一 O B_d
会 O I_d
儿 O O_v
笑 O O_ul
， O O_m
一 O B_i
会 O I_i
儿 O I_i
揪 B-Trigger O_ul
心 I-Trigger O_m
一 O O_x
会 O O_p
儿 O B_n
开 B-Trigger I_n
心 I-Trigger O_x
的 O B_c
精 O I_c
分 O O_x
状 O O_x
态 O B_nr
下 O I_nr
过 O O_d
日 O O_p
子 O O_m
。 O O_ul
。 O O_x
。 O O_x

" O I_f
哈 O O_d
哈 O O_p
, O B_m
, O I_m
今 O I_m
天 O O_v
真 O B_m
的 O I_m
冒 O I_m
下 O O_v
雨 O O_x
~ O B_m
~ O I_m
龙 O I_m
凤 O B_a
店 O I_a
真 O B_m
是 O I_m
雷 O I_m
- O B_v
- O I_v
不 O O_uj
过 O B_n
真 O I_n
的 O B_n
很 B-Degree I_n
搞 B-Trigger O_f
笑 I-Trigger B_n
, O I_n
, O I_n
还 O O_x
有 O O_x
啊 O O_x
~ O O_x
~ O O_x
拾 O B_o
味 O I_o
馆 O O_x
好 O O_x
好 O B_t
吃 O I_t
, O B_d
, O I_d
下 O O_v
次 O B_v
还 O I_v
要 O O_x
去 O O_x
! O B_nr
! O I_nr
! O O_n
" O B_d

我 B-Holder O_n
要 O O_x
气 B-Trigger O_x
死 I-Trigger B_c
了 I-Trigger I_c
， O B_d
真 O I_d
的 O O_zg
给 O B_v
我 B-Holder I_v
搞 O O_x
失 B-Trigger O_x
意 I-Trigger B_v
呜 O I_v
呜 O O_zg
呜 O O_x
， O O_x
比 O O_v
我 O B_n
想 O I_n
的 O O_a
还 O B_v
要 O I_v
离 O O_x
谱 O O_x
。 O B_t
呜 O I_t
呜 O B_c
呜 O I_c
， O O_v
可 B-Trigger O_x
怜 I-Trigger O_x
了 O O_x
落 O O_x
儿 O O_x
了 O O_r
， O O_v
呜 O B_n
呜 O I_n
呜 O O_ul
。 O O_x
不 O B_d
知 O I_d
道 O O_p
结 O O_r
局 O O_v
会 O B_v
咋 O I_v
样 O B_l
。 O I_l

没 O O_x
学 O O_p
会 O O_r
… O O_v
… O O_uj
【 O B_c
手 O I_c
与 O B_n
眼 O I_n
角 O O_x
膜 O B_l
零 O I_l
接 O O_o
触 O O_x
摘 O B_v
下 O I_v
隐 O O_ul
形 O B_n
眼 O I_n
镜 O O_ul
】 O O_x
带 O B_l
上 O I_l
隐 O O_o
形 O O_x
眼 O O_d
睛 O B_v
本 O I_v
来 O B_n
就 O I_n
烦 B-Trigger O_v
人 I-Trigger B_r
， O I_r
不 O O_x
注 O O_x
意 O O_v
感 O B_n
染 O I_n
眼 O O_x
睛 O O_x
更 B-Degree O_x
是 I-Degree O_n
可 B-Trigger O_p
怕 I-Trigger B_n
， O I_n
还 O I_n
是 O O_m
注 O B_v
意 O I_v
点 O B_v
的 O I_v
好 O B_l
！ O I_l

做 O I_l
股 O O_x
票 O B_v
最 B-Degree I_v
最 I-Degree B_i
悲 B-Trigger I_i
哀 I-Trigger I_i
的 O I_i
是 O B_t
， O I_t
大 B-Cause O_d
盘 I-Cause B_a
火 I-Cause I_a
箭 I-Cause O_x
发 I-Cause O_d
射 I-Cause B_v
了 I-Cause I_v
， I-Cause B_v
你 I-Cause I_v
的 I-Cause B_n
股 I-Cause I_n
票 I-Cause B_d
停 I-Cause I_d
牌 I-Cause B_c
了 I-Cause I_c
。 I-Cause O_x
复 I-Cause B_c
牌 I-Cause I_c
之 I-Cause B_v
后 I-Cause I_v
有 I-Cause O_m
重 I-Cause O_uj
组 I-Cause O_a
失 I-Cause O_x
败 I-Cause O_x
了 I-Cause B_n
反 I-Cause I_n
弹 I-Cause I_n
结 I-Cause B_d
束 I-Cause I_d
了 I-Cause B_a
， I-Cause I_a
你 I-Cause O_uj
还 I-Cause O_v
在 I-Cause O_x
高 I-Cause B_n
位 I-Cause I_n
站 I-Cause B_n
岗 I-Cause I_n
。 O B_v

你 O O_ul
喜 O O_x
欢 O O_r
哪 O O_uj
一 O B_n
张 O I_n
啊 O B_v
？ O I_v
要 O O_ul
告 O O_x
诉 O B_v
我 O I_v
哦 O B_f
！ O I_f
用 O O_v
五 O B_vn
秒 O I_vn
钟 O B_v
从 O I_v
图 O O_ul
中 O B_v
九 O I_v
个 O B_v
图 O I_v
片 O O_ul
中 O O_x
选 O O_r
出 O O_d
你 B-Holder O_p
最 B-Degree B_n
喜 B-Trigger I_n
欢 I-Trigger B_v
的 O I_v
一 O O_x
个 O O_x
， O O_r
根 O B_v
据 O I_v
编 O O_r
号 O B_m
查 O I_m
看 O O_zg
属 O O_x
于 O O_v
你 O B_v
的 O I_v
性 O O_r
格 O O_e
。 O O_x
@ O O_p
何 O O_m
炅 O B_n
何 O I_n
老 O O_p
师 O O_n

白 O B_m
小 O I_m
白 O B_n
和 O I_n
小 O O_f
白 O B_v
。 O I_v
我 O O_r
家 O O_d
齐 O B_v
柏 O I_v
霖 O O_uj
， O B_m
今 O I_m
天 O O_x
他 O B_p
是 O I_p
最 O B_n
佳 O I_n
男 O B_v
配 O I_v
提 O B_v
名 O I_v
， O O_r
我 O O_uj
正 O B_n
好 O I_n
是 O O_x
最 O O_x
佳 O B_nr
男 O I_nr
配 O I_nr
的 O B_n
颁 O I_n
奖 O O_x
嘉 O B_nr
宾 O I_nr
， O I_nr
真 B-Degree O_c
希 B-Trigger B_n
望 I-Trigger I_n
得 B-sent_Entity O_x
奖 I-sent_Entity B_r
的 I-sent_Entity I_r
是 I-sent_Entity B_nr
他 I-sent_Entity I_nr
！ O I_nr

最 O B_t
近 O I_t
迷 B-Trigger O_r
大 B-sent_Entity O_v
雕 I-sent_Entity B_z
。 O I_z
。 O O_b
迷 B-Trigger O_v
得 O B_v
五 B-Degree I_v
体 I-Degree O_x
投 I-Degree O_r
地 I-Degree B_a
。 O I_a
胡 B-Degree O_v
说 I-Degree B_z
八 I-Degree I_z
道 I-Degree O_b
。 O O_v
体 B-Degree O_uj
无 I-Degree B_v
完 I-Degree I_v
肤 I-Degree B_ns
。 O I_ns
五 B-Degree O_x
迷 I-Degree O_d
三 I-Degree B_v
道 I-Degree I_v
。 O B_v
稀 B-Degree I_v
里 I-Degree O_uj
糊 I-Degree O_v
涂 I-Degree O_r
。 O O_x
喜 B-Trigger O_x
欢 I-Trigger B_f
睡 B-sent_Entity I_f
觉 I-sent_Entity B_a
。 O I_a
大 B-Cause O_n
雕 I-Cause O_x
好 I-Cause O_x
帅 I-Cause B_v
好 I-Cause I_v
有 I-Cause B_i
魅 I-Cause I_i
力 I-Cause I_i
好 I-Cause I_i
有 I-Cause O_x
型 I-Cause B_i
。 O I_i
。 O I_i

个 O O_x
女 O B_i
仔 O I_i
只 O I_i
手 O I_i
好 O O_x
白 O B_i
净 O I_i
又 O I_i
长 O I_i
好 O O_x
靓 O B_z
阿 O I_z
我 O I_z
喜 B-Trigger I_z
欢 I-Trigger O_x
这 O B_v
功 O I_v
能 O B_v
~ O I_v
！ O O_x
接 O B_n
触 O I_n
屏 O B_n
方 O I_n
式 O O_a
的 O O_v
对 O B_n
焦 O I_n
， O O_a
T O O_v
M O O_k
D O O_x
太 O O_x
型 O O_x
了 O O_m
！ O B_n
！ O I_n
！ O B_d
G O I_d
F O O_a
2 O B_nr
宣 O I_nr
传 O O_d
广 O O_a
告 O O_a
太 O O_g
强 O O_j
了 O O_r
这 O B_v
货 O I_v
！ O O_r

累 O I_n
累 O O_x
累 O O_x
。 O B_v
下 O I_v
午 O O_n
肚 O B_n
子 O I_n
痛 O O_uj
到 O B_vn
想 O I_vn
要 O O_x
死 O B_eng
掉 O I_eng
， O I_eng
还 O B_n
好 O I_n
有 O O_ul
止 O O_x
痛 O O_x
药 O O_x
让 O B_eng
我 O I_eng
重 O I_eng
生 O B_vn
。 O I_vn
神 O B_n
啊 O I_n
， O O_d
下 O O_a
辈 O O_ul
子 O O_r
让 O O_n
我 O O_x
当 O O_x
个 O B_v
潇 O I_v
洒 O O_a
的 O O_x
男 O B_t
儿 O I_t
吧 O B_n
， O I_n
女 B-Holder I_n
儿 I-Holder O_v
家 I-Holder B_v
太 B-Degree I_v
痛 B-Trigger O_v
苦 I-Trigger O_zg

得 O B_v
知 O I_v
C O O_v
P O B_n
I O I_n
指 O I_n
数 O O_v
报 O O_r
道 O B_n
， O I_n
最 O O_x
近 O O_n
通 O O_y
货 O O_x
的 O B_l
言 O I_l
语 O I_l
在 O O_v
耳 O O_r
边 O O_p
听 O O_m
得 O B_a
真 O I_a
刺 O O_uj
耳 O B_n
， O I_n
花 O O_y
钱 O O_x
时 O B_n
的 O I_n
心 B-Trigger O_m
痛 I-Trigger O_n
也 O B_an
是 O I_an
进 O O_x
一 O B_v
步 O I_v
的 O B_eng
深 O I_eng
刻 O I_eng
啊 O B_n
！ O I_n
天 O B_v
啊 O I_v
！ O O_x
Z O B_f
F O I_f
出 O B_n
来 O I_n
搞 O O_uj
搞 O B_nr
把 O I_nr
！ O O_p

人 O I_s
渣 O O_v
这 O O_ud
样 O O_d
的 O B_n
男 O I_n
人 O O_x
， O B_n
不 O I_n
止 O O_ng
让 O O_uj
他 O B_n
退 O I_n
出 O O_d
娱 O O_v
乐 O B_d
圈 O I_d
， O I_d
更 O O_uj
应 O B_d
该 O I_d
让 O O_zg
他 O O_x
退 O O_q
出 O O_y
人 O O_x
类 O B_eng
~ O I_eng
~ O B_v
~ O I_v
真 O B_v
给 O I_v
老 O O_p
爷 O O_x
们 O O_x
丢 B-Negation B_n
脸 I-Negation I_n
无 O B_r
赖 O I_r
文 O O_uj
艺 O B_n
痞 O I_n
子 O O_x
娱 O B_v
乐 O I_v
圈 O O_v
就 O O_r
这 O B_v
么 O I_v
回 O B_n
事 O I_n

二 O O_x
郎 O O_d
牛 O B_v
蛙 O I_v
一 O O_v
次 O O_r
和 O B_v
女 O I_v
生 O B_n
去 O I_n
吃 O O_x
很 B-Degree O_x
开 B-Trigger O_x
心 I-Trigger O_d
一 O O_p
次 O B_n
和 O I_n
男 O O_k
生 O B_v
去 O I_v
吃 O B_v
结 O I_v
果 O B_n
不 B-Negation I_n
太 B-Degree B_n
和 B-Trigger I_n
谐 I-Trigger B_n
生 O I_n
活 O I_n
中 O O_d
总 O B_l
是 O I_l
习 O I_l
惯 O I_l
迁 O O_x
就 O B_nrt
别 O I_nrt
人 O B_n
不 O I_n
早 O B_m
沉 O I_m
默 O O_c
中 O B_n
爆 O I_n
发 O O_v
就 O O_v
在 O O_d
沉 O B_v
默 O I_v
中 O B_m
消 O I_m
失 O O_c

嗯 O I_n
， O O_v
这 O O_v
颜 O B_n
色 O I_n
真 B-Degree O_d
的 I-Degree O_d
美 B-Trigger B_a
！ O I_a
太 B-Trigger B_vn
漂 B-Trigger I_vn
亮 I-Trigger O_f
了 O B_c
华 B-Trigger I_c
丽 I-Trigger B_n
的 O I_n

太 B-Degree I_v
喜 B-Trigger B_r
欢 I-Trigger I_r
韩 B-sent_Entity O_d
寒 I-sent_Entity O_a
了 O B_a
! O I_a
哈 B-Trigger O_f
哈 I-Trigger B_v
， O I_v
韩 O O_d
寒 O O_p
童 O B_a
鞋 O I_a
好 B-Degree O_f
诙 B-Trigger B_n
谐 I-Trigger I_n
。 O O_x
。 O O_e
。 O O_x
挑 O O_r
来 O B_n
挑 O I_n
去 O B_d
结 O I_d
果 O O_ns
还 O O_x
是 O B_nr
出 O I_nr
租 O I_nr
车 O O_ul
， O B_nr
拿 O I_nr
了 O O_uj
赛 O O_x
车 O O_d
总 O B_v
冠 O I_v
军 O B_nr
才 O I_nr
要 O O_ul
说 O O_x
其 O B_o
实 O I_o
我 O O_x
是 O B_nr
作 O I_nr
家 O B_nr
。 O I_nr
。 O O_a
。 O B_a

这 O O_x
比 O O_x
坟 O O_x
地 O B_v
还 O I_v
恐 B-Trigger B_v
怖 I-Trigger I_v
。 O B_n
。 O I_n
看 O B_c
到 O I_c
满 O B_n
地 O I_n
的 O I_n
“ O O_x
贞 O O_v
子 O O_ul
” O B_n
， O I_n
连 O B_n
人 O I_n
都 O I_n
不 O O_d
敢 O B_c
进 O I_c
了 O B_d
！ O I_d
这 O O_r
个 O O_v
好 O B_n
萌 O I_n
啊 O O_x
！ O O_x
宽 O O_x
阔 O O_x
的 O O_r
田 O O_p
野 O B_n
里 O I_n
忽 O O_d
然 O B_a
出 O I_a
现 O O_x
这 O O_x
样 O B_v
的 O I_v
东 O B_n
西 O I_n
真 O O_uj
的 O O_x
挺 B-Degree B_nz
慎 B-Trigger I_nz
人 I-Trigger O_x
的 O O_x
！ O B_n

好 B-Degree O_d
得 B-Trigger B_d
意 I-Trigger I_d
啊 O O_v
谢 O O_ul
家 O O_x
次 O B_r
子 O I_r
Q O O_a
u O O_v
i O O_y
n O O_x
t O B_a
u O I_a
s O O_uj
照 O B_nr
片 O I_nr
曝 O O_f
光 O B_d
， O I_d
超 B-Trigger B_v
Q I-Trigger I_v
无 B-Degree B_r
比 I-Degree I_r
。 O O_uj

看 O I_ns
来 O B_d
看 O I_d
去 O B_a
我 O I_a
一 O O_n
直 O O_uj
觉 O O_x
得 O O_x
少 O O_a
看 O B_v
了 O I_v
一 O O_zg
集 O B_nrfg
， O I_nrfg
哪 O B_n
集 O I_n
里 O B_eng
有 O I_eng
死 O I_eng
啦 O I_eng
跳 O I_eng
舞 O I_eng
这 O I_eng
段 O B_n
呢 O I_n
？ O B_nz
还 O I_nz
有 O O_x
拿 O O_v
块 O O_eng
大 O B_v
白 O I_v
布 O O_x
跳 O O_x
舞 O B_l
那 O I_l
段 O I_l
， O I_l
在 O O_r
哪 O B_d
集 O I_d
里 O B_v
呀 O I_v
这 O O_a
个 O O_v
比 B-Degree O_ul
较 I-Degree B_m
欢 B-Trigger I_m
快 I-Trigger O_x

真 B-Degree I_l
的 I-Degree O_f
很 I-Degree O_v
想 B-Trigger O_v
给 B-sent_Entity O_y
你 I-sent_Entity B_v
擦 I-sent_Entity I_v
耶 O O_r
～ O O_q
～ O O_y
俺 O O_x
知 O B_v
道 O I_v
俺 O O_v
有 O O_q
眼 O O_a
屎 O B_nr
， O I_nr
就 O B_v
是 O I_v
让 O B_r
乃 O I_r
们 O O_x
有 O O_p
忍 O B_l
不 O I_l
住 O O_f
想 O O_y
擦 O B_r
掉 O I_r
的 O B_d
冲 O I_d
动 O B_a
… O I_a
… O O_x
（ O B_d
p O I_d
h O O_d
o O O_v
t O O_p
o O O_r
b O O_v
y O O_nr
谭 O O_x
山 O O_x
山 O O_r
） O B_v

嗨 O O_r
皮 O O_v
波 O B_n
滴 O I_n
， O O_x
我 B-Holder B_d
很 B-Degree I_d
喜 B-Trigger O_v
欢 I-Trigger O_v
这 B-sent_Entity O_k
个 I-sent_Entity O_v
标 I-sent_Entity B_v
呀 O I_v
， O I_v
真 B-Degree O_v
呀 I-Degree B_v
么 I-Degree I_v
真 I-Degree O_uj
喜 B-Trigger B_vn
欢 I-Trigger I_vn
呀 O O_x
喔 O O_x
！ O O_x
！ O B_eng
生 O I_eng
日 O I_eng
快 O I_eng
乐 O I_eng
！ O I_eng
！ O I_eng
公 O B_nr
司 O I_nr
4 O I_nr
岁 O O_x
啦 O O_x
！ O O_e
今 O B_nr
天 O I_nr
社 O O_v
慶 O O_x
， O O_r
祝 O O_d
a O B_v
v O I_v
e O B_r
x O I_r
生 O O_v
日 O O_y
快 O O_x
樂 O O_d
！ O O_y

只 O O_d
会 O B_v
拿 O I_v
狗 O O_y
狗 O O_e
泄 O O_x
愤 O O_x
算 O B_l
什 O I_l
么 O I_l
男 O I_l
人 O O_x
！ O O_x
为 O B_n
什 O I_n
么 O O_m
要 O O_m
这 O O_y
样 O O_x
， O B_t
人 B-Holder I_t
类 I-Holder B_n
不 B-Negation I_n
开 B-Trigger O_x
心 I-Trigger O_nr
就 O B_eng
可 O I_eng
以 O I_eng
随 O I_eng
意 O B_t
伤 O I_t
害 O O_a
动 O O_a
物 O O_x
吗 O O_x
？ O O_d
太 O O_v
灭 O O_v
绝 O B_n
人 O I_n
性 O B_v
了 O I_v
。 O O_v
@ O B_r
D O I_r
J O B_n
王 O I_n
晓 O O_x
磊 O B_r
） O I_r

右 O O_v
脚 O B_r
再 O I_r
一 O O_x
次 O B_n
受 O I_n
伤 O O_d
云 O B_v
南 O I_v
白 O O_d
药 O B_c
创 O I_c
可 O B_d
贴 O I_d
你 O B_a
能 O I_a
不 O B_n
能 O I_n
不 O O_y
要 O O_x
那 O O_d
么 O B_i
硬 O I_i
我 B-Holder I_i
再 B-Degree I_i
一 I-Degree O_ul
次 I-Degree O_x
惨 B-Trigger O_x
叫 I-Trigger B_eng
这 O I_eng
个 O B_nr
姿 O I_nr
势 O I_nr
抓 O O_x
拍 O O_x
真 B-Degree B_n
的 I-Degree I_n
很 I-Degree O_d
痛 B-Trigger B_m
请 O I_m
忽 O B_v
略 O I_v
掉 O B_nt
了 O I_nt
色 O I_nt
的 O I_nt
指 O B_n
甲 O I_n
油 O I_n
！ O O_r

您 O B_l
怎 O I_l
么 O I_l
不 O I_l
说 O B_r
旁 O I_r
边 O O_a
的 O O_r
那 O O_d
位 O B_m
， O I_m
是 O B_v
施 O I_v
罗 O B_r
德 O I_r
吗 O B_n
， O I_n
您 O B_v
看 O I_v
把 O B_d
他 B-Holder I_d
烦 B-Trigger O_d
的 O O_a
。 O O_v
布 O B_d
什 O I_d
挺 O O_v
可 O O_ul
爱 O O_ng
的 O O_uj
突 O B_n
袭 O I_n
太 O I_n
囧 O O_x
了 O O_x
。 O O_zg
“ O B_r
哦 O I_r
， O O_d
我 B-Holder O_v
讨 B-Trigger B_f
厌 I-Trigger I_f
你 B-sent_Entity O_uj
， O B_r
乔 O I_r
治 O O_x
· O O_v
布 O B_nr
什 O I_nr
。 O I_nr
” O O_y

这 B-Holder O_r
男 I-Holder O_v
生 I-Holder O_p
好 B-Degree O_r
悲 B-Trigger O_v
剧 I-Trigger O_uj
… O O_x
… O B_nrt
娘 B-Trigger I_nrt
嘞 I-Trigger O_d
! O B_v
! O I_v
! O O_uj
! O B_vn
! O I_vn
! O O_d
e O O_y
v O O_ul
e O O_x
这 O O_x
图 O O_zg
吓 O O_x
死 O O_r
我 O B_v
了 O I_v
真 O O_r
的 O O_x
好 O B_nr
剧 O I_nr
情 O O_x
。 O B_nrt
。 O I_nrt
。 O O_x
T O O_x
A O O_x
T O O_r
A O B_n
T O I_n
A O O_a
T O B_n
A O I_n
T O O_x
A O O_x
T O O_n
史 O O_y
上 O O_x
最 B-Degree O_x
恐 B-Trigger O_x
怖 I-Trigger O_x
的 O O_x
恐 O O_x
怖 O B_eng
片 O I_eng
剧 O I_eng
照 O O_r

明 O B_v
天 O I_v
就 O O_r
周 O O_ul
三 O B_d
啦 O I_d
， O O_a
熬 O B_n
过 O I_n
一 O O_x
半 O O_x
了 O O_x
O O B_eng
喜 B-Trigger I_eng
欢 I-Trigger I_eng
死 B-Degree I_eng
了 I-Degree I_eng
最 B-sent_Entity I_eng
后 I-sent_Entity I_eng
一 I-sent_Entity I_eng
张 I-sent_Entity I_eng
。 O I_eng
周 O I_eng
一 O O_ng
至 O O_f
周 O O_d
末 O B_a
心 O I_a
情 O O_uj
一 O B_n
览 O I_n
表 O I_n

" O I_n
读 O O_x
心 O B_t
神 O I_t
探 O O_d
太 O B_t
强 O I_t
大 O O_y
了 O O_x
, O B_v
, O I_v
我 B-Holder B_m
特 B-Degree I_m
喜 B-Trigger O_ul
欢 I-Trigger O_eng
那 B-sent_Entity B_v
人 I-sent_Entity I_v
研 I-sent_Entity O_v
究 I-sent_Entity O_ul
人 I-sent_Entity B_f
的 I-sent_Entity I_f
动 I-sent_Entity B_m
作 I-sent_Entity I_m
表 I-sent_Entity O_x
情 I-sent_Entity B_t
, O I_t
, O O_p
> O B_t
< O I_t
我 B-Holder B_n
倍 B-Degree I_n
难 B-Trigger B_n
受 I-Trigger I_n
阿 O I_n
我 O O_x
, O O_x
浑 O O_v
身 O B_n
没 O I_n
劲 O O_v
, O B_nz
我 O I_nz
冷 O I_nz
. O O_ul
. O O_x
. O O_x
. O O_r
" O O_d

我 B-Trigger I_v
最 B-Degree O_r
爱 B-Trigger O_n
的 O B_vn
人 B-sent_Entity I_vn
， O O_n
我 B-Holder O_uj
希 B-Trigger B_n
望 I-Trigger I_n
现 B-sent_Entity B_n
在 I-sent_Entity I_n
的 I-sent_Entity O_x
我 I-sent_Entity O_x
再 I-sent_Entity O_x
你 I-sent_Entity O_x
眼 I-sent_Entity O_r
中 I-sent_Entity O_m
不 I-sent_Entity B_v
会 I-sent_Entity I_v
如 I-sent_Entity O_j
此 I-sent_Entity O_r
可 I-sent_Entity O_x
恨 I-sent_Entity B_n
。 O I_n
。 O B_v
很 B-Degree I_v
怀 B-Trigger O_x
念 I-Trigger O_r
你 B-sent_Entity O_a
为 I-sent_Entity B_m
我 I-sent_Entity I_m
做 I-sent_Entity I_m
的 I-sent_Entity I_m
咖 I-sent_Entity O_x
喱 I-sent_Entity O_x
饭 I-sent_Entity O_r
。 O B_a
。 O I_a
。 O O_uj
。 O O_n
。 O O_x
我 O O_r
会 O B_v
在 O I_v
我 O B_t
们 O I_t
家 O O_uj
里 O O_r
等 O O_d
你 O O_r
回 O B_s
来 O I_s
。 O B_v
。 O I_v

亲 O I_c
爱 O B_v
的 O I_v
， O O_x
到 O O_x
底 O O_zg
咋 O B_v
了 O I_v
。 O O_r
。 O O_p
。 O O_r
实 O O_v
在 O O_uj
不 O B_n
行 O I_n
， O I_n
回 O O_x
北 O O_x
京 O O_x
哈 O O_x
。 O O_x
要 O B_n
不 O I_n
来 O O_p
上 O B_r
海 O I_r
嘛 O B_s
！ O I_s
南 O O_u
京 O O_r
- O B_v
燃 O I_v
气 O O_x
爆 O O_x
炸 O O_x
！ O B_a
太 B-Degree I_a
可 B-Trigger O_uj
怕 I-Trigger O_x
了 O B_d
！ O I_d
！ O O_r
不 O O_ul
断 O O_x
地 O O_x
有 O O_x
地 O B_v
方 O I_v
着 O B_v
火 O I_v
！ O O_x
爆 O O_v
炸 O B_ns
！ O I_ns

以 O O_x
后 O O_v
， O B_v
吃 O I_v
方 O B_ns
便 O I_ns
面 O O_y
要 O O_x
慎 B-Trigger B_ns
重 I-Trigger I_ns
， O O_x
这 O B_n
个 O I_n
破 O B_v
玩 O I_v
意 O O_x
吃 O O_d
得 O B_c
我 O I_c
反 O O_ul
胃 O O_x
， O O_x
很 O B_d
想 O I_d
吐 O O_uv
， O O_v
半 O B_n
夜 O I_n
了 O B_v
， O I_v
却 O O_x
无 O B_v
法 O I_v
入 O O_x
睡 O O_x
！ O B_f
难 B-Trigger I_f
受 I-Trigger O_x
啊 O O_v
， O B_n
玛 O I_n
雅 O I_n
！ O O_v
夜 O B_a
之 O I_a
如 O O_x
何 O B_r
？ O I_r
夜 O O_v
未 O B_n
央 O I_n
。 O O_v
。 O O_ud
。 O O_r
。 O B_v
。 O I_v
。 O O_x

不 O O_v
要 O O_v
听 O O_x
不 O B_m
该 O I_m
听 O O_ul
的 O O_x
， O O_d
不 O B_n
要 O I_n
看 O B_v
不 O I_v
该 O O_x
看 O B_v
的 O I_v
。 O O_zg
否 O O_x
则 O B_nr
. O I_nr
. O O_x
. O O_tg
. O O_u
上 O B_r
班 O I_r
看 O O_x
不 O B_n
该 O I_n
看 O I_n
的 O O_x
下 O O_x
场 O O_x
- O O_x
- O O_x
瞎 B-sent_Entity O_x
兵 I-sent_Entity O_x
泄 I-sent_Entity B_df
将 I-sent_Entity I_df
原 I-sent_Entity O_v
创 I-sent_Entity B_v
动 I-sent_Entity I_v
画 I-sent_Entity O_v
欣 I-sent_Entity O_uj
赏 I-sent_Entity O_x
很 B-Degree B_df
搞 B-Trigger I_df
笑 I-Trigger O_v
哦 O B_v
~ O I_v

" O O_uj
这 O O_x
个 O B_c
社 O I_c
会 O B_m
还 O I_m
有 O I_m
什 O I_m
么 O B_v
是 O I_v
安 O O_v
全 O B_v
的 O I_v
? O O_v
" O O_uj
" O B_n
酒 O I_n
店 O O_x
门 O O_x
" O O_v
" O O_n
大 O O_vg
曝 O O_d
光 O B_n
. O I_n
. O B_n
震 O I_n
惊 O B_v
. O I_v
. O O_zg
现 O B_v
在 O I_v
的 O O_zg
宾 O O_x
馆 O O_x
脏 O O_x
成 O B_r
这 O I_r
样 O B_n
还 O I_n
能 O B_v
住 O I_v
吗 O B_r
? O I_r
? O O_v
? O B_an
? O I_an
太 B-Degree O_uj
夸 B-Trigger O_x
张 I-Trigger O_x
了 O O_x
~ O B_n
" O I_n

从 O O_x
另 O O_x
一 O O_a
个 O B_nz
侧 O I_nz
面 O B_m
证 O I_m
明 O B_v
政 O I_v
府 O B_m
的 O I_m
公 O B_t
信 O I_t
力 O O_uj
太 O B_n
低 O I_n
了 O O_a
社 O O_v
会 O B_r
矛 O I_r
盾 O O_d
真 O O_v
的 O O_v
到 O O_y
了 O O_x
一 O O_x
个 O O_x
新 O O_x
阶 O O_d
段 O B_v
了 O I_v
永 O O_ul
州 O O_x
零 O O_x
陵 O O_x
区 O O_p
法 O O_r
院 O B_m
门 O I_m
前 O B_f
花 O I_f
圈 O B_n
上 O I_n
书 O B_n
“ O I_n
朱 O O_uj
军 O B_n
英 O I_n
雄 O I_n
人 B-Holder O_d
民 I-Holder O_a
敬 B-Trigger O_ul
重 I-Trigger B_n
你 B-sent_Entity I_n
” O B_an

妻 O B_d
妾 O I_d
是 O O_v
浣 O O_ul
熊 O B_m
？ O I_m
刚 O O_a
收 O B_n
到 O I_n
一 O O_ul
封 O B_ns
邮 O I_ns
件 O O_m
， O B_n
题 O I_n
目 O B_n
叫 O I_n
“ O B_s
n O I_s
o O B_n
n O I_n
o O B_v
左 O I_v
拥 O O_x
右 O B_nr
抱 O I_nr
妻 O B_ns
妾 O I_ns
成 O B_n
群 O I_n
” O B_v
于 O I_v
是 O O_r
很 B-Degree O_x
欢 B-Trigger O_x
喜 I-Trigger B_n
的 O I_n
点 O O_v
进 O B_n
去 O I_n
看 O O_x
… O O_d
… O B_v
万 O I_v
恶 O B_m
的 O I_m
标 O B_n
题 O I_n
党 O O_x

为 O I_n
什 O O_v
么 O O_x
伤 B-Trigger B_eng
心 I-Trigger I_eng
事 O I_eng
， O I_eng
大 O B_nr
事 O I_nr
小 O I_nr
事 O I_nr
所 O B_n
有 O I_n
事 O B_n
都 O I_n
一 O O_x
起 O B_c
来 O I_c
， O O_zg
我 O B_v
心 O I_v
在 O O_uj
滴 O O_m
血 O B_v
！ O I_v
据 O O_v
央 O O_x
视 O O_x
最 O B_n
新 O I_n
消 O O_uj
息 O B_n
， O I_n
伊 O O_n
春 O O_x
飞 O B_r
机 O I_r
失 O I_r
事 O B_n
现 O I_n
场 O I_n
已 O O_x
发 O B_n
现 O I_n
4 O B_n
2 O I_n
具 O B_b
遇 O I_b
难 O O_n
者 O O_d
遗 O O_m
体 O B_v
。 O I_v

我 O B_n
发 O I_n
现 O O_p
真 O B_n
的 O I_n
很 O O_x
多 O O_p
男 B-Holder B_j
人 I-Holder I_j
爱 B-Trigger B_n
用 B-sent_Entity I_n
契 I-sent_Entity I_n
尔 I-sent_Entity I_n
士 I-sent_Entity O_x
。 O B_nr
。 O I_nr
。 O B_n
送 O I_n
给 O B_v
所 O I_v
有 O B_n
今 O I_n
天 O O_d
没 O B_v
到 O I_v
现 O B_m
场 O I_m
的 O O_v
粉 O B_n
丝 O I_n
朋 O I_n
友 O B_n
们 O I_n
～ O O_x
～ O O_x
谢 O O_r
谢 O B_v
摄 O I_v
影 O B_d
师 O I_d
小 O B_m
朋 O I_m
友 O B_n

o O O_v
h O O_p
. O B_ns
. O I_ns
. O I_ns
. O O_x
就 O O_x
是 O O_x
因 B-Cause B_v
为 I-Cause I_v
这 I-Cause B_b
些 I-Cause I_b
感 I-Cause B_t
动 I-Cause I_t
的 I-Cause O_v
所 O O_v
以 O B_n
一 O I_n
直 O O_uj
都 O B_n
很 B-Degree I_n
喜 B-Trigger B_n
欢 I-Trigger I_n
《 B-sent_Entity O_k
飞 I-sent_Entity O_x
屋 I-sent_Entity O_x
环 I-sent_Entity B_nr
游 I-sent_Entity I_nr
记 I-sent_Entity B_n
》 I-sent_Entity I_n
別 O I_n
說 O B_n
了 O I_n
~ O I_n
每 O O_x
次 O B_eng
看 O I_eng
都 O B_m
哭 B-Trigger I_m
死 B-Degree I_m
。 O I_m
这 O B_d
才 O I_d
是 O B_c
我 O I_c
想 O B_r
要 O I_r
的 O B_v
爱 O I_v
情 O O_uj

好 O I_c
伟 O B_d
大 O I_d
… O O_d
距 O O_d
好 O B_v
伟 O I_v
大 O O_x
吖 O B_n
越 B-Degree I_n
睇 I-Degree O_n
越 I-Degree B_n
伤 B-Trigger I_n
心 I-Trigger O_x
. O O_d
. O O_v
. O O_ul
令 B-Trigger O_x
人 I-Trigger B_r
心 I-Trigger I_r
碎 I-Trigger O_v
. O O_d
. O O_v
. O O_v
走 O O_x
到 O O_r
生 O O_d
命 O O_v
尽 O O_r
头 O B_v
都 O I_v
依 O O_uj
然 O B_n
做 O I_n
好 O O_x
呢 O O_a
份 O B_a
工 O I_a
. O O_x
. O O_p
. O O_a
. O B_a
. O I_a
. O O_x
. O O_d
安 O O_vg
息 O O_d
吧 O B_n
. O I_n
. O B_m
. O I_m
. O I_m

春 O I_nrt
节 O B_v
， O I_v
但 O B_m
是 O I_m
现 O I_m
在 O B_v
杯 O I_v
具 O B_vn
了 O I_vn
要 O B_d
开 O I_d
始 O O_d
发 O B_d
压 O I_d
岁 O B_v
钱 O I_v
了 O O_y
你 B-Holder B_n
爱 B-Trigger I_n
过 I-Trigger B_m
传 B-sent_Entity I_m
统 I-sent_Entity I_m
节 I-sent_Entity I_m
日 I-sent_Entity I_m
吗 O I_m
？ O I_m
你 B-Holder B_v
最 B-Degree I_v
喜 B-Trigger O_y
欢 I-Trigger B_m
过 O I_m
哪 B-sent_Entity I_m
个 I-sent_Entity I_m
节 I-sent_Entity O_x
日 I-sent_Entity B_t
呢 O I_t
？ O O_x
跟 O B_c
大 O I_c
家 O B_t
分 O I_t
享 O O_q
一 O O_vg
下 O O_ul
咯 O O_v
~ O B_v
~ O I_v
~ O O_v

其 O I_n
实 O I_n
我 B-Holder O_ul
真 B-Degree O_r
的 I-Degree O_v
很 I-Degree O_ug
不 B-Negation B_n
想 B-Trigger I_n
把 B-sent_Entity I_n
这 I-sent_Entity I_n
张 I-sent_Entity O_y
照 I-sent_Entity O_x
片 I-sent_Entity O_r
放 I-sent_Entity O_d
上 I-sent_Entity B_v
来 I-sent_Entity I_v

遗 B-Trigger B_r
憾 I-Trigger I_r
， O B_t
非 B-Degree I_t
常 I-Degree O_y
可 B-Trigger O_x
惜 I-Trigger O_p
~ O B_n
~ O I_n
~ O B_v
从 O I_v
细 O B_m
到 O I_m
大 O O_o
都 O O_x
好 O O_x
中 O O_x
意 O O_x
好 O B_d
中 O I_d
意 O O_r
的 O B_d
一 O I_d
个 O O_zg
艺 O B_v
人 O I_v
， O O_p
曾 O O_r
经 O O_q
噶 O B_n
女 O I_n
神 O B_v
， O I_v
最 O I_v
中 O O_x
意 O B_a
甘 O I_a
完 O O_x
美 O B_d
的 O I_d
微 O B_v
笑 O I_v
， O O_x
无 O O_x
机 O O_x
会 O O_p
再 O B_v
睇 O I_v
到 O B_ns
咯 O I_ns
。 O O_a

美 O I_n
少 O O_a
女 O B_n
战 O I_n
士 O O_uj
里 O B_m
， O I_m
最 B-Degree B_n
不 B-Negation I_n
喜 B-Trigger O_x
欢 I-Trigger B_d
的 O I_d
就 O O_nrt
是 O B_n
土 B-sent_Entity I_n
萌 I-sent_Entity O_x
萤 I-sent_Entity O_d
。 O B_n
看 O I_n
来 O O_nr
真 O B_a
的 O I_a
是 O O_uj
没 O B_vn
有 O I_vn
无 O O_x
缘 O O_v
无 O B_n
故 O I_n
的 O O_d
恨 B-Trigger O_vg
， O O_v
土 O O_v
星 O O_x
和 O O_x
太 O B_nr
阳 O I_nr
一 O I_nr
合 O B_n
相 O I_n
， O O_f
偶 O O_x
的 O O_d
苦 O O_d
逼 O B_v
生 O I_v
活 O O_uj
就 O B_d
无 O I_d
止 O O_n
境 O O_v
了 O O_n

好 B-Trigger B_v
靓 I-Trigger I_v
啊 I-Trigger B_d
! O I_d
女 O O_v
人 O B_v
太 O I_v
有 O B_i
范 O I_i
了 O I_i
应 O I_i
该 O O_uj
唱 O O_v
太 O O_x
阳 O B_n
天 O I_n
空 O O_c
照 O B_ns
， O I_ns
花 O O_m
儿 O O_v
对 O O_v
我 O O_x
笑 O O_n
~ O O_uj
， O O_a
。 O O_v
。 O B_vn
我 B-Holder I_vn
们 I-Holder O_d
要 O B_l
一 O I_l
起 O I_l
高 O O_ul
歌 O O_x
快 B-Trigger O_a
乐 I-Trigger O_g
上 O O_y
学 O O_x
去 O B_n
， O I_n
兩 O O_d
位 O B_v
真 O I_v
可 O O_ul
愛 O B_v
！ O I_v

" O B_ns
在 O I_ns
看 O B_n
一 O I_n
部 O O_n
电 O O_x
视 O B_n
剧 O I_n
, O O_p
每 O O_r
一 O O_v
次 O O_x
那 O O_x
个 O O_x
坏 O O_x
坏 O B_r
的 O I_r
女 O O_v
二 O B_m
号 O I_m
出 O B_n
场 O I_n
时 O B_a
背 O I_a
景 O B_n
音 O I_n
乐 O O_v
就 O O_x
会 O B_m
变 O I_m
得 O O_d
十 B-Degree B_v
分 I-Degree I_v
紧 B-Trigger O_x
张 I-Trigger O_x
, O O_x
搞 O O_p
得 O O_v
我 O B_m
神 O I_m
经 O B_n
都 O I_n
快 O I_n
衰 O O_x
弱 O O_zg
了 O B_m
. O I_m
. O B_r
. O I_r
. O O_a
. O O_a
. O O_uj
. O O_n
. O B_m
" O I_m

如 O I_n
今 O O_n
河 O B_n
山 O I_n
总 O I_n
交 O I_n
恶 O O_d
， O O_v
不 O B_v
见 O I_v
人 O B_m
工 O I_m
不 O B_a
肯 O I_a
休 O O_x
。 O O_v
唉 B-Trigger O_ud
. O O_r
. O B_n
. O I_n
一 O O_d
声 O O_a
叹 O B_a
息 O I_a
将 O O_ul
本 O B_m
人 O I_m
0 O I_m
7 O I_m
年 O I_m
拍 O I_m
的 O I_m
大 O I_m
连 O O_x
金 O O_x
石 O B_t
滩 O I_t
的 O B_ns
相 O I_ns
片 O O_b
与 O B_n
现 O I_n
在 O O_x
被 O B_v
污 O I_v
染 O B_n
的 O I_n
海 O B_v
滩 O I_v
作 O O_zg
比 O O_x
较 O O_e
~ O B_m
~ O I_m

黏 O B_m
住 O I_m
了 O B_v
？ O I_v
撕 O O_d
扯 O B_r
很 B-Degree I_r
疼 B-Trigger B_m
诶 O I_m
。 O O_m
。 O O_v
说 O O_uj
到 O B_d
肾 O I_d
我 O B_nr
赶 O I_nr
快 O I_nr
去 O O_uj
喝 O B_n
水 O I_n
了 O O_p
！ O B_t
妈 B-Cause I_t
妈 I-Cause O_p
要 I-Cause B_vn
动 I-Cause I_vn
手 I-Cause O_uj
术 I-Cause B_ns
， O I_ns
希 B-Trigger O_v
望 I-Trigger B_d
能 B-sent_Entity I_d
顺 I-sent_Entity O_x
顺 I-sent_Entity O_x
利 I-sent_Entity O_x
利 I-sent_Entity B_v
的 I-sent_Entity I_v
。 O O_ul
我 B-Holder O_x
很 B-Degree B_v
担 B-Trigger I_v
心 I-Trigger O_d
， O O_v
却 O O_e
回 O O_x
不 O O_x
去 O O_v
。 O O_v

" O O_r
内 O B_d
地 O I_d
的 O O_v
最 O B_v
后 O I_v
一 O O_ul
场 O O_x
， O B_n
希 B-Trigger I_n
望 I-Trigger O_v
有 B-sent_Entity B_n
一 I-sent_Entity I_n
个 I-sent_Entity I_n
好 I-sent_Entity O_x
的 I-sent_Entity B_v
收 I-sent_Entity I_v
[truncated: 58,866 more chars]
