# Supplementary material for: DDSUD: dynamically detecting subsequence uncertainty and diversity for active learning in imbalanced Chinese sentiment analysis
Source: PeerJ Comput Sci. 2025 Aug 11;11:e3091. doi: 10.7717/peerj-cs.3091 (PMC12453870; doi:10.7717/peerj-cs.3091)
Supplement: Supplemental Information 1 [file peerj-cs-11-3091-s001.zip › datasets/jyb/train.txt]

3 O O_x
, O O_x
终 O B_d
于 O I_d
. O B_m
. O I_m
. O I_m
R B-sent_Entity B_eng
A I-sent_Entity I_eng
Y I-sent_Entity I_eng
和 I-sent_Entity O_c
迅 I-sent_Entity B_n
雷 I-sent_Entity I_n
都 I-sent_Entity O_d
开 I-sent_Entity B_v
始 I-sent_Entity I_v
龟 I-sent_Entity B_nz
速 I-sent_Entity I_nz
爬 I-sent_Entity B_v
行 I-sent_Entity I_v
. I-sent_Entity B_m
. I-sent_Entity I_m
. I-sent_Entity I_m
好 I-sent_Entity O_a
感 I-sent_Entity B_v
动 I-sent_Entity I_v
， I-sent_Entity O_x
只 I-sent_Entity B_c
要 I-sent_Entity I_c
你 I-sent_Entity B_r
们 I-sent_Entity I_r
不 I-sent_Entity O_d
装 I-sent_Entity B_v
死 I-sent_Entity I_v
， O O_x
姐 B-Holder B_n
姐 I-Holder I_n
我 O O_r
就 O O_d
很 B-Degree O_d
欣 B-Trigger B_v
慰 I-Trigger I_v
了 I-Trigger O_ul
. O B_m
. O I_m
. O I_m

1 O O_x
, O O_x
集 O B_b
中 O I_b
营 O I_
对 O B_l
外 O I_l
开 O I_l
放 O I_l
了 O O_ul
看 O B_v
着 O I_v
鱼 B-sent_Entity B_n
儿 I-sent_Entity I_n
们 I-sent_Entity O_k
自 O B_d
已 O I_d
玩 O O_v
的 O O_uj
很 B-Degree O_a
开 B-Trigger B_v
心 I-Trigger I_v
， O O_x
我 B-Holder O_r
也 O O_d
满 B-Trigger B_i
心 I-Trigger I_i
欢 I-Trigger I_i
喜 I-Trigger I_i
的 O O_uj
下 O B_v
班 O I_v
喽 O O_n
. O B_m
. O I_m
. O I_m

3 O O_x
, O O_x
, B-Holder O_x
我 I-Holder O_r
太 B-Degree O_d
喜 B-Trigger B_v
欢 I-Trigger I_v
这 B-sent_Entity B_r
个 I-sent_Entity I_r
观 I-sent_Entity B_n
点 I-sent_Entity I_n
了 O O_ul
网 O B_n
友 O I_n
说 O O_v
: O O_x
每 O O_zg
一 O B_m
个 O I_m
喜 B-Trigger B_v
欢 I-Trigger I_v
虐 B-sent_Entity B_v
待 I-sent_Entity I_v
乙 I-sent_Entity B_n
方 I-sent_Entity I_n
的 O O_uj
客 B-Holder B_n
户 I-Holder I_n
， O O_x
上 O B_l
辈 O I_l
子 O I_l
都 O O_d
是 O O_v
被 O O_p
甲 O B_n
方 O I_n
群 O O_n
P O O_eng
的 O O_uj
天 O B_n
使 O I_n
。 O O_x

2 O O_x
, O O_x
哈 B-Trigger B_o
哈 I-Trigger I_o
， O O_x
这 O B_r
个 O I_r
太 O O_d
形 O B_n
象 O I_n
了 O O_ul
， O O_x
最 B-Degree O_d
喜 B-Trigger B_v
欢 I-Trigger I_v
葫 B-sent_Entity B_n
芦 I-sent_Entity I_n
兄 I-sent_Entity I_n
弟 I-sent_Entity I_n
。 O O_x
当 O O_p
你 O O_r
童 O B_t
年 O I_t
的 O O_uj
偶 O B_n
像 O I_n
长 O B_ns
大 O I_ns
了 O O_ul
… O O_x
… O O_x

1 O O_x
, O O_x
我 B-Holder O_r
要 O O_v
看 O O_v
杜 O O_nr
拉 O B_nrt
拉 O I_nrt
， O O_x
但 O B_c
是 O I_c
不 B-Negation O_d
太 B-Degree O_d
喜 B-Trigger O_v
吴 B-sent_Entity B_nr
佩 I-sent_Entity I_nr
慈 I-sent_Entity I_nr
， O O_x
这 O O_r
不 O O_d
影 O B_vn
响 O I_vn
我 O O_r
看 O O_v
老 O O_a
徐 O O_nr
. O B_m
. O I_m
5 O I_m
. O I_m
1 O I_m
去 O O_v
看 O B_n
吧 O I_n
， O O_x
就 O O_d
这 O B_r
样 O I_r
愉 B-Trigger B_a
快 I-Trigger I_a
的 O O_uj
决 O B_v
定 O I_v
啦 O O_y

1 O O_x
, O O_x
回 O B_v
复 O I_v
哈 B-Trigger B_o
哈 I-Trigger I_o
， O O_x
有 B-sent_Entity B_r
时 I-sent_Entity I_r
差 I-sent_Entity O_a
真 B-Trigger B_n
棒 I-Trigger I_n
！ O O_x
一 O B_a
般 O I_a
半 O B_m
夜 O I_m
发 O B_v
出 O I_v
来 O O_v
都 O O_d
只 O B_v
能 O I_v
留 O B_v
给 O I_v
自 O B_r
己 O I_r
看 O O_v
。 O O_x
你 B-sent_Entity O_r
比 O O_p
他 B-compared_Entity O_r
帅 B-Trigger O_a
！ O O_x
林 O B_nr
宥 O I_nr
真 O B_d
的 O I_d
有 O O_v
和 O O_c
我 O O_r
像 O O_v
吗 O O_y
？ O O_x

3 O O_x
, O O_x
电 O B_n
脑 O I_n
孩 B-sent_Entity B_n
子 I-sent_Entity I_n
最 B-Cause B_f
近 I-Cause I_f
一 I-Cause B_d
直 I-Cause I_d
闹 I-Cause B_v
脾 I-Cause I_v
气 I-Cause I_v
妈 B-Holder B_n
妈 I-Holder I_n
好 B-Degree O_a
伤 B-Trigger B_n
心 I-Trigger I_n
啊 O O_zg
， O O_x
常 O B_d
常 O I_d
说 O O_v
黑 O B_nr
屏 O I_nr
就 O O_d
黑 O B_nr
屏 O I_nr
， O O_x
完 O B_ad
全 O I_ad
不 O O_d
理 O B_v
睬 O I_v
妈 O B_n
妈 O I_n
现 O B_t
在 O I_t
的 O O_uj
小 O B_n
孩 O I_n
都 O O_d
好 O O_a
难 O O_a
教 O O_n

3 O O_x
, O O_x
睡 O B_v
觉 O I_v
了 O O_ul
。 O O_x
晚 O B_n
安 O I_n
。 O O_x
嘎 O B_o
嘎 O I_o
。 O O_x
今 O B_t
天 O I_t
很 B-Degree O_d
是 I-Degree O_v
失 B-Trigger B_v
败 I-Trigger I_v
。 O O_x

0 O O_x
, O O_x
最 O B_f
近 O I_f
都 O O_d
没 O B_v
有 O I_v
什 O B_r
么 O I_r
心 O B_n
情 O I_n
看 O O_v
电 O B_n
影 O I_n
， O O_x
但 O B_c
是 O I_c
这 O B_r
部 O I_r
我 O O_r
要 O O_v
看 O O_v
【 O O_x
近 O B_i
在 O I_i
咫 O I_i
尺 O I_i
的 O O_uj
爱 O B_nr
恋 O I_nr
】 O O_x
， O O_x
因 O B_c
为 O I_c
是 O O_v
E O B_eng
d O I_eng
d O I_eng
i O I_eng
e O I_eng
演 O O_v
的 O O_uj
！ O O_x
哈 B-Trigger B_o
哈 I-Trigger I_o
、 O O_x
、 O O_x
、 O O_x

2 O O_x
, O O_x
小 B-Holder B_z
胖 I-Holder I_z
太 B-Degree O_d
伤 B-Trigger B_n
人 B-sent_Entity I_n
了 O O_ul
！ O O_x
. O B_m
. O I_m
. O I_m
从 O B_d
没 O I_d
见 O O_v
爵 O B_n
爷 O I_n
如 O B_c
此 O I_c
苍 O B_a
老 O I_a
从 O B_d
没 O I_d
看 O B_v
到 O I_v
弗 B-sent_Entity B_nr
格 I-sent_Entity I_nr
森 I-sent_Entity I_nr
如 B-Degree B_c
此 I-Degree I_c
悲 B-Trigger B_a
伤 I-Trigger I_a
。 O O_x
。 O O_x
。 O O_x

2 O O_x
, O O_x
出 O B_v
去 O I_v
散 O O_v
了 O O_ul
一 O B_m
天 O I_m
的 O O_uj
心 O O_n
， O O_x
回 O B_v
到 O I_v
家 O O_q
心 B-sent_Entity B_n
情 I-sent_Entity I_n
还 O B_c
是 O I_c
不 B-Negation B_v
太 B-Degree I_v
好 B-Trigger I_v
！ O O_x

3 O O_x
, O O_x
" O O_x
乌 B-Cause B_ns
迪 I-Cause I_ns
内 I-Cause I_ns
斯 I-Cause I_ns
V I-Cause B_eng
S I-Cause I_eng
卡 I-Cause B_nrt
利 I-Cause I_nrt
亚 I-Cause I_nrt
里 I-Cause I_nrt
的 I-Cause O_uj
比 I-Cause B_vn
赛 I-Cause I_vn
中 I-Cause O_f
, I-Cause O_x
看 I-Cause B_v
到 I-Cause I_v
前 I-Cause O_f
国 I-Cause B_nz
际 I-Cause I_nz
米 I-Cause I_nz
兰 I-Cause I_nz
的 I-Cause O_uj
左 I-Cause B_nr
后 I-Cause I_nr
卫 I-Cause I_nr
: I-Cause O_x
帕 I-Cause B_nr
斯 I-Cause I_nr
夸 I-Cause B_nrt
莱 I-Cause I_nrt
, O O_x
顿 O B_d
时 O I_d
心 B-sent_Entity B_n
情 I-sent_Entity I_n
复 B-Trigger B_a
杂 I-Trigger I_a
啊 O O_zg
" O O_x

2 O O_x
, O O_x
黑 B-sent_Entity B_ns
龙 I-sent_Entity I_ns
江 I-sent_Entity I_ns
伊 I-sent_Entity B_nr
春 I-sent_Entity I_nr
客 I-sent_Entity B_n
机 I-sent_Entity I_n
失 I-sent_Entity B_v
事 I-sent_Entity I_v
， O O_x
太 B-Degree O_d
可 B-Trigger B_c
怕 I-Trigger I_c
了 O O_ul
。 O O_x
最 B-Cause B_f
近 I-Cause I_f
不 I-Cause B_c
是 I-Cause I_c
天 I-Cause B_n
灾 I-Cause I_n
就 I-Cause B_d
是 I-Cause I_d
人 I-Cause B_n
祸 I-Cause I_n
的 I-Cause O_uj
。 O O_x

1 O O_x
, O O_x
我 B-Holder O_r
希 B-Trigger B_v
望 I-Trigger I_v
我 B-sent_Entity O_r
的 I-sent_Entity O_uj
老 I-sent_Entity B_n
板 I-sent_Entity I_n
看 I-sent_Entity B_v
到 I-sent_Entity I_v
， O O_x
并 O B_c
且 O I_c
借 O B_v
鉴 O I_v
哈 O O_nr
！ O O_x
某 O O_r
公 O B_n
司 O I_n
“ O O_x
世 O B_nz
界 O I_nz
杯 O I_nz
期 O B_f
间 O I_f
最 O B_d
新 O I_d
通 O B_v
知 O I_v
” O O_x
～ O O_x
～ O O_x
好 O O_a
人 O B_n
性 O I_n
化 O I_n
。 O O_x
。 O O_x
。 O O_x
。 O O_x

0 O O_x
, O O_x
很 B-Degree O_zg
高 B-Trigger B_b
兴 I-Trigger I_b
通 B-sent_Entity B_p
过 I-sent_Entity I_p
微 I-sent_Entity B_a
薄 I-sent_Entity I_a
认 I-sent_Entity B_v
识 I-sent_Entity I_v
T I-sent_Entity B_eng
e I-sent_Entity I_eng
r I-sent_Entity I_eng
r I-sent_Entity I_eng
i I-sent_Entity I_eng
y I-sent_Entity I_eng
a I-sent_Entity I_eng
k I-sent_Entity I_eng
i I-sent_Entity I_eng

0 O O_x
, O O_x
楠 O O_n
楠 O O_n
， O O_x
要 O O_v
克 O B_v
制 O I_v
… O O_x
… O O_x
P O B_eng
S O I_eng
， O O_x
还 O O_d
越 B-Degree B_d
来 I-Degree I_d
越 I-Degree I_d
喜 B-Trigger B_v
欢 I-Trigger I_v
吴 B-sent_Entity B_nr
秀 I-sent_Entity I_nr
波 I-sent_Entity I_nr
嗯 O O_e
， O O_x
帮 O O_v
你 O O_r
哈 O B_o
哈 O I_o
哈 O I_o
刘 O B_nr
恭 O I_nr
正 O I_nr

3 O O_x
, O O_x
希 B-Trigger B_v
望 I-Trigger I_v
这 B-sent_Entity B_r
个 I-sent_Entity I_r
传 I-sent_Entity B_n
说 I-sent_Entity I_n
不 I-sent_Entity B_c
是 I-sent_Entity I_c
传 I-sent_Entity B_n
说 I-sent_Entity I_n
。 O O_x
★ O O_x
传 B-Cause B_n
说 I-Cause I_n
中 I-Cause O_f
的 I-Cause O_uj
多 I-Cause O_m
啦 I-Cause O_y
A I-Cause O_eng
梦 I-Cause O_n
大 I-Cause B_n
结 I-Cause I_n
局 I-Cause I_n
， I-Cause O_x
2 I-Cause B_m
7 I-Cause I_m
分 I-Cause B_q
钟 I-Cause I_q
的 I-Cause O_uj
经 I-Cause B_n
典 I-Cause I_n
情 I-Cause B_n
节 I-Cause I_n
， I-Cause O_x
勾 I-Cause B_v
起 I-Cause I_v
了 I-Cause O_ul
太 I-Cause O_d
多 I-Cause O_m
童 I-Cause B_t
年 I-Cause I_t
的 I-Cause O_uj
回 I-Cause B_v
忆 I-Cause I_v
。 I-Cause O_x

0 O O_x
, O O_x
我 O O_r
又 O O_d
看 O B_v
见 O I_v
梅 O B_nr
丽 O I_nr
了 O O_ul
！ O O_x
黄 O B_n
金 O I_n
梅 O B_nr
丽 O I_nr
号 O I_nr
~ O O_x
~ O O_x
很 B-Degree O_zg
可 B-Trigger B_v
爱 I-Trigger I_v
诶 O O_e
很 O O_d
开 O B_v
心 O I_v
就 O O_d
拍 O O_v
了 O O_ul
照 O O_v
得 O O_ud
瑟 O O_z
一 O B_m
下 O I_m
~ O O_x
~ O O_x
K O B_eng
E O I_eng
K O I_eng
E O I_eng
~ O O_x
~ O O_x
~ O O_x

0 O O_x
, O O_x
哇 O O_y
~ O O_x
~ O O_x
太 B-Degree O_d
萌 B-Trigger O_v
了 O O_ul
~ O O_x
~ O O_x
好 B-Degree O_a
可 B-Trigger B_v
爱 I-Trigger I_v
哟 O O_zg
~ O O_x
你 O B_r
们 O I_r
没 O B_v
事 O I_v
千 O B_i
万 O I_i
别 O I_i
烦 O O_v
我 O O_r
。 O O_x
。 O O_x
。 O O_x
。 O O_x
。 O O_x
有 O B_r
事 O I_r
更 O B_d
别 O I_d
烦 O O_v
我 O O_r
。 O O_x
。 O O_x
。 O O_x
我 O O_r
要 O O_v
睡 O B_v
觉 O I_v
。 O O_x
。 O O_x

2 O O_x
, O O_x
这 O O_r
场 O B_n
景 O I_n
怎 O B_r
么 O I_r
就 O O_d
像 O B_v
是 O I_v
8 O B_m
0 O I_m
年 O B_t
代 O I_t
的 O O_uj
呢 O O_y
， O O_x
歌 B-sent_Entity B_n
声 I-sent_Entity I_n
真 B-Degree O_d
好 B-Trigger B_v
听 I-Trigger I_v
太 B-Degree O_d
好 B-Trigger B_v
听 I-Trigger I_v
了 O O_ul
太 O O_n
清 O B_a
楚 O I_a
了 O O_ul
！ O O_x
！ O O_x
迷 B-sent_Entity B_n
宫 I-sent_Entity I_n
是 O O_v
我 B-Holder O_r
一 B-Degree B_m
辈 I-Degree I_m
子 I-Degree I_m
的 O O_uj
遗 B-Trigger B_a
憾 I-Trigger I_a

3 O O_x
, O O_x
真 O B_i
不 O I_i
知 O I_i
道 O I_i
我 B-Holder O_r
早 B-sent_Entity B_t
上 I-sent_Entity I_t
考 I-sent_Entity O_v
无 I-sent_Entity B_n
菌 I-sent_Entity I_n
时 O O_n
紧 B-Trigger B_a
张 I-Trigger I_a
个 O O_m
P O O_eng
啊 O O_zg
， O O_x
一 B-Cause O_m
紧 I-Cause B_a
张 I-Cause I_a
什 I-Cause B_r
么 I-Cause I_r
都 I-Cause O_d
忘 I-Cause B_v
记 I-Cause I_v
啦 I-Cause O_y
， I-Cause O_x
呆 I-Cause O_v
着 I-Cause O_uz
又 I-Cause O_d
做 I-Cause O_v
错 I-Cause O_n
很 I-Cause B_m
多 O I_m
， O O_x
天 B-Trigger O_q
那 I-Trigger O_r
！ I-Trigger O_x
！ I-Trigger O_x

2 O O_x
, O O_x
梁 O B_nr
太 O I_nr
~ O O_x
你 O O_r
一 O B_d
定 O I_d
要 O O_v
坚 O B_v
强 O I_v
生 O B_vn
活 O I_vn
下 O B_t
去 O I_t
! O O_x
! O O_x
! O O_x
不 O B_df
要 O I_df
令 O O_v
你 B-Holder O_r
丈 I-Holder B_n
夫 I-Holder I_n
失 B-Trigger B_v
望 I-Trigger I_v
呀 O O_y
! O O_x
! O O_x
! O O_x
好 O B_d
好 O I_d
生 O B_vn
活 O I_vn
照 O B_v
顾 O I_v
儿 O B_n
子 O I_n
! O O_x
! O O_x
加 O B_v
油 O I_v
! O O_x
! O O_x

2 O O_x
, O O_x
刚 O O_d
游 O O_v
完 O B_v
泳 O I_v
回 O B_n
家 O I_n
， O O_x
晒 O B_v
黑 O I_v
了 O O_ul
， O O_x
也 O O_d
累 O O_v
了 O O_ul
！ O O_x
但 O B_c
是 O I_c
心 B-sent_Entity O_n
更 B-Degree B_v
累 B-Trigger I_v
， O O_x
都 B-Cause O_d
是 I-Cause B_c
因 I-Cause I_c
为 I-Cause I_c
他 I-Cause O_r
！ O O_x
好 O B_v
像 O I_v
痛 O B_an
苦 O I_an
一 O B_m
场 O I_m
！ O O_x
~ O O_x

3 O O_x
, O O_x
当 O B_t
里 O I_t
个 O O_m
当 O O_t
~ O O_x
【 O O_x
上 O B_nz
班 O I_nz
族 O I_nz
采 O B_v
访 O I_v
】 O O_x
即 O B_c
使 O I_c
每 O B_r
天 O I_r
更 B-Degree O_d
更 I-Degree O_d
更 I-Degree O_d
痛 B-Trigger B_an
苦 I-Trigger I_an
地 O O_uv
天 B-sent_Entity B_t
天 I-sent_Entity I_t
无 I-sent_Entity B_v
偿 I-sent_Entity I_v
加 I-sent_Entity B_v
班 I-sent_Entity I_v
， O O_x
只 O O_d
为 O B_p
了 O I_p
那 O B_r
些 O I_r
爱 O O_v
我 O O_r
的 O O_uj
和 O O_c
我 O O_r
爱 O O_v
的 O O_uj
人 O O_n
。 O O_x
。 O O_x
。 O O_x
。 O O_x

0 O O_x
, O O_x
草 B-sent_Entity B_n
泥 I-sent_Entity I_n
马 I-sent_Entity I_n
应 O B_v
该 O I_v
被 O O_p
推 O B_v
崇 O I_v
为 O O_p
国 O B_nz
宝 O I_nz
啊 O O_zg
！ O O_x
太 B-Degree O_n
t I-Degree B_eng
m I-Degree I_eng
帅 B-Trigger O_a
了 O O_ul
！ O O_x
！ O O_x
每 O B_r
天 O I_r
早 O B_t
上 O I_t
老 O O_a
被 O O_p
自 O B_r
己 O I_r
帅 O B_nr
醒 O I_nr
， O O_x
头 O B_n
痛 O I_n
啊 O O_zg
， O O_x
上 O B_v
班 O I_v
米 O O_m
有 O O_v
精 O B_n
神 O I_n
了 O O_ul
。 O O_x
。 O O_x
。 O O_x

0 O O_x
, O O_x
最 B-Degree O_d
喜 B-Trigger B_v
欢 I-Trigger I_v
m O B_eng
a O I_eng
d O I_eng
i O I_eng
笑 O O_v
得 O O_ud
跟 O O_p
月 O B_n
牙 O I_n
似 O B_u
的 O I_u
眼 O O_n
今 O B_t
天 O I_t
的 O O_uj
主 O B_n
角 O I_n
- O O_x
m O B_eng
a O I_eng
d O I_eng
i O I_eng
和 O O_c
大 O B_nz
厨 O I_nz
刘 O O_nr
. O O_m
幸 O B_a
福 O I_a
的 O O_uj
你 O B_r
们 O I_r
呀 O O_y
! O O_x

1 O O_x
, O O_x
你 B-Holder O_r
两 I-Holder B_m
个 I-Holder I_m
都 O O_d
喜 B-Trigger B_v
欢 I-Trigger I_v
啊 O O_zg
~ O O_x
哗 O O_vg
， O O_x
正 O O_d
啊 O O_y
！ O O_x
光 B-sent_Entity B_z
良 I-sent_Entity I_z
同 O O_p
李 B-sent_Entity B_nr
玖 I-sent_Entity I_nr
哲 I-sent_Entity I_nr
都 O O_d
出 O B_v
新 B-sent_Entity I_v
碟 I-sent_Entity O_ng
！ O O_x
太 O B_nr
天 O I_nr
真 O I_nr
. O B_m
. O I_m
. O I_m
. O I_m
. O I_m
正 O O_d
！ O O_x

3 O O_x
, O O_x
不 O B_v
会 O I_v
很 O B_a
痛 O I_a
呀 O O_y
。 O O_x
。 O O_x
只 O B_c
是 O I_c
酸 O O_n
的 O O_uj
一 O B_m
身 O I_m
发 O B_a
软 O I_a
。 O O_x
哈 B-Trigger B_o
哈 I-Trigger I_o
。 O O_x
。 O O_x
怎 O B_r
么 O I_r
啦 O O_y
？ O O_x
蛀 O B_n
牙 O I_n
啊 O O_zg
？ O O_x
明 B-Cause B_t
天 I-Cause I_t
要 I-Cause O_v
去 I-Cause O_v
看 I-Cause B_v
牙 I-Cause I_v
了 I-Cause O_ul
， O O_x
希 B-Trigger B_v
望 I-Trigger I_v
不 B-sent_Entity B_df
要 I-sent_Entity I_df
太 I-sent_Entity B_n
痛 I-sent_Entity I_n
~ I-sent_Entity O_x
~ I-sent_Entity O_x
~ I-sent_Entity O_x

2 O O_x
, O O_x
我 B-Cause O_r
一 I-Cause B_m
会 I-Cause I_m
要 I-Cause O_v
去 I-Cause O_v
3 I-Cause O_m
国 I-Cause O_n
杀 I-Cause O_v
比 I-Cause B_vn
赛 I-Cause I_vn
啦 I-Cause O_y
， I-Cause O_x
希 I-Cause B_v
望 I-Cause I_v
进 I-Cause O_v
决 I-Cause B_n
赛 I-Cause I_n
哦 I-Cause O_zg
， I-Cause O_x
对 O O_p
自 B-sent_Entity B_r
己 I-sent_Entity I_r
没 B-Negation O_v
信 B-Trigger B_n
心 I-Trigger I_n

2 O O_x
, O O_x
回 O B_v
复 O I_v
表 O O_v
伤 B-Trigger B_n
心 I-Trigger I_n
！ O O_x
就 O O_d
不 O O_d
一 O B_r
样 O I_r
了 O B_v
想 O I_v
怎 O B_r
样 O I_r
啊 O O_zg
！ O O_x
老 B-Holder B_nr
姐 I-Holder I_nr
自 B-Trigger B_v
信 I-Trigger I_v
！ O O_x
自 B-Cause B_v
信 I-Cause I_v
就 I-Cause B_d
是 I-Cause I_d
秘 I-Cause B_n
密 I-Cause I_n
武 I-Cause I_n
器 I-Cause I_n
看 I-Cause O_v
你 I-Cause O_r
姐 I-Cause B_n
姐 I-Cause I_n
我 I-Cause O_r
就 I-Cause O_d
知 I-Cause B_v
道 I-Cause I_v
不 I-Cause O_d
太 I-Cause O_d
准 I-Cause O_v
！ I-Cause O_x

2 O O_x
, O O_x
。 O O_x
【 O O_x
宠 O B_n
物 O I_n
一 O O_m
族 O O_ng
】 O O_x
亲 O B_a
爱 O I_a
的 O O_uj
~ O O_x
这 O O_r
是 O O_v
很 O O_d
危 O B_an
险 O I_an
的 O O_uj
！ O O_x
不 O B_c
过 O I_c
真 B-Degree B_d
的 I-Degree I_d
好 I-Degree O_a
可 B-Trigger B_v
爱 I-Trigger I_v
啊 O O_zg
~ O O_x
萌 B-Trigger O_v
一 I-Trigger B_m
个 I-Trigger I_m
！ I-Trigger O_x

3 O O_x
, O O_x
明 O B_t
天 O I_t
我 O O_r
就 O O_d
支 O B_v
持 O I_v
阿 O B_nr
根 O I_nr
廷 O I_nr
了 O O_ul
， O O_x
诶 O O_e
， O O_x
巴 O B_ns
西 O I_ns
你 O O_r
走 O O_v
好 O O_a
了 O O_ul
， O O_x
我 O O_r
以 O B_f
后 O I_f
还 O B_c
是 O I_c
会 O O_v
支 O B_v
持 O I_v
你 O O_r
的 O O_uj
， O O_x
卡 O B_nrt
卡 O I_nrt
我 B-Holder O_r
一 O B_d
直 O I_d
都 O O_d
会 O O_v
很 B-Degree O_d
喜 B-Trigger B_v
欢 I-Trigger I_v
你 B-sent_Entity O_r
的 O O_uj

2 O O_x
, O O_x
我 B-Holder O_r
已 O B_d
经 O I_d
好 B-Degree O_a
唔 B-Trigger O_y
开 I-Trigger B_v
心 I-Trigger I_v
嘎 I-Trigger B_o
啦 I-Trigger I_o
， O O_x
日 O B_nz
语 O I_nz
2 O O_m
级 O O_q
你 O O_r
识 O O_v
做 O O_v
就 O O_d
比 O O_p
我 O O_r
过 O O_ug
啦 O O_y
！ O O_x

3 O O_x
, O O_x
一 O B_r
切 O I_r
安 O B_a
好 O I_a
… O O_x
… O O_x
听 B-sent_Entity B_v
到 I-sent_Entity I_v
个 I-sent_Entity O_q
消 I-sent_Entity B_n
息 I-sent_Entity I_n
， O O_x
很 B-Degree O_zg
担 B-Trigger B_v
心 I-Trigger I_v
也 O O_d
很 B-Degree O_d
失 B-Trigger B_v
落 I-Trigger I_v
， O O_x
希 O B_v
望 O I_v
一 O B_r
切 O I_r
安 O B_a
好 O I_a
~ O O_x

2 O O_x
, O O_x
手 O B_n
机 O I_n
同 O B_d
步 O I_d
到 O O_v
街 O B_s
旁 O I_s
， O O_x
街 O B_s
旁 O I_s
同 O B_d
步 O I_d
到 O O_v
围 O B_n
脖 O I_n
， O O_x
围 O B_n
脖 O I_n
同 O B_d
步 O I_d
到 O O_v
开 O B_v
心 O I_v
… O O_x
… O O_x
太 B-Degree O_d
可 B-Trigger B_c
怕 I-Trigger I_c
了 O O_ul
… O O_x
… O O_x
不 O B_d
敢 O I_d
随 O B_d
便 O I_d
发 O B_n
消 O I_n
息 O I_n
了 O O_ul

2 O O_x
, O O_x
这 O B_r
个 O I_r
视 O B_n
频 O I_n
看 O B_v
过 O I_v
的 O O_uj
不 O B_m
多 O I_m
？ O O_x
我 B-Holder O_r
好 B-Degree O_a
喜 B-Trigger B_v
欢 I-Trigger I_v
， O O_x
突 O B_ad
然 O I_ad
觉 B-sent_Entity B_v
得 I-sent_Entity I_v
0 I-sent_Entity B_m
9 I-sent_Entity I_m
年 I-sent_Entity O_m
太 I-sent_Entity O_n
幸 I-sent_Entity B_a
福 I-sent_Entity I_a
了 I-sent_Entity O_ul
， O O_x
太 O O_d
顺 O B_ad
利 O I_ad
了 O O_ul
。 O O_x
我 O O_r
当 O B_t
时 O I_t
居 O B_d
然 O I_d
不 O O_d
满 O B_v
足 O I_v
。 O O_x

2 O O_x
, O O_x
回 O B_v
复 O I_v
精 O B_n
神 O I_n
很 O O_zg
重 O B_a
要 O I_a
那 O O_r
要 O O_v
当 O B_n
心 O I_n
了 O O_ul
耶 B-Trigger O_nr
谢 I-Trigger B_nr
谢 I-Trigger I_nr
独 B-Holder B_v
翅 I-Holder I_v
雄 I-Holder B_n
鹰 I-Holder I_n
医 I-Holder B_n
生 I-Holder I_n
检 O B_vn
查 O I_vn
后 O O_f
怀 B-Trigger B_v
疑 I-Trigger I_v
我 B-sent_Entity O_r
有 I-sent_Entity O_v
癌 I-sent_Entity B_n
症 I-sent_Entity I_n
， O O_x
早 O B_t
期 O I_t
乳 O B_n
腺 O I_n
癌 O I_n
。 O O_x

2 O O_x
, O O_x
谁 O O_r
都 O O_d
把 O O_p
自 O B_r
己 O I_r
当 O O_t
大 O B_n
爷 O I_n
。 O O_x
。 O O_x
。 O O_x
办 B-sent_Entity B_n
公 I-sent_Entity I_n
室 I-sent_Entity I_n
小 I-sent_Entity B_n
妹 I-sent_Entity I_n
真 I-sent_Entity B_d
的 I-sent_Entity I_d
很 I-sent_Entity O_d
难 I-sent_Entity O_a
做 I-sent_Entity O_v
。 O O_x
。 O O_x
很 B-Degree O_d
不 B-Negation O_d
高 B-Trigger B_b
兴 I-Trigger I_b
。 O O_x
。 O O_x
。 O O_x
吃 O O_v
东 O B_ns
西 O I_ns
！ O O_x
！ O O_x
！ O O_x

2 O O_x
, O O_x
我 O O_r
感 O B_v
冒 O I_v
了 O O_ul
， O O_x
昨 B-sent_Entity B_t
晚 I-sent_Entity I_t
梦 I-sent_Entity B_v
见 I-sent_Entity I_v
蛇 I-sent_Entity O_n
了 I-sent_Entity O_ul
， I-sent_Entity O_x
会 I-sent_Entity O_v
不 I-sent_Entity B_v
会 I-sent_Entity I_v
真 I-sent_Entity B_d
的 I-sent_Entity I_d
灵 I-sent_Entity B_n
验 I-sent_Entity I_n
会 I-sent_Entity O_v
生 I-sent_Entity B_n
病 I-sent_Entity I_n
了 I-sent_Entity O_ul
！ I-sent_Entity O_x
其 O B_d
实 O I_d
我 O O_r
一 O B_d
直 O I_d
不 O O_d
相 O B_v
信 O I_v
这 O B_r
些 O I_r
的 O O_uj
！ O O_x
真 O B_d
的 O I_d
！ O O_x
现 O B_t
在 O I_t
很 B-Degree O_zg
难 B-Trigger B_v
受 I-Trigger I_v

1 O O_x
, O O_x
, B-Holder O_x
李 I-Holder B_nr
霄 I-Holder I_nr
云 I-Holder I_nr
一 O B_d
直 O I_d
都 O O_d
很 B-Degree O_d
喜 B-Trigger B_v
欢 I-Trigger I_v
小 B-sent_Entity B_n
孩 I-sent_Entity I_n
的 O O_uj
哎 B-Trigger O_e
呦 I-Trigger O_e
喂 I-Trigger O_v
· I-Trigger O_x
· I-Trigger O_x
· I-Trigger O_x
， O O_x
嫩 B-Holder O_a
是 O O_v
多 B-Degree O_m
喜 B-Trigger B_v
欢 I-Trigger I_v
宝 B-sent_Entity B_nr
宝 I-sent_Entity I_nr
团 I-sent_Entity O_n
啊 O O_y
， O O_x
瓦 B-Holder O_nr
表 O B_v
示 O I_v
墙 B-Degree O_n
烈 I-Degree O_a
嫉 B-Trigger B_v
妒 I-Trigger I_v
！ O O_x
！ O O_x
！ O O_x
卷 O B_n
毛 O I_n
， O O_x
来 O O_v
香 O O_ns
一 O B_m
个 O I_m
！ O O_x

3 O O_x
, O O_x
啊 O O_zg
~ O O_x
我 B-Holder O_r
太 B-Degree B_a
笨 B-Trigger I_a
了 O O_ul
· O O_x
· B-Cause O_x
到 I-Cause O_v
现 I-Cause B_t
在 I-Cause I_t
都 I-Cause O_d
没 I-Cause O_v
搞 I-Cause B_v
懂 I-Cause I_v
微 I-Cause O_a
博 I-Cause O_n
怎 I-Cause B_r
么 I-Cause I_r
玩 I-Cause O_v
~ I-Cause O_x
~ O O_x
~ O O_x
悲 B-Trigger B_a
哀 I-Trigger I_a
哦 O O_zg
~ O O_x
~ O O_x

1 O O_x
, O O_x
我 O O_r
非 O B_d
常 O I_d
确 O B_v
定 O I_v
刚 O B_t
才 O I_t
有 O O_v
一 O B_m
枚 O I_m
黑 O B_n
色 O I_n
的 O O_uj
昆 O B_n
虫 O I_n
从 O O_p
门 O B_n
缝 O I_n
杀 O O_v
进 O O_v
室 O B_s
内 O I_s
， O O_x
但 O O_c
我 B-Holder O_r
绝 B-Degree B_d
不 I-Degree I_d
愿 I-Degree B_v
意 I-Degree I_v
相 B-Trigger B_v
信 I-Trigger I_v
它 B-sent_Entity O_r
是 I-sent_Entity O_v
蟑 I-sent_Entity B_n
螂 I-sent_Entity I_n
！ O O_x

2 O O_x
, O O_x
最 B-Degree O_d
可 B-Trigger B_v
爱 I-Trigger I_v
的 O O_uj
人 B-sent_Entity O_n
， O O_x
我 O B_r
们 O I_r
的 O O_uj
战 O B_n
士 O I_n
。 O O_x
有 O O_v
你 O B_r
们 O I_r
我 O B_r
们 O I_r
一 O B_d
直 O I_d
很 O O_zg
安 O B_v
心 O I_v
！ O O_x
为 O O_p
遇 O B_v
难 O I_v
同 O B_n
胞 O I_n
默 O B_a
哀 O I_a
。 O O_x
也 O O_d
为 O O_p
菲 B-sent_Entity B_ns
律 I-sent_Entity I_ns
宾 I-sent_Entity I_ns
的 I-sent_Entity O_uj
人 I-sent_Entity B_n
民 I-sent_Entity I_n
悲 B-Trigger B_a
哀 I-Trigger I_a
！ O O_x

1 O O_x
, O O_x
哇 B-Trigger O_y
！ O O_x
小 O B_b
小 O I_b
小 O B_nr
丸 O I_nr
子 O I_nr
？ O O_x
樱 B-sent_Entity B_n
桃 I-sent_Entity I_n
小 I-sent_Entity B_nr
丸 I-sent_Entity I_nr
子 I-sent_Entity I_nr
同 O B_n
学 O I_n
很 O B_a
小 O I_a
很 O B_a
小 O I_a
的 O O_uj
时 O B_n
候 O I_n
。 O O_x
你 O O_r
喜 O B_v
欢 O I_v
吗 O O_y
？ O O_x

0 O O_x
, O O_x
【 O O_x
强 B-Degree B_i
烈 I-Degree I_i
推 B-Trigger I_i
荐 I-Trigger I_i
】 O O_x
《 B-sent_Entity O_x
走 I-sent_Entity B_v
向 I-sent_Entity I_v
共 I-sent_Entity B_nz
和 I-sent_Entity I_nz
》 I-sent_Entity O_x
最 I-sent_Entity B_f
后 I-sent_Entity I_f
一 I-sent_Entity B_m
集 I-sent_Entity I_m
被 I-sent_Entity O_p
C I-sent_Entity B_eng
C I-sent_Entity I_eng
T I-sent_Entity I_eng
V I-sent_Entity I_eng
删 I-sent_Entity B_v
掉 I-sent_Entity I_v
的 I-sent_Entity O_uj
孙 I-sent_Entity B_nr
中 I-sent_Entity I_nr
山 I-sent_Entity I_nr
演 I-sent_Entity B_v
讲 I-sent_Entity I_v
! O O_x

2 O O_x
, O O_x
" O O_x
乌 O B_ns
迪 O I_ns
内 O I_ns
斯 O I_ns
V O B_eng
S O I_eng
卡 O B_nrt
利 O I_nrt
亚 O I_nrt
里 O I_nrt
的 O O_uj
比 O B_vn
赛 O I_vn
中 O O_f
, O O_x
看 O B_v
到 O I_v
前 O O_f
国 O B_nz
际 O I_nz
米 O I_nz
兰 O I_nz
的 O O_uj
左 B-Property B_nr
后 I-Property I_nr
卫 I-Property I_nr
: O O_x
帕 I-sent_Entity B_nr
斯 I-sent_Entity I_nr
夸 I-sent_Entity B_nrt
莱 I-sent_Entity I_nrt
, O O_x
时 O O_n
心 B-Trigger B_n
情 I-Trigger I_n
复 I-Trigger B_a
杂 I-Trigger I_a
啊 O O_zg
" O O_x

2 O O_x
, O O_x
, B-Cause O_x
有 I-Cause B_r
人 I-Cause I_r
加 I-Cause O_v
我 I-Cause O_r
粉 I-Cause B_n
丝 I-Cause I_n
， O O_x
很 B-Degree O_zg
兴 B-Trigger B_v
奋 I-Trigger I_v
地 O B_n
点 O I_n
开 O O_v
来 O B_u
看 O I_u
， O O_x
结 O B_n
果 O I_n
是 O O_v
… O O_x
… O O_x
（ O O_x
而 O B_c
且 O I_c
， O O_x
老 O B_n
婆 O I_n
在 O O_p
身 O B_f
后 O I_f
… O O_x
… O O_x
） O O_x

0 O O_x
, O O_x
大 O B_n
家 O I_n
等 O B_v
待 O I_v
这 O O_r
一 O B_m
刻 O I_m
很 O B_m
久 O I_m
啦 O O_y
激 B-Trigger B_a
动 I-Trigger I_a
得 O O_ud
哇 O O_o
? O O_x
给 O O_p
我 O O_r
点 O O_q
时 O O_n
间 O O_f
回 O B_v
复 O I_v
我 O O_r
来 O O_v
不 O B_c
及 O I_c
看 O O_v
啦 O O_y

0 O O_x
, O O_x
( O O_x
⊙ O O_x
o O O_x
⊙ O O_x
) O O_x
哇 O O_y
， O O_x
奥 O B_nr
特 O I_nr
曼 O I_nr
与 O O_p
怪 O B_n
兽 O I_n
谈 O B_v
恋 O I_v
爱 O I_v
。 O O_x
这 O O_r
世 O B_n
界 O I_n
太 O O_d
疯 O B_a
狂 O I_a
了 O O_ul
， O O_x
耗 O B_n
子 O I_n
都 O O_d
给 O O_p
猫 O O_n
当 O O_p
伴 O B_n
娘 O I_n
了 O O_ul
。 O O_x
太 B-Degree O_d
可 B-Trigger B_v
爱 I-Trigger I_v
了 O O_ul
。 O O_x
。 O O_x
。 O O_x
。 O O_x

3 O O_x
, O O_x
看 B-sent_Entity B_v
到 I-sent_Entity I_v
海 I-sent_Entity B_ns
南 I-sent_Entity I_ns
的 I-sent_Entity O_uj
天 I-sent_Entity B_n
灾 I-sent_Entity I_n
， O O_x
真 B-Degree B_d
的 I-Degree I_d
很 I-Degree O_d
有 B-Trigger O_v
感 I-Trigger B_v
触 I-Trigger I_v
。 O O_x
可 B-Cause B_v
能 I-Cause I_v
之 I-Cause B_f
前 I-Cause I_f
有 I-Cause O_v
一 I-Cause B_m
个 I-Cause I_m
海 I-Cause B_ns
南 I-Cause I_ns
的 I-Cause O_uj
宿 I-Cause B_n
友 I-Cause I_n
吧 I-Cause O_y
。 O O_x

2 O O_x
, O O_x
后 O B_v
退 O I_v
了 O O_ul
太 B-Degree O_d
让 B-Trigger O_v
人 I-Trigger O_n
震 I-Trigger B_v
惊 I-Trigger I_v
了 I-Trigger O_ul
， O O_x
这 O O_r
是 O O_v
真 O B_d
的 O I_d
吗 O O_y
？ O O_x
1 O B_m
6 O I_m
4 O I_m
. O I_m
7 O I_m
5 O I_m
c O B_eng
m O I_eng
。 O O_x
看 O B_v
看 O I_v
你 O O_r
拖 O O_v
了 O O_ul
后 O B_n
腿 O I_n
么 O O_y
？ O O_x

3 O O_x
, O O_x
这 O O_r
口 O B_n
号 O I_n
很 O O_zg
实 O B_v
用 O I_v
都 O O_d
表 O O_v
紧 O B_a
张 O I_a
我 O O_r
我 B-sent_Entity B_r
们 I-sent_Entity I_r
的 I-sent_Entity O_uj
口 I-sent_Entity B_n
号 I-sent_Entity I_n
是 O O_v
没 B-Negation O_v
期 B-Trigger B_v
待 I-Trigger I_v
无 B-Negation O_v
恐 B-Trigger B_an
惧 I-Trigger I_an
不 B-Negation O_d
失 B-Trigger B_v
望 I-Trigger I_v
~ O O_x

2 O O_x
, O O_x
" O O_x
看 O O_v
T O B_eng
V O I_eng
B O I_eng
新 O B_n
闻 O I_n
采 O B_v
访 O I_v
梁 O B_nr
太 O I_nr
的 O O_uj
时 O B_n
候 O I_n
我 B-Holder O_r
真 B-Degree B_d
的 I-Degree I_d
快 B-Degree B_d
要 I-Degree I_d
哭 B-Trigger O_v
了 I-Trigger O_ul
可 O B_v
怜 O I_v
死 O O_v
在 O O_p
一 O B_m
群 O I_m
欠 O O_v
干 O O_v
的 O O_uj
货 O O_n
手 O B_s
里 O I_s
安 O B_v
息 O I_v
, O O_x
一 O B_m
路 O I_m
好 O O_a
走 O O_v
安 O B_v
息 O I_v
～ O O_x
" O O_x

1 O O_x
, O O_x
民 O B_n
族 O I_n
特 O I_n
色 O I_n
， O O_x
申 O B_v
请 O I_v
非 O O_h
遗 O O_n
！ O O_x
送 O O_v
姐 O O_n
一 O B_m
支 O I_m
玫 O B_n
瑰 O I_n
花 O I_n
. O B_m
. O I_m
. O I_m
. O I_m
！ O O_x
保 O B_v
留 O I_v
处 O B_n
女 O I_n
！ O O_x
谢 B-Trigger B_nr
谢 I-Trigger I_nr
！ O O_x
尊 B-Trigger B_a
重 I-Trigger I_a
男 B-sent_Entity B_n
人 I-sent_Entity I_n
！ O O_x
很 B-Degree O_zg
满 B-Trigger B_v
意 I-Trigger I_v
. O B_m
. O I_m
. O I_m
. O I_m
！ O O_x

2 O O_x
, O O_x
哈 B-Trigger B_o
哈 I-Trigger I_o
不 O B_df
要 O I_df
， O O_x
太 O B_nr
贵 O I_nr
！ O O_x
唉 B-Trigger O_zg
， O O_x
连 O O_nr
痛 B-Trigger B_a
快 I-Trigger I_a
痛 B-Trigger B_a
快 I-Trigger I_a
嘴 B-sent_Entity O_n
的 I-sent_Entity O_uj
机 I-sent_Entity B_n
会 I-sent_Entity I_n
都 I-sent_Entity O_d
没 I-sent_Entity B_v
有 I-sent_Entity I_v
。 O O_x

1 O O_x
, O O_x
狄 O B_nr
仁 O I_nr
杰 O I_nr
还 O B_c
是 O I_c
可 O B_c
以 O I_c
嘛 O O_y
。 O O_x
我 B-Holder O_r
比 O B_d
较 O I_d
固 O B_a
执 O I_a
的 O O_uj
喜 B-Trigger B_v
欢 I-Trigger I_v
徐 B-sent_Entity B_nr
克 I-sent_Entity I_nr
。 O O_x
哎 O O_e
， O O_x
当 O B_t
年 O I_t
也 O O_d
是 O O_v
有 O O_v
过 O O_ug
一 O B_i
面 O I_i
之 O I_i
缘 O I_i
的 O O_uj
人 O B_n
呐 O I_n
， O O_x
哈 O B_o
哈 O I_o

2 O O_x
, O O_x
嘴 B-Cause B_n
唇 I-Cause I_n
果 I-Cause B_d
然 I-Cause I_d
起 I-Cause B_v
泡 I-Cause I_v
了 I-Cause O_ul
. I-Cause B_m
. O I_m
. B-Degree I_m
. I-Degree I_m
好 I-Degree O_a
难 B-Trigger B_v
受 I-Trigger I_v
5 B-Trigger B_m
5 I-Trigger I_m
5 I-Trigger I_m
5 I-Trigger I_m
5 I-Trigger I_m
5 I-Trigger I_m
5 I-Trigger I_m
. O I_m
. O I_m
. O I_m
. O I_m
. O I_m
. O I_m
. O I_m
要 O O_v
多 O O_m
晒 O B_n
太 O I_n
阳 O I_n
了 O O_ul
. O B_m
. O I_m
. O I_m
. O I_m
. O I_m

2 O O_x
, O O_x
“ O O_x
一 O B_m
帮 O I_m
老 O O_a
男 O B_n
人 O I_n
来 O B_u
看 O I_u
一 O B_m
帮 O I_m
老 O O_a
男 O B_n
人 O I_n
唱 O B_n
歌 O I_n
” O O_x
很 B-Degree O_zg
不 B-Trigger B_a
幸 I-Trigger I_a
， B-sent_Entity O_x
我 I-sent_Entity O_r
被 I-sent_Entity O_p
轻 I-sent_Entity B_a
易 I-sent_Entity I_a
地 I-sent_Entity O_uv
归 I-sent_Entity B_v
入 I-sent_Entity I_v
了 I-sent_Entity O_ul
老 I-sent_Entity O_n
男 I-sent_Entity B_n
人 I-sent_Entity I_n
一 I-sent_Entity B_m
类 I-sent_Entity I_m
… I-sent_Entity O_x

0 O O_x
, O O_x
今 O B_t
天 O I_t
真 O B_d
的 O I_d
很 B-Degree O_zg
开 B-Trigger B_v
心 I-Trigger I_v
， O O_x
因 B-Cause B_c
为 I-Cause I_c
我 I-Cause O_r
也 I-Cause O_d
开 I-Cause B_v
通 I-Cause I_v
微 I-Cause B_a
薄 I-Cause I_a
了 I-Cause O_ul
， O O_x
希 O B_v
望 O I_v
我 O O_r
的 O O_uj
生 O B_vn
活 O I_vn
会 O O_v
因 O B_c
此 O I_c
更 O O_d
丰 O B_a
富 O I_a
精 O B_n
彩 O I_n
！ O O_x

2 O O_x
, O O_x
" O O_x
回 O B_v
复 O I_v
很 B-Degree O_zg
抱 B-Trigger B_v
歉 I-Trigger I_v
, O O_x
免 B-Cause B_vn
费 I-Cause I_vn
的 I-Cause O_uj
东 I-Cause B_ns
西 I-Cause I_ns
我 B-Holder O_r
一 O B_a
般 O I_a
都 O O_d
没 B-Trigger O_v
兴 I-Trigger B_n
趣 I-Trigger I_n
! I-Trigger O_x
顺 O B_ad
便 O I_ad
唠 O B_z
叨 O I_z
一 O B_m
句 O I_m
: O O_x
“ O O_x
这 O O_r
世 O B_n
界 O I_n
骗 O B_n
子 O I_n
太 O O_d
多 O O_m
, O O_x
傻 O B_n
子 O I_n
明 O B_a
显 O I_a
不 O B_v
够 O I_v
用 O O_p
! O O_x
” O O_x
" O O_x

1 O O_x
, O O_x
这 B-sent_Entity O_r
张 I-sent_Entity O_q
很 B-Degree B_a
美 B-Trigger I_a
啊 O O_y
。 O O_x
。 O O_x
祝 O B_nr
你 O I_nr
成 O I_nr
功 O I_nr
。 O O_x
。 O O_x
。 O O_x
糟 O B_a
糕 O I_a
～ O O_x
不 O O_d
知 O B_v
道 O I_v
怎 O B_r
样 O I_r
拍 O O_v
比 O B_d
较 O I_d
好 O O_a
捏 O O_v
！ O O_x
！ O O_x

2 O O_x
, O O_x
套 O B_n
图 O I_n
都 O O_d
米 O O_m
有 O O_v
， O O_x
太 B-Degree O_d
失 B-Trigger B_v
望 I-Trigger I_v
了 O O_ul
无 O B_i
图 O I_i
无 O I_i
真 O B_d
相 O I_d
， O O_x
时 B-sent_Entity B_n
效 I-sent_Entity I_n
性 I-sent_Entity I_n
太 B-Degree O_d
差 B-Trigger O_a
了 O O_ul
. O B_m
. O I_m
. O I_m
凤 O B_nr
姐 O I_nr
， O O_x
空 O B_n
姐 O I_n
， O O_x
芙 O B_ns
蓉 O I_ns
姐 O I_ns
姐 O I_ns
三 O O_m
姐 O O_n
将 O O_d
同 O B_n
台 O I_n
P O B_eng
K O I_eng

1 O O_x
, O O_x
话 O O_n
说 O O_v
： O O_x
好 B-Degree O_a
可 B-Trigger B_v
爱 I-Trigger I_v
… O O_x
樱 O B_n
桃 O I_n
小 O B_nr
丸 O I_nr
子 O I_nr
同 O B_n
学 O I_n
很 O B_a
小 O I_a
很 O B_a
小 O I_a
的 O O_uj
时 O B_n
候 O I_n
。 O O_x
你 O O_r
喜 O B_v
欢 O I_v
吗 O O_y
？ O O_x

0 O O_x
, O O_x
我 B-Holder O_r
喜 B-Trigger B_v
欢 I-Trigger I_v
这 B-sent_Entity O_r
张 I-sent_Entity O_q
~ O O_x
~ O O_x
哈 B-Trigger B_o
哈 I-Trigger I_o
: O O_x
: O O_x
。 O O_x
越 O O_d
看 O B_v
越 O I_v
感 B-Trigger B_v
动 I-Trigger I_v
. O B_m
. O I_m
. O I_m
. O I_m
好 O B_v
像 O I_v
好 O B_v
像 O I_v
好 O B_v
像 O I_v
好 O B_v
像 O I_v
. O B_m
. O I_m
. O I_m
. O I_m

0 O O_x
, O O_x
离 O O_v
王 O B_nr
力 O I_nr
宏 O I_nr
成 O B_ns
都 O I_ns
演 O B_n
唱 O I_n
会 O I_n
开 O B_v
唱 O I_v
还 O B_v
有 O I_v
两 O B_m
个 O I_m
多 O O_m
小 O B_n
时 O I_n
， O O_x
全 O B_n
球 O I_n
歌 O B_i
迷 O I_i
会 O I_i
已 O O_d
聚 O B_v
集 O I_v
成 O B_v
演 O I_v
中 O B_n
心 O I_n
整 O B_n
队 O I_n
合 O B_vn
练 O I_vn
口 O B_n
号 O I_n
了 O O_ul
。 O O_x
太 O O_d
有 O O_v
热 B-Trigger B_n
情 I-Trigger I_n
了 O O_ul
嘛 O O_y

1 O O_x
, O O_x
真 B-Degree B_d
的 I-Degree I_d
很 I-Degree O_zg
可 B-Trigger B_v
爱 I-Trigger I_v
， O O_x
一 O B_d
心 O I_d
要 O O_v
为 O O_p
黄 O B_nr
健 O I_nr
翔 O I_nr
解 O B_v
围 O I_v
。 O O_x
话 O O_n
说 O O_v
长 O O_a
得 O O_ud
蛮 O O_d
余 B-sent_Entity B_nrfg
秋 I-sent_Entity I_nrfg
雨 I-sent_Entity I_nrfg
的 O O_uj
。 O O_x

3 O O_x
, O O_x
这 B-Degree B_l
辈 I-Degree I_l
子 I-Degree I_l
最 I-Degree B_a
大 I-Degree I_a
的 I-Degree O_uj
遗 B-Trigger B_a
憾 I-Trigger I_a
就 O B_d
是 O I_d
不 B-sent_Entity B_v
能 I-sent_Entity I_v
坐 I-sent_Entity B_v
在 I-sent_Entity I_v
台 I-sent_Entity B_s
下 I-sent_Entity I_s
看 I-sent_Entity B_v
看 I-sent_Entity I_v
自 I-sent_Entity B_r
己 I-sent_Entity I_r
到 I-sent_Entity B_d
底 I-sent_Entity I_d
能 I-sent_Entity O_v
紧 I-sent_Entity B_a
张 I-sent_Entity I_a
成 I-sent_Entity O_n
什 I-sent_Entity B_r
么 I-sent_Entity I_r
德 I-sent_Entity B_n
性 I-sent_Entity I_n
~ I-sent_Entity O_x

0 O O_x
, O O_x
Q O B_eng
Q O I_eng
O O B_eng
U O I_eng
T O I_eng
了 O O_ul
啊 O O_y
~ O O_x
~ O O_x
~ O O_x
~ O O_x
我 O B_r
们 O I_r
是 O O_v
谁 O O_r
啊 O O_y
！ O O_x
？ O O_x
必 O B_d
须 O I_d
潮 O O_n
起 O B_v
来 O I_v
~ O O_x
~ O O_x
~ O O_x
今 O B_t
天 O I_t
太 B-Degree O_d
难 B-Trigger B_v
过 I-Trigger I_v
了 O O_ul
！ O O_x
憋 B-Trigger B_a
气 I-Trigger I_a
中 I-Trigger O_f
！ O O_x

3 O O_x
, O O_x
对 O O_p
啊 O O_y
， O O_x
有 O O_v
的 O O_uj
很 O O_a
好 O B_v
吃 O I_v
的 O O_uj
。 O O_x
不 O B_c
过 O I_c
这 O O_r
里 O B_f
面 O I_f
没 O B_v
有 O I_v
我 B-Holder O_r
最 B-Degree O_d
喜 B-Trigger B_v
欢 I-Trigger I_v
的 O O_uj
手 B-sent_Entity B_n
指 I-sent_Entity I_n
饼 I-sent_Entity O_n
。 O O_x
。 O O_x
蜂 B-sent_Entity B_n
蜜 I-sent_Entity I_n
蛋 I-sent_Entity B_n
糕 I-sent_Entity I_n
也 O O_d
好 O B_v
吃 O I_v
。 O O_x
好 B-Degree B_v
像 I-Degree I_v
很 I-Degree O_zg
好 B-Trigger B_v
吃 I-Trigger I_v
的 O O_uj
样 O B_n
子 O I_n
。 O O_x

0 O O_x
, O O_x
笑 B-Trigger O_v
死 I-Trigger O_v
我 I-Trigger O_r
了 I-Trigger O_ul
！ O O_x
这 O O_r
是 O O_v
金 O B_n
丝 O I_n
熊 O O_nr
， O O_x
很 O O_zg
明 O B_a
显 O I_a
也 O O_d
不 O B_c
是 O I_c
白 O B_n
色 O I_n
。 O O_x
真 O B_d
的 O I_d
很 O O_zg
草 O B_n
泥 O I_n
马 O I_n
！ O O_x
小 O B_n
白 O I_n
鼠 O I_n
变 O O_v
身 O O_ng
草 O B_n
泥 O I_n
马 O I_n
！ O O_x

2 O O_x
, O O_x
姬 O B_nr
哥 O I_nr
被 O O_p
挤 O B_v
到 O I_v
一 O B_d
边 O I_d
去 O O_v
了 O O_ul
这 O O_r
眼 B-sent_Entity B_n
镜 I-sent_Entity I_n
我 B-Holder O_r
太 B-Degree O_d
喜 B-Trigger B_v
欢 I-Trigger I_v
了 O O_ul
， O O_x
很 O O_zg
模 O B_a
特 O I_a
也 O B_d
狠 O I_d
模 O B_a
特 O I_a
啊 O O_y
跟 O O_p
模 O B_n
特 O I_n
儿 O I_n
们 O O_k
合 O B_n
影 O I_n
… O O_x

1 O O_x
, O O_x
今 O B_t
日 O I_t
上 O B_t
午 O I_t
见 O O_v
一 O O_m
极 B-sent_Entity B_d
其 I-sent_Entity I_d
讨 I-sent_Entity O_v
踹 I-sent_Entity O_v
之 I-sent_Entity B_r
人 I-sent_Entity I_r
， O O_x
怒 B-Trigger B_i
火 I-Trigger I_i
中 I-Trigger I_i
烧 I-Trigger I_i
， O O_x
强 O B_a
忍 O I_a
、 O O_x
冷 O B_a
静 O I_a
后 O O_f
没 O B_v
有 O I_v
大 O B_nz
爆 O I_nz
。 O O_x
反 O B_c
之 O I_c
， O O_x
后 O B_n
果 O I_n
不 O B_i
堪 O I_i
设 O I_i
想 O I_i
。 O O_x
。 O O_x
。 O O_x
。 O O_x

1 O O_x
, O O_x
好 O O_a
爱 O B_n
点 O I_n
舍 O B_v
得 O I_v
吃 O I_v
啊 O O_zg
！ O O_x
！ O O_x
: O O_x
每 B-Cause B_r
种 I-Cause I_r
点 I-Cause B_v
心 I-Cause I_v
都 I-Cause O_d
喜 I-Cause B_v
欢 I-Cause I_v
， I-Cause O_x
但 I-Cause B_c
是 I-Cause I_c
又 I-Cause O_d
舍 I-Cause B_v
不 I-Cause I_v
得 I-Cause I_v
吃 I-Cause O_v
的 I-Cause O_uj
点 I-Cause B_v
心 I-Cause I_v
。 O O_x
纠 B-Trigger B_v
结 I-Trigger I_v
啊 O O_zg
~ O O_x
~ O O_x
你 O O_r
最 O O_d
喜 O B_v
欢 O I_v
哪 O B_r
款 O I_r
呢 O O_y
？ O O_x

3 O O_x
, O O_x
杯 B-Trigger O_q
催 I-Trigger O_v
了 O O_ul
， O O_x
太 B-Degree O_d
兴 B-Trigger B_v
奋 I-Trigger I_v
， O O_x
睡 O B_v
不 O I_v
着 O I_v
了 O O_ul
， O O_x
明 O B_t
天 O I_t
还 O B_c
要 O I_c
上 O B_v
班 O I_v
呢 O O_y
想 B-Trigger B_v
念 I-Trigger I_v
英 B-sent_Entity B_ns
格 I-sent_Entity I_ns
兰 I-sent_Entity I_ns
想 B-Trigger B_v
念 I-Trigger I_v
大 B-sent_Entity B_n
卫 I-sent_Entity I_n
贝 I-sent_Entity B_nr
贝 I-sent_Entity I_nr
了 O O_ul

0 O O_x
, O O_x
太 B-Degree O_d
喜 B-Trigger B_n
剧 I-Trigger I_n
了 I-Trigger O_ul
真 O B_d
的 O I_d
吗 O O_y
？ O O_x
今 O B_t
天 O I_t
买 O O_v
了 O O_ul
一 O B_a
大 O I_a
瓶 O O_n
冰 O B_nr
红 O I_nr
茶 O I_nr
， O O_x
看 O B_v
到 O I_v
赠 O B_n
品 O I_n
我 O O_r
哭 O O_v
了 O O_ul
。 O O_x
。 O O_x
。 O O_x
你 O O_r
见 O O_v
过 O O_ug
红 O B_nr
茶 O I_nr
口 O B_n
服 O I_n
液 O I_n
吗 O O_y
？ O O_x

1 O O_x
, O O_x
猫 O B_n
猫 O I_n
喺 O O_yg
最 B-Degree O_d
得 B-Trigger B_v
意 I-Trigger I_v
既 O O_c
动 O B_n
物 O I_n
~ O O_x
九 O B_m
只 O I_m
小 O B_nr
家 O I_nr
伙 O I_nr
！ O O_x

1 O O_x
, O O_x
吃 O B_v
饱 O I_v
了 O O_ul
， O O_x
马 O B_d
上 O I_d
就 O O_d
睡 O O_v
不 O O_d
合 O B_a
适 O I_a
吧 O O_y
？ O O_x
可 O B_c
是 O I_c
我 B-Holder O_r
真 B-Degree B_d
的 I-Degree I_d
很 I-Degree B_a
困 B-Trigger I_a
， O O_x
眼 O B_n
睛 O I_n
都 O O_d
睁 O B_n
不 O I_n
开 O I_n
了 O O_ul
， O O_x
管 O B_l
不 O I_l
了 O I_l
了 O O_ul
， O O_x
睡 O B_v
觉 O I_v
了 O O_ul
！ O O_x
肥 O O_n
死 O O_v
我 O O_r
吧 O O_y

0 O O_x
, O O_x
最 B-Degree O_d
悲 B-Trigger B_n
情 I-Trigger I_n
， O O_x
最 B-Degree O_d
失 B-Trigger B_v
败 I-Trigger I_v
的 O O_uj
超 B-sent_Entity B_b
级 I-sent_Entity I_b
英 I-sent_Entity B_ns
雄 I-sent_Entity I_ns
— I-sent_Entity O_x
— I-sent_Entity O_x
S I-sent_Entity B_eng
p I-sent_Entity I_eng
i I-sent_Entity I_eng
d I-sent_Entity I_eng
e I-sent_Entity I_eng
r I-sent_Entity I_eng
M I-sent_Entity B_eng
a I-sent_Entity I_eng
n I-sent_Entity I_eng

0 O O_x
, O O_x
“ O O_x
明 O B_t
天 O I_t
回 O B_n
家 O I_n
” O O_x
— O O_x
— O O_x
这 O O_r
是 O O_v
春 O B_t
节 O I_t
最 B-Degree O_d
值 B-Trigger B_v
得 I-Trigger I_v
高 I-Trigger B_b
兴 I-Trigger I_b
的 O O_uj
事 B-sent_Entity O_n
！ O O_x

2 O O_x
, O O_x
, B-Holder O_x
我 I-Holder B_r
们 I-Holder I_r
觉 O B_v
得 O I_v
他 B-sent_Entity B_r
们 I-sent_Entity I_r
可 B-Trigger B_v
怜 I-Trigger I_v
， O O_x
其 O B_d
实 O I_d
他 B-Holder B_r
们 I-Holder I_r
觉 O B_v
得 O I_v
自 B-sent_Entity B_r
己 I-sent_Entity I_r
很 B-Degree O_zg
幸 B-Trigger B_a
福 I-Trigger I_a
！ O O_x
穷 B-Trigger B_i
开 I-Trigger I_i
心 I-Trigger I_i
~ I-Trigger O_x
穷 O O_a
人 O B_n
玩 O I_n
的 O O_uj
摩 O B_nz
天 O I_nz
轮 O I_nz
. O B_m
. O I_m
. O I_m

1 O O_x
, O O_x
这 B-sent_Entity O_r
只 I-sent_Entity O_d
比 I-sent_Entity O_p
熊 I-sent_Entity B_nr
狗 I-sent_Entity I_nr
好 O O_a
得 O B_v
意 O I_v
啊 O O_zg
得 O B_v
意 O I_v
~ O O_x
超 B-Degree O_v
可 B-Trigger B_v
爱 I-Trigger I_v
超 B-Degree O_v
可 B-Trigger B_v
爱 I-Trigger I_v
! O O_x
! O O_x
! O O_x
! O O_x
! O O_x

3 O O_x
, O O_x
【 O O_x
来 O O_v
吧 O O_y
， O O_x
帅 O O_a
锅 O O_n
， O O_x
啵 O O_y
一 O B_m
个 O I_m
~ O O_x
~ O O_x
~ O O_x
】 O O_x
你 O O_r
小 O O_a
的 O O_uj
时 O B_n
候 O I_n
干 O O_v
过 O O_ug
， O O_x
或 O O_c
被 O O_p
干 O O_v
过 O O_ug
这 O O_r
狼 O B_a
漫 O I_a
的 O O_uj
事 O O_n
吗 O O_y
？ O O_x
我 B-Holder O_r
很 B-Degree O_d
遗 B-Trigger B_a
憾 I-Trigger I_a
耶 O O_nr
~ O O_x
~ O O_x
~ O O_x

3 O O_x
, O O_x
什 O B_r
么 O I_r
电 O B_n
影 O I_n
？ O O_x
连 B-Cause B_a
续 I-Cause I_a
看 I-Cause O_v
了 I-Cause O_ul
三 I-Cause B_m
部 I-Cause I_m
电 I-Cause B_n
影 I-Cause I_n
都 I-Cause O_d
看 I-Cause B_v
到 I-Cause I_v
我 I-Cause O_r
哭 I-Cause O_v
了 I-Cause O_ul
. I-Cause B_m
. I-Cause I_m
. I-Cause I_m
难 I-Cause B_d
道 I-Cause I_d
我 I-Cause O_r
就 I-Cause B_d
是 I-Cause I_d
个 I-Cause O_q
悲 I-Cause B_n
剧 I-Cause I_n
吗 I-Cause O_y
? I-Cause O_x
. O B_m
. O I_m
. O I_m
有 B-sent_Entity B_r
些 I-sent_Entity I_r
事 I-sent_Entity B_n
情 I-sent_Entity I_n
真 B-Trigger B_d
的 I-Trigger I_d
很 B-Degree O_zg
矛 B-Trigger B_an
盾 I-Trigger I_an
! O O_x

1 O O_x
, O O_x
为 O B_p
了 O I_p
完 O B_v
成 O I_v
小 O B_n
组 O I_n
作 O B_n
业 O I_n
， O O_x
一 B-Cause B_m
天 I-Cause I_m
都 I-Cause O_d
没 I-Cause O_v
吃 I-Cause B_v
饭 I-Cause I_v
， O O_x
真 O B_d
的 O I_d
真 O B_d
的 O I_d
很 B-Degree O_d
累 B-Trigger O_v
。 O O_x
。 O O_x
。 O O_x
。 O O_x

0 O O_x
, O O_x
那 O O_r
怎 O B_r
么 O I_r
能 O O_v
说 O O_v
是 O O_v
热 O B_n
情 O I_n
呢 O O_y
？ O O_x
那 O O_r
是 O O_v
相 B-Degree B_d
当 I-Degree I_d
热 B-Trigger B_n
情 I-Trigger I_n
啊 O O_y
太 O O_d
坑 O B_n
人 O I_n
了 O O_ul
！ O O_x
刚 O O_d
买 O O_v
一 O B_m
杯 O I_m
水 O O_n
， O O_x
被 O O_p
热 O B_n
情 O I_n
的 O O_uj
歌 O B_n
迷 O I_n
干 O B_a
洒 O I_a
了 O O_ul
！ O O_x
安 O B_nr
全 O I_nr
感 O I_nr
！ O O_x

1 O O_x
, O O_x
太 B-Degree O_d
过 B-Trigger B_n
瘾 I-Trigger I_n
了 I-Trigger O_ul
！ O O_x
！ O O_x
我 B-Holder O_r
也 O O_d
想 O O_v
这 O B_r
样 O I_r
抱 O O_v
一 O B_m
下 O I_m
他 B-sent_Entity B_r
们 I-sent_Entity I_r
！ O O_x
！ O O_x
惊 B-Trigger B_a
喜 I-Trigger I_a
。 O O_x
。 O O_x
。 O O_x
。 O O_x
七 O B_t
夕 O I_t
情 O B_n
人 O I_n
节 O I_n
要 O O_v
送 O O_v
就 O O_d
送 O O_v
这 O B_r
样 O I_r
的 O O_uj
花 O O_v
哦 O O_e
， O O_x
保 O B_v
证 O I_v
惊 O B_a
喜 O I_a
！ O O_x

1 O O_x
, O O_x
熨 O B_v
斗 O I_v
哥 O O_n
， O O_x
牛 B-Trigger O_n
。 O O_x
发 O B_v
现 O I_v
又 O O_d
一 O O_m
传 O B_n
说 O I_n
— O O_x
— O O_x
四 B-sent_Entity B_ns
川 I-sent_Entity I_ns
乐 I-sent_Entity B_ns
山 I-sent_Entity I_ns
熨 O B_v
斗 O I_v
哥 O O_n
— O O_x
— O O_x
这 O O_r
真 O O_d
不 O B_d
好 O I_d
模 O B_v
仿 O I_v
。 O O_x
牛 O O_n
人 O O_n
真 O B_d
的 O I_d
很 O B_m
多 O I_m
， O O_x
需 O B_v
要 O I_v
大 O B_n
家 O I_n
一 O B_m
起 O I_m
发 O B_v
现 O I_v

0 O O_x
, O O_x
我 O O_r
得 B-Trigger B_v
意 I-Trigger I_v
儿 I-Trigger O_n
个 I-Trigger O_q
笑 I-Trigger O_v
王 O B_n
导 O I_n
每 O B_r
次 O I_r
听 O B_nr
菲 O I_nr
说 O B_v
话 O I_v
的 O O_uj
表 O B_n
情 O I_n
都 O O_d
有 O B_n
点 O I_n
放 O B_v
空 O I_v
都 O O_d
有 O B_n
点 O I_n
飘 O B_a
渺 O I_a
~ O O_x
魂 O B_n
游 O I_n
太 O B_nrt
虚 O I_nrt
~ O O_x

3 O O_x
, O O_x
太 B-Degree B_l
紧 B-Trigger I_l
张 I-Trigger I_l
了 O O_ul
， O O_x
要 O O_v
正 O B_v
视 O I_v
体 B-sent_Entity B_v
检 I-sent_Entity I_v
。 O O_x
这 B-Cause O_r
周 I-Cause O_nr
星 I-Cause B_t
期 I-Cause I_t
六 I-Cause I_t
要 I-Cause O_v
体 I-Cause B_v
检 I-Cause I_v
纳 I-Cause B_v
闷 I-Cause I_v
我 I-Cause O_r
现 I-Cause B_t
在 I-Cause I_t
见 I-Cause O_v
针 I-Cause O_n
就 I-Cause O_d
发 I-Cause B_v
抖 I-Cause I_v
不 I-Cause O_d
知 I-Cause B_v
道 I-Cause I_v
怎 I-Cause B_l
么 I-Cause I_l
办 I-Cause I_l
哦 I-Cause O_zg

1 O O_x
, O O_x
我 B-Holder O_r
艹 O O_y
~ O O_x
忒 B-Degree O_d
震 B-Trigger B_v
惊 I-Trigger I_v
了 O O_ul
~ O O_x
我 O O_r
日 O O_m
！ O O_x
死 O O_v
切 O O_v
！ O O_x
我 O O_r
册 O O_q
那 O O_r
伪 O B_n
娘 O I_n
的 O O_uj
最 O B_a
高 O I_a
境 O B_n
界 O I_n
我 B-Holder O_r
羡 B-Trigger B_v
慕 I-Trigger I_v
我 B-Holder O_r
嫉 B-Trigger B_v
妒 I-Trigger I_v
- O O_x
- O O_x

2 O O_x
, O O_x
看 O O_v
了 O O_ul
《 B-sent_Entity O_x
深 I-sent_Entity B_ns
海 I-sent_Entity I_ns
寻 I-sent_Entity B_nr
人 I-sent_Entity I_nr
》 I-sent_Entity O_x
又 O O_d
是 O O_v
意 O B_n
识 O I_n
片 O O_q
不 B-Negation O_d
纠 B-Trigger B_v
结 I-Trigger I_v
不 B-Negation O_d
压 B-Trigger B_v
抑 I-Trigger I_v
有 B-Degree B_n
点 I-Degree I_n
乱 B-Trigger O_d

1 O O_x
, O O_x
第 O B_m
四 O I_m
款 O I_m
创 O B_n
可 O I_n
贴 O I_n
也 O O_d
要 O B_a
好 O I_a
看 O I_a
， O O_x
也 O O_d
要 O O_v
时 O B_n
尚 O I_n
！ O O_x
你 B-Holder O_r
最 B-Degree O_d
喜 B-Trigger B_v
欢 I-Trigger I_v
哪 B-sent_Entity O_r
一 I-sent_Entity B_m
款 I-sent_Entity I_m
？ O O_x

0 O O_x
, O O_x
好 B-Degree O_a
可 B-Trigger B_v
爱 I-Trigger I_v
周 O B_t
末 O I_t
又 O O_d
要 O O_v
到 O O_v
了 O O_ul
啊 O O_y
， O O_x
朋 O B_n
友 O I_n
们 O O_k
都 O O_d
打 O B_v
算 O I_v
到 O O_v
哪 O B_r
里 O I_r
去 O O_v
玩 O O_v
啊 O O_y
？ O O_x
放 O B_v
松 O I_v
心 O B_n
情 O I_n
最 O O_d
重 O B_a
要 O I_a

1 O O_x
, O O_x
咋 O B_v
办 O I_v
咋 O B_v
办 O I_v
， O O_x
越 B-Degree B_d
来 I-Degree I_d
越 I-Degree I_d
喜 B-Trigger B_v
欢 I-Trigger I_v
胡 B-sent_Entity B_nr
夏 I-sent_Entity I_nr
那 O O_r
孩 O B_n
子 O I_n
了 O O_ul
= O O_x
= O O_x
。 O O_x

1 O O_x
, O O_x
这 O O_r
只 O O_d
猫 B-sent_Entity B_n
猫 I-sent_Entity I_n
是 O O_v
我 B-Holder O_r
最 B-Degree O_d
喜 B-Trigger B_v
欢 I-Trigger I_v
的 O O_uj
一 O B_m
只 O I_m
， O O_x
我 O O_r
总 O O_b
q O O_eng
记 O B_v
住 O I_v
她 O O_r
的 O O_uj
名 O B_n
字 O I_n
， O O_x
还 O B_c
是 O I_c
叫 O O_v
她 O O_r
白 O B_n
猫 O I_n
吧 O O_y
， O O_x
喵 O O_o

3 O O_x
, O O_x
今 O B_i
天 O I_i
天 O I_i
气 O I_i
太 O B_l
好 O I_l
了 O I_l
！ O O_x
！ O O_x
光 O B_n
是 O I_n
看 O B_v
着 O I_v
心 B-sent_Entity B_n
情 I-sent_Entity I_n
都 O O_d
舒 B-Trigger B_a
畅 I-Trigger I_a
， O O_x
重 B-Cause B_ns
庆 I-Cause I_ns
的 I-Cause O_uj
秋 I-Cause B_t
天 I-Cause I_t
好 I-Cause B_m
久 I-Cause I_m
都 I-Cause O_d
没 I-Cause B_v
有 I-Cause I_v
这 I-Cause B_r
么 I-Cause I_r
好 I-Cause O_a
的 I-Cause O_uj
天 I-Cause B_n
气 I-Cause I_n
了 I-Cause O_ul
。 I-Cause O_x
。 O O_x
。 O O_x

3 O O_x
, O O_x
虽 O B_c
然 O I_c
是 O O_v
P O O_eng
图 O O_n
， O O_x
还 O B_c
是 O I_c
好 O O_a
希 O B_v
望 O I_v
你 O B_r
们 O I_r
在 O O_p
一 O B_m
起 O I_m
真 O B_l
的 O I_l
假 O I_l
的 O O_uj
？ O O_x
？ O O_x
求 O B_nz
真 O I_nz
相 O B_v
传 O I_v
双 O O_n
J O O_eng
最 B-Degree O_d
温 B-Trigger B_nr
馨 I-Trigger I_nr
的 O O_uj
照 O B_n
片 O I_n
？ O O_x

2 O O_x
, O O_x
怎 O B_r
么 O I_r
最 O B_f
近 O I_f
不 B-sent_Entity B_c
是 I-sent_Entity I_c
感 I-sent_Entity B_v
冒 I-sent_Entity I_v
就 I-sent_Entity B_d
是 I-sent_Entity I_d
呼 I-sent_Entity B_l
吸 I-sent_Entity I_l
道 I-sent_Entity I_l
感 I-sent_Entity B_v
染 I-sent_Entity I_v
～ O O_x
～ O O_x
～ O O_x
～ O O_x
太 B-Degree O_d
折 B-Trigger B_v
磨 I-Trigger I_v
人 I-Trigger O_n
了 I-Trigger O_ul
· O O_x
～ O O_x
～ O O_x
～ O O_x
～ O O_x
等 O O_u
病 O O_n
好 O O_a
了 O O_ul
该 O O_r
好 O B_d
好 O I_d
锻 O B_v
炼 O I_v
锻 O B_n
炼 O I_n
身 O I_n
体 O I_n
了 O O_ul
～ O O_x
～ O O_x
～ O O_x

0 O O_x
, O O_x
色 B-sent_Entity B_n
调 I-sent_Entity I_n
特 B-Degree O_d
亮 B-Trigger B_a
丽 I-Trigger I_a
~ O O_x
~ O O_x
黄 O B_nr
绿 O I_nr
红 O O_a
呢 O O_y
比 O B_d
大 O I_d
地 O B_n
震 O I_n
海 O B_n
报 O I_n
大 O O_a
啊 O O_y
， O O_x
哈 B-Trigger B_o
哈 I-Trigger I_o
， O O_x
小 B-Degree O_a
开 B-Trigger B_v
心 I-Trigger I_v
一 O B_m
下 O I_m
恋 O B_v
爱 O I_v
通 O B_n
告 O I_n
， O O_x
哈 B-Trigger B_o
哈 I-Trigger I_o

1 O O_x
, O O_x
我 B-Trigger O_r
操 I-Trigger O_v
你 I-Trigger O_r
妈 I-Trigger O_n
！ O O_x
中 B-sent_Entity B_ns
国 I-sent_Entity I_ns
城 I-sent_Entity B_n
管 I-sent_Entity I_n
！ O O_x
太 B-Degree O_d
不 B-Trigger B_l
要 I-Trigger I_l
脸 I-Trigger I_l
了 O O_ul
！ O O_x
狂 B-Trigger O_zg
气 I-Trigger B_n
愤 I-Trigger I_n
！ O O_x

2 O O_x
, O O_x
我 B-Holder O_r
明 B-sent_Entity B_t
天 I-sent_Entity I_t
又 I-sent_Entity O_d
要 I-sent_Entity O_v
进 I-sent_Entity B_v
行 I-sent_Entity I_v
狱 I-sent_Entity O_zg
般 I-sent_Entity B_u
的 I-sent_Entity I_u
生 I-sent_Entity B_vn
活 I-sent_Entity I_vn
了 O O_ul
真 B-Degree B_d
的 I-Degree I_d
很 I-Degree O_zg
无 B-Trigger B_d
奈 I-Trigger I_d

1 O O_x
, O O_x
我 B-Holder B_r
们 I-Holder I_r
不 B-Negation B_v
能 I-Negation I_v
歧 B-Trigger B_v
视 I-Trigger I_v
人 B-sent_Entity B_n
类 I-sent_Entity I_n
！ O O_x
这 O B_r
样 O I_r
活 O B_v
着 O I_v
还 O B_v
有 O I_v
意 O B_n
思 O I_n
么 O O_y
恶 B-Trigger B_n
心 I-Trigger I_n
这 O B_r
啥 O I_r
玩 O B_n
意 O I_n
！ O O_x
太 B-Degree O_d
可 B-Trigger B_c
怕 I-Trigger I_c
了 O O_ul
我 O O_r
觉 O B_v
得 O I_v
这 O O_r
更 O B_d
是 O I_d
一 O B_m
个 O I_m
警 O B_v
惕 O I_v
~ O O_x

0 O O_x
, O O_x
。 O O_x
谢 O B_nr
谢 O I_nr
小 O B_nr
宇 O I_nr
哥 O I_nr
的 O O_uj
服 O B_vn
装 O I_vn
支 O B_v
持 O I_v
！ O O_x
真 O B_d
的 O I_d
非 B-Degree B_d
常 I-Degree I_d
好 B-Trigger B_v
看 I-Trigger I_v
！ O O_x
快 O B_d
来 O I_d
收 O B_v
图 O I_v
啦 O O_y
~ O O_x
~ O O_x
~ O O_x
预 O B_v
祝 O I_v
9 O O_m
号 O O_m
的 O O_uj
发 O B_n
布 O I_n
会 O I_n
成 O B_a
功 O I_a
！ O O_x

3 O O_x
, O O_x
我 B-Holder O_r
喜 B-Trigger B_v
欢 I-Trigger I_v
这 B-sent_Entity B_r
个 I-sent_Entity I_r
表 I-sent_Entity B_n
情 I-sent_Entity I_n
、 I-sent_Entity O_x
很 I-sent_Entity O_d
有 I-sent_Entity O_v
内 I-sent_Entity B_n
容 I-sent_Entity I_n
的 I-sent_Entity O_uj
说 I-sent_Entity O_v
宝 I-sent_Entity B_nr
图 I-sent_Entity I_nr
签 I-sent_Entity O_v
T I-sent_Entity B_eng
W I-sent_Entity I_eng
O I-sent_Entity I_eng

1 O O_x
, O O_x
早 O B_t
上 O I_t
起 O B_v
来 O I_v
突 O B_ad
然 O I_ad
很 B-Degree O_zg
孤 B-Trigger B_a
独 I-Trigger I_a
， O O_x
因 O B_c
为 O I_c
身 B-Cause B_s
边 I-Cause I_s
没 I-Cause B_v
有 I-Cause I_v
你 I-Cause O_r
相 I-Cause B_v
陪 I-Cause I_v
。 O O_x
。 O O_x
。 O O_x
。 O O_x
。 O O_x

0 O O_x
, O O_x
今 O B_t
天 O I_t
生 O B_t
日 O I_t
， O O_x
我 B-sent_Entity B_r
一 I-sent_Entity I_r
人 I-sent_Entity B_n
食 I-sent_Entity I_n
晚 I-sent_Entity B_n
饭 I-sent_Entity I_n
算 O B_v
不 O I_v
算 O I_v
太 B-Degree O_d
凄 B-Trigger B_a
凉 I-Trigger I_a
？ O O_x
！ O O_x
~ O O_x
老 O B_n
爸 O I_n
老 O B_n
妈 O I_n
去 O O_v
世 O B_nr
博 O I_nr
了 O O_ul
~ O O_x

0 O O_x
, O O_x
喜 B-Trigger B_v
欢 I-Trigger I_v
呢 O O_y
， O O_x
有 O O_v
这 O B_r
些 O I_r
小 O B_nr
家 O I_nr
伙 O I_nr
， O O_x
一 O B_d
定 O I_d
很 B-Degree O_zg
有 B-Trigger B_l
意 I-Trigger I_l
思 I-Trigger I_l
吧 O O_y
图 B-sent_Entity B_n
文 I-sent_Entity I_n
爆 I-sent_Entity B_v
笑 I-sent_Entity I_v
: O O_x
【 O O_x
两 O B_m
日 O I_m
受 O B_v
欢 O I_v
迎 O I_v
度 O O_zg
- O O_x
排 O B_v
名 O I_v
第 O B_m
一 O I_m
】 O O_x
耶 O O_nr
！ O O_x

2 O O_x
, O O_x
" O O_x
不 B-sent_Entity B_d
好 I-sent_Entity I_d
评 I-sent_Entity B_n
价 I-sent_Entity I_n
, O O_x
有 B-Degree B_n
点 I-Degree I_n
忧 B-Trigger B_a
郁 I-Trigger I_a
. O B_m
. O I_m
< O O_x
感 O B_v
谢 O I_v
百 O B_n
度 O I_n
I O B_eng
D O I_eng
★ O O_x
蔷 O B_n
薇 O I_n
花 O I_n
> O O_x
" O O_x

0 O O_x
, O O_x
对 O O_p
说 O O_v
： O O_x
那 O B_r
天 O I_r
“ O O_x
快 O B_a
乐 O I_a
大 O B_n
本 O I_n
营 O I_n
” O O_x
看 O B_v
见 O I_v
“ O O_x
令 O B_nrt
堂 O I_nrt
” O O_x
， O O_x
再 O O_d
看 O O_v
“ O O_x
海 O B_nr
涛 O I_nr
” O O_x
你 O O_r
， O O_x
你 B-sent_Entity O_r
很 B-Trigger O_d
好 I-Trigger O_a
， O O_x
不 O B_v
用 O I_v
减 O B_v
肥 O I_v
了 O O_ul
！ O O_x
！ O O_x

2 O O_x
, O O_x
这 O O_r
就 O B_d
是 O I_d
人 B-sent_Entity B_n
类 I-sent_Entity I_n
世 I-sent_Entity B_n
界 I-sent_Entity I_n
的 I-sent_Entity O_uj
爱 I-sent_Entity B_n
情 I-sent_Entity I_n
很 B-Degree O_zg
可 B-Trigger B_c
怕 I-Trigger I_c
对 O O_p
吧 O O_y
~ O O_x
港 O O_j
女 O B_n
争 O I_n
仔 O O_ad
， O O_x
最 O B_f
后 O I_f
抓 B-Trigger B_v
狂 I-Trigger I_v
好 B-Degree O_a
爆 B-Trigger B_v
笑 I-Trigger I_v
。 I-Trigger O_x
。 O O_x

0 O O_x
, O O_x
罗 B-sent_Entity O_j
主 I-sent_Entity B_b
任 I-sent_Entity I_b
` O O_x
` O O_x
你 O O_r
真 B-Degree B_d
的 O I_d
很 B-Trigger O_zg
好 I-Trigger B_v
笑 I-Trigger I_v
~ O O_x
~ O O_x
！ O O_x
好 O O_a
了 O O_ul
! O O_x
下 O B_t
次 O I_t
再 O O_d
发 O O_v
照 O B_n
片 O I_n
给 O O_p
你 O B_r
们 O I_r
看 O O_v
喔 O O_e
! O O_x
我 O O_r
要 O O_v
去 O O_v
睡 O O_v
啦 O O_y
! O O_x
晚 O B_n
安 O I_n
喔 O O_e
! O O_x

0 O O_x
, O O_x
为 O B_r
什 O I_r
么 O I_r
这 O B_r
个 O I_r
超 O B_a
贵 O I_a
这 B-sent_Entity O_r
也 O O_d
太 B-Degree O_d
可 B-Trigger B_v
爱 I-Trigger I_v
了 O O_ul
， O O_x
喜 B-Trigger B_v
欢 I-Trigger I_v
死 O O_v
你 B-sent_Entity O_r
了 O O_ul
。 O O_x
。 O O_x
。 O O_x

1 O O_x
, O O_x
想 O B_l
干 O I_l
什 O I_l
么 O I_l
？ O O_x
？ O O_x
内 B-Trigger B_n
忧 I-Trigger I_n
外 I-Trigger O_f
。 O O_x
平 O B_a
定 O I_a
。 O O_x
疯 B-Trigger B_a
狂 I-Trigger I_a
！ O O_x
誓 B-sent_Entity O_vg
占 I-sent_Entity O_v
南 I-sent_Entity B_ns
沙 I-sent_Entity I_ns
越 I-sent_Entity B_ns
南 I-sent_Entity I_ns
民 I-sent_Entity B_n
众 I-sent_Entity I_n
冲 I-sent_Entity B_vn
击 I-sent_Entity I_vn
中 I-sent_Entity B_nt
国 I-sent_Entity I_nt
大 I-sent_Entity I_nt
使 I-sent_Entity I_nt
馆 I-sent_Entity I_nt
！ O O_x
组 O B_v
图 O I_v

0 O O_x
, O O_x
诶 O O_e
， O O_x
这 O O_r
是 O O_v
我 B-Holder O_r
喜 B-Trigger B_v
欢 I-Trigger I_v
的 O O_uj
风 B-sent_Entity B_n
格 I-sent_Entity I_n
b O B_eng
a O I_eng
b O I_eng
y O I_eng
s O B_eng
t O I_eng
y O I_eng
l O I_eng
e O I_eng
3 O O_x
孩 B-Cause B_n
子 I-Cause I_n
天 I-Cause B_i
真 I-Cause I_i
无 I-Cause I_i
邪 I-Cause I_i
的 I-Cause O_uj
笑 I-Cause B_n
容 I-Cause I_n
是 I-Cause O_v
最 I-Cause B_a
美 I-Cause I_a
的 I-Cause O_uj
！ O O_x

0 O O_x
, O O_x
博 O B_n
主 O I_n
今 O B_t
天 O I_t
给 O O_p
做 O B_n
的 O I_n
的 O O_uj
造 O B_n
型 O I_n
很 O B_a
棒 O I_a
& O O_x
9 O B_m
7 O I_m
3 O I_m
3 O I_m
; O O_x
今 O B_nr
天 O I_nr
下 O I_nr
午 O I_nr
再 O B_d
次 O I_d
与 O O_p
尚 O B_nr
雯 O I_nr
婕 O I_nr
合 O B_vn
作 O I_vn
， O O_x
越 B-Degree B_d
来 I-Degree I_d
越 I-Degree I_d
喜 B-Trigger B_v
欢 I-Trigger I_v
她 B-sent_Entity O_r
了 O O_ul

2 O O_x
, O O_x
" O O_x
一 O B_d
定 O I_d
要 O O_v
好 O B_d
好 O I_d
地 O O_uv
活 O B_l
下 O I_l
去 O I_l
啊 O O_y
有 O O_v
爱 O O_v
就 O O_d
有 O O_v
希 O B_v
望 O I_v
, O O_x
有 O O_v
希 O B_v
望 O I_v
就 O O_d
不 O B_df
要 O I_df
放 O B_v
弃 O I_v
. O O_x
“ O O_x
非 B-Degree B_i
常 I-Degree I_i
感 B-Trigger I_i
谢 I-Trigger I_i
大 B-sent_Entity B_n
家 I-sent_Entity I_n
的 O O_uj
帮 O B_v
助 O I_v
和 O O_c
关 O B_n
心 O I_n
” O O_x
。 O O_x
" O O_x

3 O O_x
, O O_x
最 B-Degree O_d
痛 B-Trigger B_an
苦 I-Trigger I_an
的 O O_uj
事 O B_n
情 O I_n
~ O O_x
莫 B-sent_Entity B_d
过 I-sent_Entity I_d
于 I-sent_Entity I_d
自 I-sent_Entity B_r
己 I-sent_Entity I_r
倒 I-sent_Entity B_a
霉 I-sent_Entity I_a
的 I-sent_Entity O_uj
时 I-sent_Entity B_n
候 I-sent_Entity I_n
看 I-sent_Entity B_v
到 I-sent_Entity I_v
别 I-sent_Entity B_r
人 I-sent_Entity I_r
幸 I-sent_Entity B_a
福 I-sent_Entity I_a
. I-sent_Entity B_m
. I-sent_Entity I_m
. I-sent_Entity I_m

3 O O_x
, O O_x
祈 B-Trigger B_v
祷 I-Trigger I_v
更 O B_d
多 B-sent_Entity I_d
的 I-sent_Entity O_uj
人 I-sent_Entity O_n
平 B-Trigger B_a
安 I-Trigger I_a
希 O B_v
望 O I_v
里 O B_f
面 O I_f
的 O O_uj
人 O B_n
们 O I_n
跑 O B_l
得 O I_l
快 O I_l
些 O O_q
~ O O_x
~ O O_x
~ O O_x
祈 O B_v
祷 O I_v
！ O O_x

2 O O_x
, O O_x
严 O B_a
重 O I_a
关 B-Trigger B_n
心 I-Trigger I_n
美 B-sent_Entity B_n
女 I-sent_Entity I_n
的 O O_uj
工 O B_vn
作 B-Property I_vn
状 I-Property B_n
态 I-Property I_n
在 I-Property O_p
极 I-Property B_d
度 I-Property I_d
疲 I-Property B_a
惫 I-Property I_a
中 O O_f
， O O_x
上 O O_f
早 O B_n
班 O I_n
， O O_x
人 O B_n
生 O I_n
第 O B_m
一 O I_m
次 O I_m
尝 O B_vn
试 O I_vn
， O O_x
一 O O_m
通 O B_n
宵 O I_n
不 O O_d
睡 O B_v
觉 O I_v
第 O B_m
二 O I_m
天 O I_m
继 O B_v
续 O I_v
上 O B_v
班 O I_v

3 O O_x
, O O_x
从 O O_p
早 O B_t
上 O I_t
到 O O_v
现 O B_t
在 O I_t
， O O_x
一 B-Cause B_d
直 I-Cause I_d
左 I-Cause B_f
边 I-Cause I_f
大 I-Cause B_n
脑 I-Cause I_n
非 I-Cause B_d
常 I-Cause I_d
痛 I-Cause O_a
。 O O_x
。 O O_x
。 O O_x
用 O O_p
“ O O_x
头 B-Trigger B_n
痛 I-Trigger I_n
裂 I-Trigger O_v
” O O_x
来 O O_v
形 O B_n
容 O I_n
都 O O_d
不 O B_l
为 O I_l
过 O I_l
。 O O_x
难 O B_d
道 O I_d
我 O O_r
要 O O_v
挂 O O_v
了 O O_ul
哇 O O_y
？ O O_x

3 O O_x
, O O_x
经 O B_d
常 O I_d
在 O O_p
网 O B_s
上 O I_s
看 O B_v
到 O I_v
上 B-sent_Entity B_v
班 I-sent_Entity I_v
的 I-sent_Entity O_uj
心 I-sent_Entity B_n
情 I-sent_Entity I_n
比 O O_p
上 B-compared_Entity B_v
坟 I-compared_Entity I_v
还 O O_d
沉 B-Trigger B_a
重 I-Trigger I_a
， O O_x
属 O O_v
又 O O_d
知 O O_v
上 B-compared_Entity B_v
坟 I-compared_Entity I_v
的 O O_uj
心 B-sent_Entity B_n
情 I-sent_Entity I_n
多 B-Degree O_m
悲 B-Trigger B_a
痛 I-Trigger I_a
？ O O_x
！ O O_x

2 O O_x
, O O_x
对 O O_p
说 O O_v
： O O_x
求 O O_v
工 O B_vn
作 O I_vn
！ O O_x
对 O O_p
计 B-sent_Entity B_n
算 I-sent_Entity I_n
机 I-sent_Entity I_n
互 I-sent_Entity B_n
联 I-sent_Entity I_n
网 I-sent_Entity I_n
很 B-Degree B_l
感 B-Trigger I_l
兴 I-Trigger I_l
趣 I-Trigger I_l
！ O O_x
愿 O B_v
意 O I_v
学 O B_v
习 O I_v
！ O O_x
无 O O_v
工 O B_vn
资 O I_vn
也 O O_d
可 O O_v
！ O O_x
求 O O_v
发 O B_vn
展 O I_vn
！ O O_x
求 O O_v
工 O B_vn
作 O I_vn
激 O B_n
情 O I_n
！ O O_x

2 O O_x
, O O_x
对 O O_p
啊 O O_y
， O O_x
有 O O_v
的 O O_uj
很 B-Degree O_a
好 B-Trigger B_v
吃 I-Trigger I_v
的 O O_uj
。 O O_x
不 O B_c
过 O I_c
这 O O_r
里 O B_f
面 O I_f
没 O B_v
有 O I_v
我 B-Holder O_r
最 B-Degree O_d
喜 B-Trigger B_v
欢 I-Trigger I_v
的 O O_uj
手 B-sent_Entity B_n
指 I-sent_Entity I_n
饼 I-sent_Entity O_n
。 O O_x
。 O O_x
蜂 B-sent_Entity B_n
蜜 I-sent_Entity I_n
蛋 I-sent_Entity B_n
糕 I-sent_Entity I_n
也 O O_d
好 B-Trigger B_v
吃 I-Trigger I_v
。 O O_x
好 O B_v
像 O I_v
很 O O_zg
好 O B_v
吃 O I_v
的 O O_uj
样 O B_n
子 O I_n
。 O O_x

2 O O_x
, O O_x
感 O B_v
冒 O I_v
鸟 O O_zg
。 O O_x
真 B-Degree B_d
是 I-Degree I_d
太 I-Degree B_l
难 B-Trigger I_l
受 I-Trigger I_l
了 O O_ul
， O O_x
头 O B_n
晕 O I_n
脑 O B_l
胀 O I_l
流 O B_n
鼻 O I_n
涕 O I_n
。 O O_x

3 O O_x
, O O_x
今 O B_t
天 O I_t
Q O B_eng
Q O I_eng
在 O O_p
香 O B_n
港 O I_n
股 O I_n
市 O I_n
跌 O O_v
了 O O_ul
7 O O_m
块 O O_m
八 O O_m
， O O_x
那 O B_r
些 O I_r
小 B-sent_Entity O_a
股 I-sent_Entity B_n
东 I-sent_Entity I_n
真 O B_d
的 O I_d
很 B-Degree O_zg
无 B-Trigger B_n
辜 I-Trigger I_n
。 O O_x

2 O O_x
, O O_x
我 B-Holder B_r
们 I-Holder I_r
小 O B_n
时 O I_n
候 O I_n
最 B-Degree O_d
喜 B-Trigger B_v
欢 I-Trigger I_v
去 O O_v
草 B-sent_Entity B_n
地 I-sent_Entity I_n
里 I-sent_Entity O_f
抓 I-sent_Entity O_v
他 I-sent_Entity O_r
玩 I-sent_Entity O_v
什 I-sent_Entity B_r
么 I-sent_Entity I_r
玩 I-sent_Entity B_n
意 I-sent_Entity I_n
？ O O_x
吓 O B_v
唬 O I_v
谁 O O_r
呢 O O_y
？ O O_x

2 O O_x
, O O_x
这 O B_r
一 O I_r
跳 O O_v
， O O_x
说 O B_v
不 O I_v
出 O I_v
的 O O_uj
惆 O B_a
怅 O I_a
… O O_x
太 B-Degree O_d
经 B-Trigger B_n
典 I-Trigger I_n
了 O O_ul
， O O_x
转 O O_v
！ O O_x
朱 O B_nrfg
德 O I_nrfg
庸 O I_nrfg
《 B-sent_Entity O_x
跳 I-sent_Entity O_v
》 I-sent_Entity O_x
完 I-sent_Entity B_n
整 I-sent_Entity I_n
版 I-sent_Entity I_n

0 O O_x
, O O_x
日 O O_m
和 O O_c
的 O O_uj
其 O B_r
他 O I_r
专 O B_n
辑 O I_n
也 O O_d
很 B-Degree O_d
搞 B-Trigger B_v
笑 I-Trigger I_v
的 O O_uj
· O O_x
~ O O_x
~ O O_x
我 O O_r
快 O O_a
笑 O O_v
岔 O B_n
气 O I_n
儿 O O_n
了 O O_ul
~ O O_x
真 O B_d
的 O I_d
很 B-Degree O_d
搞 B-Trigger O_v
~ O O_x
中 O B_nz
文 O I_nz
配 O B_n
音 O I_n
真 O O_d
无 O B_v
敌 O I_v
~ O O_x

0 O O_x
, O O_x
学 O B_n
生 O I_n
顶 O B_n
瘾 O I_n
， O O_x
老 O B_n
师 O I_n
更 O O_d
顶 O O_v
瘾 O O_n
哈 B-Trigger B_o
哈 I-Trigger I_o
哈 I-Trigger I_o
哈 I-Trigger I_o
· O O_x
· O O_x
· O O_x
好 B-Degree O_a
得 B-Trigger B_v
意 I-Trigger I_v
！ O O_x
！ O O_x
！ O O_x
很 O O_zg
直 O B_v
白 O I_v
的 O O_uj
考 O B_v
生 O I_v
和 O O_c
阅 O B_v
卷 O I_v
老 O B_n
师 O I_n
。 O O_x
。 O O_x
。 O O_x

2 O O_x
, O O_x
我 B-Holder O_r
真 B-Degree B_d
的 I-Degree I_d
很 I-Degree O_zg
喜 B-Trigger B_v
欢 I-Trigger I_v
郭 B-sent_Entity B_nr
德 I-sent_Entity I_nr
纲 I-sent_Entity I_nr
. I-sent_Entity B_m
. I-sent_Entity I_m
. O I_m
” O O_x
事 O B_n
情 O I_n
正 O B_t
在 O I_t
起 O O_v
变 O B_vn
化 O I_vn
“ O O_x
好 O O_a
熟 O B_a
细 O I_a
的 O O_uj
话 O B_n
语 O I_n
！ O O_x

1 O O_x
, O O_x
强 O B_l
烈 O I_l
要 O I_l
求 O I_l
加 O O_v
一 O B_m
个 O I_m
色 O B_i
迷 O I_i
迷 O I_i
的 O O_uj
表 O B_n
情 O I_n
！ O O_x
！ O O_x
！ O O_x
！ O O_x
！ O O_x
涨 O B_n
价 O I_n
了 O O_ul
。 O O_x
。 O O_x
。 O O_x
快 O O_a
来 O B_u
看 O I_u
！ O O_x
臀 B-sent_Entity B_n
线 I-sent_Entity I_n
很 B-Degree O_d
美 B-Trigger B_a
好 I-Trigger I_a
！ O O_x

3 O O_x
, O O_x
其 O B_d
实 O I_d
我 B-Holder O_r
也 O O_d
很 B-Degree O_d
脆 B-Trigger B_a
弱 I-Trigger I_a
， O O_x
偶 O B_d
尔 O I_d
也 O O_d
希 O B_v
望 O I_v
有 O O_v
一 O B_m
个 O I_m
人 O O_n
可 O B_c
以 O I_c
依 O B_v
赖 O I_v
一 O B_m
下 O I_m
， O O_x
想 O B_v
家 O I_v
了 O O_ul
~ O O_x
~ O O_x

2 O O_x
, O O_x
王 B-Trigger B_nr
八 I-Trigger I_nr
蛋 I-Trigger I_nr
恨 I-Trigger B_d
死 I-Trigger I_d
了 I-Trigger O_ul
~ O O_x
难 B-Trigger B_v
过 I-Trigger I_v
太 I-Trigger O_d
惨 I-Trigger O_a
了 I-Trigger O_ul
我 B-Holder O_r
就 O O_d
想 O O_v
X O B_eng
X O I_eng
X O I_eng
！ O O_x

1 O O_x
, O O_x
哈 B-Trigger B_o
哈 I-Trigger I_o
， O O_x
我 B-Holder O_r
也 O O_d
来 O O_v
转 O O_v
俺 O O_r
此 O B_r
刻 O I_r
的 O O_uj
心 O B_n
情 O I_n
是 O O_v
极 B-Degree B_d
其 I-Degree I_d
激 B-Trigger B_a
动 I-Trigger I_a
雀 I-Trigger B_v
跃 I-Trigger I_v
的 O O_uj
— O O_x
— O O_x
静 O B_v
待 O I_v
被 O O_p
和 O B_a
谐 O I_a

1 O O_x
, O O_x
太 B-Trigger O_d
贱 I-Trigger O_a
了 I-Trigger O_ul
！ O O_x
！ O O_x
！ O O_x
！ O O_x
！ O O_x
！ O O_x
他 B-Trigger O_r
奶 I-Trigger B_n
奶 I-Trigger I_n
的 I-Trigger O_uj
！ O O_x
草 B-Negation B_n
泥 I-Negation I_n
马 I-Negation I_n
！ I-Negation O_x
！ I-Negation O_x
！ O O_x
他 B-Trigger B_r
们 I-Trigger I_r
真 I-Trigger B_d
的 I-Trigger I_d
下 I-Trigger O_f
的 I-Trigger O_uj
了 I-Trigger O_ul
手 I-Trigger O_n
啊 I-Trigger O_y
！ O O_x
！ O O_x
！ O O_x

0 O O_x
, O O_x
好 B-Trigger O_a
创 I-Trigger B_v
意 I-Trigger I_v
~ O O_x
中 O B_ns
国 O I_ns
就 O B_d
是 O I_d
喜 O B_v
欢 O I_v
山 O B_ns
寨 O I_ns
~ O O_x
这 O O_r
是 O O_v
种 O O_q
文 O B_n
化 O I_n
~ O O_x
哈 B-Trigger B_o
哈 I-Trigger I_o
哈 I-Trigger I_o
哈 I-Trigger I_o
哈 I-Trigger B_o
哈 I-Trigger I_o
哈 I-Trigger I_o
哈 I-Trigger I_o
莫 O B_nr
文 O I_nr
蔚 O I_nr
和 O O_c
佳 O B_n
能 O I_n
纷 O B_i
纷 O I_i
表 O I_i
示 O I_i
压 O B_n
力 O I_n
很 O B_a
大 O I_a

2 O O_x
, O O_x
我 B-Cause O_r
想 I-Cause O_v
吃 I-Cause O_v
口 I-Cause O_q
热 I-Cause B_n
饭 I-Cause I_n
. O B_m
. O I_m
. O I_m
冷 B-sent_Entity O_a
饭 I-sent_Entity O_n
太 B-Degree B_l
难 B-Trigger I_l
受 I-Trigger I_l
了 O O_ul
. O B_m
. O I_m
. O I_m
真 O B_l
对 O I_l
不 O I_l
起 O I_l
我 O O_r
的 O O_uj
胃 O O_n
. O B_m
. O I_m
. O I_m
5 B-Trigger I_m
5 I-Trigger I_m
5 I-Trigger I_m
5 I-Trigger I_m

0 O O_x
, O O_x
真 O B_nr
是 O I_nr
太 B-Degree I_nr
激 B-Trigger B_a
动 I-Trigger I_a
了 O O_ul
。 O O_x
今 O B_t
天 O I_t
怎 O B_r
么 O I_r
这 O B_r
样 O I_r
幸 O B_a
运 O I_a
呀 O O_y
。 O O_x
。 O O_x
。 O O_x
。 O O_x
。 O O_x
~ O O_x
~ O O_x
~ O O_x
~ O O_x
~ O O_x
~ O O_x
~ O O_x
~ O O_x

0 O O_x
, O O_x
喜 B-Trigger B_v
欢 I-Trigger I_v
你 B-sent_Entity O_r
这 I-sent_Entity B_r
个 I-sent_Entity I_r
牌 I-sent_Entity B_n
子 I-sent_Entity I_n
， O O_x
很 O O_d
有 O O_v
自 O B_r
己 O I_r
的 O O_uj
想 O B_v
法 O I_v
， O O_x
不 O O_d
知 O B_v
道 O I_v
啥 O B_r
时 O I_r
候 O I_r
能 O O_v
引 O B_v
进 O I_v
内 O B_n
地 O I_n
呢 O O_y
？ O O_x
H O B_eng
O O I_eng
T O I_eng
H O B_eng
E O I_eng
A O I_eng
R O I_eng
T O I_eng
春 O B_t
夏 O I_t
形 O B_n
象 O I_n
大 O B_nz
发 O I_nz
表 O O_v

2 O O_x
, O O_x
可 B-Trigger B_v
爱 I-Trigger I_v
死 B-Degree O_v
了 I-Degree O_ul
~ O O_x
~ O O_x
> O O_x
< O O_x
= O O_x
3 O O_x
= O O_x
看 O B_v
见 O I_v
你 O O_r
就 O O_d
元 O B_n
气 O I_n
了 O O_ul
。 O O_x
生 B-sent_Entity B_vn
活 I-sent_Entity I_vn
虽 O B_c
然 O I_c
很 B-Degree O_zg
糟 B-Trigger B_a
糕 I-Trigger I_a
， O O_x
但 O B_c
是 O I_c
我 O B_r
们 O I_r
都 O O_d
要 O O_v
给 O O_p
力 O O_n
啊 O O_y
！ O O_x
！ O O_x
！ O O_x
！ O O_x

2 O O_x
, O O_x
我 B-Trigger O_r
靠 I-Trigger O_v
~ I-Trigger O_x
自 B-Holder B_r
己 I-Holder I_r
越 B-sent_Entity B_v
狱 I-sent_Entity I_v
怎 O B_r
么 O I_r
那 B-Degree B_r
么 I-Degree I_r
麻 B-Trigger B_an
烦 I-Trigger I_an
~ O O_x
~ O O_x
~ O O_x

1 O O_x
, O O_x
人 O O_n
一 O O_m
有 O O_v
心 O B_n
事 O I_n
之 O B_f
后 O I_f
真 O B_d
的 O I_d
很 O O_d
难 O O_a
睡 O B_v
着 O I_v
， O O_x
我 B-Holder O_r
知 O B_v
道 O I_v
纠 B-Trigger B_v
结 I-Trigger I_v
我 O O_r
的 O O_uj
是 O O_v
什 O B_r
么 O I_r
事 O B_n
情 O I_n
， O O_x
但 O B_c
是 O I_c
却 O O_d
无 O B_n
力 O I_n
改 O B_v
变 O I_v
什 O B_r
么 O I_r
， O O_x
所 O B_c
以 O I_c
我 B-Holder O_r
更 B-Degree B_d
加 I-Degree I_d
纠 B-Trigger B_v
结 I-Trigger I_v
！ O O_x

2 O O_x
, O O_x
累 O O_a
了 O O_ul
好 O B_v
像 O I_v
又 O O_d
很 B-Degree O_d
开 B-Trigger B_v
心 I-Trigger I_v
. O B_m
. O I_m
好 O B_v
像 O I_v
又 O O_d
很 B-Degree O_d
不 B-Negation O_d
开 B-Trigger B_v
心 I-Trigger I_v
. O B_m
. O I_m
. O I_m
， O O_x
你 O O_r
到 O B_d
底 O I_d
开 O B_v
心 O I_v
不 O O_d
开 O B_v
心 O I_v

2 O O_x
, O O_x
回 O B_v
复 O I_v
那 O O_r
是 O O_v
一 O B_m
种 O I_m
不 O O_d
被 O O_p
人 O O_n
读 O B_v
懂 O I_v
的 O O_uj
煎 B-Trigger B_v
熬 I-Trigger I_v
. O B_m
. O I_m
. O I_m
确 O B_ad
实 O I_ad
啊 O O_zg
~ O O_x
和 O O_c
笑 B-sent_Entity B_n
点 I-sent_Entity I_n
不 I-sent_Entity O_d
一 I-sent_Entity O_m
的 I-sent_Entity O_uj
人 I-sent_Entity O_n
很 I-sent_Entity O_d
难 I-sent_Entity O_a
相 I-sent_Entity B_d
处 I-sent_Entity I_d
啊 I-sent_Entity O_y
. I-sent_Entity B_m
. I-sent_Entity I_m
. I-sent_Entity I_m

1 O O_x
, O O_x
心 B-sent_Entity B_n
情 I-sent_Entity I_n
真 B-Degree B_d
的 I-Degree I_d
严 B-Degree B_a
重 I-Degree I_a
不 B-Trigger B_d
好 I-Trigger I_d
等 O O_u
下 O O_v
还 O B_c
要 O I_c
考 O B_vn
试 O I_vn
真 O B_d
的 O I_d
各 O B_r
种 O I_r
无 O B_n
力 O I_n
好 O B_l
想 O I_l
哭 O I_l
一 O B_r
切 O I_r
都 O O_d
太 O O_d
可 O B_v
笑 O I_v
了 O O_ul

0 O O_x
, O O_x
" O O_x
粽 B-Cause B_n
子 I-Cause I_n
节 I-Cause O_t
国 I-Cause B_s
内 I-Cause I_s
有 I-Cause O_v
放 I-Cause B_v
假 I-Cause I_v
呀 I-Cause O_y
, O O_x
太 B-Degree O_d
开 B-Trigger B_v
心 I-Trigger I_v
了 O O_ul
丸 O B_n
子 O I_n
同 O B_n
学 O I_n
正 O B_v
解 O I_v
. O B_m
. O I_m
“ O O_x
与 O B_c
其 O I_c
过 O O_ug
别 O B_r
人 O I_r
的 O O_uj
节 O O_n
， O O_x
不 O B_c
如 O I_c
睡 O O_v
自 O B_r
己 O I_r
的 O O_uj
觉 O O_v
。 O O_x
” O O_x
" O O_x

2 O O_x
, O O_x
现 O B_t
在 O I_t
就 O O_d
很 O O_d
艰 O B_a
难 O I_a
~ O O_x
难 I-Trigger O_a
的 I-Trigger O_uj
云 B-Degree B_ns
里 I-Degree I_ns
雾 I-Degree I_ns
里 I-Degree I_ns
~ I-Degree O_x
难 B-Trigger O_a
的 I-Trigger O_uj
一 B-Degree B_i
塌 I-Degree I_i
糊 I-Degree I_i
涂 I-Degree I_i
~ I-Degree O_x
难 B-Trigger O_a
的 I-Trigger O_uj
素 B-Degree B_n
手 I-Degree I_n
无 I-Degree B_n
策 I-Degree I_n
~ I-Degree O_x
难 B-Trigger O_a
的 I-Trigger O_uj
伤 B-Degree B_i
心 I-Degree I_i
欲 I-Degree I_i
绝 I-Degree I_i
~ I-Degree O_x

2 O O_x
, O O_x
世 O B_nz
界 O I_nz
杯 O I_nz
期 O B_f
间 O I_f
， O O_x
上 B-sent_Entity B_v
班 I-sent_Entity I_v
的 I-sent_Entity O_uj
心 I-sent_Entity B_n
情 I-sent_Entity I_n
， O O_x
比 O O_p
上 B-compared_Entity B_v
坟 I-compared_Entity I_v
还 O B_c
要 O I_c
沉 B-Trigger B_a
重 I-Trigger I_a
。 O O_x
。 O O_x
。 O O_x
我 O O_r
说 O O_v
姑 O B_n
娘 O I_n
们 O O_k
， O O_x
你 O B_r
们 O I_r
菜 O B_n
色 O I_n
了 O O_ul
没 O O_v

1 O O_x
, O O_x
整 O B_vn
整 O I_vn
三 O B_m
个 O I_m
小 O B_n
时 O I_n
坐 B-Cause O_v
了 I-Cause O_ul
三 I-Cause B_m
个 I-Cause I_m
小 I-Cause B_n
时 I-Cause I_n
打 I-Cause B_i
吊 I-Cause I_i
针 I-Cause I_i
很 B-Degree B_a
烦 B-Trigger I_a
最 B-Degree O_d
难 B-Trigger B_v
受 I-Trigger I_v
的 O O_uj
是 O O_v
明 B-Cause B_t
天 I-Cause I_t
还 I-Cause O_d
重 I-Cause B_d
复 I-Cause I_d
。 O O_x
四 O B_n
叶 O I_n
草 O I_n
快 O B_i
给 O I_i
我 O I_i
点 O O_m
幸 O B_a
运 O I_a
吧 O O_y
。 O O_x

2 O O_x
, O O_x
她 O O_r
还 O O_d
能 O O_v
再 O O_d
可 B-Trigger B_v
爱 I-Trigger I_v
点 I-Trigger O_m
不 I-Trigger O_d
认 I-Trigger B_ad
真 I-Trigger I_ad
的 O O_uj
女 B-sent_Entity B_n
人 I-sent_Entity I_n
最 B-Degree O_d
美 B-Trigger B_ns
丽 I-Trigger I_ns
， O O_x
认 O B_ad
真 O I_ad
拍 O O_v
鸡 O B_n
蛋 O I_n
的 O O_uj
女 B-sent_Entity B_n
人 I-sent_Entity I_n
最 B-Degree O_d
X B-Trigger B_eng
X I-Trigger I_eng
. I-Trigger B_m
. I-Trigger I_m
. I-Trigger I_m
. I-Trigger I_m

2 O O_x
, O O_x
这 B-Cause O_r
两 I-Cause B_m
天 I-Cause I_m
人 I-Cause B_n
品 I-Cause I_n
太 I-Cause O_d
差 I-Cause O_a
！ I-Cause O_x
又 O O_d
烦 B-Trigger O_v
又 O O_d
郁 B-Trigger B_a
闷 I-Trigger I_a
又 O O_d
生 B-Trigger B_n
气 I-Trigger I_n
！ O O_x
~ O O_x
~ O O_x
~ O O_x
~ O O_x
求 O O_v
提 O B_v
升 O I_v
人 O B_n
品 O I_n
小 O O_a
秘 O B_n
诀 O I_n
！ O O_x

0 O O_x
, O O_x
今 O B_t
天 O I_t
有 O O_v
很 O B_m
多 O I_m
人 B-sent_Entity O_n
很 B-Degree O_d
激 B-Trigger B_a
动 I-Trigger I_a
， O O_x
我 O O_r
知 O B_v
道 O I_v
的 O O_uj
. O B_m
. O I_m
. O I_m

2 O O_x
, O O_x
真 O B_d
的 O I_d
是 O O_v
太 O B_nr
久 O I_nr
没 O O_v
运 O B_vn
动 O I_vn
了 O O_ul
， O O_x
刚 O O_d
做 B-sent_Entity O_v
了 I-sent_Entity O_ul
套 I-sent_Entity O_q
瑜 I-sent_Entity B_n
伽 I-sent_Entity I_n
很 B-Degree O_zg
舒 B-Trigger B_a
服 I-Trigger I_a
， O O_x
只 O B_c
是 O I_c
现 O B_t
在 O I_t
肌 O B_n
肉 O I_n
还 O O_d
在 O O_p
颤 O O_v

0 O O_x
, O O_x
谢 B-Trigger B_nr
谢 I-Trigger I_nr
大 B-sent_Entity B_n
家 I-sent_Entity I_n
的 O O_uj
关 O B_v
注 O I_v
很 O B_m
多 O I_m
人 O O_n
问 O O_v
我 O O_r
要 O O_v
不 O B_df
要 O I_df
重 O B_v
返 O I_v
微 O O_a
博 O O_n
所 O B_c
以 O I_c
我 O O_r
回 O B_v
来 O I_v
了 O O_ul
昨 O B_t
天 O I_t
下 O I_t
午 O I_t
刚 O O_d
到 O O_v
米 O B_ns
兰 O I_ns
希 O B_v
望 O I_v
一 O B_i
切 O I_i
顺 O I_i
利 O I_i
大 O B_n
家 O I_n
也 O O_d
是 O O_v
！ O O_x

1 O O_x
, O O_x
真 B-Degree B_d
的 I-Degree I_d
太 B-Degree O_d
悲 B-Trigger B_n
剧 I-Trigger I_n
了 O O_ul
， O O_x
巴 B-sent_Entity B_ns
西 I-sent_Entity I_ns
回 O B_n
家 O I_n
了 O O_ul
， O O_x
阿 B-sent_Entity B_nr
根 I-sent_Entity I_nr
廷 I-sent_Entity I_nr
也 O O_d
回 O B_n
家 O I_n
了 O O_ul
， O O_x
大 O B_n
牌 O I_n
的 O O_uj
球 O B_n
星 O I_n
都 O O_d
回 O B_n
家 O I_n
了 O O_ul
. O B_m
. O I_m
. O I_m
早 O B_d
点 O I_d
洗 O B_v
洗 O I_v
睡 O B_v
觉 O I_v
. O B_m
. O I_m
. O I_m

1 O O_x
, O O_x
我 B-Holder O_r
比 O O_p
你 O O_r
更 B-Degree O_d
紧 B-Trigger B_a
张 I-Trigger I_a
你 O B_r
家 O I_r
票 O B_n
爷 O I_n
， O O_x
我 B-Holder O_r
现 O B_t
在 O I_t
特 B-Degree O_d
紧 B-Trigger B_a
张 I-Trigger I_a
！ O O_x

0 O O_x
, O O_x
这 O O_r
一 O B_m
张 O I_m
， O O_x
咱 O B_r
们 O I_r
郎 O O_ng
还 O O_d
年 O B_a
轻 O I_a
的 O O_uj
很 O O_d
呢 O O_y
！ O O_x
其 O B_d
实 O I_d
我 B-Holder O_r
很 B-Degree O_d
喜 B-Trigger B_v
欢 I-Trigger I_v
这 B-sent_Entity O_r
一 I-sent_Entity B_m
张 I-sent_Entity I_m
， O O_x
但 O O_c
P O O_eng
得 O O_ud
不 O B_v
够 O I_v
自 O B_d
然 O I_d

0 O O_x
, O O_x
这 B-sent_Entity O_r
图 I-sent_Entity O_n
我 B-Holder O_r
很 B-Degree O_d
喜 B-Trigger B_v
欢 I-Trigger I_v
， O O_x
我 O O_r
想 O O_v
小 O O_a
改 O O_v
一 O B_m
下 O I_m
这 O B_r
个 O I_r
图 O O_n
， O O_x
特 O B_d
向 O I_d
老 O O_a
贫 O B_n
头 O I_n
言 O B_nr
明 O I_nr
。 O O_x
如 O O_v
有 O O_v
冒 O B_v
犯 O I_v
， O O_x
马 O B_d
上 O I_d
删 O B_v
除 O I_v
。 O O_x

3 O O_x
, O O_x
完 B-Trigger B_v
蛋 I-Trigger I_v
啦 O O_y
！ O O_x
！ O O_x
输 B-sent_Entity O_v
了 I-sent_Entity O_ul
。 O O_x
尽 O B_c
管 O I_c
我 B-Holder O_r
很 B-Degree O_d
喜 B-Trigger B_v
欢 I-Trigger I_v
刘 B-sent_Entity B_nr
诗 I-sent_Entity I_nr
雯 I-sent_Entity I_nr
。 O O_x
～ O O_x
～ O O_x
但 O B_c
是 O I_c
还 O B_c
是 O I_c
输 O B_v
掉 O I_v
了 O O_ul
～ O O_x

1 O O_x
, O O_x
晚 B-Cause B_n
饭 I-Cause I_n
吃 I-Cause O_v
什 I-Cause B_r
么 I-Cause I_r
呢 I-Cause O_y
？ I-Cause O_x
一 I-Cause B_m
点 I-Cause I_m
都 I-Cause O_d
不 I-Cause O_d
饿 I-Cause O_v
， I-Cause O_x
还 I-Cause O_d
有 I-Cause B_n
点 I-Cause I_n
芋 I-Cause B_n
头 I-Cause I_n
、 I-Cause O_x
几 I-Cause B_m
个 I-Cause I_m
青 I-Cause B_n
椒 I-Cause I_n
， I-Cause O_x
可 I-Cause B_c
是 I-Cause I_c
什 I-Cause B_r
么 I-Cause I_r
都 I-Cause O_d
得 I-Cause B_v
现 I-Cause I_v
做 I-Cause O_v
呀 I-Cause O_y
， O O_x
好 B-Degree O_a
麻 B-Trigger B_an
烦 I-Trigger I_an

0 O O_x
, O O_x
" O O_x
你 O O_r
知 O B_i
不 O I_i
知 O I_i
道 O I_i
我 O O_r
今 O B_t
天 O I_t
有 O O_v
什 O B_r
么 O I_r
不 O O_d
一 O B_r
样 O I_r
? O O_x
. O B_m
. O I_m
. O I_m
. O I_m
我 O O_r
跟 O O_p
以 O B_f
前 O I_f
一 O B_r
样 O I_r
, O O_x
还 O B_c
是 O I_c
很 B-Degree O_d
爱 B-Trigger O_v
你 O O_r
。 O O_x
。 O O_x
。 O O_x
好 B-Trigger B_v
看 I-Trigger I_v
， O O_x
喜 B-Trigger B_v
欢 I-Trigger I_v
薛 B-sent_Entity B_nr
凯 I-sent_Entity I_nr
琪 I-sent_Entity I_nr
" O O_x

3 O O_x
, O O_x
太 B-Degree B_ns
高 B-Trigger I_ns
兴 I-Trigger I_ns
了 O O_ul
， O O_x
淘 B-sent_Entity B_nz
宝 I-sent_Entity I_nz
店 I-sent_Entity O_n
升 I-sent_Entity O_v
钻 I-sent_Entity O_v
了 I-sent_Entity O_ul
！ O O_x
为 O B_p
了 O I_p
答 O B_v
谢 O I_v
新 O O_a
老 O B_n
客 O I_n
户 O I_n
本 O B_n
店 O I_n
推 O B_v
出 O I_v
超 O B_v
值 O I_v
优 O B_n
惠 O I_n
价 O I_n
格 O I_n
包 O B_ns
邮 O I_ns
活 O B_vn
动 O I_vn
！ O O_x

3 O O_x
, O O_x
我 O O_r
两 O O_m
大 O O_a
最 O O_d
爱 O O_v
都 O O_d
进 O B_n
球 O I_n
了 O O_ul
， O O_x
而 O O_c
北 B-sent_Entity B_ns
鼻 I-sent_Entity I_ns
却 O O_d
又 O O_d
杯 B-Trigger O_q
具 I-Trigger O_v
f O O_eng
鸟 O O_n
。 O O_x
。 O O_x
。 O O_x
为 O O_p
森 O O_nr
么 O O_nr
不 O O_d
可 O B_c
以 O I_c
球 O B_n
场 O I_n
赛 O B_n
车 O I_n
场 O I_n
双 O O_n
得 O B_v
意 O I_v
啊 O O_zg

3 O O_x
, O O_x
同 O O_p
羡 O B_v
慕 O I_v
I O B_eng
N O I_eng
G O I_eng
这 B-Holder O_r
a O O_eng
也 O O_d
是 O O_v
我 O O_r
最 B-Degree O_d
喜 B-Trigger B_v
欢 I-Trigger I_v
的 B-sent_Entity O_uj
一 I-sent_Entity B_m
首 I-sent_Entity I_m
… O O_x
… O O_x
各 B-Degree B_r
种 I-Degree I_r
羡 B-Trigger B_v
慕 I-Trigger I_v
你 B-sent_Entity O_r
去 O O_v
了 O O_ul
现 O B_n
场 O I_n
… O O_x
… O O_x
我 O O_r
最 O B_a
爱 O I_a
的 O O_uj
歌 O O_n
之 O B_r
一 O I_r
。 O O_x
催 O B_v
眠 O I_v
。 O O_x

1 O O_x
, O O_x
相 O B_v
比 O I_v
起 O O_v
阿 O B_nr
姨 O I_nr
家 O O_m
的 O O_uj
房 O B_n
子 O I_n
， O O_x
我 O B_r
家 O I_r
真 O B_d
的 O I_d
是 O O_v
蜗 O B_n
居 O I_n
· O O_x
· O O_x
· O O_x
· O O_x
嫉 B-Trigger B_v
妒 I-Trigger I_v
啊 O O_zg

2 O O_x
, O O_x
谁 B-Cause O_r
叫 I-Cause O_v
它 I-Cause O_r
长 I-Cause B_v
成 I-Cause I_v
那 I-Cause B_r
样 I-Cause I_r
了 I-Cause O_ul
呢 I-Cause O_y
， I-Cause O_x
经 I-Cause B_d
常 I-Cause I_d
会 I-Cause O_v
被 I-Cause B_n
误 I-Cause I_n
丢 I-Cause B_v
进 I-Cause I_v
洗 I-Cause B_n
衣 I-Cause I_n
机 I-Cause I_n
的 O O_uj
狗 B-Holder B_n
狗 I-Holder I_n
很 B-Degree O_zg
无 B-Trigger B_d
奈 I-Trigger I_d
。 O O_x

1 O O_x
, O O_x
我 B-Holder O_r
很 B-Degree O_d
庆 B-Trigger B_v
幸 I-Trigger I_v
昨 O B_t
晚 O I_t
回 O B_n
家 O I_n
的 O O_uj
时 O B_n
候 O I_n
我 O O_r
居 O B_d
然 O I_d
没 O B_v
买 O I_v
吃 O O_v
的 O O_uj
。 O O_x
后 O B_t
来 O I_t
发 O B_v
现 O I_v
， O O_x
我 O O_r
吃 O O_v
了 O O_ul
一 O B_m
袋 O I_m
饼 O B_n
干 O I_n
， O O_x
半 O B_n
筒 O I_n
薯 O I_n
片 O O_q
欠 O O_v
打 O O_v

0 O O_x
, O O_x
大 O B_n
家 O I_n
来 O O_v
质 O B_v
疑 O I_v
一 O B_m
下 O I_m
很 B-Degree O_zg
感 B-Trigger B_v
激 I-Trigger I_v
这 O B_rz
位 O I_rz
童 B-sent_Entity B_nr
鞋 I-sent_Entity I_nr
， O O_x
对 B-Cause O_p
罗 I-Cause O_nr
罗 I-Cause B_nr
布 I-Cause I_nr
做 I-Cause B_v
出 I-Cause I_v
如 I-Cause B_c
此 I-Cause I_c
合 I-Cause B_vn
理 I-Cause I_vn
的 I-Cause O_uj
评 I-Cause B_n
价 I-Cause I_n
和 I-Cause O_c
形 I-Cause B_n
容 I-Cause I_n
！ O O_x
！ O O_x
！ O O_x
灭 O O_v
哈 O B_o
哈 O I_o
… O O_x
… O O_x
【 O O_x
请 O O_v
不 O B_df
要 O I_df
怀 O B_v
疑 O I_v
！ O O_x
！ O O_x

2 O O_x
, O O_x
" O O_x
感 O B_v
动 O I_v
到 O O_v
喊 O O_v
， O O_x
好 B-Degree O_a
佩 B-Trigger B_v
服 I-Trigger I_v
小 B-sent_Entity B_n
猪 I-sent_Entity I_n
～ O O_x
很 B-Degree O_zg
感 B-Trigger B_v
动 I-Trigger I_v
, O O_x
不 O B_c
论 O I_c
你 O O_r
喜 O B_i
不 O I_i
喜 O I_i
欢 O I_i
罗 O B_nr
志 O I_nr
祥 O I_nr
, O O_x
看 O O_v
完 O O_v
之 O B_f
后 O I_f
很 O O_d
有 O O_v
收 O B_v
获 O I_v
" O O_x

1 O O_x
, O O_x
终 B-Cause B_d
于 I-Cause I_d
找 I-Cause B_v
到 I-Cause I_v
新 I-Cause O_a
工 I-Cause B_vn
作 I-Cause I_vn
了 I-Cause O_ul
， I-Cause O_x
可 I-Cause B_c
是 I-Cause I_c
却 I-Cause O_d
没 I-Cause B_v
有 I-Cause I_v
时 I-Cause B_n
间 I-Cause I_n
谈 I-Cause B_v
恋 I-Cause I_v
爱 I-Cause I_v
了 I-Cause O_ul
， O O_x
好 B-Degree O_a
矛 B-Trigger B_an
盾 I-Trigger I_an
啊 O O_zg
！ O O_x
钱 O O_n
， O O_x
真 O B_d
的 O I_d
太 O O_d
难 O B_v
赚 O I_v
了 O O_ul
！ O O_x
怎 O B_r
么 O I_r
会 O O_v
这 O B_r
样 O I_r
啊 O O_zg
！ O O_x
！ O O_x
！ O O_x

0 O O_x
, O O_x
今 O B_t
天 O I_t
很 B-Degree O_zg
开 B-Trigger B_v
心 I-Trigger I_v
『 O O_x
明 O B_n
信 O I_n
片 O I_n
』 O O_x
梦 O B_n
会 O I_n
开 O B_v
出 O I_v
花 O B_v
来 O I_v
的 O O_uj
， O O_x
梦 O B_n
会 O I_n
开 O B_v
出 O I_v
娇 O B_a
妍 O I_a
的 O O_uj
花 O B_v
来 O I_v
的 O O_uj
， O O_x
去 O B_v
求 O I_v
无 O B_v
价 O I_v
的 O O_uj
珍 O B_nz
宝 O I_nz
吧 O O_y
— O O_x
— O O_x
戴 O B_nr
望 O I_nr
舒 O I_nr
《 O O_x
寻 O B_v
梦 O I_v
者 O O_k
》 O O_x

3 O O_x
, O O_x
m O B_eng
d O I_eng
， O O_x
我 B-Holder O_r
对 O O_p
麦 B-sent_Entity B_n
记 I-sent_Entity I_n
彻 B-Degree B_ad
底 I-Degree I_ad
没 B-Negation O_v
兴 B-Trigger B_n
趣 I-Trigger I_n
了 O O_ul
超 O B_v
牛 O I_v
！ O O_x
麦 O B_nrt
当 O I_nrt
劳 O I_nrt
薯 O B_n
条 O I_n
的 O O_uj
最 O B_d
新 O I_d
吃 O B_v
法 O I_v
！ O O_x
！ O O_x
！ O O_x
！ O O_x

2 O O_x
, O O_x
一 B-Cause B_m
下 I-Cause I_m
子 I-Cause I_m
变 I-Cause B_v
成 I-Cause I_v
最 I-Cause B_f
后 I-Cause I_f
一 I-Cause B_m
天 I-Cause I_m
~ O O_x
~ O O_x
心 O B_n
情 O I_n
一 O B_m
下 O I_m
跌 B-Trigger B_v
倒 I-Trigger I_v
谷 I-Trigger B_t
底 I-Trigger I_t
啊 O O_zg
~ O O_x
~ O O_x

2 O O_x
, O O_x
最 B-Degree O_d
喜 B-Trigger B_v
欢 I-Trigger I_v
的 O O_uj
一 B-sent_Entity B_m
组 I-sent_Entity I_m
同 I-sent_Entity B_n
感 I-sent_Entity I_n
自 I-sent_Entity O_p
拍 I-sent_Entity B_v
求 I-sent_Entity I_v
夙 I-sent_Entity B_n
因 I-sent_Entity I_n
兮 I-sent_Entity O_y
思 I-sent_Entity O_n
何 I-sent_Entity B_r
处 I-sent_Entity I_r
， O O_x
情 O O_n
相 O B_v
伴 O I_v
兮 O O_y
心 O O_n
相 O B_v
投 O I_v
刷 O B_n
屏 O I_n
泄 O O_zg
相 O B_v
思 O I_v
┭ O O_x
┮ O O_x
﹏ O O_x
┭ O O_x
┮ O O_x

2 O O_x
, O O_x
真 O B_l
的 O I_l
假 O I_l
的 O O_uj
！ O O_x
真 O O_d
， O O_x
真 O B_d
的 O I_d
？ O O_x
比 O B_nr
峰 B-compared_Entity I_nr
仓 I-compared_Entity O_nr
老 I-compared_Entity B_n
师 I-compared_Entity I_n
还 B-Trigger B_v
给 I-Trigger I_v
力 I-Trigger O_n
啊 O O_y
～ O O_x
呃 O O_y
。 O O_x
。 O O_x
。 O O_x
。 O O_x
。 O O_x
泪 O O_n
奔 O O_v
。 O O_x
。 O O_x
。 O O_x
。 O O_x
= O O_x
= O O_x

3 O O_x
, O O_x
这 B-Cause O_r
就 I-Cause B_d
是 I-Cause I_d
现 I-Cause B_n
实 I-Cause I_n
！ I-Cause O_x
孩 I-Cause B_n
子 I-Cause I_n
的 I-Cause O_uj
眼 I-Cause B_n
神 I-Cause I_n
与 I-Cause O_p
城 I-Cause B_n
管 I-Cause I_n
冷 I-Cause B_n
漠 I-Cause I_n
的 I-Cause O_uj
神 I-Cause B_n
态 I-Cause I_n
对 I-Cause B_v
比 I-Cause I_v
何 I-Cause B_c
其 I-Cause I_c
强 I-Cause B_a
烈 I-Cause I_a
谁 O O_r
能 O O_v
消 O B_v
除 O I_v
这 O O_r
孩 O B_n
子 O I_n
对 O O_p
城 B-sent_Entity B_n
管 I-sent_Entity I_n
充 O B_a
满 O I_a
仇 B-Trigger B_n
恨 I-Trigger I_n
的 O O_uj
眼 O B_n
神 O I_n
？ O O_x

1 O O_x
, O O_x
与 O O_p
困 O B_an
难 O I_an
作 O O_v
斗 O B_vn
争 O I_vn
， O O_x
虽 O B_c
然 O I_c
要 O O_v
历 O B_d
尽 O I_d
艰 O B_a
苦 O I_a
， O O_x
但 O O_c
苦 O B_i
尽 O I_i
甘 O I_i
来 O I_i
， O O_x
这 O O_r
也 O O_d
是 O O_v
一 O B_m
种 O I_m
乐 O B_n
事 O I_n
。 O O_x
这 O O_r
才 O O_d
是 O O_v
史 O O_ng
最 B-Degree O_d
令 I-Degree B_nrt
人 I-Degree I_nrt
纠 B-Trigger B_v
结 I-Trigger I_v
的 O O_uj
时 B-sent_Entity B_n
钟 I-sent_Entity I_n
。 O O_x

1 O O_x
, O O_x
同 O O_p
问 O O_v
啊 O O_y
？ O O_x
最 B-Degree O_d
喜 B-Trigger B_v
欢 I-Trigger I_v
坐 O O_v
摩 B-sent_Entity B_nz
天 I-sent_Entity I_nz
轮 I-sent_Entity I_nz
， O O_x
感 O B_n
觉 O I_n
一 O O_m
进 O B_v
入 O I_v
那 O B_r
个 O I_r
空 O B_n
间 O I_n
， O O_x
就 O O_d
与 O B_l
世 O I_l
隔 O I_l
绝 O I_l
了 O O_ul
。 O O_x
。 O O_x
。 O O_x
柠 O B_n
檬 O I_n
摩 O B_nz
天 O I_nz
轮 O I_nz
？ O O_x
！ O O_x
向 O O_p
童 O B_nr
鞋 O I_nr
们 O O_k
跪 O B_v
求 O I_v
地 O B_n
址 O I_n
~ O O_x

0 O O_x
, O O_x
看 B-Cause B_v
到 I-Cause I_v
两 I-Cause B_m
个 I-Cause I_m
重 I-Cause B_a
要 I-Cause I_a
的 I-Cause O_uj
男 I-Cause B_n
人 I-Cause I_n
在 I-Cause O_p
左 I-Cause B_m
右 I-Cause I_m
真 B-Degree B_d
的 I-Degree I_d
很 B-Trigger O_zg
幸 I-Trigger B_a
福 I-Trigger I_a
真 O O_d
好 O O_a
， O O_x
这 O O_r
就 O B_d
是 O I_d
一 O B_n
家 O I_n
人 O I_n
， O O_x
我 B-Holder O_r
为 O O_p
你 O B_r
们 O I_r
而 O O_c
感 B-Trigger B_v
动 I-Trigger I_v
。 O O_x
。 O O_x
。 O O_x
分 O B_v
享 O I_v
图 O B_n
片 O I_n

0 O O_x
, O O_x
不 O B_c
是 O I_c
单 O B_a
纯 O I_a
的 O O_uj
… O O_x
… O O_x
？ O O_x
双 B-sent_Entity B_n
人 I-sent_Entity I_n
蹦 I-sent_Entity B_v
床 I-sent_Entity I_v
太 O B_n
小 O I_n
了 O O_ul
好 O B_n
象 O I_n
比 O O_p
吃 B-compared_Entity O_v
皮 I-compared_Entity B_nr
皮 I-compared_Entity I_nr
虾 I-compared_Entity I_nr
好 B-Trigger B_v
玩 I-Trigger I_v
啊 O O_zg
。 O O_x
年 O B_a
轻 O I_a
真 O O_d
好 O O_a
! O O_x
夏 O B_t
天 O I_t
真 O B_d
的 O I_d
来 O O_v
了 O O_ul
. O B_m
. O I_m
. O I_m
. O I_m
. O I_m
. O I_m
. O I_m
. O I_m
. O I_m

1 O O_x
, O O_x
我 O O_r
也 O O_d
要 O O_v
我 O O_r
也 O O_d
要 O O_v
我 O O_r
想 O O_v
也 O O_d
要 O O_v
， O O_x
在 O O_p
哪 O O_r
掏 O B_v
到 O I_v
得 O O_ud
啊 O O_y
谢 O B_nr
谢 O I_nr
你 B-sent_Entity O_r
的 I-sent_Entity O_uj
戒 I-sent_Entity B_n
指 I-sent_Entity I_n
。 O O_x
我 O O_r
收 O B_v
到 O I_v
了 O O_ul
。 O O_x
我 B-Holder O_r
很 B-Degree O_d
喜 B-Trigger B_v
欢 I-Trigger I_v
。 O O_x
不 O B_a
愧 O I_a
是 O O_v
带 O O_v
过 O O_ug
的 O O_uj

1 O O_x
, O O_x
连 O B_a
续 O I_a
数 O B_m
日 O I_m
不 O B_d
断 O I_d
早 O B_v
起 O I_v
， O O_x
疲 O B_l
惫 O I_l
不 O I_l
堪 O I_l
， O O_x
乃 O B_c
至 O I_c
今 O B_t
天 O I_t
睡 O B_v
到 O I_v
7 O O_m
点 O O_m
半 O O_m
起 O B_v
床 O I_v
都 O O_d
觉 O B_v
得 O I_v
很 B-Degree O_zg
舒 B-Trigger B_a
服 I-Trigger I_a
， O O_x
叹 O O_zg
… O O_x
… O O_x

1 O O_x
, O O_x
唉 B-Trigger O_zg
！ O O_x
现 O B_t
在 O I_t
什 O B_r
么 O I_r
都 O O_d
不 O B_v
想 O I_v
搞 O O_v
了 O O_ul
， O O_x
这 O O_r
两 O B_m
天 O I_m
太 B-Degree O_d
伤 B-Trigger B_n
心 I-Trigger I_n
了 O O_ul
！ O O_x
再 O O_d
淘 B-sent_Entity B_nz
宝 I-sent_Entity I_nz
上 O O_f
又 O O_d
被 O O_p
骗 O B_n
子 O I_n
骗 O O_v
了 O O_ul
， O O_x
手 O B_n
机 O I_n
也 O O_d
被 O O_p
偷 O O_v
了 O O_ul
！ O O_x

2 O O_x
, O O_x
法 B-sent_Entity B_nt
国 I-sent_Entity I_nt
队 I-sent_Entity I_nt
太 O O_d
让 O O_v
我 B-Holder O_r
失 B-Trigger B_v
望 I-Trigger I_v
了 O O_ul
， O O_x
竟 B-Cause B_d
然 I-Cause I_d
和 I-Cause O_c
乌 I-Cause B_ns
拉 I-Cause I_ns
圭 I-Cause I_ns
踢 I-Cause O_v
平 I-Cause O_a
. I-Cause B_m
. I-Cause I_m
. I-Cause I_m
. I-Cause I_m
. I-Cause I_m

3 O O_x
, O O_x
化 B-sent_Entity B_n
妆 I-sent_Entity I_n
好 O B_v
比 O I_v
整 B-compared_Entity B_n
容 I-compared_Entity I_n
· O O_x
· O O_x
· O O_x
我 B-Holder O_r
真 B-Degree B_d
的 I-Degree I_d
服 B-Trigger O_v
了 I-Trigger O_ul
· O O_x
· O O_x
· O O_x
· O O_x
· O O_x

2 O O_x
, O O_x
感 B-sent_Entity B_v
冒 I-sent_Entity I_v
真 B-Degree B_d
的 I-Degree I_d
很 I-Degree O_d
不 B-Negation O_d
舒 B-Trigger B_a
服 I-Trigger I_a
啊 O O_y
. O B_m
. O I_m
. O I_m
好 B-Degree O_a
辛 B-Trigger B_a
苦 I-Trigger I_a
啊 O O_y
. O O_m

3 O O_x
, O O_x
真 O B_n
亲 O I_n
呀 O O_y
很 B-Degree O_d
高 B-Trigger B_b
兴 I-Trigger I_b
大 B-sent_Entity B_n
家 I-sent_Entity I_n
洗 I-sent_Entity B_v
翻 I-sent_Entity I_v
我 I-sent_Entity O_r
的 I-sent_Entity O_uj
这 I-sent_Entity O_r
一 I-sent_Entity B_m
面 I-sent_Entity I_m
人 I-sent_Entity O_n
嘛 O O_y
羞 O B_a
涩 O I_a
有 O B_r
时 O I_r
来 O O_v
疯 O B_n
儿 O I_n
有 O B_r
时 O I_r
~ O O_x
~ O O_x

3 O O_x
, O O_x
最 B-Degree O_d
可 B-Trigger B_v
爱 I-Trigger I_v
的 O O_uj
人 B-sent_Entity O_n
， O O_x
我 O B_r
们 O I_r
的 O O_uj
战 O B_n
士 O I_n
。 O O_x
有 O O_v
你 O B_r
们 O I_r
我 B-Holder B_r
们 I-Holder I_r
一 O B_d
直 O I_d
很 B-Degree O_zg
安 B-Trigger B_v
心 I-Trigger I_v
！ O O_x
为 O O_p
遇 O B_v
难 O I_v
同 O B_n
胞 O I_n
默 O B_a
哀 O I_a
。 O O_x
也 O O_d
为 O O_p
菲 B-sent_Entity B_ns
律 I-sent_Entity I_ns
宾 I-sent_Entity I_ns
的 I-sent_Entity O_uj
人 I-sent_Entity B_n
民 I-sent_Entity I_n
悲 B-Trigger B_a
哀 I-Trigger I_a
！ O O_x

2 O O_x
, O O_x
, B-Trigger O_x
迷 I-Trigger B_v
死 I-Trigger I_v
我 B-Holder O_r
了 O O_ul
嗲 O B_l
灵 O I_l
赞 O I_l
悲 O B_n
剧 O I_n
啊 O O_y
我 B-Holder O_r
昨 O B_t
晚 O I_t
也 O O_d
为 O O_p
这 B-sent_Entity O_r
张 I-sent_Entity B_nr
美 I-sent_Entity I_nr
照 I-sent_Entity I_nr
秒 O O_n
到 O O_v
了 O O_ul
， O O_x
惊 B-Trigger B_a
艳 I-Trigger I_a
惊 I-Trigger B_a
艳 I-Trigger I_a
。 I-Trigger O_x
。 O O_x
。 O O_x
。 O O_x
。 O O_x
。 O O_x
真 B-Degree B_d
的 I-Degree I_d
好 I-Degree O_a
美 B-Trigger O_j
~ O O_x
~ O O_x
老 B-sent_Entity B_a
大 I-sent_Entity I_a
太 B-Degree B_a
美 B-Trigger I_a
了 I-Trigger O_ul

1 O O_x
, O O_x
讨 B-Trigger B_v
厌 I-Trigger I_v
那 B-sent_Entity B_r
些 I-sent_Entity I_r
骗 I-sent_Entity B_n
粉 I-sent_Entity I_n
的 I-sent_Entity O_uj
人 I-sent_Entity O_n
， O O_x
先 O B_n
粉 O I_n
了 O O_ul
我 O O_r
， O O_x
当 B-Cause O_p
我 I-Cause O_r
粉 I-Cause O_n
你 I-Cause O_r
以 I-Cause B_f
后 I-Cause I_f
， I-Cause O_x
你 I-Cause O_r
却 I-Cause O_d
取 I-Cause B_v
消 I-Cause I_v
了 I-Cause O_ul
对 I-Cause O_p
我 I-Cause O_r
的 I-Cause O_uj
关 I-Cause B_v
注 I-Cause I_v
。 O O_x
真 B-Degree B_d
的 I-Degree I_d
很 I-Degree O_zg
可 B-Trigger B_v
恶 I-Trigger I_v
。 O O_x

0 O O_x
, O O_x
喜 B-Trigger B_v
欢 I-Trigger I_v
喜 I-Trigger B_v
欢 I-Trigger I_v
哦 O O_zg
。 O O_x
。 O O_x
。 O O_x
★ O O_x
日 O B_ns
本 O I_ns
北 O B_ns
海 O I_ns
道 O I_ns
的 O O_uj
多 O O_m
啦 O O_y
A O O_eng
梦 O O_n
电 O B_n
车 O I_n
。 O O_x
建 O B_n
议 O I_n
咱 O O_r
的 O O_uj
地 O B_n
铁 O I_n
都 O O_d
装 O B_n
饰 O I_n
成 O O_n
喜 O B_ns
洋 O I_ns
洋 O I_ns
和 O B_nz
灰 O I_nz
太 O I_nz
狼 O I_nz

1 O O_x
, O O_x
今 O B_t
天 O I_t
上 O B_v
映 O I_v
跑 O O_v
了 O O_ul
去 O O_v
看 O O_v
。 O O_x
。 O O_x
不 B-Negation O_d
喜 B-Trigger B_v
欢 I-Trigger I_v
结 B-sent_Entity B_n
局 I-sent_Entity I_n
， O O_x
细 O B_n
鬼 O I_n
死 O O_v
得 O O_ud
太 O O_d
惨 O O_a
了 O O_ul
证 O B_n
件 O I_n
快 O O_a
下 O B_t
来 O I_t
， O O_x
都 O O_d
要 O O_v
开 O B_n
学 O I_n
了 O O_ul
哼 O O_v

3 O O_x
, O O_x
不 B-Cause O_d
去 I-Cause O_v
红 I-Cause B_n
眼 I-Cause I_n
的 I-Cause O_uj
小 I-Cause B_n
天 I-Cause I_n
像 I-Cause O_v
野 I-Cause B_n
兽 I-Cause I_n
~ I-Cause O_x
安 I-Cause B_nr
公 I-Cause I_nr
主 I-Cause I_nr
和 I-Cause O_c
小 I-Cause B_nr
天 I-Cause I_nr
一 O B_d
直 O I_d
在 O O_p
很 B-Degree O_m
开 B-Trigger B_v
心 I-Trigger I_v
的 O O_uj
聊 B-sent_Entity B_nz
天 I-sent_Entity I_nz
我 O O_r
不 O B_v
会 O I_v
去 O O_v
红 O B_n
眼 O I_n
= O O_x
= O O_x

3 O O_x
, O O_x
我 B-Cause O_r
一 I-Cause B_m
会 I-Cause I_m
要 I-Cause O_v
去 I-Cause O_v
3 I-Cause O_m
国 I-Cause O_n
杀 I-Cause O_v
比 I-Cause B_vn
赛 I-Cause I_vn
啦 I-Cause O_y
， I-Cause O_x
希 B-Trigger B_v
望 I-Trigger I_v
进 B-sent_Entity O_v
决 I-sent_Entity B_n
赛 I-sent_Entity I_n
哦 O O_zg
， O O_x
对 O O_p
自 O B_r
己 O I_r
没 O O_v
信 O B_n
心 O I_n

2 O O_x
, O O_x
最 B-Degree O_d
痛 B-Trigger B_an
苦 I-Trigger I_an
的 O O_uj
事 B-sent_Entity B_n
情 I-sent_Entity I_n
~ O O_x
莫 B-sent_Entity B_d
过 I-sent_Entity I_d
于 I-sent_Entity I_d
自 I-sent_Entity B_r
己 I-sent_Entity I_r
倒 I-sent_Entity B_a
霉 I-sent_Entity I_a
的 I-sent_Entity O_uj
时 I-sent_Entity B_n
候 I-sent_Entity I_n
看 I-sent_Entity B_v
到 I-sent_Entity I_v
别 I-sent_Entity B_r
人 I-sent_Entity I_r
幸 I-sent_Entity B_a
福 I-sent_Entity I_a
. I-sent_Entity B_m
. I-sent_Entity I_m
. O I_m

0 O O_x
, O O_x
耐 O B_i
人 O I_i
寻 O I_i
味 O I_i
哈 B-Trigger B_o
哈 I-Trigger I_o
哈 I-Trigger I_o
哈 I-Trigger I_o
看 O O_v
了 O O_ul
很 B-Degree O_m
欢 B-Trigger B_a
乐 I-Trigger I_a
耐 O B_n
人 O I_n
寻 O O_v
味 O O_n

1 O O_x
, O O_x
不 O O_d
知 O B_v
道 O I_v
怎 O B_l
么 O I_l
回 O I_l
事 O I_l
工 O B_vn
作 O I_vn
打 O B_v
不 O I_v
起 O I_v
精 O B_n
神 O I_n
来 O O_v
， O O_x
有 B-Degree B_n
点 I-Degree I_n
烦 B-Trigger B_a
躁 I-Trigger I_a
， O O_x
接 O B_v
触 O I_v
到 O O_v
英 O B_nz
语 O I_nz
就 O O_d
头 O B_n
晕 O I_n
看 O O_v
了 O O_ul
一 O B_m
点 O I_m
就 O O_d
看 O B_v
不 O I_v
下 O I_v
去 O I_v
了 O O_ul

3 O O_x
, O O_x
牛 B-Trigger B_nr
逼 I-Trigger I_nr
赞 I-Trigger I_nr
牛 I-Trigger O_nr
帅 I-Trigger B_n
气 I-Trigger I_n
d O O_eng
大 B-sent_Entity O_a
日 I-sent_Entity B_ns
本 I-sent_Entity I_ns
! I-sent_Entity O_x
日 O B_ns
本 O I_ns
最 O B_d
新 O I_d
的 O O_uj
红 O B_nr
绿 O I_nr
灯 O I_nr
· O O_x
· O O_x
· O O_x
· O O_x
· O O_x
· O O_x
· O O_x
· O O_x
真 O B_d
的 O I_d
？ O O_x

2 O O_x
, O O_x
哎 O B_e
呀 O I_e
， O O_x
太 B-Degree O_d
可 B-Trigger B_v
爱 I-Trigger I_v
， O O_x
怎 O B_r
么 O I_r
就 O B_d
是 O I_d
那 B-Degree B_r
么 I-Degree I_r
喜 B-Trigger B_v
欢 I-Trigger I_v
圆 B-sent_Entity O_n
的 I-sent_Entity O_uj
东 I-sent_Entity B_ns
西 I-sent_Entity I_ns
呢 O O_y
我 O O_r
灰 O O_n
。 O O_x
。 O O_x
我 O O_r
灰 O O_n
。 O O_x
。 O O_x
。 O O_x
我 O O_r
灰 O O_n
不 O O_d
起 O B_v
来 O I_v
了 O O_ul
啦 O O_y
！ O O_x
呜 O O_o
， O O_x
该 O O_r
减 O B_v
肥 O I_v
了 O O_ul
。 O O_x
。 O O_x
。 O O_x

3 O O_x
, O O_x
失 B-sent_Entity B_v
眠 I-sent_Entity I_v
+ I-sent_Entity O_x
落 I-sent_Entity B_v
枕 I-sent_Entity I_v
可 I-sent_Entity O_v
真 B-Degree O_d
难 B-Trigger B_v
受 I-Trigger I_v
。 O O_x
。 O O_x
。 O O_x
可 O B_v
算 O I_v
见 O O_v
了 O O_ul
点 O O_m
太 O B_nr
阳 O I_nr
光 O I_nr
。 O O_x

0 O O_x
, O O_x
汗 O O_zg
好 O B_m
多 O I_m
啊 O O_zg
~ O O_x
~ O O_x
辛 O B_a
苦 O I_a
~ O O_x
~ O O_x
本 B-Holder B_r
人 I-Holder I_r
很 B-Degree O_zg
喜 B-Trigger B_v
欢 I-Trigger I_v
这 B-sent_Entity O_r
张 I-sent_Entity O_q
· O O_x
点 O B_v
击 O I_v
大 O B_n
图 O I_n
宝 O B_nr
贝 O I_nr
是 O B_l
不 O I_l
是 O I_l
很 O O_d
热 O O_a
啊 O O_y
· O O_x

2 O O_x
, O O_x
回 O B_v
复 O I_v
更 B-Degree O_d
不 B-Trigger B_a
爽 I-Trigger I_a
！ O O_x
你 O O_r
又 O O_d
在 O O_p
喝 O O_vg
椰 O B_n
子 O I_n
啊 O O_zg
哈 B-Trigger B_o
哈 I-Trigger I_o
我 O O_r
在 O O_p
三 O B_ns
亚 O I_ns
相 O B_v
爱 O I_v
不 O B_d
难 O I_d
， O O_x
只 O B_c
是 O I_c
比 O B_n
重 O I_n
有 O B_d
别 O I_d
， O O_x
时 O O_n
间 O O_f
不 O O_d
对 O O_p
而 O B_y
已 O I_y
。 O O_x

3 O O_x
, O O_x
这 O B_r
个 O I_r
七 O B_t
夕 O I_t
显 O B_v
得 O I_v
格 B-Degree B_d
外 I-Degree I_d
沉 B-Trigger B_a
重 I-Trigger I_a
愿 O O_v
我 O O_r
爱 O O_v
的 O O_uj
人 O O_n
和 O O_c
爱 O O_v
我 O O_r
的 O O_uj
人 O B_n
能 O I_n
平 O B_a
安 O I_a
健 O B_a
康 O I_a
快 O B_a
乐 O I_a

1 O O_x
, O O_x
看 B-Cause B_v
到 I-Cause I_v
大 I-Cause B_n
家 I-Cause I_n
给 I-Cause O_p
我 I-Cause O_r
这 I-Cause B_r
么 I-Cause I_r
多 I-Cause O_m
支 I-Cause B_v
持 I-Cause I_v
非 B-Degree B_d
常 I-Degree I_d
的 O O_uj
高 B-Trigger B_b
兴 I-Trigger I_b
， O O_x
哈 B-Trigger B_o
哈 I-Trigger I_o
， O O_x
谢 O B_nr
谢 O I_nr
大 O B_n
家 O I_n
对 O O_p
我 O O_r
的 O O_uj
关 O B_n
心 O I_n
！ O O_x

0 O O_x
, O O_x
自 O B_v
嚎 O I_v
! O O_x
“ O O_x
中 O B_ns
国 O I_ns
人 O O_n
东 O B_ns
亚 O I_ns
病 O B_n
夫 O I_n
的 O O_uj
时 O B_n
代 O I_n
一 O B_i
去 O I_i
不 O I_i
复 O I_i
返 O I_i
， O O_x
今 O B_t
天 O I_t
的 O O_uj
中 O B_ns
国 O I_ns
人 O O_n
百 O B_l
毒 O I_l
不 O I_l
侵 O I_l
。 O O_x
” O O_x
嗯 O O_e
， O O_x
我 B-Holder O_r
感 O B_v
到 O I_v
非 B-Degree B_d
常 I-Degree I_d
自 B-Trigger B_v
嚎 I-Trigger I_v

2 O O_x
, O O_x
今 O B_t
天 O I_t
挺 B-Degree O_d
开 B-Trigger B_v
心 I-Trigger I_v
的 O O_uj
。 O O_x
群 O O_n
， O O_x
你 B-sent_Entity O_r
的 I-sent_Entity O_uj
一 I-sent_Entity B_m
句 I-sent_Entity I_m
话 I-sent_Entity O_n
让 O O_v
人 O O_n
感 B-Trigger B_v
伤 I-Trigger I_v
了 O O_ul
。 O O_x
“ O O_x
再 O B_d
也 O I_d
回 O O_v
不 O B_v
到 O I_v
最 O B_t
初 O I_t
的 O O_uj
感 O B_n
觉 O I_n
了 O O_ul
。 O O_x
” O O_x

2 O O_x
, O O_x
太 B-Degree O_d
可 B-Trigger B_c
怕 I-Trigger I_c
了 O O_ul
， O O_x
我 O O_r
再 O B_d
也 O I_d
不 O B_d
敢 O I_d
跟 O O_p
你 O O_r
说 O B_v
话 O I_v
了 O O_ul
， O O_x
我 B-Holder O_r
害 B-Trigger B_v
怕 I-Trigger I_v
。 O O_x
。 O O_x
。 O O_x
是 O O_v
心 O B_n
虚 O I_n
了 O O_ul
么 O O_y
？ O O_x
？ O O_x
？ O O_x
害 B-Trigger B_v
怕 I-Trigger I_v
。 O O_x
。 O O_x
。 O O_x
祝 B-Trigger B_nr
你 I-Trigger I_nr
们 I-Trigger I_nr
开 I-Trigger B_v
心 I-Trigger I_v
吧 I-Trigger O_y
我 B-Holder O_r
还 O B_c
是 O I_c
。 O O_x
。 O O_x
。 O O_x

1 O O_x
, O O_x
这 O B_r
个 O I_r
谁 O O_r
手 B-sent_Entity B_n
指 I-sent_Entity I_n
也 O O_d
太 B-Degree B_a
美 B-Trigger I_a
了 O O_ul
吧 O O_y
~ O O_x
~ O O_x
~ O O_x
猜 O B_v
猜 O I_v
这 O O_r
使 O O_v
谁 O O_r
这 O B_r
么 O I_r
认 O B_ad
真 O I_ad
的 O O_uj
发 O B_vn
微 B-sent_Entity I_vn
博 I-sent_Entity O_n

3 O O_x
, O O_x
无 O B_n
人 O I_n
在 O O_p
面 O B_v
临 O I_v
幸 B-Trigger B_a
福 I-Trigger I_a
时 O B_n
会 O I_n
突 O B_ad
然 O I_ad
变 O B_v
得 O I_v
胆 B-Trigger B_a
怯 I-Trigger I_a
， O O_x
抓 O B_v
住 O I_v
幸 O B_a
福 O I_a
其 O B_d
实 O I_d
比 O O_p
忍 O B_v
受 O I_v
痛 O B_an
苦 O I_an
更 O O_d
需 O B_v
要 O I_v
勇 O B_n
气 O I_n
。 O O_x
早 O B_n
安 O I_n

0 O O_x
, O O_x
回 O B_v
复 O I_v
不 O O_d
痛 O O_a
不 O B_d
快 O I_d
， O O_x
真 O B_d
是 O I_d
妙 O B_nr
文 O I_nr
！ O O_x
你 O O_r
痛 O B_i
不 O I_i
？ O O_x
《 B-sent_Entity O_x
没 I-sent_Entity B_v
有 I-sent_Entity I_v
一 I-sent_Entity B_m
个 I-sent_Entity I_m
新 I-sent_Entity B_n
娘 I-sent_Entity I_n
在 I-sent_Entity O_p
新 I-sent_Entity B_i
婚 I-sent_Entity I_i
之 I-sent_Entity I_i
夜 I-sent_Entity I_i
叫 I-sent_Entity O_v
痛 I-sent_Entity O_a
》 I-sent_Entity O_x
刚 O O_d
看 O O_v
完 O O_v
， O O_x
还 O B_c
是 O I_c
很 O O_zg
写 O B_v
实 O I_v
滴 O O_v
有 B-Trigger B_a
趣 I-Trigger I_a
～ O O_x
～ O O_x
～ O O_x

2 O O_x
, O O_x
回 O B_v
复 O I_v
感 B-sent_Entity B_n
觉 I-sent_Entity I_n
很 B-Degree O_zg
压 B-Trigger B_v
抑 I-Trigger I_v
是 O O_v
的 B-Cause O_uj
天 I-Cause O_q
好 I-Cause O_a
暗 I-Cause O_v
肯 I-Cause B_v
定 I-Cause I_v
是 I-Cause O_v
大 I-Cause B_n
雨 I-Cause I_n
灰 I-Cause B_z
暗 I-Cause I_z
的 I-Cause O_uj
天 I-Cause O_n
、 I-Cause O_x
又 I-Cause O_d
下 I-Cause B_v
雨 I-Cause I_v

3 O O_x
, O O_x
希 O B_v
望 O I_v
今 O B_t
天 O I_t
的 O O_uj
发 O B_v
问 O I_v
没 O B_v
有 O I_v
让 O O_v
M B-sent_Entity B_eng
r I-sent_Entity I_eng
P I-sent_Entity O_x
困 B-Trigger B_v
扰 I-Trigger I_v
… O O_x
… O O_x
有 B-Degree B_n
点 I-Degree I_n
不 B-Trigger B_a
安 I-Trigger I_a
… O O_x
… O O_x

2 O O_x
, O O_x
真 B-Degree B_d
的 I-Degree I_d
很 I-Degree O_zg
美 B-Trigger O_ns
！ O O_x
好 B-Degree O_a
靓 B-Trigger O_g
喔 O O_e
. O B_m
. O I_m
. O I_m
. O I_m
. O I_m
. O I_m
. O I_m
. O I_m
. O I_m
. O I_m
. O I_m
. O I_m
. O I_m
. O I_m
. O I_m
. O I_m
. O I_m
. O I_m
. O I_m
她 O O_r
是 O O_v
谁 O O_r
你 O B_r
们 O I_r
知 O B_v
道 O I_v
的 O O_uj
! O O_x

2 O O_x
, O O_x
无 B-sent_Entity B_n
神 I-sent_Entity I_n
论 I-sent_Entity I_n
者 I-sent_Entity I_n
真 B-Degree O_d
可 B-Trigger B_c
怕 I-Trigger I_c
。 O O_x
。 O O_x
。 O O_x
太 B-Degree O_n
T I-Degree B_eng
M I-Degree I_eng
杯 B-Trigger O_q
具 I-Trigger O_vg
了 O O_ul
( O O_x
图 O O_n
为 O O_p
雄 O B_z
浑 O I_z
壮 O B_a
丽 O I_a
的 O O_uj
雅 O B_ns
鲁 O I_ns
藏 O I_ns
布 O I_ns
江 O I_ns
) O O_x

3 O O_x
, O O_x
震 O B_v
感 O I_v
强 O B_a
烈 O I_a
嘛 O O_y
？ O O_x
我 O O_r
在 O O_p
东 O B_ns
莞 O I_ns
都 O O_d
感 O B_n
觉 O I_n
到 O O_v
地 O B_n
板 O I_n
在 O O_p
晃 O B_v
动 O I_v
。 O O_x
。 O O_x
。 O O_x
不 O B_c
过 O I_c
就 O O_d
几 O B_m
秒 O I_m
。 O O_x
偶 B-Holder O_d
表 O B_v
示 O I_v
很 B-Degree B_a
淡 B-Trigger I_a
定 I-Trigger O_v
刚 B-sent_Entity B_d
刚 I-sent_Entity I_d
地 I-sent_Entity B_n
震 I-sent_Entity I_n
了 O O_ul
！ O O_x
！ O O_x
！ O O_x

3 O O_x
, O O_x
淡 B-Trigger B_b
定 I-Trigger I_b
， I-Trigger O_x
， O O_x
， O O_x
， O O_x
， O O_x
， O O_x
我 B-Cause O_r
都 I-Cause O_d
不 I-Cause O_d
看 I-Cause O_v
练 I-Cause B_nr
习 I-Cause I_nr
赛 I-Cause I_nr
的 I-Cause O_uj
维 I-Cause B_nrt
特 I-Cause I_nrt
还 I-Cause B_c
是 I-Cause I_c
比 I-Cause O_p
维 I-Cause B_ns
伯 I-Cause I_ns
慢 I-Cause O_a
， O O_x
不 B-Trigger B_a
安 I-Trigger I_a
。 O O_x
。 O O_x
。 O O_x

3 O O_x
, O O_x
看 O O_v
了 O O_ul
感 B-Trigger B_v
动 I-Trigger I_v
. B-Degree O_x
有 I-Degree B_n
点 I-Degree I_n
心 B-Trigger B_n
痛 I-Trigger I_n
. O B_m
. O I_m
. O I_m
. O I_m
. O I_m
. O I_m
也 O B_d
许 O I_d
这 O O_r
叫 O B_v
做 O I_v
爱 O O_nr
. O B_m
. O I_m
. O I_m
. O I_m
. O I_m
. O I_m
. O I_m
短 B-sent_Entity B_n
尾 I-sent_Entity I_n
猴 I-sent_Entity I_n
收 I-sent_Entity B_v
养 I-sent_Entity I_v
流 I-sent_Entity B_n
浪 I-sent_Entity I_n
猫 I-sent_Entity O_n
当 I-sent_Entity O_p
孩 I-sent_Entity B_n
子 I-sent_Entity I_n
， I-sent_Entity O_x
相 I-sent_Entity B_i
依 I-sent_Entity I_i
为 I-sent_Entity I_i
命 I-sent_Entity I_i
成 I-sent_Entity B_n
亲 I-sent_Entity I_n
人 I-sent_Entity O_n

2 O O_x
, O O_x
明 O B_t
明 O I_t
心 O B_n
痛 O I_n
不 O B_d
已 O I_d
， O O_x
却 O O_d
忍 O B_v
不 O I_v
住 O I_v
关 O B_n
心 O I_n
！ O O_x
分 O B_l
不 O I_l
清 O I_l
是 O O_v
伤 O B_n
心 O I_n
所 O B_c
以 O I_c
想 O B_v
念 O I_v
， O O_x
还 O B_c
是 O I_c
因 O B_c
为 O I_c
想 B-Cause B_v
念 I-Cause I_v
所 I-Cause B_c
以 I-Cause I_c
伤 I-Cause B_n
心 I-Cause I_n
。 I-Cause O_x
真 B-Degree B_d
的 I-Degree I_d
很 I-Degree O_zg
怀 B-Trigger B_v
疑 I-Trigger I_v
自 B-sent_Entity B_r
己 I-sent_Entity I_r
心 I-sent_Entity B_l
理 I-sent_Entity I_l
变 I-sent_Entity I_l
态 I-sent_Entity I_l

2 O O_x
, O O_x
我 B-Holder O_r
相 O B_v
信 O I_v
全 O B_n
港 O I_n
市 O B_n
民 O I_n
都 O O_d
需 O B_v
要 O I_v
接 O B_v
受 O I_v
心 O B_n
理 O I_n
辅 O O_vn
导 O O_v
! O O_x
香 O B_ns
港 O I_ns
历 O O_n
史 O O_ng
上 O O_f
最 B-Degree O_d
恐 B-Trigger B_a
怖 I-Trigger I_a
的 O O_uj
一 B-sent_Entity B_m
次 I-sent_Entity I_m
直 I-sent_Entity B_vn
播 I-sent_Entity I_vn
！ O O_x
心 B-Trigger B_n
痛 I-Trigger I_n
不 I-Trigger B_d
已 I-Trigger I_d
! O O_x

3 O O_x
, O O_x
有 O B_r
时 O I_r
都 O O_d
不 O O_d
应 O B_v
该 O I_v
有 O O_v
期 O B_v
望 O I_v
。 O O_x
期 O B_v
望 O I_v
越 O O_d
大 O O_a
， O O_x
失 O B_v
望 O I_v
越 O O_d
大 O O_a
！ O O_x
: O O_x
期 O B_v
望 O I_v
变 O B_v
成 O I_v
失 O B_v
望 O I_v
， O O_x
确 B-Degree B_ad
实 I-Degree I_ad
很 I-Degree O_zg
难 B-Trigger B_v
受 I-Trigger I_v
. O B_m
. O I_m
. O I_m
. O I_m
晚 O B_n
安 O I_n

0 O O_x
, O O_x
太 B-Degree O_d
有 B-Trigger O_v
才 I-Trigger O_d
了 O O_ul
。 O O_x
我 O O_r
也 O O_d
想 O O_v
当 O O_p
老 O B_n
师 O I_n
哈 B-Trigger B_o
哈 I-Trigger I_o
哈 I-Trigger I_o
每 O B_r
天 O I_r
都 O O_d
开 B-Trigger B_v
心 I-Trigger I_v
老 O B_n
师 O I_n
的 O O_uj
字 O O_n
真 B-Degree B_a
够 B-Trigger I_a
烂 I-Trigger O_v
、 O O_x
、 O O_x
: O O_x
一 O B_m
篇 O I_m
另 O B_n
类 O I_n
的 O O_uj
日 O B_n
记 O I_n

2 O O_x
, O O_x
一 O B_i
口 O I_i
气 O I_i
看 O O_v
了 O O_ul
几 O B_m
集 O I_m
《 B-sent_Entity O_x
公 I-sent_Entity B_n
主 I-sent_Entity I_n
嫁 I-sent_Entity O_v
到 I-sent_Entity O_v
》 I-sent_Entity O_x
， O O_x
看 O B_v
到 O I_v
2 O B_m
2 O I_m
集 O O_q
啦 O O_y
， O O_x
貌 B-Cause B_v
似 I-Cause I_v
真 I-Cause B_d
的 I-Cause I_d
越 I-Cause O_d
看 I-Cause B_v
越 I-Cause I_v
没 I-Cause B_v
劲 I-Cause I_v
啊 I-Cause O_zg
， O O_x
实 B-Degree B_v
在 I-Degree I_v
太 I-Degree O_d
无 B-Trigger B_a
聊 I-Trigger I_a
啦 O O_y
！ O O_x
！ O O_x

3 O O_x
, O O_x
天 O O_q
啊 O O_y
我 B-Holder O_r
打 B-sent_Entity B_l
游 I-sent_Entity I_l
戏 I-sent_Entity I_l
真 O B_d
的 O I_d
打 O B_v
得 O I_v
之 O O_u
撇 O B_v
比 O I_v
菜 B-compared_Entity B_n
鸟 I-compared_Entity I_n
还 O O_d
菜 B-Trigger B_n
鸟 I-Trigger I_n
！ O O_x
！ O O_x
！ O O_x
天 O B_n
生 O I_n
的 O O_uj
吗 O O_y
？ O O_x
郁 B-Trigger B_a
闷 I-Trigger I_a

2 O O_x
, O O_x
希 B-Trigger B_v
望 I-Trigger I_v
获 B-sent_Entity B_v
救 I-sent_Entity I_v
的 I-sent_Entity O_uj
5 I-sent_Entity B_m
3 I-sent_Entity I_m
人 I-sent_Entity O_n
都 I-sent_Entity O_d
平 I-sent_Entity B_a
安 I-sent_Entity I_a
。 O O_x
死 O B_n
者 O I_n
安 O B_v
息 O I_v
。 O O_x
最 O B_n
新 O I_n
消 O I_n
息 O I_n
： O O_x
飞 O B_n
机 O I_n
上 O O_ns
9 O B_m
6 O I_m
人 O O_n

1 O O_x
, O O_x
" O O_x
呜 O B_l
呜 O I_l
, O O_x
昨 O B_t
晚 O I_t
晕 O O_v
得 O O_ud
我 O O_r
简 O B_d
直 O I_d
晕 O B_v
到 O I_v
回 O B_n
家 O I_n
, O O_x
很 O O_zg
早 O B_d
就 O I_d
走 O O_v
了 O O_ul
, O O_x
现 O B_t
在 O I_t
想 O B_v
起 O I_v
真 O B_d
的 O I_d
有 B-Degree B_n
点 I-Degree I_n
不 B-Negation O_d
甘 B-Trigger B_n
心 I-Trigger I_n
和 O O_c
失 B-Trigger B_v
礼 I-Trigger I_v
, O O_x
保 O B_v
证 O I_v
没 O O_v
下 O B_t
次 O I_t
. O O_x
" O O_x

3 O O_x
, O O_x
赢 O O_v
了 O O_ul
。 O O_x
。 O O_x
。 O O_x
= O O_x
= O O_x
！ O O_x
！ O O_x
！ O O_x
太 B-Degree O_d
有 B-Trigger O_v
爱 I-Trigger O_v
了 O O_ul
吧 O O_y
这 O B_r
个 O I_r
。 O O_x
。 O O_x
。 O O_x
真 B-Degree B_d
的 I-Degree I_d
很 I-Degree O_d
有 B-Trigger O_v
爱 I-Trigger O_v
. O B_m
. O I_m
. O I_m

3 O O_x
, O O_x
最 O B_f
后 O I_f
一 O B_m
个 O I_m
夏 O B_t
天 O I_t
？ O O_x
怎 O B_r
么 O I_r
听 O O_v
着 O O_uz
听 O O_v
着 O O_uz
心 B-sent_Entity B_s
里 I-sent_Entity I_s
莫 O B_v
名 O I_v
的 O O_uj
忧 B-Trigger B_v
伤 I-Trigger I_v
和 O O_c
纠 B-Trigger B_v
结 I-Trigger I_v
， O O_x
烦 B-Trigger B_a
恼 I-Trigger I_a
不 B-Degree B_i
欲 I-Degree I_i
而 I-Degree I_i
出 I-Degree I_i
。 O O_x

2 O O_x
, O O_x
太 B-Degree O_d
惨 B-Trigger O_a
了 I-Trigger O_ul
， O O_x
人 B-sent_Entity B_n
类 I-sent_Entity I_n
的 I-sent_Entity O_uj
退 I-sent_Entity B_v
化 I-sent_Entity I_v
无 I-sent_Entity B_v
知 I-sent_Entity I_v
比 O O_p
贫 B-compared_Entity B_a
穷 I-compared_Entity I_a
更 B-Degree O_d
可 B-Trigger B_c
怕 I-Trigger I_c
不 B-Cause B_v
能 I-Cause I_v
活 I-Cause O_v
了 I-Cause O_ul
~ I-Cause O_x
印 I-Cause B_ns
度 I-Cause I_ns
巫 I-Cause B_nr
医 I-Cause I_nr
是 I-Cause O_v
这 I-Cause B_r
样 I-Cause I_r
给 I-Cause O_p
小 I-Cause B_n
孩 I-Cause I_n
治 I-Cause B_v
疗 I-Cause I_v
喉 I-Cause B_vn
咙 I-Cause I_vn
痛 I-Cause I_vn
~ I-Cause O_x
~ I-Cause O_x

1 O O_x
, O O_x
很 O O_zg
不 O B_l
人 O I_l
道 O I_l
. O O_x
那 O B_r
个 O I_r
谁 O O_r
快 O O_a
去 O O_v
解 O B_v
救 O I_v
他 O B_r
们 O I_r
狗 O O_n
来 O O_v
的 O O_uj
！ O O_x
！ O O_x
！ O O_x
这 O O_r
还 O B_c
是 O I_c
人 O O_n
嘛 O O_y
~ O O_x
很 B-Degree O_zg
生 B-Trigger B_n
气 I-Trigger I_n
很 B-Degree O_zg
生 B-Trigger B_n
气 I-Trigger I_n
痴 O O_a
线 O O_n
噶 O O_x

1 O O_x
, O O_x
口 O B_n
味 O I_n
的 O O_uj
~ O O_x
~ O O_x
我 B-Holder O_r
最 B-Degree O_d
喜 B-Trigger B_v
欢 I-Trigger I_v
， O O_x
也 O O_d
是 O O_v
这 O B_r
里 O I_r
最 O O_d
畅 O B_v
销 O I_v
的 O O_uj
口 O B_n
味 O I_n
。 O O_x

3 O O_x
, O O_x
妈 B-sent_Entity B_n
妈 I-sent_Entity I_n
下 I-sent_Entity B_t
个 I-sent_Entity I_t
月 I-sent_Entity I_t
就 I-sent_Entity O_d
走 I-sent_Entity O_v
了 I-sent_Entity O_ul
好 B-Degree O_a
难 B-Trigger B_v
过 I-Trigger I_v
。 O O_x
。 O O_x
。 O O_x
现 O B_t
在 O I_t
的 O O_uj
我 O O_r
还 O O_d
能 O O_v
寄 O B_v
托 O I_v
什 O B_r
么 O I_r
？ O O_x
以 O B_f
后 O I_f
的 O O_uj
路 O O_n
更 O B_d
加 O I_d
的 O O_uj
孤 O B_a
单 O I_a
了 O O_ul
还 O B_v
有 O I_v
谁 O O_r
会 O O_v
陪 O O_v
在 O O_p
我 O O_r
身 O B_s
边 O I_s

3 O O_x
, O O_x
永 O B_d
远 O I_d
的 O O_uj
心 B-Trigger B_n
痛 I-Trigger I_n
* O O_x
， O O_x
你 O B_r
们 O I_r
有 O O_v
吗 O O_y
？ O O_x
有 O B_r
些 O I_r
事 O O_n
至 O B_d
今 O I_d
想 O O_v
起 O B_v
来 O I_v
还 O B_c
是 O I_c
那 O B_r
样 O I_r
的 O O_uj
痛 O O_an
。 O O_x
挥 O O_v
也 O O_d
挥 O O_v
不 O O_d
掉 O O_v
， O O_x
昨 O B_t
夜 O I_t
又 O O_d
想 O B_v
起 O I_v
， O O_x
几 O B_d
乎 O I_d
泪 O B_l
如 O I_l
雨 O I_l
下 O I_l
。 O O_x

1 O O_x
, O O_x
做 O B_n
人 O I_n
要 O O_v
知 O B_n
恩 O I_n
图 O I_n
报 O I_n
。 O O_x
不 B-sent_Entity O_d
懂 I-sent_Entity O_v
感 I-sent_Entity B_v
恩 I-sent_Entity I_v
的 I-sent_Entity O_uj
人 I-sent_Entity O_n
， O O_x
是 O O_v
极 B-Degree B_d
度 I-Degree I_d
自 B-Trigger B_a
私 I-Trigger I_a
与 O O_p
可 O B_c
怕 O I_c
的 O O_uj
。 O O_x
唉 O O_zg
， O O_x
最 O B_f
近 O I_f
我 O O_r
真 O B_d
是 O I_d
想 O O_v
得 O O_ud
很 O B_m
多 O I_m
。 O O_x

0 O O_x
, O O_x
那 O O_r
是 O O_v
， O O_x
也 O O_d
不 O O_d
看 O B_v
看 O I_v
谁 O O_r
推 O B_v
荐 O I_v
的 O O_uj
？ O O_x
！ O O_x
“ O O_x
现 O B_t
在 O I_t
我 B-Holder O_r
很 B-Degree O_d
幸 B-Trigger B_a
福 I-Trigger I_a
” O O_x
真 O B_d
的 O I_d
很 B-Degree O_zg
好 B-Trigger B_v
听 I-Trigger I_v
~ O O_x
~ O O_x

2 O O_x
, O O_x
这 B-sent_Entity B_r
个 I-sent_Entity I_r
七 I-sent_Entity B_t
夕 I-sent_Entity I_t
显 O B_v
得 O I_v
格 B-Degree B_d
外 I-Degree I_d
沉 B-Trigger B_a
重 I-Trigger I_a
愿 O O_v
我 O O_r
爱 O O_v
的 O O_uj
人 O O_n
和 O O_c
爱 O O_v
我 O O_r
的 O O_uj
人 O B_n
能 O I_n
平 O B_a
安 O I_a
健 O B_a
康 O I_a
快 O B_a
乐 O I_a

2 O O_x
, O O_x
他 O O_r
怎 O B_r
么 O I_r
上 O B_t
去 O I_t
的 O O_uj
。 O O_x
。 O O_x
真 O O_d
有 O O_v
啊 O O_y
s O B_eng
b O I_eng
刚 O O_d
结 O B_v
束 O I_v
就 O O_d
有 O O_v
冤 O B_n
情 O I_n
。 O O_x
他 B-Cause O_r
是 I-Cause O_v
怎 I-Cause B_r
么 I-Cause I_r
爬 I-Cause B_v
上 I-Cause I_v
去 I-Cause I_v
的 I-Cause O_uj
啊 I-Cause O_y
？ I-Cause O_x
: O O_x
有 B-Degree B_n
点 I-Degree I_n
可 B-Trigger B_c
怕 I-Trigger I_c

2 O O_x
, O O_x
我 B-Holder O_r
已 O B_d
经 O I_d
无 B-Trigger B_v
语 I-Trigger I_v
了 O O_ul
。 O O_x
。 O O_x
。 B-sent_Entity O_x
周 I-sent_Entity B_nr
笔 I-sent_Entity I_nr
畅 I-sent_Entity I_nr
你 O O_r
太 B-Degree B_j
行 B-Trigger I_j
了 O O_ul
。 O O_x
。 O O_x
真 O B_d
的 O I_d
。 O O_x
。 O O_x
打 O B_v
底 O I_v
全 O B_m
套 O I_m
了 O O_ul
。 O O_x
。 O O_x
。 O O_x
打 O B_v
底 O I_v
衬 O B_n
衫 O I_n
打 O O_v
底 O B_n
裤 O I_n
。 O O_x
。 O O_x
。 O O_x

1 O O_x
, O O_x
" O O_x
说 O O_v
真 O B_d
的 O I_d
, O O_x
! O O_x
我 B-Holder O_r
也 O O_d
很 B-Degree O_d
喜 B-Trigger B_v
欢 I-Trigger I_v
咝 O O_o
∷ O O_x
臀 O O_ng
颐 O B_ns
羌 O I_ns
依 O I_ns
瞎 O O_n
? O O_x
! O O_x
~ O O_x
太 B-Degree B_n
帅 B-Trigger I_n
了 O O_ul
太 B-Degree B_n
帅 B-Trigger I_n
拉 O O_v
! O O_x
! O O_x
! O O_x
! O O_x
" O O_x

1 O O_x
, O O_x
啷 O O_x
个 O O_m
都 O O_d
在 O O_p
同 O B_d
一 O I_d
天 O I_d
开 O B_n
业 O I_n
嘛 O O_y
！ O O_x
恼 B-Trigger B_v
火 I-Trigger I_v
得 O O_ud
很 B-Degree O_d
！ O O_x
江 B-sent_Entity B_ns
北 I-sent_Entity I_ns
到 O O_v
沙 B-sent_Entity B_nr
坪 I-sent_Entity I_nr
坝 I-sent_Entity I_nr
， O O_x
沙 B-sent_Entity B_nr
坪 I-sent_Entity I_nr
坝 I-sent_Entity I_nr
到 O O_v
江 B-sent_Entity B_ns
北 I-sent_Entity I_ns
有 O O_v
没 O B_v
得 O I_v
直 O B_l
达 O I_l
车 O I_l
喔 O O_e
？ O O_x
直 O B_v
达 O I_v
我 O O_r
要 O O_v
直 O B_v
达 O I_v
！ O O_x
！ O O_x

3 O O_x
, O O_x
长 B-sent_Entity B_n
假 I-sent_Entity I_n
后 I-sent_Entity O_f
的 I-sent_Entity O_uj
礼 I-sent_Entity B_t
拜 I-sent_Entity I_t
一 I-sent_Entity I_t
想 O B_d
必 O I_d
很 B-Degree O_zg
痛 B-Trigger B_an
苦 I-Trigger I_an
， O O_x
再 O O_d
坚 O B_v
持 O I_v
就 O O_d
快 O O_a
午 O B_n
饭 O I_n
啦 O O_y
。 O O_x
我 B-Holder O_r
的 O O_uj
很 B-Degree O_a
美 B-Trigger B_nz
味 I-Trigger I_nz
哦 O O_zg
！ O O_x

0 O O_x
, O O_x
好 O B_v
玩 O I_v
， O O_x
建 O B_n
议 O I_n
李 O B_nr
老 O I_nr
师 O I_nr
多 O B_m
发 O I_m
这 O O_r
类 O B_v
推 O I_v
谢 O B_nr
谢 O I_nr
。 O O_x
希 B-Trigger B_v
望 I-Trigger I_v
没 B-sent_Entity O_v
恶 I-sent_Entity B_n
心 I-sent_Entity I_n
着 I-sent_Entity O_uz
谁 I-sent_Entity O_r
。 O O_x
这 O O_r
是 O O_v
老 O B_n
师 O I_n
所 O B_v
发 O I_v
最 O O_a
好 O B_v
玩 O I_v
的 O O_uj
一 O B_m
条 O I_m
微 O O_a
博 O O_n
。 O O_x
光 O B_nr
荣 O I_nr
属 O B_v
于 O I_v
它 O B_r
们 O I_r
！ O O_x

1 O O_x
, O O_x
哈 B-Trigger B_o
哈 I-Trigger I_o
哈 I-Trigger I_o
哈 I-Trigger I_o
… O O_x
说 O O_v
实 O B_v
在 O I_v
的 O O_uj
， O O_x
很 B-Degree O_d
不 B-Trigger O_d
喜 I-Trigger B_v
欢 I-Trigger I_v
她 B-sent_Entity O_r
， O O_x
装 B-Cause B_n
腔 I-Cause I_n
做 I-Cause B_n
势 I-Cause I_n
， I-Cause O_x
其 I-Cause B_d
实 I-Cause I_d
脑 I-Cause B_n
袋 I-Cause I_n
空 I-Cause B_n
空 I-Cause I_n
无 O B_v
语 O I_v
了 O O_ul
. O O_m

2 O O_x
, O O_x
这 O O_r
仿 O B_d
佛 O I_d
就 O B_d
是 O I_d
我 O O_r
此 O B_c
时 O I_c
的 O O_uj
心 O B_n
情 O I_n
啊 O O_y
. O O_m
世 B-sent_Entity B_n
界 I-sent_Entity I_n
上 I-sent_Entity O_f
“ I-sent_Entity O_x
最 I-sent_Entity O_d
忧 I-sent_Entity B_v
伤 I-sent_Entity I_v
的 I-sent_Entity O_uj
狗 I-sent_Entity O_n
” I-sent_Entity O_x
照 I-sent_Entity B_n
片 I-sent_Entity I_n
网 I-sent_Entity B_s
上 I-sent_Entity I_s
蹿 I-sent_Entity B_v
红 I-sent_Entity I_v
， O O_x
忧 B-Trigger B_v
伤 I-Trigger I_v
到 B-Degree O_v
了 I-Degree O_ul
极 I-Degree B_d
点 I-Degree I_d
！ O O_x
( O O_x
投 O B_n
稿 O I_n
) O O_x

1 O O_x
, O O_x
顶 O O_v
着 O O_uz
大 O O_a
太 O B_ns
阳 O I_ns
帮 O O_v
老 O B_a
大 O I_a
去 O O_v
老 O O_a
公 O B_n
司 O I_n
拿 O O_v
文 O B_n
件 O I_n
， O O_x
真 O B_d
的 O I_d
是 O O_v
把 O O_p
我 B-Holder O_r
给 O O_p
热 O O_a
疯 B-Trigger O_v
了 I-Trigger O_ul

1 O O_x
, O O_x
我 B-Holder O_r
真 B-Degree B_d
的 I-Degree I_d
真 I-Degree B_d
的 I-Degree I_d
真 I-Degree B_d
的 I-Degree I_d
不 B-Negation B_v
想 B-Trigger I_v
开 I-Trigger B_n
学 I-Trigger I_n
啊 O O_zg
！ O O_x
让 O O_v
我 O O_r
享 O B_v
受 O I_v
在 O B_r
家 O I_r
的 O O_uj
最 O B_f
后 O I_f
一 O B_m
天 O I_m
吧 O O_y
！ O O_x
！ O O_x
！ O O_x

3 O O_x
, O O_x
深 B-Degree B_n
表 I-Degree I_n
同 B-Trigger I_n
情 I-Trigger I_n
最 B-sent_Entity B_f
后 I-sent_Entity I_f
一 I-sent_Entity B_m
家 I-sent_Entity I_m
利 I-sent_Entity B_n
率 I-sent_Entity I_n
7 I-sent_Entity O_m
折 I-sent_Entity O_m
的 I-sent_Entity O_uj
银 I-sent_Entity B_n
行 I-sent_Entity I_n
农 I-sent_Entity B_j
行 I-sent_Entity I_j
也 I-sent_Entity O_d
取 I-sent_Entity B_v
消 I-sent_Entity I_v
7 I-sent_Entity O_m
折 I-sent_Entity O_v
了 I-sent_Entity O_ul

0 O O_x
, O O_x
收 O B_v
到 O I_v
就 O O_d
好 O O_a
， O O_x
哦 B-Trigger O_e
耶 I-Trigger O_nr
… O O_x
… O O_x
这 B-sent_Entity O_r
六 I-sent_Entity B_m
一 I-sent_Entity I_m
礼 I-sent_Entity B_n
物 I-sent_Entity I_n
太 B-Degree O_d
惊 B-Trigger B_a
喜 I-Trigger I_a
了 O O_ul
。 O O_x
哇 O O_y
咔 O O_o
咔 O O_o
， O O_x
花 O B_n
儿 O I_n
签 O B_v
名 O I_v
照 O B_n
片 O I_n
儿 O O_n
哇 O O_y
！ O O_x
太 B-Degree O_d
喜 B-Trigger B_v
欢 I-Trigger I_v
了 O O_ul
我 O O_r
！ O O_x
感 O B_v
谢 O I_v
小 O B_n
舞 O I_n
姐 O B_n
姐 O I_n

2 O O_x
, O O_x
妈 B-Cause B_n
妈 I-Cause I_n
下 I-Cause B_t
个 I-Cause I_t
月 I-Cause I_t
就 I-Cause O_d
走 I-Cause O_v
了 I-Cause O_ul
好 B-Degree O_a
难 B-Trigger B_v
过 I-Trigger I_v
。 O O_x
。 O O_x
。 O O_x
现 O B_t
在 O I_t
的 O O_uj
我 O O_r
还 O O_d
能 O O_v
寄 O B_v
托 O I_v
什 O B_r
么 O I_r
？ O O_x
以 O B_f
后 O I_f
的 O O_uj
路 O O_n
更 O B_d
加 O I_d
的 O O_uj
孤 B-Trigger B_a
单 I-Trigger I_a
了 O O_ul
还 O B_v
有 O I_v
谁 O O_r
会 O O_v
陪 O O_v
在 O O_p
我 O O_r
身 O B_s
边 O I_s

2 O O_x
, O O_x
我 B-Holder O_r
是 O B_l
不 O I_l
是 O I_l
忧 O B_i
郁 O I_i
症 O I_i
了 O O_ul
啊 O O_y
最 O B_f
近 O I_f
情 B-sent_Entity B_n
绪 I-sent_Entity I_n
很 B-Degree O_d
不 B-Negation O_d
正 B-Trigger B_d
常 I-Trigger I_d

2 O O_x
, O O_x
太 B-Degree O_d
乖 B-Trigger O_a
了 I-Trigger O_ul
， O O_x
真 O O_d
招 O O_v
人 O O_n
喜 O O_v
乖 B-Trigger O_a
死 B-Degree O_v
了 I-Degree O_ul
乖 B-Trigger O_a
死 B-Degree O_v
了 I-Degree O_ul
， O O_x
点 O B_v
击 O I_v
查 O B_v
看 O I_v
大 O B_n
图 O I_n
， O O_x
是 O B_v
动 O I_v
的 O O_uj

0 O O_x
, O O_x
经 O B_n
典 O I_n
… O O_x
… O O_x
兴 O B_n
趣 O I_n
就 O B_d
是 O I_d
原 O B_n
动 O I_n
力 O I_n
那 O B_r
个 O I_r
太 B-Degree O_d
有 B-Trigger O_v
吸 I-Trigger B_n
引 I-Trigger I_n
力 I-Trigger I_n
了 O O_ul

1 O O_x
, O O_x
丸 O B_n
子 O I_n
你 O O_r
细 O O_a
个 O O_q
有 O O_v
没 O O_v
k O B_eng
u O I_eng
得 B-Trigger B_v
意 I-Trigger I_v
啊 I-Trigger O_y
好 B-Degree O_a
得 B-Trigger B_v
意 I-Trigger I_v
吖 O O_x
… O O_x
！ O O_x
樱 O B_n
桃 O I_n
小 O B_nr
丸 O I_nr
子 O I_nr
同 O B_n
学 O I_n
很 O B_a
小 O I_a
很 O B_a
小 O I_a
的 O O_uj
时 O B_n
候 O I_n
。 O O_x
你 O O_r
喜 O B_v
欢 O I_v
吗 O O_y
？ O O_x

1 O O_x
, O O_x
这 O B_r
个 O I_r
圈 O O_q
太 O B_n
小 O I_n
~ O O_x
港 O B_j
澳 O I_j
通 O B_n
行 O I_n
证 O I_n
还 O O_d
得 O O_ud
回 O B_n
家 O I_n
办 O O_v
， O O_x
真 B-Negation O_d
麻 B-Trigger B_an
烦 I-Trigger I_an
！ O O_x

0 O O_x
, O O_x
太 B-Degree O_d
好 B-Trigger B_v
用 I-Trigger I_v
了 O O_ul
！ O O_x
！ O O_x
！ O O_x
！ O O_x
霸 O B_n
气 O I_n
！ O O_x
！ O O_x
真 O B_d
的 O I_d
好 O O_a
霸 O B_n
气 O I_n
这 O B_r
个 O I_r
好 O O_a
果 O B_d
然 O I_d
好 O O_a
用 O O_p
！ O O_x
内 O O_n
网 O B_n
址 O I_n
霸 O B_n
气 O I_n
了 O O_ul
！ O O_x

1 O O_x
, O O_x
我 B-Holder O_r
表 O B_v
示 O I_v
很 B-Degree O_zg
大 I-Degree B_n
鸭 B-Trigger I_n
梨 I-Trigger I_n
！ O O_x
有 O O_v
压 B-Trigger B_v
抑 I-Trigger I_v
， O O_x
想 O O_v
报 O B_v
复 O I_v
下 O O_f
社 O B_n
会 O I_n
， O O_x
就 O O_d
发 O O_v
了 O O_ul
， O O_x
别 B-Negation B_nr
太 B-Degree I_nr
鸡 B-Trigger I_nr
动 I-Trigger O_n
！ O O_x

1 O O_x
, O O_x
哈 B-Trigger B_o
哈 I-Trigger I_o
… O O_x
压 O B_n
力 O I_n
确 O B_ad
实 O I_ad
很 O B_a
大 O I_a
！ O O_x
转 O O_v
出 O O_v
一 O B_m
天 O I_m
好 O O_a
心 O B_n
情 O I_n
！ O O_x
。 O O_x
都 O O_d
说 O O_v
现 O B_t
在 O I_t
工 O B_vn
作 O I_vn
压 O B_n
力 O I_n
大 O O_a
这 O O_r
才 O O_d
叫 O O_v
真 O B_d
正 O I_d
的 O O_uj
工 O B_vn
作 O I_vn
压 O B_n
力 O I_n
啊 O O_zg
！ O O_x

2 O O_x
, O O_x
真 B-Degree B_d
的 I-Degree I_d
真 I-Degree B_d
的 I-Degree I_d
真 I-Degree B_d
的 I-Degree I_d
太 I-Degree O_d
好 B-Trigger B_v
看 I-Trigger I_v
了 O O_ul
真 B-sent_Entity B_n
人 I-sent_Entity I_n
o I-sent_Entity B_eng
p I-sent_Entity I_eng
p I-sent_Entity I_eng
a I-sent_Entity I_eng
是 O O_v
无 O B_v
敌 O I_v
的 O O_uj
！ O O_x
凹 O B_n
凸 O I_n
火 O O_n
博 O B_nr
客 O I_nr
） O O_x

2 O O_x
, O O_x
耳 O B_n
骨 O I_n
上 O O_f
的 O O_uj
那 O O_r
颗 O O_q
耳 O B_n
钉 O I_n
丢 O O_v
了 O O_ul
， O O_x
心 B-Trigger B_a
疼 I-Trigger I_a
死 B-Degree O_v
啦 I-Degree O_y
， O O_x
现 O B_t
在 O I_t
心 B-sent_Entity B_n
情 I-sent_Entity I_n
极 B-Degree B_d
其 I-Degree I_d
不 B-Negation O_d
美 B-Trigger B_ns
丽 I-Trigger I_ns
， O O_x
郁 B-Negation B_a
闷 I-Negation I_a
i I-Negation B_eng
n I-Negation I_eng
g I-Negation I_eng
. I-Negation B_m
. I-Negation I_m
. O I_m
. O I_m
. O I_m
. O I_m
. O I_m
. O I_m

1 O O_x
, O O_x
家 O B_n
常 O I_n
饭 O I_n
神 O B_n
马 O I_n
的 O O_uj
最 B-Degree O_a
喜 B-Trigger B_v
欢 I-Trigger I_v
了 O O_ul
！ O O_x
跟 O B_v
着 O I_v
S O B_eng
i O I_eng
s O I_eng
i O I_eng
混 O O_v
绝 O B_d
对 O I_d
是 O O_v
大 O B_i
鱼 O I_i
大 O I_i
肉 O I_i
… O O_x

2 O O_x
, O O_x
那 O B_r
天 O I_r
下 O B_t
午 O I_t
没 O B_v
课 O I_v
和 O O_c
璐 O O_nr
盈 O O_vg
去 O O_v
了 O O_ul
华 B-sent_Entity B_nz
商 I-sent_Entity I_nz
见 I-sent_Entity B_v
到 I-sent_Entity I_v
了 I-sent_Entity O_ul
你 I-sent_Entity B_r
们 I-sent_Entity I_r
那 O O_r
是 O O_v
我 B-Holder O_r
来 O B_v
到 O I_v
广 O B_ns
州 O I_ns
最 B-Degree O_d
开 B-Trigger B_v
心 I-Trigger I_v
的 O O_uj
事 B-sent_Entity O_n
如 O B_c
果 O I_c
不 O B_c
是 O I_c
晚 O B_t
上 O I_t
要 O O_v
面 O B_v
试 O I_v
我 O O_r
不 O B_v
会 O I_v
离 O B_v
开 O I_v
你 O B_r
们 O I_r
的 O O_uj

3 O O_x
, O O_x
牙 B-Holder B_n
齿 I-Holder I_n
很 B-Degree O_zg
难 B-Trigger B_v
受 I-Trigger I_v
啊 O O_zg
真 B-Cause B_d
的 I-Cause I_d
很 I-Cause O_d
黄 I-Cause O_a
啊 I-Cause O_y
猛 I-Cause O_d
瘦 I-Cause O_a
怎 I-Cause B_r
么 I-Cause I_r
可 I-Cause B_c
以 I-Cause I_c
啊 I-Cause O_zg
老 O B_t
天 O I_t
啊 O O_zg
快 O B_d
点 O I_d
赐 O O_v
我 O O_r
点 O O_q
肉 O O_n
啊 O O_y
让 O O_v
我 O B_r
家 O I_r
胖 O B_n
子 O I_n
瘦 O B_n
点 O I_n
啊 O O_y
我 O O_r
肥 O B_n
点 O I_n
啊 O O_y
~ O O_x

3 O O_x
, O O_x
张 O O_q
先 O B_n
生 O I_n
， O O_x
你 B-Holder O_r
最 O B_f
近 O I_f
是 O B_l
不 O I_l
是 O I_l
真 B-Degree B_d
的 I-Degree I_d
乐 B-Trigger B_n
晕 O I_n
！ O O_x
那 O O_r
不 O B_c
是 O I_c
送 O O_v
你 O O_r
的 O O_uj
啦 O O_y
， O O_x
快 O B_d
点 O I_d
还 O O_d
回 O B_v
来 O I_v
啦 O O_y
， O O_x
不 O B_c
然 O I_c
连 B-sent_Entity B_a
累 I-sent_Entity I_a
大 I-sent_Entity B_n
家 I-sent_Entity I_n
都 I-sent_Entity O_d
拿 I-sent_Entity O_v
不 I-sent_Entity B_v
到 I-sent_Entity I_v
， O O_x
好 O O_a
有 O O_v
负 B-Trigger B_n
罪 I-Trigger I_n
感 I-Trigger I_n
！ O O_x

0 O O_x
, O O_x
回 O B_v
复 O I_v
有 O B_n
点 O I_n
老 O O_a
哦 O O_e
回 O B_v
复 O I_v
也 O O_d
太 O O_d
… O O_x
成 O B_a
熟 O I_a
的 O O_uj
可 O B_v
爱 O I_v
了 O O_ul
休 O B_v
假 O I_v
回 O B_v
来 O I_v
第 O B_m
一 O I_m
天 O I_m
上 O B_v
班 O I_v
那 O O_r
， O O_x
心 B-sent_Entity B_n
情 I-sent_Entity I_n
还 O O_d
不 B-Trigger B_a
错 I-Trigger I_a

2 O O_x
, O O_x
黑 B-sent_Entity B_n
莓 I-sent_Entity I_n
的 I-sent_Entity O_uj
水 I-sent_Entity O_n
太 I-sent_Entity O_d
深 I-sent_Entity O_a
了 I-sent_Entity O_ul
。 O O_x
。 O O_x
焦 B-Trigger B_a
虑 I-Trigger I_a
。 O O_x
。 O O_x
真 O B_d
是 O I_d
的 O O_uj
。 O O_x
。 O O_x
。 O O_x
蒙 O B_ns
头 O I_ns
买 O O_v
一 O B_m
个 O I_m
有 O O_v
这 O B_r
么 O I_r
好 O O_a
的 O O_uj
运 O B_n
气 O I_n
碰 O B_v
到 O I_v
好 O O_a
货 O O_n
嚒 O O_zg
？ O O_x

3 O O_x
, O O_x
很 B-Cause O_d
饿 I-Cause O_v
， I-Cause O_x
于 I-Cause B_c
是 I-Cause I_c
很 I-Cause O_zg
速 I-Cause B_n
度 I-Cause I_n
的 I-Cause O_uj
吃 I-Cause B_v
撑 I-Cause I_v
了 I-Cause O_ul
， O O_x
肚 B-sent_Entity B_n
子 I-sent_Entity I_n
开 O B_v
始 O I_v
难 B-Trigger B_v
受 I-Trigger I_v
了 O O_ul

0 O O_x
, O O_x
" O O_x
有 B-sent_Entity O_v
码 I-sent_Entity O_n
什 I-sent_Entity B_r
么 I-sent_Entity I_r
的 I-sent_Entity O_uj
最 B-Degree O_a
烦 B-Trigger B_a
人 I-Trigger I_a
了 O O_ul
。 O O_x
下 O B_v
到 O I_v
的 O O_uj
A O B_eng
V O I_eng
是 O O_v
有 O O_v
马 O O_n
的 O O_uj
! O O_x
! O O_x
老 O B_n
实 O I_n
说 O O_v
, O O_x
还 O O_d
是 O O_v
第 O B_m
一 O I_m
次 O I_m
. O B_m
. O I_m
. O I_m
" O O_x

3 O O_x
, O O_x
我 B-Holder O_r
已 O B_d
经 O I_d
好 O O_a
唔 O O_y
开 B-Trigger B_v
心 I-Trigger I_v
嘎 O B_o
啦 O I_o
， B-sent_Entity O_x
日 I-sent_Entity B_nz
语 I-sent_Entity I_nz
2 I-sent_Entity O_m
级 I-sent_Entity O_q
你 I-sent_Entity O_r
识 I-sent_Entity O_v
做 I-sent_Entity O_v
就 I-sent_Entity O_d
比 I-sent_Entity O_p
我 I-sent_Entity O_r
过 I-sent_Entity O_ug
啦 I-sent_Entity O_y
！ I-sent_Entity O_x

0 O O_x
, O O_x
搞 B-Trigger B_v
笑 I-Trigger I_v
死 B-Degree O_v
了 I-Degree O_ul
车 O O_n
的 O O_uj
那 O B_r
个 O I_r
都 O O_d
发 O B_v
现 O I_v
了 O O_ul
， O O_x
这 O B_r
个 O I_r
很 O O_zg
齐 O B_nr
全 O I_nr
！ O O_x
真 O B_d
的 O I_d
非 O B_d
常 O I_d
像 O O_v
！ O O_x
好 O O_a
过 O B_n
瘾 O I_n
。 O O_x
（ O O_x
v O B_eng
i O I_eng
a O I_eng
@ O O_x
创 O B_v
意 O I_v
趣 O B_n
闻 O I_n
） O O_x

0 O O_x
, O O_x
今 O B_t
天 O I_t
找 O B_v
到 O I_v
个 O O_m
更 B-Degree O_d
给 B-Trigger O_p
力 I-Trigger O_n
的 O O_uj
真 O B_d
的 O I_d
很 B-Degree O_d
给 B-Trigger O_p
力 I-Trigger O_n
！ O O_x
！ O O_x
真 O B_d
的 O I_d
是 O O_v
太 B-Degree O_d
给 B-Trigger B_v
力 I-Trigger I_v
了 O O_ul

3 O O_x
, O O_x
, B-Holder O_x
我 I-Holder O_r
一 O O_m
不 B-Cause B_i
知 I-Cause I_i
所 I-Cause I_i
措 I-Cause I_i
就 O O_d
爱 B-Trigger O_v
吃 B-sent_Entity B_v
糖 I-sent_Entity I_v
， O O_x
最 O B_f
近 O I_f
习 O B_n
惯 O I_n
不 O B_d
好 O I_d
水 O O_n
喝 O O_vg
的 O O_uj
少 O B_n
糖 O I_n
吃 O O_v
的 O O_uj
多 O O_m
， O O_x
连 O O_nr
金 O B_nz
嗓 O I_nz
子 O I_nz
喉 O I_nz
宝 O I_nz
都 O O_d
不 O B_l
放 O I_l
过 O I_l
了 O O_ul
· O O_x
· O O_x
， O O_x

1 O O_x
, O O_x
我 B-Holder O_r
也 O O_d
很 B-Degree O_d
惊 B-Trigger B_a
奇 I-Trigger I_a
， O O_x
春 O B_t
晚 O I_t
真 O B_d
是 O I_d
啊 O O_zg
王 O B_nr
菲 O I_nr
还 O O_d
戴 O O_v
了 O O_ul
美 O O_j
瞳 O O_n

0 O O_x
, O O_x
领 O B_n
导 O I_n
表 O B_v
示 O I_v
我 O O_r
情 O B_n
绪 O I_n
不 O O_d
稳 O B_a
定 O I_a
~ O O_x
~ O O_x
~ O O_x
我 O O_r
表 O B_v
示 O I_v
鸭 B-Trigger B_n
梨 I-Trigger I_n
很 B-Degree B_a
大 I-Degree I_a

3 O O_x
, O O_x
早 O B_l
上 O I_l
好 O I_l
哦 O O_zg
， O O_x
今 O B_t
天 O I_t
心 O B_n
情 O I_n
很 O O_d
好 O O_a
呢 O O_y
， O O_x
不 O B_c
过 O I_c
貌 O B_v
似 O I_v
太 B-Holder B_ns
阳 I-Holder I_ns
公 I-Holder B_n
公 I-Holder I_n
的 O O_uj
心 B-sent_Entity B_n
情 I-sent_Entity I_n
不 B-Negation B_v
太 B-Trigger I_v
好 I-Trigger I_v
， O O_x
今 B-Cause B_t
天 I-Cause I_t
是 I-Cause O_v
雨 I-Cause B_t
天 I-Cause I_t

0 O O_x
, O O_x
新 O O_a
的 O O_uj
一 O B_m
天 O I_m
， O O_x
希 O B_v
望 O I_v
无 O B_v
限 O I_v
大 O B_n
家 O I_n
今 O B_t
天 O I_t
的 O O_uj
心 O B_n
情 O I_n
是 O B_v
否 O I_v
也 O O_d
变 O B_v
得 O I_v
更 O O_d
愉 O B_a
快 O I_a
3 O B_m
3 O I_m
人 O O_n
， O O_x
6 O B_m
9 O I_m
天 O O_n
， O O_x
他 B-sent_Entity B_r
们 I-sent_Entity I_r
全 O B_n
都 O I_n
活 B-Trigger B_v
着 I-Trigger I_v
， O O_x
他 O B_r
们 O I_r
都 O O_d
有 O O_v
名 O B_n
字 O I_n
。 O O_x

3 O O_x
, O O_x
送 O B_v
完 O I_v
最 O B_f
后 O I_f
一 O B_m
个 O I_m
， O O_x
我 B-Holder O_r
爱 B-Trigger O_v
的 O O_uj
朋 B-sent_Entity B_n
友 I-sent_Entity I_n
， O O_x
心 B-sent_Entity B_n
情 I-sent_Entity I_n
不 B-Negation B_c
是 I-Negation I_c
那 B-Degree B_r
么 I-Degree I_r
的 I-Degree O_uj
好 B-Trigger O_a
， O O_x
我 O O_r
说 O O_v
过 O O_ug
， O O_x
我 O B_n
会 O I_n
去 O O_v
找 O O_v
你 O B_r
们 O I_r
的 O O_uj
. O B_m
. O I_m
. O I_m

2 O O_x
, O O_x
大 B-Cause B_n
人 I-Cause I_n
的 I-Cause O_uj
妆 I-Cause O_ng
好 I-Cause O_a
浓 I-Cause O_a
啊 I-Cause O_y
· I-Cause O_x
· I-Cause O_x
· I-Cause O_x
这 I-Cause O_r
两 I-Cause O_m
个 I-Cause O_q
女 I-Cause B_n
人 I-Cause I_n
脸 I-Cause O_n
上 I-Cause O_f
都 I-Cause O_d
没 I-Cause O_v
有 I-Cause O_v
笑 I-Cause B_n
容 I-Cause I_n
， O O_x
后 B-sent_Entity B_n
宫 I-sent_Entity I_n
的 I-sent_Entity O_uj
生 I-sent_Entity B_vn
活 I-sent_Entity I_vn
真 I-sent_Entity B_d
的 I-sent_Entity I_d
很 B-Degree O_d
磨 B-Trigger O_v
人 I-Trigger O_n
！ O O_x
！ O O_x

1 O O_x
, O O_x
蟹 B-Trigger O_ng
蟹 I-Trigger O_ng
是 O O_v
情 O B_n
绪 O I_n
化 O I_n
的 O O_uj
… O O_x
很 B-Trigger O_d
好 I-Trigger O_a
， O O_x
这 O B_r
次 O I_r
没 O O_d
我 O O_r
啥 O B_r
事 O I_r

0 O O_x
, O O_x
销 O B_n
魂 O I_n
~ O O_x
~ O O_x
太 B-Degree O_d
萌 B-Trigger O_v
了 O O_ul
， O O_x
人 O B_n
家 O I_n
还 O O_d
没 O O_v
睡 O B_v
醒 O I_v
哦 O O_zg
~ O O_x
真 O B_d
的 O I_d
很 O O_d
像 O O_v
小 O B_nr
宝 O I_nr
宝 O I_nr
~ O O_x

2 O O_x
, O O_x
最 O B_f
近 O I_f
d O O_eng
很 B-Degree O_d
喜 B-Trigger B_v
欢 I-Trigger I_v
黄 B-sent_Entity B_n
色 I-sent_Entity I_n
的 I-sent_Entity O_uj
丝 I-sent_Entity B_n
带 I-sent_Entity I_n
感 B-Cause B_n
觉 I-Cause I_n
它 I-Cause O_r
在 I-Cause O_p
风 I-Cause O_n
中 I-Cause O_f
飘 I-Cause B_v
荡 I-Cause I_v
象 I-Cause B_v
征 I-Cause I_v
着 I-Cause O_uz
自 I-Cause B_a
由 I-Cause I_a
与 I-Cause O_p
和 I-Cause B_nz
平 I-Cause I_nz
你 I-Cause O_r
有 I-Cause B_v
没 I-Cause I_v
有 I-Cause I_v
同 I-Cause B_n
感 I-Cause I_n

1 O O_x
, O O_x
哇 O O_y
～ O O_x
真 O B_d
的 O I_d
超 O B_b
级 O I_b
大 O O_a
！ O O_x
很 B-Degree O_zg
恐 B-Trigger B_a
怖 I-Trigger I_a
！ O O_x
超 O B_b
级 O I_b
大 O O_a
老 O B_n
鼠 O I_n
啊 O O_zg
! O O_x
吓 B-Trigger O_v
死 I-Trigger O_v
人 I-Trigger O_n
沈 B-Cause B_ns
阳 I-Cause I_ns
几 I-Cause B_m
个 I-Cause I_m
市 I-Cause B_n
政 I-Cause I_n
工 I-Cause B_n
人 I-Cause I_n
在 I-Cause O_p
清 I-Cause B_a
理 I-Cause I_a
下 I-Cause O_f
水 I-Cause B_n
井 I-Cause I_n
时 I-Cause O_n
发 I-Cause B_v
现 I-Cause I_v
一 I-Cause O_m
巨 I-Cause B_b
型 I-Cause I_b
老 I-Cause B_n
鼠 I-Cause I_n

2 O O_x
, O O_x
好 B-Degree O_a
熟 B-Trigger B_v
悉 I-Trigger I_v
~ I-Trigger O_x
真 B-Degree B_d
的 I-Degree I_d
很 B-Degree O_zg
熟 B-Trigger B_v
悉 I-Trigger I_v
啊 O O_zg
~ O O_x
曾 O B_d
经 O I_d
的 O O_uj
你 O O_r
是 O B_l
不 O I_l
是 O I_l
觉 O B_v
得 O I_v
那 O B_r
样 O I_r
的 O O_uj
感 O B_n
觉 O I_n
很 O O_zg
熟 O B_v
悉 O I_v
。 O O_x
。 O O_x

2 O O_x
, O O_x
每 O B_r
次 O I_r
被 O O_p
夺 O B_v
命 O I_v
C O B_eng
A O I_eng
L O I_eng
L O I_eng
叫 O O_v
来 O O_v
上 O B_v
班 O I_v
， O O_x
都 O O_d
有 B-Degree B_n
点 I-Degree I_n
小 I-Degree O_a
空 B-Trigger B_n
虚 I-Trigger I_n

3 O O_x
, O O_x
" O O_x
托 B-Cause B_nrt
比 I-Cause I_nrt
说 I-Cause O_v
, I-Cause O_x
拉 I-Cause B_nrt
姆 I-Cause I_nrt
一 I-Cause B_m
个 I-Cause I_m
人 I-Cause B_n
会 I-Cause I_n
寂 I-Cause B_a
寞 I-Cause I_a
. I-Cause B_m
. I-Cause I_m
. I-Cause I_m
于 I-Cause B_c
是 I-Cause I_c
它 I-Cause O_r
就 I-Cause O_d
去 I-Cause O_v
陪 I-Cause O_v
拉 I-Cause B_nrt
姆 I-Cause I_nrt
了 I-Cause O_ul
. I-Cause B_m
. I-Cause I_m
. I-Cause I_m
留 I-Cause B_v
下 I-Cause I_v
妈 I-Cause B_n
妈 I-Cause I_n
. I-Cause B_m
. O I_m
. O I_m
妈 B-Holder B_n
妈 I-Holder I_n
好 B-Degree O_a
难 B-Trigger B_v
过 I-Trigger I_v
. O B_m
. O I_m
. O I_m
" O O_x

3 O O_x
, O O_x
" O O_x
舞 O B_n
台 O I_n
让 O O_v
人 O O_n
想 O B_v
起 O I_v
演 O B_n
唱 O I_n
会 O I_n
。 O O_x
。 O O_x
。 O O_x
， O O_x
《 O O_x
醒 O O_v
着 O O_uz
梦 O B_n
游 O I_n
》 O O_x
, O O_x
其 O B_d
实 O I_d
， O O_x
我 B-Holder O_r
更 B-Degree O_d
喜 B-Trigger B_v
欢 I-Trigger I_v
这 B-sent_Entity B_r
次 I-sent_Entity I_r
的 I-sent_Entity O_uj
L I-sent_Entity B_eng
I I-sent_Entity I_eng
V I-sent_Entity I_eng
E I-sent_Entity I_eng
~ I-sent_Entity O_x
" I-sent_Entity O_x

3 O O_x
, O O_x
没 O B_v
词 O I_v
了 O O_ul
~ O O_x
有 O O_v
能 O B_n
力 O I_n
的 O O_uj
漠 O B_n
视 O I_n
， O O_x
只 O B_c
有 O I_c
处 O B_v
于 O I_v
同 O B_d
样 O I_d
的 O O_uj
地 O B_n
位 O I_n
才 O O_d
会 O O_v
体 O B_n
会 O I_n
弱 O B_n
者 O I_n
的 O O_uj
心 O B_n
痛 O I_n
现 O B_t
在 O I_t
的 O O_uj
社 O B_n
会 O I_n
冷 B-Trigger B_v
血 I-Trigger I_v
的 O O_uj
人 B-sent_Entity O_n
太 O O_d
多 O O_m
了 O O_ul
说 O B_l
得 O I_l
好 O I_l

1 O O_x
, O O_x
这 B-sent_Entity O_r
宝 I-sent_Entity B_nr
贝 I-sent_Entity I_nr
太 B-Degree B_n
皮 B-Trigger I_n
了 O O_ul
啥 O O_r
玩 O B_n
意 O I_n
你 O O_r
就 O B_d
敢 O I_d
下 O B_v
嘴 O I_v
这 O O_r
孩 O B_n
子 O I_n
， O O_x
别 O O_d
扎 O O_v
了 O O_ul
嘴 O O_n
， O O_x
担 O B_v
心 O I_v
喵 O O_o
了 O O_ul
个 O B_n
咪 O I_n
的 O O_uj
， O O_x
谁 O O_r
告 O B_v
诉 O I_v
我 O O_r
这 O O_r
东 O B_ns
西 O I_ns
好 O B_v
吃 O I_v
来 O O_v
着 O O_uz
！ O O_x

1 O O_x
, O O_x
" O O_x
最 B-Degree B_a
烦 B-Trigger I_a
那 O B_r
种 O I_r
刨 O B_i
根 O I_i
问 O I_i
底 O I_i
儿 O O_n
把 O O_p
你 O O_r
挖 O O_v
个 O O_q
清 O B_a
楚 O I_a
等 O O_u
你 O O_r
回 O B_v
问 O I_v
的 O O_uj
时 O B_n
候 O I_n
支 O B_nr
支 O I_nr
吾 O I_nr
吾 O I_nr
的 O O_uj
, O O_x
一 B-Degree B_m
点 I-Degree I_m
儿 I-Degree I_m
也 I-Degree O_d
不 B-Negation O_d
坦 B-Trigger B_n
白 I-Trigger I_n
不 B-Negation O_d
坦 B-Trigger B_a
诚 I-Trigger I_a
不 B-Trigger B_a
坦 I-Trigger I_a
! O O_x
" O O_x

1 O O_x
, O O_x
同 O B_v
求 O I_v
哎 O O_e
一 O B_d
古 O I_d
· O O_x
· O O_x
· O O_x
· O O_x
谁 O O_r
有 O O_v
完 O B_a
整 O I_a
的 O O_uj
这 B-sent_Entity O_r
套 I-sent_Entity O_q
图 I-sent_Entity O_n
~ O O_x
~ O O_x
~ O O_x
~ O O_x
越 O O_d
看 O B_v
越 O I_v
喜 B-Trigger B_v
欢 I-Trigger I_v

3 O O_x
, O O_x
, B-Cause O_x
我 I-Cause O_r
是 I-Cause O_v
不 I-Cause O_d
稳 I-Cause B_a
定 I-Cause I_a
… I-Cause O_x
日 I-Cause B_n
食 I-Cause I_n
早 I-Cause B_d
些 I-Cause I_d
来 I-Cause O_v
吧 I-Cause O_y
我 I-Cause O_r
情 I-Cause B_n
绪 I-Cause I_n
也 I-Cause O_d
不 I-Cause B_d
好 I-Cause I_d
我 I-Cause O_r
是 I-Cause O_v
受 I-Cause O_v
这 I-Cause B_r
个 I-Cause I_r
月 I-Cause B_n
食 I-Cause I_n
加 I-Cause B_v
大 I-Cause I_v
十 I-Cause B_nz
字 I-Cause I_nz
影 I-Cause B_vn
响 I-Cause I_vn
到 I-Cause O_v
嘞 I-Cause O_y
。 O O_x
。 O O_x
这 B-sent_Entity O_r
几 O B_m
天 O I_m
情 B-sent_Entity B_n
绪 I-sent_Entity I_n
不 B-Negation O_d
太 B-Trigger O_d
对 I-Trigger O_p
。 O O_x

2 O O_x
, O O_x
不 O B_v
想 B-Cause I_v
回 I-Cause B_v
忆 I-Cause I_v
马 I-Cause B_nrt
拉 I-Cause I_nrt
多 I-Cause I_nrt
纳 I-Cause I_nrt
的 I-Cause O_uj
眼 I-Cause B_n
神 I-Cause I_n
， O O_x
不 O B_df
要 O I_df
太 B-Degree O_d
难 B-Trigger B_v
过 I-Trigger I_v
了 O O_ul
。 O O_x
。 O O_x
。 O O_x

3 O O_x
, O O_x
想 O B_v
到 O I_v
今 O B_t
天 O I_t
回 O B_n
家 O I_n
， O O_x
很 B-Degree O_zg
开 B-Trigger B_v
心 I-Trigger I_v
， O O_x
想 O B_v
到 O I_v
准 O B_v
备 O I_v
军 O B_n
训 O I_n
， O O_x
很 B-Degree O_zg
伤 B-Trigger B_n
心 I-Trigger I_n
， O O_x
想 O B_v
到 O I_v
蛋 B-Negation O_n
疼 I-Negation O_a
的 O O_uj
生 B-sent_Entity B_vn
活 I-sent_Entity I_vn
， O O_x
很 B-Degree B_m
杯 B-Trigger I_m
具 I-Trigger O_v

0 O O_x
, O O_x
真 O B_n
人 O I_n
版 O I_n
！ O O_x
哈 B-Trigger B_o
哈 I-Trigger I_o
， O O_x
这 B-sent_Entity O_r
这 I-sent_Entity O_r
也 O O_d
太 B-Trigger O_d
像 I-Trigger O_v
啦 I-Trigger O_y
~ O O_x
喜 O B_v
欢 O I_v
U O B_eng
P O I_eng
这 O B_r
部 O I_r
电 O B_n
影 O I_n
飞 O B_n
屋 O I_n
环 O O_n
游 O B_n
记 O I_n
真 O B_n
人 O I_n
版 O I_n

1 O O_x
, O O_x
" O O_x
回 O B_v
复 O I_v
有 O B_b
型 O I_b
！ O O_x
我 O O_r
不 O O_d
去 O O_v
！ O O_x
我 B-Holder O_r
要 O O_v
留 O B_v
在 O I_v
广 B-sent_Entity B_ns
州 I-sent_Entity I_ns
！ O O_x
也 O O_d
要 O O_v
去 O O_v
北 B-sent_Entity B_ns
京 I-sent_Entity I_ns
了 O O_ul
， O O_x
我 O O_r
要 O O_v
不 O B_df
要 O I_df
去 O O_v
学 O O_n
吉 O B_ns
他 O I_ns
？ O O_x
以 O B_f
后 O I_f
自 O B_r
己 O I_r
弹 O O_v
算 O B_v
了 O I_v
, O O_x
很 B-Degree O_zg
伤 B-Trigger B_n
感 I-Trigger I_n
" O O_x

1 O O_x
, O O_x
心 O B_n
情 O I_n
烦 B-Trigger B_a
躁 I-Trigger I_a
， O O_x
爱 O O_v
发 O B_v
脾 O I_v
气 O I_v
， O O_x
我 O O_r
这 O O_r
是 O O_v
怎 O B_r
么 O I_r
了 O O_ul
， O O_x
到 O O_v
更 O B_t
年 O I_t
期 O I_t
了 O O_ul
？ O O_x

2 O O_x
, O O_x
洗 O B_v
翻 O I_v
很 B-Degree O_d
高 B-Trigger B_b
兴 I-Trigger I_b
大 B-sent_Entity B_n
家 I-sent_Entity I_n
洗 I-sent_Entity B_v
翻 I-sent_Entity I_v
我 I-sent_Entity O_r
的 I-sent_Entity O_uj
这 I-sent_Entity O_r
一 I-sent_Entity B_m
面 I-sent_Entity I_m
人 I-sent_Entity O_n
嘛 O O_y
羞 O B_a
涩 O I_a
有 O B_r
时 O I_r
来 O O_v
疯 O B_n
儿 O I_n
有 O B_r
时 O I_r
~ O O_x
~ O O_x

2 O O_x
, O O_x
, B-Degree O_x
灰 I-Degree O_n
常 I-Degree O_d
尴 B-Trigger B_a
尬 I-Trigger I_a
。 I-Trigger O_x
。 O O_x
。 O O_x
尴 B-Trigger B_a
尬 I-Trigger I_a
天 B-sent_Entity B_n
气 I-sent_Entity I_n
太 I-sent_Entity O_d
热 I-sent_Entity O_a
！ O O_x
女 O B_n
性 O I_n
防 O B_v
止 O I_v
尴 O B_a
尬 O I_a
事 O B_n
件 O I_n
， O O_x
腋 O B_n
窝 O I_n
和 O O_c
胯 O B_n
下 O I_n
都 O O_d
容 O B_a
易 O I_a
汗 O B_n
渍 O I_n

1 O O_x
, O O_x
生 O B_vn
活 O I_vn
还 O B_c
是 O I_c
一 O B_i
如 O I_i
既 O I_i
往 O I_i
。 O O_x
每 O B_r
天 O I_r
重 O B_d
复 O I_d
着 O O_uz
无 O B_v
比 O I_v
聊 O B_v
赖 O I_v
的 O O_uj
生 O B_vn
活 O I_vn
方 O B_n
式 O I_n
， O O_x
连 B-Cause B_d
上 I-Cause I_d
8 I-Cause O_m
天 I-Cause B_ns
班 I-Cause I_ns
好 B-Degree B_a
烦 B-Trigger I_a
呀 O O_y
！ O O_x

3 O O_x
, O O_x
哈 B-Trigger B_o
哈 I-Trigger I_o
真 B-sent_Entity B_d
的 I-sent_Entity I_d
很 I-sent_Entity O_zg
与 I-sent_Entity B_l
时 I-sent_Entity I_l
俱 I-sent_Entity I_l
进 I-sent_Entity I_l
不 I-sent_Entity O_d
讲 I-sent_Entity B_vn
究 I-sent_Entity I_vn
战 I-sent_Entity B_n
术 I-sent_Entity I_n
的 O O_uj
杯 B-Trigger B_n
具 I-Trigger I_n

1 O O_x
, O O_x
最 B-Degree O_d
煎 B-Trigger B_v
熬 I-Trigger I_v
的 O O_uj
远 O O_a
不 B-sent_Entity B_c
是 I-sent_Entity I_c
没 I-sent_Entity O_v
球 I-sent_Entity B_n
赛 I-sent_Entity I_n
的 I-sent_Entity O_uj
两 I-sent_Entity B_m
天 I-sent_Entity I_m
， I-sent_Entity O_x
而 I-sent_Entity B_c
是 I-sent_Entity I_c
大 I-sent_Entity B_n
赛 I-sent_Entity I_n
开 I-sent_Entity B_v
始 I-sent_Entity I_v
前 I-sent_Entity O_f
的 I-sent_Entity O_uj
这 I-sent_Entity O_r
4 I-sent_Entity B_m
0 I-sent_Entity I_m
分 I-sent_Entity B_q
钟 I-sent_Entity I_q
。 O O_x

0 O O_x
, O O_x
认 B-Cause B_v
识 I-Cause I_v
小 I-Cause B_nr
凡 I-Cause I_nr
很 B-Degree O_d
开 B-Trigger B_v
心 I-Trigger I_v
～ O O_x
～ O O_x
～ O O_x
～ O O_x
ｏ O O_x
ｈ O O_x
～ O O_x
～ O O_x
～ O O_x

1 O O_x
, O O_x
今 O B_t
日 O I_t
要 O O_v
大 O O_a
赞 B-Trigger B_v
扬 I-Trigger I_v
我 B-sent_Entity O_r
亲 I-sent_Entity B_a
爱 I-sent_Entity I_a
的 I-sent_Entity O_uj
老 I-sent_Entity B_nr
公 I-sent_Entity I_nr
， O O_x
配 O B_v
合 O I_v
大 O B_n
家 O I_n
演 O B_v
出 O I_v
我 B-Holder O_r
真 O B_d
的 O I_d
很 B-Degree O_zg
痛 B-Trigger B_v
恨 I-Trigger I_v
“ O O_x
飞 O B_n
机 O I_n
师 O O_ng
” O O_x
， O O_x
本 O O_r
是 O O_v
中 O B_t
秋 O I_t
节 O I_t
， O O_x
真 O B_d
的 O I_d
不 B-Negation B_v
想 I-Negation I_v
大 B-Trigger O_a
怒 I-Trigger O_vg
的 O O_uj
~ O O_x
~ O O_x

2 O O_x
, O O_x
" O O_x
万 B-Cause B_a
般 I-Cause I_a
带 I-Cause O_v
不 I-Cause O_d
走 I-Cause O_v
, I-Cause O_x
唯 I-Cause B_b
有 I-Cause I_b
业 I-Cause O_n
随 I-Cause B_d
身 I-Cause I_d
. I-Cause O_m
这 I-Cause O_r
句 I-Cause O_q
话 I-Cause O_n
， O O_x
我 B-Holder O_r
想 O O_v
跟 O O_p
我 O O_r
爸 O B_n
爸 O I_n
说 O O_v
， O O_x
今 O B_t
晚 O I_t
很 B-Degree O_zg
伤 B-Trigger B_n
心 I-Trigger I_n
。 O O_x
" O O_x

2 O O_x
, O O_x
今 O B_t
天 O I_t
这 O B_mq
场 O I_mq
比 B-sent_Entity B_vn
赛 I-sent_Entity I_vn
太 O B_n
令 O I_n
我 B-Holder O_r
沮 B-Trigger B_a
丧 I-Trigger I_a
了 O O_ul
这 B-sent_Entity O_r
球 I-sent_Entity B_n
假 I-sent_Entity I_n
的 I-sent_Entity O_uj
， I-sent_Entity O_x
没 I-sent_Entity B_v
法 I-sent_Entity I_v
看 I-sent_Entity O_v
了 I-sent_Entity O_ul
。 O O_x

3 O O_x
, O O_x
天 B-Cause B_t
天 I-Cause I_t
为 I-Cause O_p
吃 I-Cause B_v
饭 I-Cause I_v
发 I-Cause B_v
愁 I-Cause I_v
， I-Cause O_x
好 I-Cause B_v
吃 I-Cause I_v
的 I-Cause O_uj
没 I-Cause B_v
钱 I-Cause I_v
买 I-Cause I_v
， I-Cause O_x
不 I-Cause O_d
好 I-Cause B_v
吃 I-Cause I_v
的 I-Cause O_uj
不 I-Cause B_v
想 I-Cause I_v
买 I-Cause O_v
， I-Cause O_x
估 I-Cause B_v
计 I-Cause I_v
这 I-Cause B_r
个 I-Cause I_r
月 I-Cause O_m
会 I-Cause O_v
提 I-Cause B_v
前 I-Cause I_v
破 I-Cause B_v
产 I-Cause I_v
， O O_x
对 O B_d
此 O I_d
我 B-Holder O_r
表 O B_v
示 O I_v
鸭 B-Trigger B_n
梨 I-Trigger I_n
很 B-Degree B_a
大 I-Degree I_a

3 O O_x
, O O_x
星 O B_t
期 O I_t
一 O I_t
， O O_x
继 O B_v
续 O I_v
< B-sent_Entity O_x
诡 I-sent_Entity B_a
异 I-sent_Entity I_a
档 I-sent_Entity B_n
案 I-sent_Entity I_n
> I-sent_Entity O_x
~ I-sent_Entity O_x
太 B-Degree O_d
可 B-Trigger B_c
怕 I-Trigger I_c
了 O O_ul
· O O_x
· O O_x
· O O_x
太 B-Degree O_d
可 B-Trigger B_c
怕 I-Trigger I_c
太 B-Degree O_d
可 B-Trigger B_c
怕 I-Trigger I_c
了 O O_ul
· O O_x
· O O_x
· O O_x
我 O O_r
顶 O O_v
唔 O O_y
顺 O O_a
呃 O O_y
· O O_x
· O O_x

2 O O_x
, O O_x
露 O B_v
出 O I_v
小 O O_a
白 O B_ns
牙 O I_ns
晒 O B_v
晒 O I_v
大 O O_a
太 O B_ns
阳 O I_ns
小 B-Holder B_nr
翔 I-Holder I_nr
子 I-Holder I_nr
今 O B_t
天 O I_t
心 B-sent_Entity B_n
情 I-sent_Entity I_n
不 B-Trigger B_a
错 I-Trigger I_a
， O O_x
大 O B_n
家 O I_n
放 O B_v
心 O I_v
吧 O O_y
~ O O_x
看 O B_n
吧 O I_n
， O O_x
牙 O B_n
齿 O I_n
晒 O B_n
太 O I_n
阳 O I_n
了 O O_ul
~ O O_x

0 O O_x
, O O_x
菲 O O_j
儿 O B_n
姐 O I_n
节 B-Trigger B_i
日 I-Trigger I_i
快 I-Trigger I_i
乐 I-Trigger I_i
哈 O O_nr
看 O B_v
来 O I_v
霏 O O_z
儿 O O_n
确 O B_ad
实 O I_ad
是 O O_v
太 O O_d
谦 O B_a
虚 O I_a
了 O O_ul
哈 O O_nr
！ O O_x
节 B-Trigger B_i
日 I-Trigger I_i
快 I-Trigger I_i
乐 I-Trigger I_i
： O O_x
） O O_x

1 O O_x
, O O_x
糟 B-Trigger O_v
了 I-Trigger O_ul
~ O O_x
最 O B_f
近 O I_f
老 O O_a
是 O O_v
很 O O_d
难 O O_a
把 O O_p
心 O B_n
情 O I_n
调 O O_v
好 O O_a
！ O O_x
老 O O_a
是 O O_v
有 O O_v
不 O B_d
再 O I_d
状 O B_n
况 O I_n
内 O O_f
的 O O_uj
问 O B_n
题 O I_n
！ O O_x
！ O O_x
！ O O_x
天 O O_q
啊 O O_y
！ O O_x
救 O B_vn
命 O I_vn
！ O O_x
！ O O_x
！ O O_x

3 O O_x
, O O_x
. O B_m
. O I_m
. O I_m
. B-sent_Entity I_m
现 I-sent_Entity B_t
在 I-sent_Entity I_t
的 I-sent_Entity O_uj
医 I-sent_Entity B_n
生 I-sent_Entity I_n
真 O B_nr
是 O I_nr
太 B-Degree I_nr
可 B-Trigger B_c
怕 I-Trigger I_c
了 O O_ul
~ O O_x
~ O O_x
~ O O_x

0 O O_x
, O O_x
西 O B_ns
班 O I_ns
牙 O I_ns
， O O_x
果 O B_d
然 O I_d
没 O B_v
有 O I_v
令 O O_v
我 O O_r
失 O B_v
望 O I_v
。 O O_x
， O O_x
实 O B_v
在 O I_v
比 B-Degree B_d
较 I-Degree I_d
高 B-Trigger B_b
兴 I-Trigger I_b
。 O O_x

3 O O_x
, O O_x
我 B-Holder O_r
现 O B_t
在 O I_t
心 B-sent_Entity B_n
情 I-sent_Entity I_n
很 B-Degree O_zg
不 B-Trigger B_d
好 I-Trigger I_d
很 B-Degree O_zg
不 B-Trigger B_d
好 I-Trigger I_d
我 B-Holder O_r
很 B-Degree O_d
不 B-Trigger B_a
爽 I-Trigger I_a
我 B-Holder O_r
讨 B-Trigger B_v
厌 I-Trigger I_v
被 B-sent_Entity O_p
耍 I-sent_Entity O_v
！ I-sent_Entity O_x
！ O O_x
！ O O_x

0 O O_x
, O O_x
哈 O B_o
哈 O I_o
， O O_x
很 B-Degree O_zg
喜 B-Trigger B_v
欢 I-Trigger I_v
这 B-sent_Entity O_r
一 I-sent_Entity B_m
张 I-sent_Entity I_m
~ O O_x
很 O O_d
欢 O O_a
型 O O_k
… O O_x
… O O_x
与 O O_p
泉 O B_ns
哥 O I_ns
巧 O B_nr
遇 O I_nr
～ O O_x
～ O O_x
缘 O B_n
分 O I_n
呐 O O_y
_ O O_x
* O O_x

3 O O_x
, O O_x
不 O O_d
知 O B_v
道 O I_v
为 O B_r
什 O I_r
么 O I_r
有 B-Degree B_n
点 I-Degree I_n
气 B-Trigger B_n
愤 I-Trigger I_n
明 O B_t
明 B-sent_Entity I_t
受 I-sent_Entity B_v
伤 I-sent_Entity I_v
的 I-sent_Entity O_uj
是 I-sent_Entity O_v
两 I-sent_Entity B_m
个 I-sent_Entity I_m
人 I-sent_Entity O_n
但 I-sent_Entity B_c
是 I-sent_Entity I_c
焦 I-sent_Entity B_n
点 I-sent_Entity I_n
都 I-sent_Entity O_d
在 I-sent_Entity O_p
女 I-sent_Entity B_n
主 I-sent_Entity I_n
男 I-sent_Entity B_n
主 I-sent_Entity I_n
加 I-sent_Entity B_v
油 I-sent_Entity I_v

1 O O_x
, O O_x
草 O B_n
莓 O I_n
~ O O_x
k O B_eng
i O I_eng
t O I_eng
t O I_eng
y O I_eng
~ O O_x
h O B_eng
e O I_eng
l O I_eng
l O I_eng
o O I_eng
k O B_eng
i O I_eng
t O I_eng
t O I_eng
y O I_eng
蛋 O B_n
糕 O I_n
~ O O_x
你 B-Holder O_r
最 B-Degree O_d
喜 B-Trigger B_v
欢 I-Trigger I_v
哪 O B_r
个 O I_r
呢 O O_y
？ O O_x
？ O O_x
？ O O_x

3 O O_x
, O O_x
我 O B_r
们 O I_r
来 O B_t
晚 O I_t
了 O O_ul
～ O O_x
F O B_eng
F O I_eng
F O I_eng
F O I_eng
F O I_eng
F O I_eng
F O I_eng
！ O O_x
！ O O_x
！ O O_x
！ O O_x
！ O O_x
！ O O_x
！ O O_x
太 B-Degree O_d
可 B-Trigger B_c
怕 I-Trigger I_c
了 O O_ul
~ O O_x
！ O O_x
真 O B_d
的 O I_d
有 O O_v
这 O B_r
么 O I_r
多 O O_m
黑 O B_n
幕 O I_n
. O B_m
. O I_m
. O I_m
越 B-Degree B_d
来 I-Degree I_d
越 I-Degree I_d
心 B-Trigger B_n
寒 I-Trigger I_n

3 O O_x
, O O_x
凯 O B_nr
传 O I_nr
老 O B_n
师 O I_n
， O O_x
我 B-Holder O_r
很 B-Degree O_d
欣 B-Trigger B_v
赏 I-Trigger I_v
的 O O_uj
老 B-sent_Entity B_n
师 I-sent_Entity I_n
… O O_x
竟 B-Cause B_d
然 I-Cause I_d
… I-Cause O_x
您 I-Cause O_zg
一 I-Cause B_m
路 I-Cause I_m
走 I-Cause O_v
好 I-Cause O_a
… I-Cause O_x
1 I-Cause B_m
0 I-Cause I_m
在 I-Cause O_p
北 I-Cause B_ns
京 I-Cause I_ns
逝 I-Cause B_v
世 I-Cause I_v
， I-Cause O_x
享 I-Cause B_v
年 I-Cause I_v
7 I-Cause B_m
5 I-Cause I_m
岁 I-Cause O_m

2 O O_x
, O O_x
我 O B_r
们 O I_r
这 O B_r
里 O I_r
能 O O_v
下 O O_f
点 O O_m
多 O O_m
好 O O_a
啊 O O_y
！ O O_x
又 O O_d
下 O O_v
大 O B_n
雨 O I_n
， O O_x
那 O O_r
好 O O_a
吧 O O_y
， O O_x
下 O O_f
的 O O_uj
越 O O_d
大 O B_d
越 O I_d
好 O O_a
， O O_x
就 O B_v
让 O I_v
我 B-Holder O_r
在 O O_p
家 O B_s
里 O I_s
享 O B_v
受 O I_v
孤 B-Trigger B_a
独 I-Trigger I_a
吧 O O_y
， O O_x

0 O O_x
, O O_x
又 O O_d
一 O B_m
个 O I_m
心 O O_n
的 O O_uj
世 O B_nz
界 O I_nz
纪 O I_nz
录 O I_nz
， O O_x
女 O B_n
子 O I_n
短 O O_a
道 O O_q
速 O B_v
滑 O I_v
1 O B_m
5 O I_m
0 O I_m
0 O I_m
百 O B_m
米 O I_m
冠 O B_n
军 O I_n
， O O_x
一 O B_m
个 O I_m
新 O O_a
的 O O_uj
名 O B_n
字 O I_n
： O O_x
周 O B_ns
洋 O I_ns
。 O O_x
很 B-Degree O_zg
令 B-Trigger B_l
人 I-Trigger I_l
振 I-Trigger I_l
奋 I-Trigger I_l
， O O_x
骄 B-Trigger B_a
傲 I-Trigger I_a
。 O O_x

2 O O_x
, O O_x
说 O O_v
得 O O_ud
太 O O_d
对 O B_p
了 O I_p
孤 B-Trigger B_a
单 I-Trigger I_a
， O O_x
是 O O_v
你 B-sent_Entity O_r
心 I-sent_Entity B_s
里 I-sent_Entity I_s
面 I-sent_Entity O_n
没 I-sent_Entity B_v
有 I-sent_Entity I_v
人 I-sent_Entity O_n
。 O O_x
寂 B-Trigger B_a
寞 I-Trigger I_a
， O O_x
是 B-sent_Entity O_v
你 I-sent_Entity O_r
心 I-sent_Entity B_s
里 I-sent_Entity I_s
有 I-sent_Entity B_r
人 I-sent_Entity I_r
却 I-sent_Entity O_d
不 I-sent_Entity O_d
在 I-sent_Entity O_p
身 I-sent_Entity B_s
边 I-sent_Entity I_s
。 O O_x
早 O B_n
安 O I_n

3 O O_x
, O O_x
。 O O_x
。 O O_x
。 O O_x
哦 O O_zg
。 O O_x
。 O O_x
原 B-Cause B_l
来 I-Cause I_l
如 I-Cause I_l
此 I-Cause I_l
有 I-Cause B_vn
关 I-Cause I_vn
部 I-Cause B_n
门 I-Cause I_n
原 I-Cause B_d
来 I-Cause I_d
真 I-Cause B_d
的 I-Cause I_d
存 I-Cause B_v
在 I-Cause I_v
。 O O_x
。 O O_x
。 O O_x
。 O O_x
地 O B_n
球 O I_n
上 O O_f
最 B-Degree O_d
神 B-Trigger B_a
秘 I-Trigger I_a
的 O O_uj
“ O O_x
有 B-sent_Entity B_vn
关 I-sent_Entity I_vn
部 I-sent_Entity B_n
门 I-sent_Entity I_n
” O O_x
终 O B_d
于 O I_d
露 O B_n
面 O I_n
了 O O_ul
！ O O_x

0 O O_x
, O O_x
靠 O O_v
！ O O_x
好 B-Trigger O_a
喜 I-Trigger B_v
欢 I-Trigger I_v
他 B-Property O_r
踢 I-Property B_n
球 I-Property I_n
的 I-Property O_uj
骚 I-Property B_v
样 I-Property I_v
. O B_m
. O I_m
. O I_m
C B-sent_Entity O_eng
罗 I-sent_Entity O_j
， O O_x
我 O O_r
也 O O_d
有 O O_v
很 O B_a
棒 O I_a
的 O O_uj
控 O O_v
“ O O_x
球 O O_n
” O O_x
技 O B_n
术 O I_n
！ O O_x

1 O O_x
, O O_x
。 O O_x
好 O B_d
好 O I_d
一 O B_m
个 O I_m
假 O B_t
期 O I_t
几 O B_m
天 O I_m
天 O B_ns
都 O I_ns
这 O O_r
鬼 O B_i
天 O I_i
气 O I_i
窝 O O_v
在 O B_r
家 O I_r
看 O O_v
这 O O_r
要 O B_v
命 O I_v
的 O O_uj
会 B-Holder B_v
计 I-Holder I_v
人 I-Holder O_n
都 O O_d
要 O O_v
抓 B-Trigger B_v
狂 I-Trigger I_v
了 O O_ul

2 O O_x
, O O_x
我 B-Holder O_r
好 O B_v
像 O I_v
这 O B_mq
点 O I_mq
还 O O_d
不 B-Negation B_c
是 I-Negation I_c
很 B-Degree O_zg
幸 B-Trigger B_a
福 I-Trigger I_a
所 O B_b
谓 O I_b
幸 B-Holder B_a
福 I-Holder I_a
， O O_x
就 O B_d
是 O I_d
别 B-Holder B_r
人 I-Holder I_r
总 O O_b
担 B-Trigger B_v
心 I-Trigger I_v
我 B-sent_Entity B_n
会 I-sent_Entity I_n
变 I-sent_Entity O_v
胖 I-sent_Entity O_n
， O O_x
总 O O_b
担 B-Trigger B_v
心 I-Trigger I_v
$ B-sent_Entity O_x
我 I-sent_Entity O_r
没 I-sent_Entity B_v
有 I-sent_Entity I_v
吃 I-sent_Entity B_v
饱 I-sent_Entity I_v
。 O O_x
。 O O_x
。 O O_x

2 O O_x
, O O_x
好 O O_a
想 O O_v
去 O O_v
靓 O O_g
车 O O_zg
美 O B_n
女 O I_n
注 O B_v
定 O I_v
成 O B_v
为 O I_v
微 O O_a
博 O O_nr
快 O O_a
跑 O O_v
一 O B_m
道 O I_m
靓 O O_a
丽 O O_nr
的 O O_uj
风 O B_n
景 O I_n
线 O I_n
， O O_x
美 O B_n
女 O I_n
， O O_x
好 O O_a
车 O O_n
， O O_x
你 B-Holder O_r
更 B-Degree O_d
喜 B-Trigger B_v
欢 I-Trigger I_v
哪 O B_r
个 O I_r
？ O O_x

2 O O_x
, O O_x
, B-Holder O_x
慈 I-Holder B_nr
祥 I-Holder I_nr
的 I-Holder O_uj
阿 I-Holder B_nr
婆 I-Holder I_nr
， O O_x
很 B-Degree O_zg
难 B-Trigger B_v
过 I-Trigger I_v
。 O O_x
祝 B-Trigger B_nr
福 I-Trigger I_nr
他 B-sent_Entity B_r
们 I-sent_Entity I_r
！ O O_x
。 O O_x
帮 O B_v
转 O I_v
， O O_x
帮 O B_v
转 O I_v
~ O O_x
~ O O_x
~ O O_x
~ O O_x
谢 O B_nr
谢 O I_nr
大 O B_n
家 O I_n
都 O O_d
转 O O_v
起 O B_v
来 O I_v
吧 O O_y
~ O O_x
~ O O_x
~ O O_x

0 O O_x
, O O_x
. O B_m
. O I_m
. O I_m
. O I_m
. O I_m
. O I_m
你 O O_r
真 O B_d
的 O I_d
亲 O O_v
不 O B_v
到 O I_v
! O O_x
因 O B_c
为 O I_c
我 O O_r
太 O O_d
高 O O_a
了 O O_ul
! O O_x
阿 B-Trigger O_j
哈 I-Trigger B_o
哈 I-Trigger I_o
哈 I-Trigger I_o
! O O_x
阿 O O_nr
. O B_m
. O I_m
. O I_m
你 O B_r
们 O I_r
以 O B_c
为 O I_c
我 O O_r
亲 O O_d
不 O B_v
到 O I_v
吗 O O_y
？ O O_x
！ O O_x

2 O O_x
, O O_x
最 O B_f
后 O I_f
再 O O_d
听 O O_v
一 O B_m
遍 O I_m
《 B-sent_Entity O_x
我 I-sent_Entity O_r
不 I-sent_Entity B_v
能 I-sent_Entity I_v
悲 I-sent_Entity B_n
伤 I-sent_Entity I_n
地 I-sent_Entity I_n
坐 I-sent_Entity B_v
在 I-sent_Entity I_v
你 I-sent_Entity O_r
身 I-sent_Entity B_s
旁 I-sent_Entity I_s
》 I-sent_Entity O_x
， O O_x
睡 O O_v
了 O O_ul
。 O O_x
只 O B_c
是 O I_c
喜 B-Trigger B_v
欢 I-Trigger I_v
听 B-Cause O_v
着 I-Cause O_uz
这 I-Cause O_r
首 I-Cause B_n
歌 I-Cause I_n
想 I-Cause O_v
你 I-Cause B_r
的 I-Cause I_r
的 I-Cause O_uj
这 I-Cause B_r
种 I-Cause I_r
心 I-Cause B_n
情 I-Cause I_n
。 I-Cause O_x
。 I-Cause O_x
。 O O_x

2 O O_x
, O O_x
坚 O B_v
强 O I_v
不 O O_d
一 O B_d
定 O I_d
说 O O_v
的 O O_uj
就 O B_d
是 O I_d
大 O B_n
人 O I_n
， O O_x
大 B-Holder B_n
人 I-Holder I_n
其 B-Degree B_d
实 I-Degree I_d
很 I-Degree O_zg
懦 B-Trigger B_ad
弱 I-Trigger I_ad
。 O O_x
当 O O_p
你 O O_r
失 O B_v
去 O I_v
了 O O_ul
学 O B_v
习 O I_v
兴 O B_n
趣 O I_n
时 O O_n
， O O_x
就 O O_d
看 O B_v
看 O I_v
她 O O_r
！ O O_x

3 O O_x
, O O_x
我 B-Holder O_r
胃 B-sent_Entity O_n
绞 O B_n
痛 O I_n
， O O_x
痛 B-Trigger B_an
苦 I-Trigger I_an
啊 O O_zg
。 O O_x
最 O B_f
近 O I_f
一 O B_d
直 O I_d
心 B-sent_Entity B_n
脏 I-sent_Entity I_n
绞 B-Trigger B_n
痛 I-Trigger I_n
. O B_m
. O I_m
. O I_m
点 O B_v
算 O I_v
? O O_x
会 O O_v
唔 O O_y
会 O O_v
突 O B_ad
然 O I_ad
死 O O_v
沟 O O_n
咗 O O_zg
？ O O_x

0 O O_x
, O O_x
欣 B-Trigger B_a
喜 I-Trigger I_a
的 O O_uj
发 O B_l
现 O I_l
自 B-sent_Entity I_l
己 I-sent_Entity I_l
出 B-Cause O_v
馊 I-Cause B_n
主 I-Cause I_n
意 I-Cause I_n
的 I-Cause O_uj
速 I-Cause B_n
度 I-Cause I_n
越 I-Cause B_l
来 I-Cause I_l
越 I-Cause I_l
快 I-Cause I_l
哈 I-Cause O_nr
。 O O_x
。 O O_x
。 O O_x

0 O O_x
, O O_x
创 O B_v
意 O I_v
并 O O_c
不 O O_d
代 O B_n
表 O I_n
累 O B_an
赘 O I_an
。 O O_x
生 O B_vn
活 O I_vn
无 O B_d
处 O I_d
不 O O_d
被 O O_p
创 O B_v
意 O I_v
。 O O_x
真 O B_d
的 O I_d
… O O_x
… O O_x
很 B-Degree O_zg
… O O_x
… O O_x
有 B-Trigger O_v
才 I-Trigger O_d
啊 O O_y
！ O O_x
表 O B_n
面 O I_n
上 O O_f
看 O O_v
这 O O_r
是 O O_v
筷 O B_n
子 O I_n
， O O_x
其 O B_d
实 O I_d
是 O O_v
调 O B_n
料 O I_n
瓶 O I_n
。 O O_x

2 O O_x
, O O_x
好 B-Degree O_a
可 B-Trigger B_v
怜 I-Trigger I_v
！ O O_x
！ O O_x
！ O O_x
但 O B_c
是 O I_c
也 O O_d
很 B-Degree O_d
幸 B-Trigger B_a
福 I-Trigger I_a
~ I-Trigger O_x
呢 O O_y
短 B-Cause B_n
片 I-Cause I_n
真 I-Cause B_d
的 I-Cause I_d
要 I-Cause O_v
看 I-Cause O_v
~ I-Cause O_x
震 I-Cause B_v
惊 I-Cause I_v
世 I-Cause B_n
界 I-Cause I_n
的 I-Cause O_uj
短 I-Cause B_n
片 I-Cause I_n
， O O_x
看 O B_v
完 O I_v
我 B-Holder O_r
惊 B-Trigger O_v
了 I-Trigger O_ul
。 O O_x
。 O O_x
。 B-Trigger O_x
感 I-Trigger B_v
动 I-Trigger I_v
了 O O_ul
. O B_m
. O I_m
. O I_m

2 O O_x
, O O_x
最 O B_f
近 O I_f
心 B-sent_Entity B_n
情 I-sent_Entity I_n
很 B-Degree O_zg
低 B-Trigger B_v
落 I-Trigger I_v
~ O O_x
脑 O O_n
中 O O_f
一 O B_d
直 O I_d
浮 O B_v
现 O I_v
一 O B_m
个 O I_m
画 O B_n
面 O I_n
！ O O_x

1 O O_x
, O O_x
这 B-Holder O_r
娃 I-Holder O_ng
~ O O_x
难 O B_d
得 O I_d
噢 O O_e
笑 O O_v
的 O O_uj
这 B-Degree B_r
么 I-Degree I_r
开 B-Trigger B_v
心 I-Trigger I_v
。 O O_x
真 O O_d
好 O O_a
。 O O_x
什 O B_r
么 O I_r
事 O O_n
可 O B_c
以 O I_c
笑 O O_v
成 O O_v
这 O B_r
样 O I_r
笑 O O_v
得 O O_ud
不 O B_v
行 O I_v
了 O O_ul
， O O_x
太 B-Degree O_d
开 B-Trigger B_v
心 I-Trigger I_v
了 O O_ul

2 O O_x
, O O_x
" O O_x
这 O O_r
应 O B_v
该 O I_v
算 O B_v
是 O I_v
一 O B_m
种 O I_m
悲 B-Trigger B_a
哀 I-Trigger I_a
吧 O O_y
… O O_x
… O O_x
一 O O_m
看 O O_v
就 O B_d
是 O I_d
中 O B_ns
国 O I_ns
人 O O_n
自 O B_r
己 O I_r
写 O O_v
的 O O_uj
, O O_x
这 O O_r
才 O O_d
犀 O B_a
利 O I_a
我 O B_r
们 O I_r
是 O O_v
怎 O B_r
么 O I_r
看 O O_v
异 O B_n
性 O I_n
的 O O_uj
？ O O_x
很 B-Degree O_zg
犀 B-Trigger B_a
利 I-Trigger I_a
" I-Trigger O_x

0 O O_x
, O O_x
噗 O O_o
韩 O B_nr
庚 O I_nr
= O O_x
- O O_x
= O O_x
彭 O O_nr
于 O O_p
晏 O B_nr
某 B-Holder I_nr
牛 I-Holder B_nr
韩 O I_nr
庚 O I_nr
很 B-Degree O_d
余 O B_nr
文 O I_nr
乐 O I_nr
~ O O_x
高 B-Trigger B_b
兴 I-Trigger I_b
看 O B_v
见 O I_v
应 O B_v
该 O I_v
吧 O O_y
~ O O_x
晚 O B_n
安 O I_n

1 O O_x
, O O_x
深 B-Trigger B_a
感 I-Trigger I_a
同 I-Trigger B_n
情 I-Trigger I_n
！ O O_x
史 O O_ng
上 O O_f
最 O O_d
随 O B_d
便 O I_d
的 O O_uj
美 O B_n
女 O I_n
。 O O_x
。 O O_x
男 O B_n
朋 O I_n
友 O I_n
要 O O_v
有 O O_v
很 O B_a
强 O I_a
的 O O_uj
心 O B_n
理 O I_n
素 O I_n
质 O I_n
啊 O O_zg
。 O O_x
。 O O_x

0 O O_x
, O O_x
啊 O O_y
哦 O O_e
~ O O_x
我 O O_r
是 O O_v
A O B_eng
B O I_eng
型 O O_k
！ O O_x
我 O O_r
就 O O_d
说 O O_v
我 B-sent_Entity O_r
很 B-Degree O_d
有 B-Trigger O_v
才 I-Trigger O_d
嘛 O O_y
~ O O_x
！ O O_x
！ O O_x
打 O O_v
小 O O_a
就 O O_d
不 O B_i
可 O I_i
思 O I_i
议 O I_i
； O O_x
会 O O_v
无 O B_n
端 O I_n
伤 O B_n
感 O I_n
； O O_x
就 O B_v
算 O I_v
睡 O O_v
过 O B_n
头 O I_n
也 O O_d
冷 O B_a
静 O I_a
从 O B_v
容 O I_v

1 O O_x
, O O_x
哈 B-Trigger B_o
哈 I-Trigger I_o
哈 I-Trigger I_o
， O O_x
这 O O_r
中 O B_j
指 O I_j
竖 O O_v
得 O O_ud
很 O O_d
标 O B_n
准 O I_n
。 O O_x
一 B-Holder B_m
只 I-Holder I_m
鸡 I-Holder O_n
临 O B_i
死 O I_i
前 O I_i
的 O O_uj
愤 B-Trigger B_v
怒 I-Trigger I_v

1 O O_x
, O O_x
" O O_x
真 O B_d
的 O I_d
很 O O_zg
血 O B_a
腥 O I_a
太 B-Degree O_d
很 O O_d
现 O O_t
实 O O_n
！ O O_x
: O O_x
恐 B-Trigger B_a
怖 I-Trigger I_a
了 O O_ul
, O O_x
太 O O_d
现 O B_n
实 O I_n
了 O O_ul
, O O_x
太 O O_d
正 O B_d
常 O I_d
了 O O_ul
. O O_m
" O O_x

2 O O_x
, O O_x
恩 O O_nr
。 O O_x
有 O O_v
心 B-Trigger B_n
酸 I-Trigger I_n
酸 I-Trigger O_n
~ O O_x
~ O O_x
亲 B-sent_Entity B_a
爱 I-sent_Entity I_a
的 I-sent_Entity O_uj
， O O_x
你 B-sent_Entity O_r
要 B-Trigger O_v
健 I-Trigger B_a
康 I-Trigger I_a
快 I-Trigger B_a
乐 I-Trigger I_a
的 I-Trigger O_uj
长 I-Trigger B_ns
大 I-Trigger I_ns
哦 I-Trigger O_zg
~ O O_x
~ O O_x

2 O O_x
, O O_x
世 B-Degree B_n
界 I-Degree I_n
上 I-Degree O_f
最 I-Degree O_d
心 B-Trigger B_n
痛 I-Trigger I_n
的 O O_uj
感 O B_n
觉 O I_n
， O O_x
不 O B_c
是 B-sent_Entity I_c
失 I-sent_Entity B_v
恋 I-sent_Entity I_v
， I-sent_Entity O_x
而 I-sent_Entity B_c
是 I-sent_Entity I_c
我 I-sent_Entity O_r
把 I-sent_Entity O_p
心 I-sent_Entity O_n
给 I-sent_Entity O_p
你 I-sent_Entity O_r
的 I-sent_Entity O_uj
时 I-sent_Entity B_n
候 I-sent_Entity I_n
， I-sent_Entity O_x
你 I-sent_Entity O_r
却 I-sent_Entity O_d
在 I-sent_Entity O_p
欺 I-sent_Entity B_v
骗 I-sent_Entity I_v
我 I-sent_Entity O_r
e O O_eng

1 O O_x
, O O_x
， O O_x
看 O B_v
来 O I_v
我 O O_r
也 O B_d
步 O I_d
了 O O_ul
可 O B_n
姐 O I_n
的 O O_uj
后 O B_n
尘 O I_n
， O O_x
我 B-Holder O_r
很 B-Degree O_d
不 B-Negation O_d
开 B-Trigger B_v
心 I-Trigger I_v
， O O_x
从 B-Degree B_l
头 I-Degree I_l
到 I-Degree I_l
脚 I-Degree I_l
趾 I-Degree B_n
都 O I_n
不 B-Negation O_d
开 B-Trigger B_v
心 I-Trigger I_v
。 O O_x

0 O O_x
, O O_x
太 B-Degree O_d
欢 B-Trigger B_a
乐 I-Trigger I_a
了 O O_ul
， O O_x
我 O O_r
想 O O_v
借 O O_v
玻 O B_n
璃 O I_n
板 O I_n
， O O_x
我 O O_r
想 O O_v
折 O B_v
腾 O I_v
淘 O B_nz
淘 O I_nz

1 O O_x
, O O_x
" O O_x
对 O O_p
这 O B_r
次 O I_r
, O O_x
我 O O_r
指 O B_v
出 O I_v
菲 O B_ns
律 O I_ns
宾 O I_ns
政 O B_n
府 O I_n
1 O B_m
3 O I_m
宗 O B_n
罪 O I_n
, O O_x
大 O B_n
家 O I_n
可 O O_v
补 O B_v
充 O I_v
, O O_x
很 B-Degree O_zg
愤 B-Trigger B_v
怒 I-Trigger I_v
. O O_x
" O O_x

0 O O_x
, O O_x
今 O B_t
天 O I_t
早 O B_t
上 O I_t
虽 O B_c
然 O I_c
有 O B_n
点 O I_n
失 O B_n
落 O I_n
感 O I_n
， O O_x
亲 O B_a
爱 O I_a
的 O O_uj
家 O B_n
姐 O I_n
没 O B_v
有 O I_v
如 O B_t
期 O I_t
到 O O_v
， O O_x
但 O O_c
过 O O_ug
了 O O_ul
一 O B_m
个 O I_m
开 B-Trigger B_v
心 I-Trigger I_v
的 O O_uj
晚 B-sent_Entity B_t
上 I-sent_Entity I_t

3 O O_x
, O O_x
还 O O_d
蛮 B-Degree O_d
不 B-Trigger B_a
错 I-Trigger I_a
哦 O O_e
最 B-Degree O_d
喜 B-Trigger B_v
欢 I-Trigger I_v
看 B-sent_Entity O_v
俞 I-sent_Entity B_nr
灏 I-sent_Entity I_nr
明 I-sent_Entity I_nr
跳 I-sent_Entity B_v
舞 I-sent_Entity I_v
了 I-sent_Entity O_ul
， O O_x
不 O O_d
知 O B_v
道 O I_v
这 O B_r
次 O I_r
伤 O B_v
愈 O I_v
后 O O_f
还 O O_d
能 O O_v
不 O B_v
能 O I_v
跳 O B_v
舞 O I_v
端 O B_n
木 O I_n
磊 O O_nr
教 O B_n
雨 O I_n
寻 O O_v
跳 O B_v
舞 O I_v
这 O B_r
段 O I_r
真 O O_d
很 O O_d
好 O O_a
！ O O_x

1 O O_x
, O O_x
伟 B-Holder O_nr
少 I-Holder O_a
果 O B_d
然 O I_d
厉 B-Trigger B_a
害 I-Trigger I_a
！ O O_x
明 O B_t
天 O I_t
英 O B_nz
语 O I_nz
有 O O_v
无 O B_n
人 O I_n
愿 O B_v
意 O I_v
M O B_eng
S O I_eng
N O I_eng
答 O B_n
案 O I_n
比 O O_p
我 O O_r
呀 O O_y

3 O O_x
, O O_x
白 O B_nr
加 O I_nr
黑 O I_nr
晚 O B_t
上 O I_t
去 O O_v
买 O B_n
点 O I_n
什 O B_r
么 O I_r
药 O O_n
吃 O O_v
， O O_x
感 O B_n
觉 O I_n
难 B-Trigger B_v
受 I-Trigger I_v
得 B-sent_Entity O_ud
很 I-sent_Entity O_d

1 O O_x
, O O_x
心 B-sent_Entity B_n
情 I-sent_Entity I_n
不 B-Trigger B_a
错 I-Trigger I_a
， O O_x
天 B-sent_Entity B_n
气 I-sent_Entity I_n
不 B-Trigger B_a
错 I-Trigger I_a
， O O_x
工 B-sent_Entity B_vn
作 I-sent_Entity I_vn
开 I-sent_Entity B_v
头 I-sent_Entity I_v
不 B-Trigger B_a
错 I-Trigger I_a
， O O_x
室 B-sent_Entity B_s
内 I-sent_Entity I_s
温 I-sent_Entity B_n
度 I-sent_Entity I_n
不 B-Trigger B_a
错 I-Trigger I_a
， O O_x
卡 B-Cause B_nrt
巴 I-Cause I_nrt
斯 I-Cause I_nrt
基 I-Cause I_nrt
数 I-Cause B_n
据 I-Cause I_n
库 I-Cause I_n
更 I-Cause B_d
新 I-Cause I_d
不 I-Cause B_v
了 I-Cause I_v
， O O_x

3 O O_x
, O O_x
乖 B-Cause O_a
妞 I-Cause O_ng
今 I-Cause B_t
天 I-Cause I_t
好 I-Cause B_v
像 I-Cause I_v
很 I-Cause O_d
不 I-Cause O_d
舒 I-Cause B_a
服 I-Cause I_a
， I-Cause O_x
早 I-Cause B_t
上 I-Cause I_t
起 I-Cause B_v
床 I-Cause I_v
也 I-Cause O_d
没 I-Cause B_i
精 I-Cause I_i
打 I-Cause I_i
采 I-Cause I_i
， O O_x
鼻 B-sent_Entity B_n
子 I-sent_Entity I_n
也 I-sent_Entity O_d
干 I-sent_Entity B_z
干 I-sent_Entity I_z
的 I-sent_Entity I_z
， O O_x
好 B-Degree O_a
担 B-Trigger B_v
心 I-Trigger I_v
！ O O_x

0 O O_x
, O O_x
。 O O_x
开 O B_v
心 O I_v
网 O O_n
的 O O_uj
广 O B_l
告 O I_l
投 O I_l
放 O I_l
系 O B_n
统 O I_n
简 O B_d
直 O I_d
太 B-Degree O_d
精 B-Trigger B_n
准 I-Trigger I_n
了 O O_ul
！ O O_x

3 O O_x
, O O_x
， O O_x
为 O B_p
了 O I_p
我 O B_r
们 O I_r
的 O O_uj
生 O B_v
存 O I_v
， O O_x
还 O B_c
是 O I_c
要 O O_v
好 O B_d
好 O I_d
珍 B-Trigger B_a
惜 I-Trigger I_a
大 B-sent_Entity B_d
自 I-sent_Entity I_d
然 I-sent_Entity I_d
的 O O_uj
予 O B_v
以 O I_v
！ O O_x
人 B-Cause B_n
类 I-Cause I_n
的 I-Cause O_uj
最 I-Cause B_f
后 I-Cause I_f
一 I-Cause B_n
滴 I-Cause I_n
水 I-Cause I_n
， I-Cause O_x
将 I-Cause O_d
是 I-Cause O_v
环 I-Cause B_n
境 I-Cause I_n
破 I-Cause B_v
坏 I-Cause I_v
后 I-Cause O_f
悔 I-Cause B_v
恨 I-Cause I_v
的 I-Cause O_uj
泪 I-Cause O_n
。 O O_x

2 O O_x
, O O_x
我 O O_r
好 O B_v
像 O I_v
侵 O B_v
犯 O I_v
了 O O_ul
的 O O_uj
肖 O B_n
像 O I_n
权 O I_n
， O O_x
道 B-Trigger B_v
歉 I-Trigger I_v
道 I-Trigger B_v
歉 I-Trigger I_v
！ O O_x
可 O B_c
是 O I_c
真 B-Degree B_d
的 I-Degree I_d
很 I-Degree O_zg
好 B-Trigger B_v
看 I-Trigger I_v
嘛 O O_y
！ O O_x

3 O O_x
, O O_x
鸭 O B_n
梨 O I_n
黑 O B_nr
大 O I_nr
。 O O_x
卡 B-Holder B_nrt
夫 I-Holder I_nrt
公 I-Holder B_n
司 I-Holder I_n
感 B-Trigger B_v
到 I-Trigger I_v
鸭 I-Trigger B_n
梨 I-Trigger I_n
很 B-sent_Entity B_a
大 I-sent_Entity I_a
… I-sent_Entity O_x
… O O_x
: O O_x
。 O O_x
卡 B-Holder B_nrt
夫 I-Holder I_nrt
公 I-Holder B_n
司 I-Holder I_n
感 O B_v
到 O I_v
鸭 B-Trigger B_n
梨 I-Trigger I_n
很 B-sent_Entity B_a
大 I-sent_Entity I_a
… O O_x
… O O_x

2 O O_x
, O O_x
我 B-Cause B_r
家 I-Cause I_r
小 I-Cause B_nr
明 I-Cause I_nr
要 I-Cause O_v
结 I-Cause B_v
婚 I-Cause I_v
了 I-Cause O_ul
， O O_x
灰 B-Degree B_n
常 I-Degree I_n
灰 I-Degree I_n
常 I-Degree O_d
伤 B-Trigger B_n
心 I-Trigger I_n
学 B-sent_Entity B_n
生 I-sent_Entity I_n
时 I-sent_Entity B_n
代 I-sent_Entity I_n
的 O O_uj
青 B-Property B_a
涩 I-Property I_a
回 I-Property B_v
忆 I-Property I_v
。 O O_x
。 O O_x
。 O O_x
还 O B_v
好 O I_v
新 B-sent_Entity B_n
娘 I-sent_Entity I_n
很 B-Degree B_n
漂 B-Trigger I_n
亮 I-Trigger I_n
~ I-Trigger O_x

1 O O_x
, O O_x
中 B-sent_Entity B_t
秋 I-sent_Entity I_t
的 I-sent_Entity O_uj
假 I-sent_Entity B_t
期 I-sent_Entity I_t
很 B-Degree O_zg
充 B-Trigger B_ad
实 I-Trigger I_ad
很 B-Degree O_zg
快 B-Trigger B_a
乐 I-Trigger I_a
~ I-Trigger O_x
期 O B_v
待 O I_v
国 O B_t
庆 O I_t
。 O O_x
。 O O_x
。 O O_x

0 O O_x
, O O_x
儿 O B_n
童 O I_n
节 O I_n
我 O O_r
的 O O_uj
游 O B_n
戏 O I_n
是 O O_v
过 O B_n
家 O I_n
家 O I_n
搬 O B_v
家 O I_v
啦 O O_y
！ O O_x
破 O B_v
财 O I_v
也 O O_d
开 B-Trigger B_v
心 I-Trigger I_v
！ O O_x
因 O B_c
为 O I_c
离 B-Negation O_v
学 I-Negation B_n
校 I-Negation I_n
实 I-Negation B_v
在 I-Negation I_v
是 I-Negation O_v
太 I-Negation O_d
近 I-Negation O_a
了 I-Negation O_ul
！ O O_x
只 O B_c
过 O I_c
一 O B_m
条 O I_m
马 O B_n
路 O I_n
！ O O_x

1 O O_x
, O O_x
真 O O_d
好 O B_v
看 O I_v
呃 O O_y
这 O O_r
也 O O_d
太 B-Degree O_d
萌 B-Trigger O_v
了 O O_ul
吧 O O_y
嗷 O O_o
~ O O_x
萌 O O_v
啊 O O_y
~ O O_x
很 O O_d
有 O O_v
感 O B_n
觉 O I_n
我 B-Holder O_r
喜 B-Trigger B_v
欢 I-Trigger I_v
很 B-Degree O_zg
美 B-Trigger B_a
好 I-Trigger I_a
不 O O_d
知 O B_v
道 O I_v
为 O B_r
什 O I_r
么 O I_r
特 B-Degree B_d
别 I-Degree I_d
中 B-Trigger B_n
意 I-Trigger I_n
这 B-sent_Entity O_r
张 I-sent_Entity O_q
片 I-sent_Entity O_q
啊 O O_y

1 O O_x
, O O_x
啊 B-Trigger B_nr
啊 I-Trigger I_nr
啊 I-Trigger I_nr
啊 I-Trigger B_nr
啊 I-Trigger I_nr
啊 I-Trigger I_nr
， O O_x
手 O O_n
很 O O_d
痒 O O_a
. O B_m
. O I_m
. O I_m
等 O O_u
了 O O_ul
那 O B_r
么 O I_r
久 O O_a
， O O_x
终 O B_d
于 O I_d
有 O O_v
猫 O B_n
猫 O I_n
的 O O_uj
P O B_eng
S O I_eng
P O I_eng
游 O B_n
戏 O I_n
， O O_x
真 O B_d
的 O I_d
很 O O_d
想 O O_v
玩 O O_v
. O B_m
. O I_m
. O I_m

2 O O_x
, O O_x
" O O_x
肯 B-Cause B_v
定 I-Cause I_v
很 I-Cause O_d
痛 I-Cause O_a
咯 I-Cause O_v
, I-Cause O_x
毕 I-Cause B_d
竟 I-Cause I_d
煮 I-Cause B_v
熟 I-Cause I_v
鸡 I-Cause B_n
蛋 I-Cause I_n
的 I-Cause O_uj
水 I-Cause B_n
定 I-Cause I_n
很 I-Cause O_d
高 I-Cause B_n
温 I-Cause I_n
, O O_x
希 B-Trigger B_v
望 I-Trigger I_v
明 B-sent_Entity B_t
天 I-sent_Entity I_t
就 I-sent_Entity O_d
没 I-sent_Entity B_v
事 I-sent_Entity I_v
" O O_x

2 O O_x
, O O_x
算 O B_v
了 O I_v
， O O_x
睡 O O_v
吧 O O_y
， O O_x
穿 B-sent_Entity O_zg
裤 I-sent_Entity B_n
衩 I-sent_Entity I_n
背 I-sent_Entity B_n
心 I-sent_Entity I_n
儿 I-sent_Entity I_n
等 I-sent_Entity O_u
围 I-sent_Entity B_n
脖 I-sent_Entity I_n
实 B-Degree B_v
在 I-Degree I_v
太 B-Degree O_d
痛 B-Trigger B_an
苦 I-Trigger I_an
了 O O_ul
！ O O_x

3 O O_x
, O O_x
我 B-Cause O_r
只 I-Cause B_v
能 I-Cause I_v
说 I-Cause O_v
这 I-Cause O_r
截 I-Cause O_v
这 I-Cause O_r
图 I-Cause O_n
的 I-Cause O_uj
人 I-Cause O_n
抓 I-Cause O_v
得 I-Cause O_ud
太 I-Cause O_d
精 I-Cause B_a
确 I-Cause I_a
了 I-Cause O_ul
这 I-Cause O_r
张 I-Cause O_q
戳 I-Cause O_v
我 I-Cause O_r
泪 I-Cause B_n
点 I-Cause I_n
你 I-Cause O_r
眼 I-Cause B_n
角 I-Cause I_n
的 I-Cause O_uj
一 I-Cause B_m
滴 I-Cause I_m
泪 I-Cause O_n
， O O_x
真 O B_d
的 O I_d
让 O O_v
我 B-Holder O_r
为 O O_p
你 B-sent_Entity O_r
心 B-Trigger B_a
疼 I-Trigger I_a
。 O O_x
加 O B_v
油 O I_v
， O O_x

1 O O_x
, O O_x
电 B-Cause B_n
饭 I-Cause I_n
煲 I-Cause I_n
不 I-Cause O_d
小 I-Cause B_n
心 I-Cause I_n
弄 I-Cause B_i
坏 I-Cause I_i
了 I-Cause I_i
， O O_x
心 B-sent_Entity B_n
情 I-sent_Entity I_n
极 B-Degree B_d
度 I-Degree I_d
郁 B-Trigger B_a
闷 I-Trigger I_a
， O O_x
便 O B_a
宜 O I_a
没 O B_l
好 O I_l
货 O I_l
真 O I_l
没 O B_v
错 O I_v
， O O_x
几 O B_m
十 O I_m
元 O I_m
淘 O B_nz
宝 O I_nz
淘 O B_v
来 O I_v
， O O_x
用 O O_p
没 O O_v
几 O B_m
个 O I_m
月 O B_n
晕 O I_n
唉 O O_zg

2 O O_x
, O O_x
无 B-Degree B_n
法 I-Degree I_n
言 I-Degree B_n
说 I-Degree I_n
的 O O_uj
悲 B-Trigger B_a
愤 I-Trigger I_a
， O O_x
面 B-Cause B_v
对 I-Cause I_v
厄 I-Cause B_n
运 I-Cause I_n
我 I-Cause B_r
们 I-Cause I_r
能 I-Cause O_v
做 I-Cause O_v
的 I-Cause O_uj
这 I-Cause B_r
么 I-Cause I_r
少 I-Cause O_a
。 O O_x
哀 B-Trigger B_v
悼 I-Trigger I_v
， O O_x
很 B-Degree O_zg
沉 B-Trigger B_a
重 I-Trigger I_a

3 O O_x
, O O_x
伤 B-Trigger B_n
心 I-Trigger I_n
！ O O_x
关 O B_p
于 O I_p
小 O B_nr
贝 O I_nr
， O O_x
我 O O_r
必 O B_d
须 O I_d
承 O B_v
认 O I_v
自 O B_r
己 O I_r
很 O O_zg
“ O O_x
贝 O B_nr
利 O I_nr
” O O_x

3 O O_x
, O O_x
我 O O_r
要 O O_v
睡 O O_v
了 O O_ul
不 B-Negation O_d
舒 B-Trigger B_a
服 I-Trigger I_a
到 O O_v
极 B-Degree B_d
致 I-Degree I_d
了 I-Degree O_ul
呼 B-sent_Entity B_v
吸 I-sent_Entity I_v
不 I-sent_Entity O_d
过 I-sent_Entity B_t
来 I-sent_Entity I_t
了 O O_ul
睡 O B_v
觉 O I_v
肯 O B_v
定 O I_v
很 B-Degree O_zg
难 B-Trigger B_v
过 I-Trigger I_v
。 O O_x
诶 O O_e
晚 O B_n
安 O I_n
吧 O O_y

1 O O_x
, O O_x
今 O B_t
日 O I_t
第 O B_m
一 O I_m
次 O I_m
比 O O_p
人 O O_n
话 O O_n
我 O O_r
温 O B_a
柔 O I_a
， O O_x
真 B-Degree B_d
是 I-Degree I_d
让 O O_v
我 B-Holder O_r
受 B-Trigger B_i
宠 I-Trigger I_i
若 I-Trigger I_i
惊 I-Trigger I_i

1 O O_x
, O O_x
我 O O_r
最 B-Degree B_d
最 I-Degree I_d
怕 B-Trigger B_a
冷 O I_a
了 O O_ul
可 O O_v
怎 O B_r
么 O I_r
办 O O_v
相 O B_v
形 O I_v
就 O O_d
害 B-Trigger B_v
怕 I-Trigger I_v
的 O O_uj
冷 O O_n
天 O B_n
气 O I_n

1 O O_x
, O O_x
最 O B_f
近 O I_f
心 O B_n
情 O I_n
总 O B_c
是 O I_c
低 O B_v
落 O I_v
落 O O_v
的 O O_uj
， O O_x
希 O B_v
望 O I_v
能 O O_v
尽 O B_d
快 O I_d
发 O B_v
生 O I_v
一 O B_m
件 O I_m
让 O O_v
我 B-Holder O_r
开 B-Trigger B_v
心 I-Trigger I_v
的 O O_uj
事 B-sent_Entity B_n
情 I-sent_Entity I_n
吧 O O_y

3 O O_x
, O O_x
" O O_x
因 B-sent_Entity B_c
为 I-sent_Entity I_c
空 I-sent_Entity B_n
调 I-sent_Entity I_n
的 I-sent_Entity O_uj
事 I-sent_Entity O_n
, I-sent_Entity O_x
寝 I-sent_Entity B_n
室 I-sent_Entity I_n
里 I-sent_Entity O_f
的 I-sent_Entity O_uj
两 I-sent_Entity B_m
个 I-sent_Entity I_m
人 I-sent_Entity O_n
生 I-sent_Entity B_n
气 I-sent_Entity I_n
了 O O_ul
, O O_x
女 B-Holder B_n
生 I-Holder I_n
寝 I-Holder O_n
真 B-Degree B_d
的 I-Degree I_d
是 I-Degree O_v
很 I-Degree O_d
悲 B-Trigger B_n
剧 I-Trigger I_n
~ O O_x
我 O O_r
和 O O_c
另 O B_c
外 O I_c
一 O B_m
个 O I_m
不 O O_d
知 O B_v
道 O I_v
该 O O_r
说 O O_v
什 O B_r
么 O I_r
" O O_x

1 O O_x
, O O_x
一 O B_m
味 O I_m
的 O O_uj
迁 O B_v
就 O I_v
， O O_x
某 O B_r
些 O I_r
人 O O_n
他 O B_r
们 O I_r
不 O O_d
懂 O O_v
。 O O_x
白 O B_z
白 O I_z
的 O I_z
浪 O B_n
费 O I_n
了 O O_ul
我 O B_r
们 O I_r
的 O O_uj
心 O B_n
意 O I_n
！ O O_x
实 O B_v
在 O I_v
很 B-Degree O_zg
令 B-Trigger B_nrt
人 I-Trigger I_nrt
抓 I-Trigger B_v
狂 I-Trigger I_v
。 O O_x
。 O O_x

3 O O_x
, O O_x
我 B-Holder O_r
现 O B_t
在 O I_t
最 B-Degree B_a
大 I-Degree I_a
的 I-Degree O_uj
痛 B-Trigger B_an
苦 I-Trigger I_an
就 O B_d
是 B-sent_Entity I_d
没 I-sent_Entity B_v
能 I-sent_Entity I_v
很 I-sent_Entity B_a
好 I-sent_Entity I_a
的 I-sent_Entity O_uj
满 I-sent_Entity B_v
足 I-sent_Entity I_v
别 I-sent_Entity B_r
人 I-sent_Entity I_r
的 I-sent_Entity O_uj
需 I-sent_Entity B_v
求 I-sent_Entity I_v
， O O_x
这 O B_r
样 O I_r
我 B-Holder O_r
无 B-Degree B_v
比 I-Degree I_v
的 I-Degree O_uj
内 B-Trigger B_a
疚 I-Trigger I_a
。 O O_x
。 O O_x
。 O O_x
。 O O_x
。 O O_x
。 O O_x

3 O O_x
, O O_x
蒙 O O_v
查 O B_v
查 O I_v
的 O O_uj
一 O B_m
片 O I_m
， O O_x
除 O B_p
了 O I_p
蒙 O O_v
还 O B_c
是 O I_c
蒙 O O_v
！ O O_x
！ O O_x
心 B-sent_Entity B_n
情 I-sent_Entity I_n
无 B-Degree B_v
比 I-Degree I_v
的 O O_uj
郁 B-Trigger B_a
闷 I-Trigger I_a
额 O O_n
！ O O_x
！ O O_x
！ O O_x
结 B-Cause B_n
膜 I-Cause I_n
炎 I-Cause I_n
， O O_x
搞 O O_v
到 O O_v
我 B-sent_Entity O_r
心 I-sent_Entity B_n
情 I-sent_Entity I_n
都 O O_d
无 B-Trigger O_v
埋 I-Trigger O_v
！ O O_x

2 O O_x
, O O_x
, B-sent_Entity O_x
屏 I-sent_Entity B_n
幕 I-sent_Entity I_n
~ I-sent_Entity O_x
~ I-sent_Entity O_x
~ I-sent_Entity O_x
~ I-sent_Entity O_x
~ I-sent_Entity O_x
好 B-Degree O_a
心 B-Trigger B_n
痛 I-Trigger I_n
啊 O O_zg
！ O O_x
为 O B_r
什 O I_r
么 O I_r
i O B_eng
P O I_eng
a O I_eng
d O I_eng
永 O B_d
远 O I_d
代 O B_v
替 O I_v
不 O B_v
了 O I_v
报 O B_n
纸 O I_n
？ O O_x
这 O O_r
就 O B_d
是 O I_d
最 O O_d
雄 O B_a
辩 O I_a
的 O O_uj
解 O B_v
释 O I_v
！ O O_x

2 O O_x
, O O_x
有 B-sent_Entity O_v
一 I-sent_Entity B_m
只 I-sent_Entity I_m
狗 I-sent_Entity B_n
狗 I-sent_Entity I_n
陪 I-sent_Entity O_v
着 O O_uz
很 B-Degree O_d
不 B-Trigger B_n
错 I-Trigger I_n
呀 O I_n
宝 B-Holder B_nr
宝 I-Holder I_nr
委 B-Trigger B_v
屈 I-Trigger I_v
了 O O_ul
， O O_x
这 O B_r
么 O I_r
难 O B_v
过 O I_v
却 O O_d
只 O B_c
有 O I_c
狗 O B_n
狗 O I_n
能 O O_v
一 O B_d
直 O I_d
听 O O_v
我 O O_r
哭 O O_v
~ O O_x
~ O O_x

3 O O_x
, O O_x
我 B-Holder O_r
太 B-Degree O_d
孤 B-Trigger B_a
独 I-Trigger I_a
了 O O_ul
， O O_x
从 O B_d
来 O I_d
都 O O_d
没 O B_v
有 O I_v
人 O O_n
愿 O B_v
意 O I_v
抱 O B_v
抱 O I_v
我 O O_r
。 O O_x

2 O O_x
, O O_x
很 B-Degree O_zg
惭 B-Trigger B_a
愧 I-Trigger I_a
地 B-sent_Entity O_uv
吃 I-sent_Entity O_v
了 I-sent_Entity O_ul
一 I-sent_Entity B_a
大 I-sent_Entity I_a
盒 I-sent_Entity O_q
巧 I-sent_Entity B_nr
克 I-sent_Entity I_nr
力 I-sent_Entity I_nr
和 I-sent_Entity O_c
一 I-sent_Entity B_m
个 I-sent_Entity I_m
大 I-sent_Entity O_a
月 I-sent_Entity B_n
饼 I-sent_Entity I_n
啊 O B_nr
啊 O I_nr
啊 O I_nr
啊 O O_y
啊 O O_y
！ O O_x
！ O O_x
！ O O_x
减 O B_v
肥 O I_v
啊 O O_zg
！ O O_x
！ O O_x
！ O O_x
！ O O_x
！ O O_x
！ O O_x
！ O O_x
！ O O_x
！ O O_x

2 O O_x
, O O_x
一 O B_m
个 O I_m
朋 O B_n
友 O I_n
的 O O_uj
签 O B_v
名 O I_v
： O O_x
上 B-sent_Entity B_v
班 I-sent_Entity I_v
的 I-sent_Entity O_uj
心 I-sent_Entity B_n
情 I-sent_Entity I_n
比 O O_p
上 B-compared_Entity B_v
坟 I-compared_Entity I_v
还 O B_c
要 O I_c
沉 B-Trigger B_a
重 I-Trigger I_a
。 O O_x

0 O O_x
, O O_x
帅 O B_n
气 O I_n
。 O O_x
这 B-sent_Entity O_r
一 I-sent_Entity B_m
套 I-sent_Entity I_m
我 B-Holder O_r
都 O O_d
很 B-Degree O_d
喜 B-Trigger B_v
欢 I-Trigger I_v
~ O O_x
G O B_eng
w O I_eng
e O I_eng
n O I_eng
S O B_eng
t O I_eng
e O I_eng
f O I_eng
a O I_eng
n O I_eng
i O I_eng

0 O O_x
, O O_x
看 O B_v
到 O I_v
芙 O B_n
蓉 O I_n
和 O O_c
郭 O B_nr
冬 O I_nr
临 O I_nr
时 O O_ng
笑 O O_v
了 O O_ul
这 O B_r
个 O I_r
很 O O_zg
齐 O B_nr
全 O I_nr
！ O O_x
真 O B_d
的 O I_d
非 O B_d
常 O I_d
像 O O_v
！ O O_x
好 B-Degree O_a
过 B-Trigger B_n
瘾 I-Trigger I_n
。 O O_x
（ O O_x
v O B_eng
i O I_eng
a O I_eng
@ O O_x
创 O B_v
意 O I_v
趣 O B_n
闻 O I_n
） O O_x

3 O O_x
, O O_x
不 O B_n
太 O I_n
信 O O_n
） O O_x
我 B-sent_Entity O_r
真 I-sent_Entity B_d
的 I-sent_Entity I_d
能 I-sent_Entity O_v
做 I-sent_Entity B_v
到 I-sent_Entity I_v
， O O_x
醒 B-Cause B_l
过 I-Cause I_l
来 I-Cause I_l
， I-Cause O_x
用 I-Cause O_p
脚 I-Cause B_n
趾 I-Cause I_n
头 I-Cause I_n
， I-Cause O_x
踢 I-Cause O_v
一 I-Cause B_m
下 I-Cause I_m
老 I-Cause B_n
婆 I-Cause I_n
， I-Cause O_x
就 I-Cause B_l
行 I-Cause I_l
了 I-Cause I_l
。 O O_x
哈 B-Trigger B_o
哈 I-Trigger I_o
。 O O_x
” O O_x
X O O_x

0 O O_x
, O O_x
哈 B-Trigger B_o
哈 I-Trigger I_o
， O O_x
有 O B_r
些 O I_r
真 O B_d
的 O I_d
很 O O_zg
经 O B_n
典 O I_n
， O O_x
喜 B-Trigger B_v
欢 I-Trigger I_v
这 B-sent_Entity O_r
多 B-Degree O_m
可 B-Trigger B_v
爱 I-Trigger I_v
的 O O_uj
老 O B_n
师 O I_n
啊 O O_zg
！ O O_x
某 O O_r
大 O B_n
学 O I_n
老 O I_n
师 O I_n
的 O O_uj
暴 O B_v
强 O I_v
语 O B_n
录 O I_n
， O O_x
句 B-sent_Entity B_q
句 I-sent_Entity I_q
给 B-Trigger O_p
力 I-Trigger O_n
啊 I-Trigger O_y
。 O O_x
。 O O_x
。 O O_x
( O O_x
投 O B_n
稿 O I_n
) O O_x

0 O O_x
, O O_x
" O O_x
最 O O_d
希 O B_v
望 O I_v
看 O B_v
到 O I_v
这 O B_r
样 O I_r
的 O O_uj
场 O B_n
景 O I_n
， O O_x
呵 O B_v
呵 O I_v
哈 B-Trigger B_o
哈 I-Trigger I_o
, O O_x
哈 B-Trigger B_o
哈 I-Trigger I_o
哈 I-Trigger I_o
, O O_x
哈 B-Trigger B_o
哈 I-Trigger I_o
哈 I-Trigger I_o
哈 I-Trigger I_o
. O O_m
渣 O B_nz
科 O I_nz
你 O O_r
不 O B_df
要 O I_df
这 O B_r
么 O I_r
开 B-Trigger B_v
心 I-Trigger I_v
. O O_x
" O O_x

2 O O_x
, O O_x
周 O B_t
末 O I_t
的 O O_uj
下 O B_v
班 O I_v
前 O O_f
， O O_x
感 O B_v
到 O I_v
无 B-Degree B_v
比 I-Degree I_v
难 B-Trigger B_v
受 I-Trigger I_v
. O B_m
. O I_m
胃 B-sent_Entity O_n
持 I-sent_Entity B_vd
续 I-sent_Entity I_vd
疼 I-sent_Entity O_n
. I-sent_Entity B_m
. I-sent_Entity I_m
. O I_m

2 O O_x
, O O_x
很 B-Degree O_zg
喜 B-Trigger B_v
欢 I-Trigger I_v
他 B-sent_Entity O_r
的 I-sent_Entity O_uj
文 I-sent_Entity B_n
风 I-sent_Entity I_n
纪 B-Property B_n
念 I-Property I_n
不 I-Property B_a
折 I-Property I_a
不 I-Property O_d
从 I-Property O_p
， O O_x
星 O B_n
斗 O I_n
其 O O_r
文 O O_n
； O O_x
亦 O O_d
慈 O O_ag
亦 O O_d
让 O O_v
， O O_x
赤 O B_n
子 O I_n
其 O O_r
人 O O_n

3 O O_x
, O O_x
子 O O_ng
不 O O_d
教 O O_v
父 O B_l
之 O I_l
过 O I_l
。 O O_x
“ O O_x
我 B-Holder O_r
对 B-Trigger B_l
不 I-Trigger I_l
起 I-Trigger I_l
受 B-sent_Entity B_n
害 I-sent_Entity I_n
者 I-sent_Entity I_n
！ O O_x
我 B-Cause O_r
真 I-Cause B_d
的 I-Cause I_d
给 I-Cause O_p
他 I-Cause B_r
们 I-Cause I_r
带 I-Cause B_v
来 I-Cause I_v
了 I-Cause O_ul
很 I-Cause B_a
大 I-Cause I_a
的 I-Cause O_uj
伤 I-Cause B_a
害 I-Cause I_a
！ O O_x

3 O O_x
, O O_x
最 O B_f
近 O I_f
心 B-sent_Entity B_n
情 I-sent_Entity I_n
很 B-Degree O_zg
低 B-Trigger B_v
落 I-Trigger I_v
~ O O_x
脑 B-sent_Entity O_n
中 I-sent_Entity O_f
一 I-sent_Entity B_d
直 I-sent_Entity I_d
浮 I-sent_Entity B_v
现 I-sent_Entity I_v
一 I-sent_Entity B_m
个 I-sent_Entity I_m
画 I-sent_Entity B_n
面 I-sent_Entity I_n
！ I-sent_Entity O_x

2 O O_x
, O O_x
国 O B_n
家 O I_n
的 O O_uj
希 O B_v
望 O I_v
啊 O O_zg
！ O O_x
。 O O_x
玉 B-Holder B_nr
树 I-Holder I_nr
灾 I-Holder B_n
区 I-Holder I_n
的 I-Holder O_uj
孩 I-Holder B_n
子 I-Holder I_n
比 O O_p
周 B-compared_Entity B_ns
洋 I-compared_Entity I_ns
懂 B-Trigger B_v
事 I-Trigger I_v
多 O O_m
了 O O_ul
！ O O_x
~ O O_x

0 O O_x
, O O_x
那 O O_r
我 B-Holder O_r
太 B-Degree O_d
快 B-Trigger B_a
乐 I-Trigger I_a
了 O O_ul
什 O B_r
么 O I_r
都 O O_d
不 O O_d
记 O B_v
得 O I_v
没 O B_v
错 O I_v
。 O O_x
所 O B_c
以 O I_c
说 O O_v
记 O B_v
住 O I_v
该 O O_r
记 O B_v
住 O I_v
的 O O_uj
， O O_x
忘 O B_v
记 O I_v
该 O O_r
忘 O B_v
记 O I_v
的 O O_uj
。 O O_x
偶 O O_n
也 O O_d
是 O O_v
难 O B_d
怪 O I_d
我 B-Holder O_r
很 B-Degree O_d
快 B-Trigger B_a
乐 I-Trigger I_a
~ O O_x
~ O O_x

3 O O_x
, O O_x
注 O B_v
意 O I_v
狗 B-sent_Entity B_n
狗 I-sent_Entity I_n
的 I-sent_Entity O_uj
眼 I-sent_Entity B_n
神 I-sent_Entity I_n
， O O_x
很 B-Degree O_zg
哀 B-Trigger B_v
伤 I-Trigger I_v
感 B-Trigger B_v
动 I-Trigger I_v
分 O B_v
享 O I_v
图 O B_n
片 O I_n
送 B-Cause B_v
君 I-Cause I_v
千 I-Cause B_q
里 I-Cause I_q
终 I-Cause B_d
须 I-Cause I_d
一 I-Cause O_m
别 I-Cause O_r

3 O O_x
, O O_x
很 B-Degree O_zg
喜 B-Trigger B_v
欢 I-Trigger I_v
他 B-sent_Entity O_r
的 I-sent_Entity O_uj
文 I-sent_Entity B_n
风 I-sent_Entity I_n
纪 O B_n
念 O I_n
不 B-Cause B_a
折 I-Cause I_a
不 I-Cause O_d
从 I-Cause O_p
， I-Cause O_x
星 I-Cause B_n
斗 I-Cause I_n
其 I-Cause O_r
文 I-Cause O_n
； I-Cause O_x
亦 I-Cause O_d
慈 I-Cause O_ag
亦 I-Cause O_d
让 I-Cause O_v
， I-Cause O_x
赤 I-Cause B_n
子 I-Cause I_n
其 I-Cause O_r
人 I-Cause O_n

2 O O_x
, O O_x
真 B-Degree O_d
难 B-Trigger B_v
受 I-Trigger I_v
， O O_x
胸 B-sent_Entity B_s
口 I-sent_Entity I_s
憋 I-sent_Entity B_a
着 I-sent_Entity I_a
一 I-sent_Entity B_m
口 I-sent_Entity I_m
闷 I-sent_Entity B_n
气 I-sent_Entity I_n
， I-sent_Entity O_x
怎 I-sent_Entity B_r
么 I-sent_Entity I_r
也 I-sent_Entity O_d
喘 I-sent_Entity O_v
不 I-sent_Entity O_d
透 O O_v
， O O_x
脉 O B_n
膊 O I_n
也 O O_d
不 O O_d
太 O O_d
正 O B_d
常 O I_d
. O B_m
. O I_m
. O I_m
. O I_m
. O I_m
. O I_m

0 O O_x
, O O_x
可 B-Trigger B_v
爱 I-Trigger I_v
， O O_x
不 O B_c
过 O I_c
会 O O_v
扎 O O_v
伤 O O_v
么 O O_y
？ O O_x
真 O B_d
的 O I_d
？ O O_x
？ O O_x
太 B-Degree O_d
可 B-Trigger B_v
爱 I-Trigger I_v
了 O O_ul
刺 B-sent_Entity B_n
猬 I-sent_Entity I_n
小 O B_n
时 O I_n
候 O I_n
是 O O_v
这 O O_r
样 O B_n
子 O I_n
滴 O O_v
~ O O_x

2 O O_x
, O O_x
交 B-sent_Entity O_v
房 I-sent_Entity B_n
租 I-sent_Entity I_n
是 O O_v
最 B-Degree O_d
痛 B-Trigger B_an
苦 I-Trigger I_an
的 O O_uj
事 O B_n
情 O I_n
. O B_m
. O I_m
. O I_m
. O I_m
电 O B_n
费 O I_n
还 O O_d
这 O B_r
么 O I_r
贵 O O_a
! O O_x

1 O O_x
, O O_x
煮 O O_v
真 B-Degree B_i
不 B-Trigger I_i
错 I-Trigger I_i
啊 O O_zg
， O O_x
不 O B_c
过 O I_c
我 O O_r
有 O B_r
个 O I_r
问 O B_n
题 O I_n
， O O_x
清 B-sent_Entity B_a
洁 I-sent_Entity I_a
起 O B_v
来 O I_v
比 B-Degree B_d
较 I-Degree I_d
麻 B-Trigger B_an
烦 I-Trigger I_an
吧 O O_y
。 O O_x
。 O O_x
。 O O_x
我 O O_r
！ O O_x
中 O O_f
！ O O_x
意 O O_n
！ O O_x
这 O O_r
！ O O_x
个 O O_q
！ O O_x
牛 O O_n
！ O O_x
奶 O O_zg
！ O O_x
杯 O O_q
！ O O_x
！ O O_x
！ O O_x

3 O O_x
, O O_x
" O O_x
昨 B-Cause B_t
天 I-Cause I_t
才 I-Cause O_d
知 I-Cause B_v
道 I-Cause I_v
八 I-Cause B_n
婆 I-Cause I_n
为 I-Cause B_r
什 I-Cause I_r
么 I-Cause I_r
是 I-Cause O_v
说 I-Cause O_v
女 I-Cause B_n
人 I-Cause I_n
的 I-Cause O_uj
, I-Cause O_x
而 I-Cause O_c
三 I-Cause B_m
八 I-Cause I_m
则 I-Cause O_d
是 I-Cause O_v
三 I-Cause B_m
个 I-Cause I_m
八 I-Cause B_n
婆 I-Cause I_n
的 I-Cause O_uj
简 I-Cause B_v
称 I-Cause I_v
, I-Cause O_x
唉 B-Negation O_zg
~ B-sent_Entity O_x
女 I-sent_Entity B_n
人 I-sent_Entity I_n
很 B-Degree O_zg
麻 B-Trigger B_an
烦 I-Trigger I_an
, O O_x
很 B-Degree O_zg
麻 B-Trigger B_an
烦 I-Trigger I_an
! O O_x
" O O_x

1 O O_x
, O O_x
啊 O O_zg
！ O O_x
世 B-sent_Entity B_nz
界 I-sent_Entity I_nz
杯 I-sent_Entity I_nz
！ O O_x
今 O B_t
天 O I_t
！ O O_x
太 B-Degree O_d
激 B-Trigger B_a
动 I-Trigger I_a
了 O O_ul
！ O O_x
怎 O B_r
么 O I_r
还 O O_d
不 O O_d
下 O B_v
班 O I_v
？ O O_x
！ O O_x

2 O O_x
, O O_x
稀 O B_n
饭 O I_n
稀 O B_n
饭 O I_n
， O O_x
V O B_eng
5 O I_eng
V O I_eng
5 O I_eng
很 O O_zg
高 O B_b
兴 O I_b
大 O B_n
家 O I_n
洗 O B_v
翻 O I_v
我 B-Holder O_r
的 O O_uj
这 O O_r
一 O B_m
面 O I_m
人 O O_n
嘛 O O_y
羞 B-Trigger B_a
涩 I-Trigger I_a
有 O B_r
时 O I_r
来 B-Trigger O_v
疯 I-Trigger B_n
儿 I-Trigger I_n
有 O B_r
时 O I_r
~ O O_x
~ O O_x

0 O O_x
, O O_x
得 O B_v
到 O I_v
很 O B_m
多 O I_m
好 O O_a
朋 O B_n
友 O I_n
的 O O_uj
祝 O B_nr
福 O I_nr
， O O_x
相 B-Degree B_d
当 I-Degree I_d
滴 I-Degree O_v
开 B-Trigger B_v
心 I-Trigger I_v
啊 O O_zg
， O O_x
哈 B-Trigger B_o
哈 I-Trigger I_o
哈 I-Trigger I_o
！ O O_x
谢 O B_nr
谢 O I_nr
大 O B_n
家 O I_n
， O O_x
也 O O_d
祝 O O_v
大 O B_n
家 O I_n
天 O B_t
天 O I_t
快 O B_a
乐 O I_a
， O O_x
心 O B_i
想 O I_i
事 O I_i
成 O I_i
！ O O_x

3 O O_x
, O O_x
生 B-sent_Entity B_vn
命 I-sent_Entity I_vn
真 O B_d
的 O I_d
很 B-Degree O_zg
脆 B-Trigger B_a
弱 I-Trigger I_a
， O O_x
希 O B_v
望 O I_v
一 O B_m
路 O I_m
走 O O_v
好 O O_a
. O B_m
. O I_m
. O I_m

1 O O_x
, O O_x
很 B-Degree O_zg
费 B-Trigger B_v
解 I-Trigger I_v
。 O O_x
。 O O_x
。 O O_x
姜 O B_nr
潮 O I_nr
。 O O_x
。 O O_x
。 O O_x
一 O O_m
看 O O_v
就 O B_d
是 O I_d
同 O B_v
性 O I_v
恋 O I_v
。 O O_x
。 O O_x
。 O O_x
。 O O_x
为 O B_r
什 O I_r
么 O I_r
？ O O_x
？ O O_x
大 O B_ns
都 O I_ns
帅 O B_nr
哥 O I_nr
喜 O O_v
这 O O_r
口 O O_q
呢 O O_y
？ O O_x

2 O O_x
, O O_x
生 B-sent_Entity B_vn
命 I-sent_Entity I_vn
真 B-Degree B_d
的 I-Degree I_d
很 I-Degree O_zg
脆 B-Trigger B_a
弱 I-Trigger I_a
， O O_x
希 O B_v
望 O I_v
一 O B_m
路 O I_m
走 O O_v
好 O O_a
. O B_m
. O I_m
. O I_m

0 O O_x
, O O_x
今 O B_t
天 O I_t
最 B-Degree O_d
开 B-Trigger B_v
心 I-Trigger I_v
的 O O_uj
发 O B_v
现 O I_v
就 O B_d
是 O I_d
原 B-Cause B_d
来 I-Cause I_d
天 I-Cause O_q
不 I-Cause B_c
是 I-Cause I_c
黑 I-Cause O_a
的 I-Cause O_uj
， I-Cause O_x
是 I-Cause O_v
墨 I-Cause B_nr
兰 I-Cause I_nr
色 I-Cause I_nr
的 I-Cause O_uj

3 O O_x
, O O_x
总 O O_b
比 O O_p
某 O B_r
人 O I_r
晒 O O_v
伤 O O_v
我 O O_r
的 O O_uj
心 O O_n
好 O O_a
。 O O_x
非 B-Degree B_d
常 I-Degree I_d
伤 B-Trigger B_n
感 I-Trigger I_n
。 O O_x
这 B-Cause O_r
天 I-Cause B_n
气 I-Cause I_n
足 I-Cause B_v
以 I-Cause I_v
晒 I-Cause O_v
伤 I-Cause O_v
我 I-Cause O_r
的 I-Cause O_uj
面 I-Cause O_n
！ I-Cause O_x

3 O O_x
, O O_x
猫 B-Holder B_n
咪 I-Holder I_n
很 B-Degree O_zg
绝 B-Trigger B_v
望 I-Trigger I_v
的 O O_uj
眼 B-sent_Entity B_n
神 I-sent_Entity I_n
。 O O_x
。 O O_x
。 O O_x
只 O O_d
转 O O_v
， O O_x
不 O B_v
忍 O I_v
看 O O_v
… O O_x

3 O O_x
, O O_x
哭 O O_v
了 O O_ul
天 O B_s
下 O I_s
的 O O_uj
爸 O B_n
爸 O I_n
， O O_x
都 O O_d
是 O O_v
一 O B_r
样 O I_r
的 O O_uj
。 O O_x
真 B-Degree B_d
的 I-Degree I_d
很 I-Degree B_a
棒 B-Trigger I_a
！ O O_x

2 O O_x
, O O_x
连 B-sent_Entity O_nr
短 I-sent_Entity B_n
信 I-sent_Entity I_n
带 I-sent_Entity O_v
敏 I-sent_Entity B_a
感 I-sent_Entity I_a
词 I-sent_Entity O_n
都 I-sent_Entity O_d
发 I-sent_Entity B_v
不 I-sent_Entity I_v
出 I-sent_Entity B_v
去 I-sent_Entity I_v
， O O_x
这 O B_r
个 O I_r
比 B-Degree B_d
较 I-Degree I_d
强 B-Trigger B_a
悍 I-Trigger I_a
了 O O_ul
， O O_x
我 B-Holder O_r
开 O B_v
始 O I_v
陷 O B_v
入 O I_v
被 B-sent_Entity O_p
警 I-sent_Entity B_n
方 I-sent_Entity I_n
定 I-sent_Entity B_n
向 I-sent_Entity I_n
并 I-sent_Entity O_c
随 I-sent_Entity B_d
时 I-sent_Entity I_d
被 I-sent_Entity O_p
传 I-sent_Entity B_v
唤 I-sent_Entity I_v
的 O O_uj
恐 B-Trigger B_an
惧 I-Trigger I_an
中 O O_f
。 O O_x
。 O O_x
。 O O_x
。 O O_x

1 O O_x
, O O_x
感 B-Cause B_v
冒 I-Cause I_v
的 I-Cause O_uj
症 I-Cause B_n
状 I-Cause I_n
越 I-Cause B_d
来 I-Cause I_d
越 I-Cause I_d
严 I-Cause B_a
重 I-Cause I_a
。 O O_x
。 O O_x
。 O O_x
热 B-sent_Entity O_n
感 I-sent_Entity B_v
冒 I-sent_Entity I_v
的 O O_uj
感 O B_n
觉 O I_n
真 B-Degree O_d
不 B-Trigger B_a
爽 I-Trigger I_a

3 O O_x
, O O_x
发 O B_v
现 O I_v
付 B-sent_Entity B_nr
辛 I-sent_Entity I_nr
博 I-sent_Entity I_nr
跟 I-sent_Entity O_p
浙 I-sent_Entity B_ns
江 I-sent_Entity I_ns
的 I-sent_Entity O_uj
电 I-sent_Entity B_n
视 I-sent_Entity I_n
台 I-sent_Entity I_n
真 O B_d
的 O I_d
很 B-Degree O_zg
没 B-Trigger B_v
缘 I-Trigger I_v

0 O O_x
, O O_x
真 O B_d
的 O I_d
很 B-Degree O_zg
高 B-Trigger B_b
兴 I-Trigger I_b
， O O_x
同 B-sent_Entity B_n
学 I-sent_Entity I_n
也 O O_d
很 B-Degree O_d
给 B-Trigger O_p
力 I-Trigger O_n
~ O O_x
【 O O_x
奇 O B_n
艺 O I_n
视 O B_n
频 O I_n
营 O B_vn
销 O I_vn
】 O O_x
视 O B_n
频 O I_n
营 O B_vn
销 O I_vn
方 O B_n
案 O I_n
榜 O B_l
上 O I_l
有 O I_l
名 O I_l

3 O O_x
, O O_x
最 O B_f
近 O I_f
总 O O_b
被 O O_p
二 B-sent_Entity B_nz
手 I-sent_Entity I_nz
烟 I-sent_Entity I_nz
困 B-Trigger B_v
扰 I-Trigger I_v
， O O_x
躲 O O_v
都 O O_d
躲 O B_v
不 O I_v
开 O I_v
， O O_x
人 O B_n
们 O I_n
在 O O_p
公 O B_nt
共 O I_nt
场 O I_nt
所 O I_nt
就 O O_d
不 O B_df
要 O I_df
吸 O B_v
烟 O I_v
了 O O_ul
啊 O O_y
， O O_x
对 O O_p
自 O B_r
己 O I_r
对 O O_p
别 O B_r
人 O I_r
都 O O_d
没 O B_v
有 O I_v
好 O B_d
处 O I_d

1 O O_x
, O O_x
我 O O_r
有 O O_v
没 O O_v
翻 O B_v
译 O I_v
的 O O_uj
- O O_x
- O O_x
谁 O B_i
给 O I_i
我 O I_i
这 O B_r
个 O I_r
视 O B_n
频 O I_n
呜 B-Trigger B_l
呜 I-Trigger I_l
呜 I-Trigger O_o
各 O B_r
种 O I_r
有 O O_v
爱 O O_v
。 O O_x
最 B-Degree O_d
喜 B-Trigger B_v
欢 I-Trigger I_v
这 B-sent_Entity B_r
个 I-sent_Entity I_r
了 O O_ul
， O O_x
牛 O B_nr
哥 O I_nr
还 O O_d
帮 O O_v
民 O O_ng
仔 O O_ng
挡 O O_v

0 O O_x
, O O_x
我 B-Holder O_r
比 B-Degree B_d
较 I-Degree I_d
喜 B-Trigger B_v
欢 I-Trigger I_v
看 B-sent_Entity O_v
电 I-sent_Entity B_n
视 I-sent_Entity I_n
剧 I-sent_Entity I_n
， O O_x
前 O O_f
写 O O_v
日 O B_n
子 O I_n
看 O O_v
了 O O_ul
一 O B_m
部 O I_m
香 O B_ns
港 O I_ns
片 O O_q
《 O O_x
宫 O O_nr
心 O B_v
计 O I_v
》 O O_x
向 O O_p
大 O B_n
家 O I_n
推 O B_v
荐 O I_v
， O O_x
女 O B_n
人 O I_n
看 O O_v
的 O O_uj
呀 O O_y

1 O O_x
, O O_x
没 O O_v
办 O B_n
法 O I_n
不 B-Negation O_d
愤 B-Trigger B_v
怒 I-Trigger I_v
！ O O_x
！ O O_x
！ O O_x
！ O O_x
！ O O_x
！ O O_x
！ O O_x
！ O O_x
！ O O_x
补 O B_n
枪 O I_n
？ O O_x
杀 O B_i
人 O I_i
灭 O I_i
口 O I_i
？ O O_x
！ O O_x
补 O B_n
枪 O I_n
补 O B_n
枪 O I_n
！ O O_x
杀 O B_i
人 O I_i
灭 O I_i
口 O I_i
？ O O_x
！ O O_x
越 B-Degree B_d
来 I-Degree I_d
越 I-Degree I_d
心 B-Trigger B_n
寒 I-Trigger I_n

0 O O_x
, O O_x
我 B-Holder O_r
怀 B-Trigger B_v
疑 I-Trigger I_v
， O O_x
被 B-sent_Entity O_p
称 I-sent_Entity B_v
为 I-sent_Entity I_v
野 I-sent_Entity B_nz
鸡 I-sent_Entity I_nz
大 I-sent_Entity I_nz
学 I-sent_Entity I_nz
的 I-sent_Entity O_uj
美 I-sent_Entity B_ns
国 I-sent_Entity I_ns
西 I-sent_Entity B_ns
太 I-sent_Entity I_ns
平 I-sent_Entity I_ns
洋 I-sent_Entity I_ns
大 I-sent_Entity B_n
学 I-sent_Entity I_n
的 O O_uj
实 B-Property B_n
力 I-Property I_n
， O O_x
不 O O_d
在 O O_p
中 O B_ns
国 O I_ns
的 O O_uj
部 O B_n
分 O I_n
高 O B_n
校 O I_n
之 O B_f
下 O I_f
。 O O_x

0 O O_x
, O O_x
梅 O B_nr
西 O I_nr
拿 O O_v
完 O O_v
东 O B_ns
西 O I_ns
无 O B_v
视 O I_v
主 O B_n
持 O I_n
人 O I_n
直 O B_ad
接 O I_ad
走 O B_n
人 O I_n
. O B_m
. O I_m
. O I_m
. O I_m
冷 O O_a
. O B_m
. O I_m
. O I_m
. O I_m
这 B-sent_Entity B_r
个 I-sent_Entity I_r
真 O B_d
的 O I_d
很 B-Degree O_zg
好 B-Trigger B_v
笑 I-Trigger I_v
！ O O_x
梅 O B_nr
西 O I_nr
老 O B_n
实 O I_n
不 O O_d
客 O B_n
气 O I_n
！ O O_x
纯 O O_a
啊 O O_y
！ O O_x

0 O O_x
, O O_x
" O O_x
屁 O O_n
是 O O_v
比 O O_p
的 O O_uj
尸 O B_n
体 O I_n
， O O_x
比 O B_d
而 O I_d
生 O B_n
气 O I_n
太 B-Degree O_d
有 B-Trigger O_v
才 I-Trigger O_d
了 O O_ul
。 O O_x
原 O B_d
来 O I_d
" O O_x
" O O_x
屎 O O_n
" O O_x
" O O_x
是 O O_v
米 O O_q
的 O O_uj
尸 O B_n
体 O I_n
， O O_x
" O O_x
" O O_x
尿 O O_n
" O O_x
" O O_x
是 O O_v
水 O O_n
的 O O_uj
尸 O B_n
体 O I_n
" O O_x

2 O O_x
, O O_x
主 O B_n
人 O I_n
更 O O_d
有 O O_v
责 O B_n
任 O I_n
吧 O O_y
~ O O_x
~ O O_x
温 B-Cause B_ns
州 I-Cause I_ns
一 I-Cause O_m
高 I-Cause B_b
档 I-Cause I_b
小 I-Cause B_n
区 I-Cause I_n
藏 I-Cause B_nr
獒 I-Cause I_nr
把 I-Cause O_p
一 I-Cause B_m
位 I-Cause I_m
女 I-Cause B_n
士 I-Cause I_n
咬 I-Cause B_v
成 I-Cause I_v
血 I-Cause B_n
人 I-Cause I_n
， O O_x
千 B-Holder B_m
名 I-Holder I_m
住 I-Holder B_n
户 I-Holder I_n
愤 B-Trigger B_v
怒 I-Trigger I_v
处 O B_v
死 O I_v
藏 B-sent_Entity B_nr
獒 I-sent_Entity I_nr

0 O O_x
, O O_x
这 B-sent_Entity O_r
张 I-sent_Entity O_q
我 B-Holder O_r
也 O O_d
极 B-Degree O_d
喜 B-Trigger B_v
欢 I-Trigger I_v
。 O O_x
跳 O O_v
着 O O_uz
叫 O O_v
了 O O_ul
1 O B_m
7 O I_m
个 O O_m
大 O O_a
卖 O O_v
那 O B_r
身 O I_r
吧 O O_y
。 O O_x
无 O B_d
好 B-Degree I_d
喜 B-Trigger B_v
欢 I-Trigger I_v

3 O O_x
, O O_x
离 B-sent_Entity O_v
回 I-sent_Entity B_n
家 I-sent_Entity I_n
的 I-sent_Entity O_uj
日 I-sent_Entity B_n
子 I-sent_Entity I_n
越 I-sent_Entity B_d
近 I-sent_Entity I_d
心 B-sent_Entity B_n
情 I-sent_Entity I_n
越 B-Degree O_d
沉 B-Trigger B_a
闷 I-Trigger I_a
， O O_x
走 B-Cause O_v
了 I-Cause O_ul
还 I-Cause O_d
惦 I-Cause B_v
记 I-Cause I_v
妹 I-Cause B_n
妹 I-Cause I_n
不 I-Cause O_d
走 I-Cause O_v
还 I-Cause O_d
想 I-Cause O_v
孩 I-Cause B_n
子 I-Cause I_n
难 I-Cause O_a
啊 I-Cause O_y
。 I-Cause O_x
压 I-Cause B_n
力 I-Cause I_n
大 I-Cause O_a
。 O O_x

1 O O_x
, O O_x
我 O O_r
越 O O_d
左 O O_f
啦 O O_y
。 O O_x
我 O O_r
要 O O_v
开 O B_v
始 O I_v
啦 O O_y
， O O_x
有 O B_v
没 O I_v
有 O I_v
人 O O_n
组 O B_v
织 O I_v
我 O O_r
， O O_x
我 B-Holder O_r
真 O B_d
的 O I_d
要 O B_v
越 O I_v
了 O O_ul
。 O O_x
。 O O_x
。 O O_x
很 B-Degree O_zg
紧 B-Trigger B_a
张 I-Trigger I_a

2 O O_x
, O O_x
她 O B_r
们 O I_r
要 O O_v
理 O B_n
智 O I_n
就 O O_d
不 O O_d
叫 O O_v
香 O B_nr
橙 O I_nr
了 O O_ul
陈 O B_nr
翔 O I_nr
在 O O_p
刚 O B_d
刚 O I_d
结 O B_v
束 O I_v
的 O O_uj
快 O O_a
男 O O_n
5 O O_m
进 O O_v
4 O O_m
比 O B_vn
赛 O I_vn
中 O O_f
， O O_x
终 B-Cause B_n
极 I-Cause I_n
P I-Cause B_eng
K I-Cause I_eng
不 I-Cause O_d
敌 I-Cause O_ng
武 I-Cause B_n
艺 I-Cause I_n
， O O_x
遗 B-Trigger B_a
憾 I-Trigger I_a
出 O B_n
局 O I_n
。 O O_x

1 O O_x
, O O_x
为 O O_p
毛 O O_nr
我 B-Holder O_r
看 O O_v
很 O B_m
多 O I_m
日 B-sent_Entity B_ns
本 I-sent_Entity I_ns
女 I-sent_Entity B_n
优 I-sent_Entity I_n
的 O O_uj
脸 O O_n
都 O O_d
觉 O B_v
得 O I_v
他 O B_r
们 O I_r
是 O O_v
a O B_eng
v O I_eng
女 O B_n
优 O I_n
啊 O O_zg
~ O O_x
! O O_x
欢 B-Trigger B_v
喜 I-Trigger I_v
这 O B_r
个 O I_r
镜 B-sent_Entity B_n
头 I-sent_Entity I_n
~ O O_x
~ O O_x

0 O O_x
, O O_x
谁 O O_r
说 O O_v
的 O O_uj
， O O_x
谭 O O_zg
校 O B_n
长 O I_n
永 O B_d
远 O I_d
2 O B_m
5 O I_m
岁 O O_m
！ O O_x
最 O B_f
近 O I_f
越 O B_d
发 O I_d
喜 B-Trigger B_v
欢 I-Trigger I_v
听 B-sent_Entity O_v
谭 I-sent_Entity B_nrfg
咏 I-sent_Entity I_nrfg
麟 I-sent_Entity O_ng
老 I-sent_Entity B_n
歌 I-sent_Entity I_n
， O O_x
我 O O_r
老 O O_a
了 O O_ul
么 O O_y
？ O O_x

1 O O_x
, O O_x
想 O B_v
起 O I_v
晚 O B_t
上 O I_t
说 O O_v
过 O O_ug
的 O B_u
话 O I_u
， O O_x
真 O B_d
是 O I_d
， O O_x
真 O B_d
是 O I_d
， O O_x
太 O O_d
， O O_x
太 B-Degree O_d
难 B-Trigger B_l
为 I-Trigger I_l
情 I-Trigger I_l
了 O O_ul
… O O_x
… O O_x

3 O O_x
, O O_x
小 O B_n
树 O I_n
~ O O_x
我 O O_r
被 O O_p
那 O B_r
个 O I_r
男 O B_n
生 O I_n
折 O B_v
磨 O I_v
死 O O_v
了 O O_ul
， O O_x
对 O O_p
我 O O_r
若 O B_i
即 O I_i
若 O I_i
离 O I_i
的 O O_uj
， O O_x
呜 B-Trigger B_l
呜 I-Trigger I_l
被 O O_p
他 O O_r
折 O B_v
腾 O I_v
的 O O_uj
我 B-Holder O_r
越 B-Degree B_d
来 I-Degree I_d
越 I-Degree I_d
喜 B-Trigger B_v
欢 I-Trigger I_v
了 O O_ul
， O O_x
怎 O B_l
么 O I_l
办 O I_l
啊 O O_zg

0 O O_x
, O O_x
回 O B_v
复 O I_v
哈 O B_o
哈 O I_o
哈 O I_o
你 O O_r
结 O B_v
婚 O I_v
我 O O_r
送 O O_v
个 O O_q
好 O O_a
礼 O B_n
物 O I_n
啊 O O_zg
哈 O B_o
哈 O I_o
哈 O I_o
哈 O I_o
见 O B_n
者 O I_n
有 O I_n
份 O I_n
， O O_x
螺 O B_n
旋 O I_n
叔 O B_n
叔 O I_n
， O O_x
我 O O_r
也 O O_d
还 O O_d
小 O O_a
呢 O O_y
， O O_x
哈 O B_o
哈 O I_o
光 O O_n
P O B_eng
P O I_eng
我 B-Holder O_r
最 B-Degree O_d
开 B-Trigger B_v
心 I-Trigger I_v
了 O O_ul
~ O O_x

2 O O_x
, O O_x
【 O O_x
来 O O_v
吧 O O_y
， O O_x
帅 O O_a
锅 O O_n
， O O_x
啵 O O_y
一 O B_m
个 O I_m
~ O O_x
~ O O_x
~ O O_x
】 O O_x
你 O O_r
小 O O_a
的 O O_uj
时 O B_n
候 O I_n
干 O O_v
过 O O_ug
， O O_x
或 O O_c
被 O O_p
干 O O_v
过 O O_ug
这 O O_r
狼 O B_a
漫 O I_a
的 O O_uj
事 O O_n
吗 O O_y
？ O O_x
我 B-Holder O_r
很 B-Degree O_d
遗 B-Trigger B_a
憾 I-Trigger I_a
耶 O O_nr
~ O O_x
~ O O_x
~ O O_x

2 O O_x
, O O_x
终 O B_d
于 O I_d
. O B_m
. O I_m
. O I_m
R O B_eng
A O I_eng
Y O I_eng
和 O O_c
迅 O B_n
雷 O I_n
都 O O_d
开 O B_v
始 O I_v
龟 O B_nz
速 O I_nz
爬 O B_v
行 O I_v
. O B_m
. B-Degree I_m
. I-Degree I_m
好 I-Degree O_a
感 B-Trigger B_v
动 I-Trigger I_v
， O O_x
只 O B_c
要 O I_c
你 B-sent_Entity B_r
们 I-sent_Entity I_r
不 I-sent_Entity O_d
装 I-sent_Entity B_v
死 I-sent_Entity I_v
， O O_x
姐 B-Holder B_n
姐 I-Holder I_n
我 I-Holder O_r
就 O O_d
很 B-Degree O_d
欣 B-Trigger B_v
慰 I-Trigger I_v
了 O O_ul
. O B_m
. O I_m
. O I_m

1 O O_x
, O O_x
这 O B_r
个 O I_r
我 O O_r
同 O B_d
意 O I_d
难 O B_d
怪 O I_d
我 B-Holder O_r
很 B-Degree O_d
快 B-Trigger B_a
乐 I-Trigger I_a
~ O O_x
~ O O_x
浪 B-Trigger O_n
里 I-Trigger B_nrt
格 I-Trigger I_nrt
朗 I-Trigger O_nr
~ I-Trigger O_x

1 O O_x
, O O_x
中 O B_t
秋 O I_t
节 O I_t
快 O B_a
乐 O I_a
哦 O O_zg
中 O B_t
秋 O I_t
节 O I_t
… O O_x
… O O_x
日 B-sent_Entity B_v
出 I-sent_Entity I_v
也 O O_d
是 O O_v
很 B-Degree O_d
赞 B-Trigger O_v
的 O O_uj
… O O_x
… O O_x
… O O_x
… O O_x
… O O_x
… O O_x

2 O O_x
, O O_x
那 O B_r
天 O I_r
是 O O_v
个 O O_q
生 O B_l
日 O I_l
派 O I_l
对 O I_l
， O O_x
这 O B_r
样 O I_r
的 O O_uj
蜡 O B_n
烛 O I_n
恰 O B_i
到 O I_i
好 O I_i
处 O I_i
蜡 O B_n
烛 O I_n
是 O O_v
亮 O B_n
点 O I_n
。 O O_x
更 B-Degree O_d
喜 B-Trigger B_v
欢 I-Trigger I_v
这 B-sent_Entity O_r
张 I-sent_Entity O_q
餐 I-sent_Entity B_n
桌 I-sent_Entity I_n
的 I-sent_Entity O_uj
布 I-sent_Entity B_n
置 I-sent_Entity I_n
气 I-sent_Entity B_n
氛 I-sent_Entity I_n

3 O O_x
, O O_x
本 B-Cause B_t
来 I-Cause I_t
就 I-Cause B_d
是 I-Cause I_d
一 I-Cause B_m
个 I-Cause I_m
人 I-Cause O_n
的 I-Cause O_uj
七 I-Cause B_t
夕 I-Cause I_t
， O O_x
已 O B_d
经 O I_d
很 B-Degree O_zg
可 B-Trigger B_v
怜 I-Trigger I_v
了 O O_ul
。 O O_x
结 O B_n
果 O I_n
还 O O_d
生 O B_n
病 O I_n
了 O O_ul
。 O O_x
哎 O O_e
， O O_x
老 B-Holder B_t
天 I-Holder I_t
都 O O_d
不 B-Negation O_d
喜 B-Trigger B_v
欢 I-Trigger I_v
我 B-sent_Entity O_r

0 O O_x
, O O_x
都 O O_d
是 O O_v
彭 O B_nr
军 O I_nr
的 O O_uj
忠 O B_a
实 O I_a
粉 O B_n
丝 O I_n
我 B-Holder O_r
很 O O_d
喜 O B_v
欢 O I_v
的 O O_uj
一 O B_m
个 O I_m
节 O B_n
目 O I_n
， O O_x
可 B-Trigger B_v
惜 I-Trigger I_v
现 B-Cause B_t
在 I-Cause I_t
听 I-Cause O_v
不 I-Cause B_v
到 I-Cause I_v
了 I-Cause O_ul
0 I-Cause B_m
1 I-Cause I_m
启 I-Cause B_n
程 I-Cause I_n
( I-Cause O_x
彭 I-Cause B_nr
军 I-Cause I_nr
， I-Cause O_x
爱 I-Cause O_v
的 I-Cause O_uj
箴 I-Cause B_n
言 I-Cause I_n
三 I-Cause O_m
） I-Cause O_x

3 O O_x
, O O_x
你 O O_r
这 B-sent_Entity B_r
个 I-sent_Entity I_r
怎 I-sent_Entity B_r
么 I-sent_Entity I_r
都 I-sent_Entity O_d
吃 I-sent_Entity B_a
不 I-sent_Entity I_a
胖 I-sent_Entity I_a
的 I-sent_Entity O_uj
女 I-sent_Entity B_n
人 I-sent_Entity I_n
真 O B_d
的 O I_d
让 O O_v
人 B-Holder O_n
太 B-Degree O_d
烦 B-Trigger B_a
躁 I-Trigger I_a
了 O O_ul
！ O O_x
半 O B_m
夜 O I_m
想 O O_v
吃 O O_v
花 O B_n
生 O I_n
冰 O O_n
了 O O_ul
～ O O_x

3 O O_x
, O O_x
我 O O_r
宝 O B_nr
贝 O I_nr
儿 O I_nr
真 O B_d
的 O I_d
很 O O_zg
享 O B_v
受 O I_v
每 O B_r
次 O I_r
大 O B_n
家 O I_n
和 O O_c
他 O O_r
一 O B_m
起 O I_m
大 O B_n
合 O I_n
唱 O I_n
的 O O_uj
时 O B_n
候 O I_n
宝 B-sent_Entity B_nr
贝 I-sent_Entity I_nr
太 B-Degree B_nr
得 B-Trigger I_nr
瑟 I-Trigger I_nr
了 O O_ul
。 O O_x
。 O O_x
。 O O_x
超 B-Degree O_v
喜 B-Trigger B_v
欢 I-Trigger I_v
这 B-sent_Entity O_r
张 I-sent_Entity O_q

3 O O_x
, O O_x
" O O_x
m B-Trigger B_eng
d I-Trigger I_eng
, O O_x
越 O O_d
看 O B_v
越 O I_v
生 B-Trigger B_n
气 I-Trigger I_n
啊 O O_zg
， O O_x
这 O B_r
个 O I_r
世 O B_n
界 O I_n
啊 O O_y
会 O O_v
好 O O_a
了 O O_ul
？ O O_x
为 O O_p
你 O B_r
们 O I_r
默 B-Trigger B_a
哀 I-Trigger I_a
， O O_x
为 O O_p
你 B-sent_Entity B_r
们 I-sent_Entity I_r
祈 B-Trigger B_nz
福 I-Trigger I_nz
！ O O_x
" O O_x

3 O O_x
, O O_x
比 O O_p
凯 B-compared_Entity B_nrt
蒂 I-compared_Entity I_nrt
猫 I-compared_Entity O_n
乖 B-Trigger O_a
多 O O_m
了 O O_ul
！ O O_x
咬 O O_v
你 O O_r
这 O O_r
张 O O_q
嘟 O B_o
嘟 O I_o
的 O O_uj
猫 O O_n
脸 O O_n
！ O O_x
救 O B_vn
命 O I_vn
啊 O O_zg
！ O O_x
它 O O_r
真 O B_d
的 O I_d
咬 O O_v
我 O O_r

2 O O_x
, O O_x
回 O B_v
复 O I_v
太 B-Degree O_d
可 B-Trigger B_v
爱 I-Trigger I_v
了 O O_ul
。 O O_x
是 O O_v
成 O B_a
熟 O I_a
中 O O_f
的 O O_uj
无 O B_d
奈 O I_d
型 O O_k
可 O B_v
爱 O I_v
· O O_x
把 O O_p
1 O O_m
改 O B_v
成 O I_v
2 O O_x
突 O B_ad
然 O I_ad
好 O B_l
想 O I_l
你 O I_l
· O O_x

3 O O_x
, O O_x
B O B_eng
r O I_eng
a O I_eng
君 O O_nz
？ O O_x
· O O_x
· O O_x
· O O_x
很 O B_l
久 O I_l
以 O I_l
前 O I_l
发 O O_v
过 O O_ug
， O O_x
但 O O_c
还 O B_c
是 O I_c
最 B-Degree O_d
喜 B-Trigger B_v
欢 I-Trigger I_v
的 O O_uj
一 B-sent_Entity B_m
张 I-sent_Entity I_m

1 O O_x
, O O_x
倒 O B_n
数 O I_n
第 O B_m
一 O I_m
。 O O_x
但 O O_c
我 O O_r
觉 O B_v
得 O I_v
我 B-Holder O_r
是 O O_v
很 B-Degree O_d
抑 B-Trigger B_a
郁 I-Trigger I_a
的 O O_uj
~ O O_x
我 O O_r
排 O O_v
十 O B_m
二 O I_m
射 O B_n
手 O I_n
座 O I_n
。 O O_x

0 O O_x
, O O_x
你 O O_r
随 O B_d
意 O I_d
怀 O B_v
旧 O I_v
吧 O O_y
， O O_x
因 O B_c
为 O I_c
我 B-Holder O_r
喜 B-Trigger B_v
欢 I-Trigger I_v
哈 O B_o
哈 O I_o
噗 O O_zg
~ O O_x
今 O B_t
晚 O I_t
在 O O_p
怀 O B_v
旧 O I_v
吗 O O_y
？ O O_x
我 O O_r
有 O B_n
点 O I_n
忍 O B_v
不 O I_v
住 O I_v
. O B_m
. O I_m
. O I_m
原 O B_nr
谅 O I_nr
我 O O_r
！ O O_x
R O B_eng
X O I_eng
R O I_eng
林 O B_nr
峰 O I_nr
吴 O B_nr
卓 O I_nr
羲 O I_nr

0 O O_x
, O O_x
得 B-Trigger B_v
意 I-Trigger I_v
啊 O O_zg
。 O O_x
好 O O_a
Q O O_eng
得 I-Trigger B_v
意 I-Trigger I_v
啊 O O_zg
！ O O_x
好 O O_a
得 B-Trigger B_v
意 I-Trigger I_v
啊 O O_zg
~ O O_x
早 O B_l
上 O I_l
好 O I_l
啊 O O_zg
童 O B_nr
鞋 O I_nr
们 O O_k
！ O O_x
看 O O_v
这 B-sent_Entity B_r
个 I-sent_Entity I_r
“ I-sent_Entity O_x
金 I-sent_Entity B_n
毛 I-sent_Entity I_n
爸 I-sent_Entity B_n
爸 I-sent_Entity I_n
” I-sent_Entity O_x
太 B-Degree O_d
有 B-Trigger O_v
爱 I-Trigger O_v
了 O O_ul
。 O O_x
。 O O_x
。 O O_x

1 O O_x
, O O_x
刚 O O_d
看 O O_v
越 O O_d
淘 O B_v
越 O I_v
开 O B_v
心 O I_v
· O O_x
· O O_x
· O O_x
那 B-sent_Entity B_nr
小 I-sent_Entity I_nr
女 I-sent_Entity I_nr
孩 I-sent_Entity I_nr
超 B-Degree O_v
可 B-Trigger B_v
爱 I-Trigger I_v
超 B-Degree B_b
级 I-Degree I_b
美 B-Trigger O_ns
· I-Trigger O_x
· O O_x
· O O_x
崩 O B_v
溃 O I_v
了 O O_ul
· O O_x
· O O_x
· O O_x
我 O O_r
也 O O_d
想 O B_v
要 O I_v
一 O B_m
个 O I_m
哈 O B_o
哈 O I_o
哈 O I_o
· O O_x
· O O_x
· O O_x

0 O O_x
, O O_x
二 B-Cause B_ns
哥 I-Cause I_ns
和 I-Cause O_c
B I-Cause O_eng
宝 I-Cause O_nr
专 I-Cause B_v
注 I-Cause I_v
的 I-Cause O_uj
做 I-Cause O_v
音 I-Cause B_n
乐 I-Cause I_n
。 O O_x
认 B-Property B_ad
真 I-Property I_ad
做 I-Property O_v
自 I-Property B_r
己 I-Property I_r
喜 I-Property B_v
欢 I-Property I_v
做 I-Property O_v
的 I-Property O_uj
事 I-Property O_n
的 O O_uj
人 B-sent_Entity O_n
是 O O_v
最 B-Degree O_d
帅 B-Trigger O_a
的 O O_uj
！ O O_x

0 O O_x
, O O_x
你 O O_r
真 O B_d
的 O I_d
不 O O_d
像 O O_v
姐 O B_n
姐 O I_n
了 O O_ul
~ O O_x
~ O O_x
太 B-Degree O_d
帅 B-Trigger B_n
气 I-Trigger I_n
了 O O_ul
！ O O_x
@ O O_x
? O O_x

2 O O_x
, O O_x
矮 O B_n
油 O I_n
， O O_x
转 O O_v
起 O B_v
来 O I_v
！ O O_x
啊 B-Trigger B_nr
啊 I-Trigger I_nr
啊 I-Trigger I_nr
啊 I-Trigger B_nr
啊 I-Trigger I_nr
啊 I-Trigger I_nr
啊 I-Trigger O_y
好 B-Degree O_a
可 B-Trigger B_v
爱 I-Trigger I_v
钱 B-sent_Entity O_n
钱 I-sent_Entity O_n
。 O O_x
我 B-Holder O_r
要 O O_v
招 O B_v
财 O I_v
这 O O_r
真 B-Degree B_d
的 I-Degree I_d
很 I-Degree O_zg
管 B-Trigger B_vn
用 I-Trigger I_vn
， O O_x
巨 O O_nr
招 O B_v
财 O I_v
~ O O_x
~ O O_x
~ O O_x
转 O O_v
起 O B_v
来 O I_v

1 O O_x
, O O_x
给 B-sent_Entity O_p
女 I-sent_Entity B_n
人 I-sent_Entity I_n
让 I-sent_Entity B_v
座 I-sent_Entity I_v
最 B-Degree O_d
麻 B-Trigger B_an
烦 I-Trigger I_an
你 O O_r
不 O O_d
知 O B_v
道 O I_v
她 O O_r
是 O O_v
怀 O B_v
孕 O I_v
了 O O_ul
还 O B_c
是 O I_c
大 O B_n
肚 O I_n
子 O I_n
我 O O_r
判 O B_v
断 O I_v
她 O O_r
是 O B_v
否 O I_v
怀 O B_v
孕 O I_v
的 O O_uj
标 O B_n
准 O I_n
只 O B_v
能 O I_v
从 O O_p
着 O B_v
装 O I_v
和 O O_c
鞋 O O_n
了 O O_ul
… O O_x
… O O_x

3 O O_x
, O O_x
嘴 B-Holder O_n
真 O B_d
的 O I_d
真 B-Degree B_d
的 I-Degree I_d
很 I-Degree O_d
馋 B-Trigger O_a
， O O_x
可 O B_c
是 O I_c
又 O O_d
吃 O O_v
不 O B_v
到 O I_v
， O O_x
好 B-Degree O_a
难 B-Trigger B_v
过 I-Trigger I_v

1 O O_x
, O O_x
今 O B_t
天 O I_t
没 O B_v
有 O I_v
太 O B_ns
阳 O I_ns
， O O_x
气 O B_n
温 O I_n
好 O O_a
适 O B_v
合 O I_v
睡 O B_v
觉 O I_v
， O O_x
我 B-Trigger O_r
去 I-Trigger O_v
还 O O_d
在 O O_p
公 B-sent_Entity B_n
司 I-sent_Entity I_n
值 I-sent_Entity B_v
班 I-sent_Entity I_v
强 B-Degree B_a
烈 I-Degree I_a
鄙 B-Trigger B_v
视 I-Trigger I_v
节 O B_t
假 O I_t
日 O I_t
加 O B_v
班 O I_v
！ O O_x

0 O O_x
, O O_x
哈 B-Trigger B_o
哈 I-Trigger I_o
哈 I-Trigger I_o
制 O B_v
服 O I_v
诱 O B_v
惑 O I_v
， O O_x
大 O B_n
家 O I_n
都 O O_d
爱 O O_v
玛 O B_nr
丽 O I_nr
又 O O_d
来 O O_v
了 O O_ul
！ O O_x
！ O O_x
！ O O_x
职 B-sent_Entity B_n
业 I-sent_Entity I_n
装 I-sent_Entity I_n
真 O B_d
的 O I_d
很 O O_zg
重 O B_a
要 O I_a
， O O_x
超 O B_n
级 O I_n
玛 O I_n
丽 O I_n
脱 O O_v
了 O O_ul
， O O_x
你 O O_r
还 O O_d
认 O B_v
得 O I_v
出 O B_v
来 O I_v
么 O O_y
~ O O_x

1 O O_x
, O O_x
大 O B_n
雨 O I_n
哗 O B_o
啦 O I_o
啦 O I_o
的 O O_uj
下 O O_v
， O O_x
真 O B_d
的 O I_d
很 B-Degree O_d
不 B-Negation O_d
喜 B-Trigger B_v
欢 I-Trigger I_v
下 B-sent_Entity B_n
雨 I-sent_Entity I_n
天 I-sent_Entity I_n
。 O O_x
唉 B-Trigger O_zg
， O O_x
希 O O_v
天 O B_n
气 O I_n
不 O B_df
要 O I_df
影 O B_vn
响 O I_vn
心 O B_n
情 O I_n
。 O O_x

0 O O_x
, O O_x
今 O B_t
天 O I_t
的 O O_uj
演 O B_v
出 O I_v
真 O B_nr
是 O I_nr
太 O I_nr
意 O B_a
外 O I_a
了 O O_ul
， O O_x
惊 B-Trigger B_a
喜 I-Trigger I_a
不 I-Trigger B_d
断 I-Trigger I_d
啊 O O_zg
。 O O_x
。 O O_x
。 O O_x
呵 O B_v
呵 O I_v
。 O O_x
。 O O_x
。 O O_x

2 O O_x
, O O_x
昨 O B_t
天 O I_t
的 O O_uj
观 B-Holder B_n
众 I-Holder I_n
很 B-Degree O_zg
热 B-Trigger B_n
情 I-Trigger I_n
现 O B_n
场 O I_n
氛 O B_n
围 O I_n
很 B-Degree O_d
好 B-Trigger O_a
晓 O B_nr
君 O I_nr
辛 O B_a
苦 O I_a
大 O B_n
家 O I_n
合 O B_n
影 O I_n
留 O I_n
念 O I_n
！ O O_x

1 O O_x
, O O_x
什 O B_r
么 O I_r
吊 O O_zg
地 O B_n
方 O I_n
？ O O_x
什 O B_r
么 O I_r
鸟 O O_n
人 O O_n
住 O O_v
呢 O O_y
？ O O_x
哥 B-Holder O_n
愤 B-Trigger B_v
怒 I-Trigger I_v
了 O O_ul
， O O_x
后 O B_n
果 O I_n
貌 O B_v
似 O I_v
很 O O_zg
严 O B_a
重 O I_a
【 O O_x
爆 O B_n
料 O I_n
】 O O_x
国 B-sent_Entity B_s
内 I-sent_Entity I_s
惊 I-sent_Entity B_v
现 I-sent_Entity I_v
日 I-sent_Entity B_ns
本 I-sent_Entity I_ns
国 I-sent_Entity B_n
旗 I-sent_Entity I_n
房 I-sent_Entity O_n
， O O_x
强 B-Degree B_a
烈 I-Degree I_a
鄙 B-Trigger B_v
视 I-Trigger I_v
！ O O_x
！ O O_x
！ O O_x
！ O O_x

0 O O_x
, O O_x
来 O B_n
日 O I_n
方 O I_n
长 O I_n
若 O O_c
不 O B_c
是 O I_c
要 O O_v
来 O O_v
送 O O_v
履 O B_v
历 O I_v
， O O_x
估 O B_v
计 O I_v
还 O B_c
要 O I_c
等 O O_u
好 O B_m
久 O I_m
才 O O_d
见 O B_n
面 O I_n
。 O O_x
哇 O B_o
哇 O I_o
哦 O O_zg
。 O O_x
贫 O O_ag
贫 O O_ag
， O O_x
我 B-Holder O_r
见 B-sent_Entity B_v
到 I-sent_Entity I_v
你 I-sent_Entity O_r
很 B-Degree O_d
开 B-Trigger B_v
心 I-Trigger I_v
！ O O_x

3 O O_x
, O O_x
无 B-sent_Entity B_n
神 I-sent_Entity I_n
论 I-sent_Entity I_n
者 I-sent_Entity I_n
真 B-Degree O_d
可 B-Trigger B_c
怕 I-Trigger I_c
。 O O_x
。 O O_x
。 O O_x
太 B-Degree O_n
T B-Degree B_eng
M I-Degree I_eng
杯 B-Trigger O_q
具 I-Trigger O_vg
了 O O_ul
( O O_x
图 O O_n
为 O O_p
雄 O B_z
浑 O I_z
壮 O B_a
丽 O I_a
的 O O_uj
雅 O B_ns
鲁 O I_ns
藏 O I_ns
布 O I_ns
江 O I_ns
) O O_x

0 O O_x
, O O_x
路 O O_n
人 O O_n
奔 O B_v
走 O I_v
呼 O B_v
告 O I_v
： O O_x
又 O O_d
手 O B_v
持 O I_v
武 O B_n
器 O I_n
来 O O_v
打 O O_v
流 O B_n
浪 O I_n
狗 O I_n
啦 O O_y
！ O O_x
某 B-Holder B_r
人 I-Holder I_r
摇 O B_i
头 O I_i
叹 B-Trigger I_i
息 I-Trigger I_i
： O O_x
本 B-Cause O_r
是 I-Cause O_v
同 I-Cause B_nz
根 I-Cause I_nz
生 I-Cause O_vn
， I-Cause O_x
想 I-Cause O_v
煎 I-Cause O_v
何 I-Cause O_r
太 I-Cause O_d
急 I-Cause O_v
。 O O_x

1 O O_x
, O O_x
看 O O_v
个 O O_q
时 O B_n
间 O I_n
都 O O_d
费 O B_n
神 O I_n
… O O_x
… O O_x
太 B-Degree O_d
复 B-Trigger B_a
杂 I-Trigger I_a
了 O O_ul
！ O O_x
有 B-Degree B_n
点 I-Degree I_n
可 B-Trigger B_c
怕 I-Trigger I_c
！ O O_x
这 O O_r
才 O O_d
是 O O_v
史 O O_ng
上 O O_f
最 B-Degree O_d
令 B-Trigger B_nrt
人 I-Trigger I_nrt
纠 I-Trigger B_v
结 I-Trigger I_v
的 O O_uj
时 B-sent_Entity B_n
钟 I-sent_Entity I_n
。 O O_x

1 O O_x
, O O_x
很 O O_d
想 O O_v
骂 O O_v
一 O B_m
个 O I_m
人 O O_n
。 O O_x
。 O O_x
发 O B_v
泄 O I_v
。 O O_x
。 O O_x
。 O O_x
可 B-Trigger B_v
惜 I-Trigger I_v
发 O B_v
现 O I_v
骂 O B_n
人 O I_n
的 O O_uj
词 O B_n
汇 O I_n
我 O O_r
实 O B_v
在 O I_v
有 O B_a
限 O I_a
！ O O_x
！ O O_x
我 B-Degree O_r
只 O B_v
能 O I_v
跺 O B_v
跺 O I_v
脚 O I_v
泄 O B_v
气 O I_v
了 O O_ul
！ O O_x
！ O O_x
跺 O B_v
脚 O I_v
去 O O_v
了 O O_ul
。 O O_x
。 O O_x
。 O O_x

1 O O_x
, O O_x
刚 O B_d
刚 O I_d
妹 O B_n
妹 O I_n
回 O O_v
广 O B_ns
州 O I_ns
了 O O_ul
. O O_m
这 O O_r
几 O B_m
天 O I_m
跟 O O_p
她 O O_r
玩 O O_v
得 O O_ud
很 B-Degree O_d
开 B-Trigger B_v
心 I-Trigger I_v
. O O_m
她 O O_r
一 O O_m
走 O O_v
. O O_m
下 O O_v
一 O B_m
秒 O I_m
我 B-Holder O_r
就 O O_d
开 O B_v
始 O I_v
想 B-Trigger B_v
念 I-Trigger I_v
她 B-sent_Entity O_r
了 O O_ul
. O O_m

3 O O_x
, O O_x
" O O_x
回 O B_v
复 O I_v
很 B-Degree O_zg
抱 B-Trigger B_v
歉 I-Trigger I_v
, O O_x
免 B-sent_Entity B_vn
费 I-sent_Entity I_vn
的 I-sent_Entity O_uj
东 I-sent_Entity B_ns
西 I-sent_Entity I_ns
我 I-sent_Entity O_r
一 I-sent_Entity B_a
般 I-sent_Entity I_a
都 I-sent_Entity O_d
没 I-sent_Entity O_v
兴 I-sent_Entity B_n
趣 I-sent_Entity I_n
! I-sent_Entity O_x
顺 O B_ad
便 O I_ad
唠 O B_z
叨 O I_z
一 O B_m
句 O I_m
: O O_x
“ O O_x
这 O O_r
世 O B_n
界 O I_n
骗 O B_n
子 O I_n
太 O O_d
多 O O_m
, O O_x
傻 O B_n
子 O I_n
明 O B_a
显 O I_a
不 O B_v
够 O I_v
用 O O_p
! O O_x
” O O_x
" O O_x

3 O O_x
, O O_x
清 O B_a
明 O I_a
感 O B_v
悟 O I_v
太 O O_d
多 O O_m
的 O O_uj
回 O B_v
忆 O I_v
了 O O_ul
， O O_x
但 O B_c
是 O I_c
这 O B_r
种 O I_r
悲 B-Trigger B_a
伤 I-Trigger I_a
的 O O_uj
回 B-sent_Entity B_v
忆 I-sent_Entity I_v
还 O B_c
是 O I_c
埋 O O_v
在 O O_p
心 O B_n
理 O I_n
一 O B_m
个 O I_m
人 O O_n
默 O B_d
默 O I_d
悲 B-Trigger B_a
伤 I-Trigger I_a
最 O B_a
好 O I_a
了 O O_ul
， O O_x

1 O O_x
, O O_x
哈 B-Trigger B_o
哈 I-Trigger I_o
， O O_x
大 O B_n
家 O I_n
口 O B_n
味 O I_n
都 O O_d
很 O O_d
到 O B_v
位 O I_v
强 O B_l
烈 O I_l
要 O I_l
求 O I_l
脱 O O_v
~ O O_x
~ O O_x
: O O_x
咄 O O_i
趵 O O_zg
咸 O O_a
帷 O O_ng
！ O O_x
！ O O_x
８ O O_x
髦 O O_g
纸 O O_n
嵌 O O_v
雀 O O_ng
髦 O O_g
痔 O O_n
帷 O O_n
！ O O_x
！ O O_x
? O O_x

2 O O_x
, O O_x
" O O_x
真 B-Degree B_d
的 I-Degree I_d
好 I-Degree B_n
感 B-Trigger I_n
人 I-Trigger O_n
！ O O_x
！ O O_x
喊 O O_v
咗 O O_zg
~ O O_x
！ O O_x
很 B-Degree O_zg
感 B-Trigger B_v
动 I-Trigger I_v
, O O_x
不 O B_c
论 O I_c
你 O O_r
喜 O B_i
不 O I_i
喜 O I_i
欢 O I_i
罗 O B_nr
志 O I_nr
祥 O I_nr
, O O_x
看 O O_v
完 O O_v
之 O B_f
后 O I_f
很 O O_d
有 O O_v
收 O B_v
获 O I_v
" O O_x

3 O O_x
, O O_x
看 O O_v
公 O B_n
主 O I_n
高 O B_b
兴 O I_b
的 O O_uj
， O O_x
哈 B-Trigger B_o
哈 I-Trigger I_o
哈 I-Trigger I_o
， O O_x
在 O B_b
线 O I_b
最 O O_d
棒 O O_a
了 O O_ul
， O O_x
永 B-Degree B_d
远 I-Degree I_d
爱 B-Trigger B_nr
依 B-sent_Entity I_nr
林 I-sent_Entity I_nr
在 O B_b
线 O I_b
最 O O_d
拉 O O_v
轰 O O_v
我 O O_r
哭 O O_v
了 O O_ul
有 O O_v
这 O B_r
些 O I_r
粉 O B_n
丝 O I_n
在 O O_p
还 O O_d
怕 O O_v
什 O B_r
么 O I_r

0 O O_x
, O O_x
呃 O O_y
. O B_m
. O I_m
. O I_m
今 O B_t
天 O I_t
老 B-Holder B_n
人 I-Holder I_n
家 I-Holder I_n
很 B-Degree O_zg
开 B-Trigger B_v
心 I-Trigger I_v
， O O_x
笑 O O_v
的 O O_uj
跟 O O_v
花 O B_n
儿 O I_n
似 O B_u
的 O I_u
。 O O_x
因 B-Cause B_c
为 I-Cause I_c
那 I-Cause B_r
啥 I-Cause I_r
那 I-Cause B_r
啥 I-Cause I_r
有 I-Cause B_i
眉 I-Cause I_i
目 I-Cause I_i
了 I-Cause O_ul
~ O O_x
你 O O_r
懂 O O_v
的 O O_uj
。 O O_x
。 O O_x
。 O O_x

1 O O_x
, O O_x
。 O O_x
【 O O_x
后 O B_f
方 O I_f
直 O B_n
播 O I_n
员 O I_n
小 O B_nr
溪 O I_nr
】 O O_x
大 O B_n
家 O I_n
乖 O O_a
哈 O O_j
， O O_x
毛 B-Holder B_nr
毛 I-Holder I_nr
生 B-Trigger B_n
气 I-Trigger I_n
了 O O_ul
， O O_x
后 O B_n
果 O I_n
很 O O_zg
严 O B_a
重 O I_a
看 O B_v
看 O I_v
， O O_x
大 O B_n
家 O I_n
继 O B_v
续 O I_v
积 O B_ad
极 O I_ad
发 O B_v
言 O I_v

3 O O_x
, O O_x
哪 O B_r
里 O I_r
来 O O_v
的 O O_uj
图 O B_n
片 O I_n
？ O O_x
现 O B_n
实 O I_n
有 O B_r
时 O I_r
真 B-Degree B_d
的 I-Degree I_d
很 I-Degree O_zg
残 B-Trigger B_a
忍 I-Trigger I_a
！ O O_x
江 O B_ns
西 O I_ns
一 O O_m
女 B-Cause B_n
子 I-Cause I_n
被 I-Cause O_p
5 I-Cause B_m
0 I-Cause I_m
吨 I-Cause O_m
巨 I-Cause B_nr
石 I-Cause I_nr
卡 I-Cause B_nr
住 I-Cause I_nr
流 I-Cause B_n
泪 I-Cause I_n
求 I-Cause B_v
看 I-Cause I_v
孩 I-Cause B_n
子 I-Cause I_n
最 I-Cause B_f
后 I-Cause I_f
一 I-Cause B_m
眼 I-Cause I_m

3 O O_x
, O O_x
吃 B-sent_Entity B_v
饭 I-sent_Entity I_v
什 O B_r
么 O I_r
的 O O_uj
最 B-Degree B_n
让 B-Trigger I_n
人 I-Trigger I_n
开 I-Trigger B_v
心 I-Trigger I_v
啦 O O_y
！ O O_x
开 O B_v
始 O I_v
做 O B_v
饭 O I_v
了 O O_ul
。 O O_x

1 O O_x
, O O_x
长 O B_ns
城 O I_ns
公 O B_n
社 O I_n
我 B-Holder O_r
觉 O B_v
得 O I_v
竹 B-sent_Entity B_n
屋 I-sent_Entity I_n
最 B-Trigger O_d
掂 I-Trigger O_v
！ O O_x
最 O B_f
后 O I_f
送 O O_v
大 O B_n
家 O I_n
一 O B_m
张 O I_m
“ O O_x
长 O B_ns
城 O I_ns
脚 O B_f
下 O I_f
公 O B_n
社 O I_n
” O O_x
竹 O B_n
屋 O I_n
的 O O_uj
照 O B_n
片 O I_n
， O O_x
祝 O O_v
大 O B_n
家 O I_n
中 O B_t
秋 O I_t
快 O B_a
乐 O I_a
！ O O_x
晚 O B_n
安 O I_n
！ O O_x

2 O O_x
, O O_x
牙 B-sent_Entity B_n
齿 I-sent_Entity I_n
很 B-Degree O_zg
难 B-Trigger B_v
受 I-Trigger I_v
啊 O O_zg
真 B-Cause B_d
的 I-Cause I_d
很 I-Cause O_d
黄 I-Cause O_a
啊 I-Cause O_y
猛 I-Cause O_d
瘦 I-Cause O_a
怎 I-Cause B_r
么 I-Cause I_r
可 I-Cause B_c
以 I-Cause I_c
啊 I-Cause O_zg
老 I-Cause B_t
天 I-Cause I_t
啊 I-Cause O_zg
快 I-Cause B_d
点 I-Cause I_d
赐 I-Cause O_v
我 I-Cause O_r
点 I-Cause O_q
肉 I-Cause O_n
啊 I-Cause O_y
让 I-Cause O_v
我 I-Cause B_r
家 I-Cause I_r
胖 I-Cause B_n
子 I-Cause I_n
瘦 I-Cause B_n
点 I-Cause I_n
啊 I-Cause O_y
我 I-Cause O_r
肥 I-Cause B_n
点 I-Cause I_n
啊 I-Cause O_y
~ O O_x

1 O O_x
, O O_x
人 B-Holder B_n
生 I-Holder I_n
最 B-Degree O_d
痛 B-Trigger B_an
苦 I-Trigger I_an
的 O O_uj
两 B-sent_Entity B_n
件 I-sent_Entity I_n
事 I-sent_Entity I_n
莫 O B_d
过 O I_d
于 O I_d
生 B-Cause B_t
前 I-Cause I_t
被 I-Cause O_p
苏 I-Cause O_ns
建 I-Cause B_ns
国 I-Cause I_ns
强 I-Cause B_v
拆 I-Cause I_v
， I-Cause O_x
死 I-Cause O_v
后 I-Cause O_f
被 I-Cause O_p
邱 I-Cause O_nr
建 I-Cause B_ns
国 I-Cause I_ns
抢 I-Cause O_v
尸 I-Cause O_ng
。 O O_x

2 O O_x
, O O_x
太 B-Degree O_d
夸 B-Trigger B_v
张 I-Trigger I_v
了 O O_ul
！ O O_x
！ O O_x
尤 O B_d
其 O I_d
是 O O_v
第 O B_m
一 O I_m
个 O I_m
这 O O_r
是 O O_v
同 O B_n
龄 O I_n
人 O I_n
吗 O O_y
？ O O_x
但 O O_c
真 O B_d
的 O I_d
， O O_x
真 O B_d
的 O I_d
， O O_x
请 O O_v
相 O B_v
信 O I_v
， O O_x
他 O B_r
们 O I_r
就 O B_d
是 O I_d
同 O B_n
龄 O I_n
人 O I_n
。 O O_x

3 O O_x
, O O_x
小 B-Holder B_z
胖 I-Holder I_z
太 B-Degree O_d
伤 B-Trigger B_n
人 I-Trigger I_n
了 O O_ul
！ O O_x
. O B_m
. O I_m
. O I_m
从 O B_d
没 O I_d
见 O O_v
爵 O B_n
爷 O I_n
如 O B_c
此 O I_c
苍 O B_a
老 O I_a
从 O B_d
没 O I_d
看 O B_v
到 O I_v
弗 B-sent_Entity B_nr
格 I-sent_Entity I_nr
森 I-sent_Entity I_nr
如 B-Degree B_c
此 I-Degree I_c
悲 B-Trigger B_a
伤 I-Trigger I_a
。 O O_x
。 O O_x
。 O O_x

2 O O_x
, O O_x
违 O B_vn
章 O I_vn
查 O B_v
询 O I_v
敢 O B_d
不 O I_d
敢 O I_d
更 O B_d
新 O I_d
的 O O_uj
及 O B_c
时 O I_c
点 O O_q
啊 O O_y
还 O O_d
停 O B_v
留 O I_v
在 O O_p
3 O B_m
0 O I_m
号 O B_v
害 O I_v
我 B-Holder O_r
闯 B-sent_Entity B_n
红 I-sent_Entity I_n
灯 I-sent_Entity I_n
的 O O_uj
疑 B-Trigger B_v
虑 I-Trigger I_v
又 B-Cause O_d
要 I-Cause O_v
多 I-Cause O_m
煎 I-Cause B_v
熬 I-Cause I_v
一 I-Cause B_m
天 I-Cause I_m
在 I-Cause O_p
白 I-Cause B_nr
石 I-Cause I_nr
路 I-Cause B_nr
闯 O I_nr
好 O B_v
像 O I_v
不 O B_v
会 O I_v
拍 O O_v
吧 O O_y

3 O O_x
, O O_x
今 B-Cause B_t
天 I-Cause I_t
见 I-Cause B_v
识 I-Cause I_v
了 I-Cause O_ul
妹 I-Cause B_n
妹 I-Cause I_n
新 I-Cause B_l
装 I-Cause I_l
修 I-Cause I_l
的 I-Cause O_uj
家 I-Cause O_n
， I-Cause O_x
获 I-Cause B_v
得 I-Cause I_v
很 I-Cause B_m
多 I-Cause I_m
灵 I-Cause B_a
感 I-Cause I_a
的 I-Cause O_uj
同 I-Cause B_c
时 I-Cause I_c
也 O O_d
产 O B_n
生 O I_n
了 O O_ul
很 B-Degree B_m
多 I-Degree I_m
纠 B-Trigger B_v
结 I-Trigger I_v
。 O O_x
嗓 B-sent_Entity B_n
子 I-sent_Entity I_n
太 I-sent_Entity O_d
疼 I-sent_Entity O_v
了 I-sent_Entity O_ul
， I-sent_Entity O_x
重 I-sent_Entity B_n
感 I-sent_Entity I_n
冒 I-sent_Entity I_n
前 I-sent_Entity B_n
兆 I-sent_Entity I_n
， I-sent_Entity O_x
难 B-Trigger B_v
受 I-Trigger I_v

2 O O_x
, O O_x
【 O O_x
对 O O_p
说 O O_v
】 O O_x
： O O_x
老 B-Cause B_a
大 I-Cause I_a
辞 I-Cause B_v
演 I-Cause I_v
了 I-Cause O_ul
！ O O_x
对 B-sent_Entity O_p
外 I-sent_Entity B_f
面 I-sent_Entity I_f
的 I-sent_Entity O_uj
评 I-sent_Entity B_nz
语 I-sent_Entity I_nz
真 B-Degree B_d
的 I-Degree I_d
很 I-Degree O_d
难 B-Trigger O_a
忍 I-Trigger B_v
受 I-Trigger I_v
！ O O_x

3 O O_x
, O O_x
领 B-Cause B_n
导 I-Cause I_n
跨 I-Cause B_b
层 I-Cause I_b
访 I-Cause B_v
谈 I-Cause I_v
， O O_x
太 B-Degree O_d
不 B-Trigger B_a
幸 I-Trigger I_a
了 O O_ul
， O O_x
居 B-Cause B_d
然 I-Cause I_d
抽 I-Cause B_v
到 I-Cause I_v
了 I-Cause O_ul
我 I-Cause O_r

2 O O_x
, O O_x
真 B-Degree B_d
的 I-Degree I_d
很 I-Degree O_zg
痛 B-Trigger B_v
心 I-Trigger I_v
. O B_m
. O I_m
. O I_m
愿 O O_v
你 O B_r
们 O I_r
一 O B_m
路 O I_m
好 O O_a
走 O O_v
! O O_x

3 O O_x
, O O_x
生 O B_vn
活 O I_vn
总 O B_c
是 O I_c
不 O B_l
经 O I_l
意 O I_l
就 O O_d
会 O O_v
冒 O B_v
出 O I_v
一 O B_m
个 O I_m
小 O B_z
小 O I_z
的 O I_z
意 O B_a
外 O I_a
。 O O_x
我 B-Holder O_r
不 B-Degree O_d
太 I-Degree O_d
喜 B-Trigger B_v
欢 I-Trigger I_v
这 B-sent_Entity B_r
样 I-sent_Entity I_r
， O O_x
我 B-Holder O_r
害 B-Trigger B_v
怕 I-Trigger I_v
孤 B-Trigger B_a
独 I-Trigger I_a
与 I-Trigger O_p
冷 I-Trigger B_v
落 I-Trigger I_v
， O O_x
怕 B-Trigger O_v
极 B-Degree B_d
了 I-Degree I_d

3 O O_x
, O O_x
顶 O O_v
唔 O O_y
顺 O O_a
喇 O O_n
！ O O_x
崩 B-Trigger B_v
溃 I-Trigger I_v
。 O O_x
。 O O_x
跳 O O_v
吧 O O_y
~ O O_x
不 O B_c
是 O I_c
吧 O O_y
， O O_x
还 O O_d
来 O O_v
？ O O_x
希 O B_v
望 O I_v
不 O B_c
是 O I_c
真 O B_d
的 O I_d
唔 O O_y
好 O O_a
啦 O O_y
， O O_x
真 O B_n
系 O I_n
到 O O_v
左 O O_f
我 O B_r
地 O I_r
心 O B_n
理 O I_n
承 O B_v
受 O I_v
极 O B_a
限 O I_a
啦 O O_y
！ O O_x
: O O_x

1 O O_x
, O O_x
我 B-Holder O_r
现 O B_t
在 O I_t
很 B-Degree O_zg
伤 B-Trigger B_n
心 I-Trigger I_n
， O O_x
很 B-Degree O_zg
窝 B-Trigger B_n
火 I-Trigger I_n
！ O O_x
！ O O_x
！ O O_x
！ O O_x
！ O O_x
还 O O_d
在 O O_p
下 O B_v
雨 O I_v
！ O O_x
！ O O_x
！ O O_x

3 O O_x
, O O_x
啊 O B_nr
啊 O I_nr
啊 O I_nr
啊 O O_y
我 O O_r
要 O O_v
重 O B_n
温 O I_n
巾 O B_b
帼 O I_b
狼 O O_n
? O O_x
再 O O_d
翻 O B_v
看 O I_v
， O O_x
真 B-Degree B_d
的 I-Degree I_d
很 B-Degree O_zg
喜 B-Trigger B_v
欢 I-Trigger I_v
这 B-sent_Entity B_r
种 I-sent_Entity I_r
感 I-sent_Entity B_n
觉 I-sent_Entity I_n
~ O O_x
等 B-Cause B_v
到 I-Cause I_v
风 I-Cause B_n
景 I-Cause I_n
都 I-Cause O_d
看 I-Cause B_v
透 I-Cause I_v
， I-Cause O_x
我 I-Cause B_n
会 I-Cause I_n
陪 I-Cause O_v
你 I-Cause O_r
看 I-Cause O_v
细 I-Cause B_n
水 I-Cause I_n
长 I-Cause I_n
流 I-Cause I_n
。 I-Cause O_x

2 O O_x
, O O_x
我 B-Holder O_r
是 O O_v
不 B-Negation O_d
稳 B-Trigger B_a
定 I-Trigger I_a
… O O_x
日 B-Cause B_n
食 I-Cause I_n
早 I-Cause B_d
些 I-Cause I_d
来 I-Cause O_v
吧 I-Cause O_y
我 I-Cause O_r
情 I-Cause B_n
绪 I-Cause I_n
也 I-Cause O_d
不 I-Cause B_d
好 I-Cause I_d
我 I-Cause O_r
是 I-Cause O_v
受 I-Cause O_v
这 I-Cause B_r
个 I-Cause I_r
月 I-Cause B_n
食 I-Cause I_n
加 I-Cause B_v
大 I-Cause I_v
十 I-Cause B_nz
字 I-Cause I_nz
影 I-Cause B_vn
响 I-Cause I_vn
到 I-Cause O_v
嘞 I-Cause O_y
。 O O_x
。 O O_x
这 O O_r
几 O B_m
天 O I_m
情 O B_n
绪 O I_n
不 O O_d
太 O O_d
对 O O_p
。 O O_x

1 O O_x
, O O_x
太 B-Degree B_l
爽 B-Trigger I_l
了 O I_l
我 O O_r
也 O O_d
想 O O_v
玩 O O_v
耶 O O_nr
哇 B-Trigger B_e
塞 I-Trigger I_e
太 B-Degree B_l
爽 B-Trigger I_l
了 O I_l
我 O O_r
也 O O_d
想 O O_v
玩 O O_v
耶 O O_nr
有 B-Degree B_n
点 I-Degree I_n
后 B-Trigger B_v
悔 I-Trigger I_v
把 O O_p
麻 O B_n
将 O I_n
拿 O O_v
出 O B_v
来 O I_v
了 O O_ul
， O O_x
现 O B_t
在 O I_t
宿 O B_n
舍 O I_n
成 O B_v
为 O I_v
大 O B_n
家 O I_n
麻 O B_nr
将 O I_nr
馆 O I_nr
了 O O_ul
… O O_x

2 O O_x
, O O_x
我 B-Holder O_r
喜 B-Trigger B_v
欢 I-Trigger I_v
这 B-sent_Entity B_r
个 I-sent_Entity I_r
地 I-sent_Entity B_n
方 I-sent_Entity I_n
. I-sent_Entity B_m
. I-sent_Entity I_m
. I-sent_Entity I_m
我 O O_r
越 O B_d
来 O I_d
越 O I_d
能 O B_v
够 O I_v
包 O B_v
容 O I_v
生 O B_vn
命 O I_vn
里 O O_f
的 O O_uj
缺 O B_n
憾 O I_n
， O O_x
这 O B_r
样 O I_r
想 O B_v
着 O I_v
心 O B_s
里 O I_s
就 O O_d
舒 O B_a
服 O I_a
多 O O_m
了 O O_ul
~ O O_x

2 O O_x
, O O_x
明 B-sent_Entity B_t
天 I-sent_Entity I_t
又 I-sent_Entity O_d
要 I-sent_Entity O_v
出 I-sent_Entity B_n
去 I-sent_Entity I_n
玩 I-sent_Entity I_n
啦 I-sent_Entity O_y
哈 B-Trigger B_o
哈 I-Trigger I_o
就 O B_d
是 O I_d
有 B-Degree B_n
点 I-Degree I_n
小 I-Degree O_a
担 B-Trigger B_v
心 I-Trigger I_v
月 B-sent_Entity O_m
考 I-sent_Entity O_v

0 O O_x
, O O_x
中 O B_n
国 O I_n
国 O I_n
情 O I_n
， O O_x
保 B-sent_Entity B_v
持 I-sent_Entity I_v
队 I-sent_Entity B_n
形 I-sent_Entity I_n
太 B-Degree O_d
有 B-Trigger B_a
趣 I-Trigger I_a
了 O O_ul
。 O O_x
人 O B_nz
民 O I_nz
日 O I_nz
报 O I_nz
愤 O B_v
怒 O I_v
谴 O B_v
责 O I_v
i O B_eng
P O I_eng
a O I_eng
d O I_eng
不 O B_v
能 O I_v
装 O O_v
盗 O B_n
版 O I_n
软 O I_n
件 O I_n

3 O O_x
, O O_x
我 O O_r
终 O B_d
于 O I_d
知 O B_v
道 O I_v
这 O B_r
个 O I_r
世 O B_n
界 O I_n
上 O O_f
有 O B_r
种 O I_r
叫 O O_v
分 O B_n
身 O I_n
术 O I_n
的 O O_uj
东 O B_ns
西 O I_ns
是 O O_v
自 O B_r
己 O I_r
最 O O_d
想 O B_v
要 O I_v
的 O O_uj
。 O O_x
让 O O_v
我 O O_r
分 O B_v
成 O I_v
十 O B_m
个 O I_m
吧 O O_y
， O O_x
就 O O_d
没 O B_v
有 O I_v
那 O B_r
么 O I_r
多 O O_m
的 O O_uj
烦 B-Trigger B_a
恼 I-Trigger I_a
了 O O_ul
。 O O_x

0 O O_x
, O O_x
回 O B_v
复 O I_v
谢 O B_nr
谢 O I_nr
哇 O O_y
！ O O_x
！ O O_x
！ O O_x
美 B-Trigger B_a
好 I-Trigger I_a
的 O O_uj
一 B-sent_Entity B_m
天 I-sent_Entity I_m
啊 O O_zg
， O O_x
生 O B_l
日 O I_l
快 O I_l
乐 O I_l
！ O O_x
！ O O_x
！ O O_x
六 O B_m
六 O I_m
大 O B_nz
顺 O I_nz
啦 O O_y
~ O O_x
妈 O B_n
妈 O I_n
嫌 O B_v
弃 O I_v
我 O O_r
的 O O_uj
蛋 O B_n
糕 O I_n
奶 O B_n
油 O I_n
太 O O_d
多 O O_m
。 O O_x

1 O O_x
, O O_x
我 B-Holder O_r
的 O B_d
确 O I_d
有 O B_n
点 O I_n
抑 B-Trigger B_a
郁 I-Trigger I_a
. O B_m
. O I_m
. O I_m
射 O B_n
手 O I_n
座 O I_n
。 O O_x
你 O O_r
今 O B_t
天 O I_t
忧 O B_a
郁 O I_a
了 O O_ul
吗 O O_y
？ O O_x

1 O O_x
, O O_x
点 O B_v
解 O I_v
？ O O_x
大 O B_n
家 O I_n
以 O B_f
后 O I_f
别 O O_d
买 O O_v
上 O B_v
网 O I_v
本 O O_r
啊 O O_y
！ O O_x
我 B-Holder O_r
现 O B_t
在 O I_t
很 B-Degree O_zg
后 B-Trigger B_v
悔 I-Trigger I_v
！ O O_x

0 O O_x
, O O_x
今 O B_t
天 O I_t
的 O O_uj
天 B-sent_Entity B_n
气 I-sent_Entity I_n
真 O B_d
的 O I_d
是 O O_v
晴 O B_nz
空 O I_nz
万 O O_m
里 O O_f
而 O B_c
且 O I_c
还 O O_d
有 O O_v
徐 O B_nr
徐 O I_nr
的 O O_uj
风 O O_n
~ O O_x
很 B-Degree O_zg
舒 B-Trigger B_a
服 I-Trigger I_a
呢 O O_y

0 O O_x
, O O_x
黑 O B_n
猫 O I_n
变 O O_v
了 O O_ul
变 O O_v
了 O O_ul
哇 O O_y
有 O O_v
图 O O_n
有 O O_v
真 O B_d
相 O I_d
. O B_m
. O I_m
. O I_m
第 O B_m
二 O I_m
九 O B_m
九 O I_m
， O O_x
第 O O_m
2 O B_m
9 O I_m
9 O I_m
个 O O_m
微 O O_a
博 O O_n
， O O_x
很 B-Degree O_zg
开 B-Trigger B_v
心 I-Trigger I_v
～ O O_x
咱 O O_r
最 O O_d
爱 O O_v
黑 O B_n
猫 O I_n
了 O O_ul
的 O O_uj
喵 O O_o
～ O O_x

0 O O_x
, O O_x
游 O B_vn
泳 O I_vn
啊 O O_zg
第 O B_m
一 O I_m
次 O I_m
到 O O_v
海 O B_s
边 O I_s
游 O B_vn
泳 O I_vn
又 O O_d
不 O B_n
太 O I_n
会 O I_n
游 O O_v
怕 O B_a
怕 O I_a
带 O O_v
着 O O_uz
泳 O B_n
圈 O I_n
安 O B_an
全 O I_an
呼 O B_v
呼 O I_v
带 O O_v
着 O O_uz
游 O B_n
泳 O I_n
圈 O I_n
游 B-Cause O_v
到 I-Cause O_v
浮 I-Cause B_n
标 I-Cause I_n
处 I-Cause O_n
挺 O O_d
有 O O_v
成 B-Trigger B_l
就 I-Trigger I_l
感 I-Trigger I_l
的 O O_uj

3 O O_x
, O O_x
想 B-Cause B_v
起 I-Cause I_v
了 I-Cause O_ul
台 I-Cause B_ns
北 I-Cause I_ns
的 I-Cause O_uj
大 I-Cause B_n
合 I-Cause I_n
唱 I-Cause I_n
， I-Cause O_x
让 I-Cause O_v
我 I-Cause O_r
实 I-Cause O_v
现 I-Cause O_tg
指 I-Cause B_v
挥 I-Cause I_v
家 I-Cause O_m
的 I-Cause O_uj
愿 I-Cause O_v
望 I-Cause O_v
继 I-Cause B_v
续 I-Cause I_v
重 I-Cause B_ns
庆 I-Cause I_ns
高 I-Cause B_nr
清 I-Cause I_nr
。 I-Cause O_x
。 O O_x
。 O O_x
。 O O_x
一 O B_m
首 O I_m
简 O B_a
单 O I_a
的 O O_uj
歌 O O_n
我 B-Holder O_r
很 B-Degree O_d
喜 B-Trigger B_v
欢 I-Trigger I_v
的 O O_uj
歌 B-sent_Entity O_n

0 O O_x
, O O_x
随 O B_p
着 O I_p
赛 O B_nz
马 O I_nz
的 O O_uj
推 O B_v
进 O I_v
， O O_x
了 O B_v
解 O I_v
越 O B_d
来 O I_d
越 O I_d
深 O O_a
， O O_x
思 O B_v
考 O I_v
的 O O_uj
问 O B_n
题 O I_n
越 O B_d
来 O I_d
越 O I_d
广 O B_a
泛 O I_a
， O O_x
我 B-Holder O_r
喜 B-Trigger B_v
欢 I-Trigger I_v
这 B-sent_Entity B_r
种 I-sent_Entity I_r
感 I-sent_Entity B_n
觉 I-sent_Entity I_n
， O O_x
带 O O_v
着 O O_uz
刺 O B_v
激 O I_v
的 O O_uj
兴 O B_v
奋 O I_v

0 O O_x
, O O_x
佩 B-Trigger B_v
服 I-Trigger I_v
死 I-Trigger O_v
我 I-Trigger O_r
了 I-Trigger O_ul
， O O_x
真 O B_d
的 O I_d
勇 O B_n
士 O I_n
。 O O_x
夹 O O_v
得 O O_ud
太 O B_nz
紧 O I_nz
， O O_x
没 O O_v
发 O B_l
射 O I_l
成 O I_l
功 O I_l
， O O_x
把 O O_p
菊 O B_n
花 O I_n
烤 O B_n
焦 O I_n
了 O O_ul
。 O O_x
。 O O_x
。 O O_x

1 O O_x
, O O_x
刚 B-Cause O_d
在 I-Cause O_p
北 I-Cause B_ns
京 I-Cause I_ns
的 I-Cause O_uj
刘 I-Cause B_nr
老 I-Cause I_nr
根 I-Cause I_nr
大 I-Cause O_a
舞 I-Cause B_n
台 I-Cause I_n
给 I-Cause O_p
好 I-Cause O_a
朋 I-Cause B_n
友 I-Cause I_n
们 I-Cause O_k
表 I-Cause B_v
演 I-Cause I_v
， O O_x
很 B-Degree O_zg
开 B-Trigger B_v
心 I-Trigger I_v
。 O O_x
进 O O_v
剧 O B_n
组 O I_n
前 O O_f
我 O B_n
会 O I_n
多 O O_m
给 O O_p
大 O B_n
家 O I_n
演 O O_v
几 O B_m
场 O I_m
的 O O_uj
。 O O_x

0 O O_x
, O O_x
那 O B_r
天 O I_r
真 O B_d
的 O I_d
很 B-Trigger O_zg
开 I-Trigger B_v
心 I-Trigger I_v
! O O_x
美 O B_a
好 O I_a
的 O O_uj
回 O B_v
忆 O I_v
你 O O_r
帮 O O_v
我 O B_r
们 O I_r
找 O O_v
回 O B_v
忆 O I_v
! O O_x
亲 O B_n
亲 O I_n
! O O_x

3 O O_x
, O O_x
一 O B_d
定 O I_d
是 O O_v
太 B-Degree O_d
累 B-Trigger O_v
了 O O_ul
才 O O_d
会 O O_v
这 O B_r
样 O I_r
哭 O O_v
的 O O_uj
， O O_x
一 B-Cause B_d
定 I-Cause I_d
是 I-Cause O_v
下 I-Cause B_v
雨 I-Cause I_v
了 I-Cause O_ul
才 O O_d
这 B-Degree B_r
么 I-Degree I_r
伤 B-Trigger B_n
心 I-Trigger I_n
的 O O_uj
， O O_x
我 B-Holder O_r
真 B-Degree B_d
的 I-Degree I_d
真 I-Degree B_d
的 I-Degree I_d
也 O O_d
不 O B_v
想 O I_v
这 B-Degree B_r
么 I-Degree I_r
悲 B-Trigger B_a
伤 I-Trigger I_a
的 O O_uj
！ O O_x
！ O O_x

3 O O_x
, O O_x
我 O O_r
该 O O_r
怎 O B_l
么 O I_l
办 O I_l
? O O_x
? O O_x
左 B-Cause B_f
边 I-Cause I_f
痛 I-Cause O_a
、 I-Cause O_x
、 I-Cause O_x
窒 I-Cause B_v
息 I-Cause I_v
的 I-Cause O_uj
痛 I-Cause O_an
! I-Cause O_x
! I-Cause O_x
! I-Cause O_x
! I-Cause O_x
! I-Cause O_x
一 I-Cause B_m
周 I-Cause I_m
是 I-Cause O_v
八 I-Cause O_m
? O O_x
? O O_x
? O O_x
我 B-Holder O_r
已 O B_d
经 O I_d
失 B-Negation B_v
去 I-Negation I_v
信 I-Negation B_n
心 I-Negation I_n
了 O O_ul
。 O O_x
真 O B_d
的 B-Degree I_d
很 I-Degree O_zg
怕 B-Trigger O_v
! O O_x
! O O_x
! O O_x

2 O O_x
, O O_x
好 B-Degree O_a
伤 B-Trigger B_n
心 I-Trigger I_n
f O O_eng
啊 O O_y
， O O_x
全 B-sent_Entity B_nr
宇 I-sent_Entity I_nr
宙 I-sent_Entity I_nr
最 I-sent_Entity O_d
多 I-sent_Entity O_m
优 I-sent_Entity B_n
点 I-sent_Entity I_n
星 I-sent_Entity B_n
座 I-sent_Entity I_n
排 I-sent_Entity O_v
第 I-sent_Entity O_m
1 I-sent_Entity B_m
1 I-sent_Entity I_m

3 O O_x
, O O_x
好 O O_a
吧 O O_y
、 O O_x
、 O O_x
希 O B_v
望 O I_v
剪 O O_v
好 O O_a
后 O O_f
不 B-Negation B_df
要 I-Negation I_df
太 B-Degree O_d
难 B-Trigger B_v
过 I-Trigger I_v
了 O O_ul
剪 O B_v
短 O I_v
了 O O_ul
些 O O_q
还 O B_c
是 O I_c
没 O B_l
有 O I_l
勇 O I_l
气 O I_l
彻 O B_i
底 O I_i
改 O I_i
变 O I_i
到 O B_d
底 O I_d
我 O O_r
还 O B_c
是 O I_c
个 O O_q
习 O B_n
惯 O I_n
与 O O_p
念 O B_v
旧 O I_v
的 O O_uj
人 O O_n

3 O O_x
, O O_x
我 B-Holder O_r
明 O B_t
天 O I_t
又 O O_d
要 O O_v
进 O B_v
行 O I_v
地 B-compared_Entity B_n
狱 I-compared_Entity I_n
般 I-compared_Entity B_u
的 O I_u
生 B-sent_Entity B_vn
活 I-sent_Entity I_vn
了 O O_ul
真 B-Degree B_d
的 I-Degree I_d
很 I-Degree O_zg
无 B-Trigger B_d
奈 I-Trigger I_d

1 O O_x
, O O_x
喜 B-Trigger B_v
欢 I-Trigger I_v
你 B-sent_Entity O_r
演 O O_v
的 O O_uj
《 O O_x
听 O B_v
说 O I_v
》 O O_x
很 B-Degree O_zg
好 B-Trigger B_v
看 I-Trigger I_v
大 B-sent_Entity O_a
美 I-sent_Entity O_j
妞 I-sent_Entity O_ng
我 O O_r
吃 O O_v
完 O O_v
了 O O_ul
~ O O_x
哇 I-Trigger O_y
哈 I-Trigger B_o
哈 I-Trigger I_o

1 O O_x
, O O_x
每 O B_r
天 O I_r
洗 B-sent_Entity B_v
澡 I-sent_Entity I_v
是 O O_v
一 O B_m
件 O I_m
很 B-Degree O_zg
幸 B-Trigger B_a
福 I-Trigger I_a
的 O O_uj
事 O B_n
情 O I_n
， O O_x
洗 O B_n
衣 O I_n
服 O I_n
是 O O_v
一 O B_m
件 O I_m
很 B-Degree O_zg
痛 B-Trigger B_an
苦 I-Trigger I_an
的 O O_uj
事 O B_n
情 O I_n
… O O_x
… O O_x
啊 O O_zg
~ O O_x
我 O O_r
去 O O_v
了 O O_ul
~ O O_x
~ O O_x
~ O O_x

2 O O_x
, O O_x
K O B_eng
B O I_eng
K O I_eng
B O I_eng
! O O_x
! O O_x
! O O_x
最 O B_f
后 O I_f
一 O B_m
张 O I_m
还 O O_d
来 O O_v
个 O O_q
S O B_eng
M O I_eng
! O O_x
! O O_x
澳 O B_ns
洲 O I_ns
， O O_x
你 B-sent_Entity O_r
太 I-sent_Entity B_n
太 I-sent_Entity I_n
要 I-sent_Entity O_v
休 I-sent_Entity B_n
学 I-sent_Entity I_n
了 I-sent_Entity O_ul
， I-sent_Entity O_x
你 I-sent_Entity O_r
快 I-sent_Entity O_a
求 I-sent_Entity O_v
她 I-sent_Entity O_r
回 I-sent_Entity B_v
来 I-sent_Entity I_v
， O O_x
我 B-Holder B_r
们 I-Holder I_r
大 I-Holder B_n
伙 I-Holder I_n
都 O O_d
很 B-Degree O_d
悲 B-Trigger B_a
伤 I-Trigger I_a
！ O O_x

1 O O_x
, O O_x
度 B-sent_Entity O_q
姐 I-sent_Entity O_n
总 O B_c
是 O I_c
那 O B_r
么 O I_r
直 O B_v
白 O I_v
～ O O_x
百 B-sent_Entity B_n
度 I-sent_Entity I_n
： O O_x
告 O B_v
诉 O I_v
G B-sent_Entity B_eng
o I-sent_Entity I_eng
o I-sent_Entity I_eng
g I-sent_Entity I_eng
l I-sent_Entity I_eng
e I-sent_Entity I_eng
那 O O_r
混 O B_n
蛋 O I_n
， O O_x
老 B-Holder B_n
子 I-Holder I_n
很 B-Degree O_zg
喜 B-Trigger B_v
欢 I-Trigger I_v
他 B-sent_Entity O_r
啊 O O_y
！ O O_x

1 O O_x
, O O_x
太 O B_ns
阳 O I_ns
你 O O_r
在 O O_p
Q O O_eng
里 O O_f
？ O O_x
出 O B_v
来 O I_v
. O B_m
. O I_m
. O I_m
出 O B_v
来 O I_v
. O B_m
. O I_m
. O I_m
出 O B_v
来 O I_v
. O B_m
. O I_m
. O I_m
我 B-Holder O_r
心 O B_n
情 O I_n
很 B-Degree O_zg
糟 B-Trigger B_a
糕 I-Trigger I_a
！ O O_x

1 O O_x
, O O_x
内 B-sent_Entity B_n
心 I-sent_Entity I_n
很 B-Degree O_zg
煎 B-Trigger B_v
熬 I-Trigger I_v
。 O O_x
。 O O_x
。 O O_x
我 O O_r
就 O O_d
不 O B_v
信 O I_v
我 O O_r
的 O O_uj
努 O B_ad
力 O I_ad
就 O O_d
这 O B_r
样 O I_r
白 O B_n
费 O I_n
掉 O O_zg
。 O O_x
。 O O_x
。 O O_x

0 O O_x
, O O_x
笑 B-Trigger O_v
死 I-Trigger O_v
了 I-Trigger O_ul
笑 B-Trigger O_v
死 I-Trigger O_v
我 I-Trigger O_r
了 I-Trigger O_ul
！ O O_x
！ O O_x
笑 B-Trigger O_v
死 I-Trigger O_v
我 I-Trigger O_r
了 I-Trigger O_ul
〒 O O_x
▽ O O_x
〒 O O_x
哈 B-Trigger B_o
哈 I-Trigger I_o
， O O_x
谁 O O_r
这 O B_r
么 O I_r
有 B-Trigger O_v
创 I-Trigger B_v
意 I-Trigger I_v
， O O_x
真 B-Degree B_d
的 I-Degree I_d
很 B-Degree O_zg
搞 B-Trigger B_v
笑 I-Trigger I_v
哈 O O_nr
！ O O_x
要 O O_v
看 O O_v
下 O B_t
去 O I_t
才 O O_d
好 O B_v
笑 O I_v
。 O O_x
。 O O_x
。 O O_x

0 O O_x
, O O_x
。 O O_x
《 O O_x
歌 O B_n
舞 O I_n
青 O B_ns
春 O I_ns
》 O O_x
男 O B_n
女 O I_n
主 O B_n
角 O I_n
要 O O_v
结 O B_v
婚 O I_v
啦 O O_y
！ O O_x
甜 O B_a
蜜 O I_a
哦 O O_zg
！ O O_x
太 B-Degree O_d
喜 B-Trigger B_v
欢 I-Trigger I_v
他 B-sent_Entity B_r
俩 I-sent_Entity I_r
了 O O_ul
， O O_x
绝 O B_v
配 O I_v
！ O O_x
！ O O_x

3 O O_x
, O O_x
的 O B_d
确 O I_d
很 O O_zg
不 O B_a
错 O I_a
， O O_x
我 B-Holder O_r
怀 O B_v
着 O I_v
一 B-Degree B_m
百 I-Degree I_m
二 I-Degree I_m
十 I-Degree I_m
度 I-Degree O_q
的 I-Degree O_uj
热 I-Degree B_n
情 I-Degree I_n
期 B-Trigger B_v
待 I-Trigger I_v
M B-sent_Entity B_eng
I I-sent_Entity I_eng
U I-sent_Entity I_eng
I I-sent_Entity I_eng
开 I-sent_Entity B_v
发 I-sent_Entity I_v
团 I-sent_Entity B_n
队 I-sent_Entity I_n
能 I-sent_Entity B_v
够 I-sent_Entity I_v
开 I-sent_Entity B_v
放 I-sent_Entity I_v
源 I-sent_Entity B_n
代 I-sent_Entity I_n
码 I-sent_Entity I_n
！ I-sent_Entity O_x

1 O O_x
, O O_x
这 O B_r
个 O I_r
中 O B_t
秋 O I_t
真 O B_d
的 O I_d
吃 O O_v
很 O B_l
饱 O I_l
， O O_x
， O O_x
很 B-Degree O_d
好 B-Trigger O_a
。 O O_x
。 O O_x
风 O O_n
也 O O_d
很 O B_a
大 O I_a
， O O_x
天 O O_q
终 O B_d
于 O I_d
转 O B_v
凉 O I_v
。 O O_x
。 O O_x
瞬 O B_t
间 O I_t
的 O O_uj
。 O O_x
。 O O_x
太 B-Degree O_d
喜 B-Trigger B_v
欢 I-Trigger I_v
这 B-sent_Entity B_r
种 I-sent_Entity I_r
舒 I-sent_Entity B_a
服 I-sent_Entity I_a
的 I-sent_Entity O_uj
天 I-sent_Entity B_n
气 I-sent_Entity I_n
了 O O_ul
~ O O_x
~ O O_x

1 O O_x
, O O_x
终 O B_d
于 O I_d
忙 O O_v
起 O B_v
来 O I_v
了 O O_ul
， O O_x
喜 B-Trigger B_v
欢 I-Trigger I_v
这 B-sent_Entity B_r
样 I-sent_Entity I_r
忙 I-sent_Entity O_v
的 I-sent_Entity O_uj
感 I-sent_Entity B_n
觉 I-sent_Entity I_n
， O O_x
是 O B_l
不 O I_l
是 O I_l
有 B-Degree B_n
点 I-Degree I_n
变 B-Trigger B_n
态 I-Trigger I_n
呀 O O_y
？ O O_x

2 O O_x
, O O_x
. B-Holder O_x
逛 I-Holder B_v
街 I-Holder I_v
真 O B_d
的 O I_d
是 O O_v
最 B-Degree O_d
费 B-Trigger O_v
体 I-Trigger B_n
力 I-Trigger I_n
的 O O_uj
娱 B-Property B_n
乐 I-Property I_n
活 B-sent_Entity I_n
动 I-sent_Entity I_n
。 I-sent_Entity O_x
。 O O_x
。 O O_x

0 O O_x
, O O_x
今 O B_t
天 O I_t
下 O B_ns
河 O I_ns
刚 O B_n
子 O I_n
一 O B_m
起 O I_m
淹 O O_v
着 O O_uz
福 O B_ns
州 O I_ns
路 O I_ns
的 O O_uj
书 O B_n
店 O I_n
逛 O O_v
， O O_x
很 B-Degree O_zg
高 B-Trigger B_b
兴 I-Trigger I_b
一 O B_m
起 O I_m
聊 O O_v
些 O O_q
话 O B_n
题 O I_n
， O O_x
有 B-Cause B_n
所 I-Cause I_n
感 I-Cause B_v
悟 I-Cause I_v
！ O O_x
谢 O B_nr
谢 O I_nr
刚 O B_n
子 O I_n
！ O O_x
祝 O B_nr
福 O I_nr
你 O O_r
和 O O_c
你 O B_r
家 O I_r
的 O O_uj
！ O O_x

0 O O_x
, O O_x
不 O O_d
知 O B_v
道 O I_v
为 O B_r
什 O I_r
么 O I_r
， O O_x
只 O B_c
要 O I_c
一 O O_m
出 O B_v
去 O I_v
， O O_x
心 B-sent_Entity B_n
情 I-sent_Entity I_n
就 O B_d
是 O I_d
不 B-Trigger O_d
一 I-Trigger B_r
样 I-Trigger I_r
， O O_x
很 B-Degree O_zg
舒 B-Trigger B_a
畅 I-Trigger I_a
， O O_x
很 B-Degree O_zg
放 B-Trigger B_v
松 I-Trigger I_v
！ O O_x

2 O O_x
, O O_x
米 O O_m
兔 O O_ng
。 O O_x
我 B-Holder B_r
一 O I_r
不 B-Negation O_d
高 B-Trigger B_b
兴 I-Trigger I_b
就 O O_d
喜 B-Trigger B_v
欢 I-Trigger I_v
吃 B-Trigger O_v
东 I-Trigger B_ns
西 I-Trigger I_ns
， O O_x
一 B-Cause O_m
吃 I-Cause O_v
东 I-Cause B_ns
西 I-Cause I_ns
就 I-Cause O_d
发 I-Cause B_a
胖 I-Cause I_a
， O O_x
一 O O_m
发 B-sent_Entity B_a
胖 I-sent_Entity I_a
我 B-Holder O_r
就 O O_d
很 B-Degree O_d
不 B-Negation O_d
高 B-Trigger B_b
兴 I-Trigger I_b
。 O O_x
。 O O_x
。 O O_x

1 O O_x
, O O_x
卡 O B_nrt
卡 O I_nrt
被 O O_p
罚 O O_v
走 O O_v
啦 O O_y
！ O O_x
阿 O B_ns
门 O I_ns
… O O_x
只 O O_d
拍 O B_v
到 O I_v
半 O B_m
个 O I_m
屁 O B_n
股 O I_n
… O O_x
他 B-Holder O_r
几 O B_d
乎 O I_d
是 O O_v
边 O O_d
骂 O O_v
边 O O_d
甩 O B_v
手 O I_v
走 O O_v
出 O B_v
去 O I_v
的 O O_uj
， O O_x
想 B-Degree O_v
当 I-Degree O_p
愤 B-Trigger B_v
恨 I-Trigger I_v
！ O O_x

1 O O_x
, O O_x
今 O B_t
天 O I_t
是 O O_v
2 O B_m
5 O I_m
号 O O_m
不 O B_c
是 O I_c
2 O B_m
6 O I_m
号 O O_q
呀 O O_y
， O O_x
我 O O_r
居 O B_d
然 O I_d
以 O B_c
为 O I_c
今 O B_t
天 O I_t
是 O O_v
2 O B_m
6 O I_m
号 O O_q
呢 O O_y
。 O O_x
我 B-Holder O_r
太 B-Degree B_l
紧 B-Trigger I_l
张 I-Trigger I_l
了 O O_ul
， O O_x
明 O B_t
天 O I_t
才 O O_d
出 O O_v
分 O O_q
呀 O O_y

3 O O_x
, O O_x
, B-sent_Entity O_x
绿 I-sent_Entity O_a
着 I-sent_Entity O_uz
真 B-Degree B_d
好 B-Trigger I_d
！ O O_x
快 B-Trigger B_a
乐 I-Trigger I_a
的 O O_uj
度 O B_v
过 O I_v
你 O O_r
的 O O_uj
时 O B_n
刻 O I_n
。 O O_x
。 O O_x
。 O O_x
很 B-Degree B_a
美 B-Trigger I_a
很 B-Degree O_d
深 B-Trigger B_d
刻 I-Trigger I_d
。 O O_x
现 O B_t
在 O I_t
的 O O_uj
凌 O B_t
晨 O I_t
三 O B_m
点 O I_m
钟 O I_m
你 O O_r
正 O B_t
在 O I_t
几 O B_m
点 O I_m
钟 O I_m
方 O B_n
向 O I_n
？ O O_x

0 O O_x
, O O_x
【 O O_x
前 O B_f
方 O I_f
直 O B_n
播 O I_n
员 O I_n
小 O B_nr
艾 O I_nr
】 O O_x
河 O B_ns
南 O I_ns
午 O B_n
饭 O I_n
很 B-Degree O_zg
热 B-Trigger B_n
情 I-Trigger I_n
哦 O O_zg
【 O O_x
后 O B_f
方 O I_f
直 O B_n
播 O I_n
员 O I_n
阿 O B_nr
璇 O I_nr
】 O O_x
我 O O_r
在 O O_p
这 O B_r
里 O I_r
都 O O_d
感 O B_v
受 O I_v
他 O B_r
们 O I_r
火 O B_z
辣 O I_z
辣 O I_z
的 O O_uj
热 O B_n
情 O I_n
呢 O O_y

1 O O_x
, O O_x
太 B-Degree B_a
酷 B-Trigger I_a
了 O O_ul
在 O O_p
N B-sent_Entity B_eng
D I-sent_Entity I_eng
S I-sent_Entity I_eng
L I-sent_Entity I_eng
房 I-sent_Entity B_n
子 I-sent_Entity I_n
里 I-sent_Entity O_f
打 I-sent_Entity O_v
N I-sent_Entity B_eng
D I-sent_Entity I_eng
S I-sent_Entity I_eng
L I-sent_Entity I_eng
， O O_x
满 O B_n
足 O I_n
感 O I_n
会 O O_v
不 O B_v
会 O I_v
加 O B_m
倍 O I_m
呢 O O_y
？ O O_x

1 O O_x
, O O_x
当 O B_t
时 O I_t
我 B-Holder O_r
震 B-Trigger B_v
精 I-Trigger I_v
了 O O_ul
他 B-Cause O_r
还 I-Cause O_d
向 I-Cause O_p
我 I-Cause B_r
们 I-Cause I_r
挤 I-Cause O_v
胸 I-Cause O_ng
， I-Cause O_x
露 I-Cause B_n
蟹 I-Cause I_n
， I-Cause O_x
看 I-Cause B_v
到 I-Cause I_v
我 I-Cause O_r
眼 I-Cause B_n
擎 I-Cause I_n
擎 I-Cause O_v
v I-Cause B_eng
i I-Cause I_eng
a I-Cause I_eng
这 B-sent_Entity B_r
个 I-sent_Entity I_r
世 I-sent_Entity B_n
界 I-sent_Entity I_n
很 B-Degree O_zg
疯 B-Trigger B_a
狂 I-Trigger I_a
f O O_x
！ O O_x

2 O O_x
, O O_x
d O B_eng
e O I_eng
a O I_eng
r O I_eng
心 B-sent_Entity B_n
情 I-sent_Entity I_n
复 B-Trigger B_a
杂 I-Trigger I_a
中 O O_f
， O O_x
不 O O_d
解 O B_v
释 O I_v
。 O O_x
可 O B_v
能 O I_v
更 O B_d
多 O I_d
的 O O_uj
还 O B_c
是 O I_c
接 O B_l
下 O I_l
来 O I_l
如 O B_r
何 O I_r
开 O B_v
展 O I_v
的 O O_uj
无 O B_v
措 O I_v
和 O O_c
混 O B_a
乱 O I_a
吧 O O_y
。 O O_x

2 O O_x
, O O_x
睡 O B_v
觉 O I_v
了 O O_ul
。 O O_x
晚 O B_n
安 O I_n
。 O O_x
嘎 B-Trigger B_o
嘎 I-Trigger I_o
。 O O_x
今 O B_t
天 O I_t
很 B-Degree O_d
是 O O_v
失 B-Trigger B_v
败 I-Trigger I_v
。 O O_x

0 O O_x
, O O_x
收 O B_v
到 O I_v
了 O O_ul
， O O_x
， O O_x
， O O_x
， O O_x
感 O B_v
谢 O I_v
。 O O_x
。 O O_x
。 O O_x
很 B-Degree O_zg
喜 B-Trigger B_v
欢 I-Trigger I_v
. O B_m
. O I_m
. O I_m
. O I_m
下 O B_t
次 O I_t
我 O O_r
要 O O_v
中 O B_j
小 O I_j
伟 O O_zg
老 O B_n
师 O I_n
的 O O_uj
书 O O_n
（ O O_x
幻 O B_n
想 O I_n
中 O O_f
） O O_x
. O B_m
. O I_m
. O I_m
恭 O B_a
喜 O I_a
各 O B_r
位 O I_r
中 O B_nz
奖 O I_nz
的 O O_uj
亲 O B_n
们 O I_n

3 O O_x
, O O_x
最 O B_f
后 O I_f
一 O B_m
天 O I_m
假 O B_t
期 O I_t
， O O_x
真 B-Degree B_d
的 I-Degree I_d
是 I-Degree O_v
很 B-Degree O_d
舍 B-Trigger B_v
不 I-Trigger I_v
得 I-Trigger I_v
啊 O O_y
. O B_m
. O I_m
. O I_m

2 O O_x
, O O_x
今 O B_t
天 O I_t
心 B-sent_Entity B_n
情 I-sent_Entity I_n
很 B-Degree O_zg
不 B-Trigger B_d
好 I-Trigger I_d
， O O_x
吵 O B_v
架 O I_v
， O O_x
呵 B-Negation B_v
呵 I-Negation I_v
没 O B_l
想 O I_l
到 O I_l
我 O O_r
吵 O B_v
架 O I_v
的 O O_uj
功 O B_n
夫 O I_n
也 O O_d
不 O O_d
差 O O_a
啊 O O_y
！ O O_x
！ B-Negation O_x
哎 I-Negation O_e

1 O O_x
, O O_x
早 O B_t
上 O I_t
坐 O O_v
机 O B_n
场 O I_n
高 O B_d
速 O I_d
进 O O_v
北 B-sent_Entity B_ns
京 I-sent_Entity I_ns
， O O_x
孰 O B_l
料 O I_l
未 O O_d
开 O B_v
出 O I_v
多 O O_m
远 O B_s
边 O I_s
赶 O B_d
上 O I_d
交 O B_n
通 O I_n
管 O I_n
制 O I_n
， O O_x
四 O B_m
十 O I_m
分 O I_m
钟 O I_m
没 O O_v
动 O B_n
窝 O I_n
。 O O_x
何 O B_nr
谓 O I_nr
无 B-Trigger B_d
奈 I-Trigger I_d
？ O O_x

1 O O_x
, O O_x
心 O B_s
里 O I_s
有 O O_v
好 O B_m
多 O I_m
好 O I_m
多 O I_m
很 B-Degree O_zg
矛 B-Trigger B_an
盾 I-Trigger I_an
的 O O_uj
想 O B_v
法 O I_v
， O O_x
一 O B_d
直 O I_d
都 O O_d
在 O O_p
折 O B_v
磨 O I_v
着 O O_uz
自 B-sent_Entity B_r
己 I-sent_Entity I_r
。 O O_x
。 O O_x
。 O O_x
。 O O_x
啊 O O_zg
。 O O_x
。 O O_x
。 O O_x
好 B-Degree O_a
烦 B-Trigger B_a
恼 I-Trigger I_a

1 O O_x
, O O_x
自 O B_d
微 O I_d
博 O O_v
每 O B_r
日 O I_r
精 O B_v
选 O I_v
( O O_x
) O O_x
有 O O_v
压 B-Trigger B_v
抑 I-Trigger I_v
， O O_x
想 O O_v
报 O B_v
复 O I_v
下 O O_f
社 O B_n
会 O I_n
， O O_x
就 O O_d
发 O O_v
了 O O_ul
， O O_x
别 B-Negation B_nr
太 B-Degree I_nr
鸡 B-Trigger I_nr
动 I-Trigger O_n
！ O O_x

3 O O_x
, O O_x
" O O_x
总 O B_c
是 O I_c
很 O B_d
忙 O I_d
很 O O_d
忙 O O_v
, O O_x
忙 O O_v
到 O O_v
自 O B_r
己 O I_r
喜 O B_v
欢 O I_v
的 O O_uj
事 O O_n
都 O O_d
没 O O_v
时 O B_n
间 O I_n
顾 O B_v
及 O I_v
, O O_x
却 O O_d
不 O O_d
知 O B_v
道 O I_v
是 O O_v
为 O B_p
了 O I_p
什 O B_r
么 O I_r
, O O_x
可 O B_c
是 O I_c
觉 O B_v
得 O I_v
很 B-Degree O_d
累 B-Trigger O_v
. O B_m
. O I_m
. O I_m
" O O_x

3 O O_x
, O O_x
世 O B_n
界 O I_n
上 O O_f
最 B-Degree O_d
心 B-Trigger B_n
痛 I-Trigger I_n
的 O O_uj
感 B-sent_Entity B_n
觉 I-sent_Entity I_n
， O O_x
不 O B_c
是 O I_c
失 O B_v
恋 O I_v
， O O_x
而 O B_c
是 O I_c
我 O O_r
把 O O_p
心 O O_n
给 O O_p
你 O O_r
的 O O_uj
时 O B_n
候 O I_n
， O O_x
你 O O_r
却 O O_d
在 O O_p
欺 O B_v
骗 O I_v
我 O O_r

2 O O_x
, O O_x
如 O B_r
何 O I_r
能 O O_v
消 O B_v
除 O I_v
消 O B_n
极 O I_n
情 O I_n
绪 O I_n
？ O O_x
压 B-Trigger B_n
力 I-Trigger I_n
和 I-Trigger O_c
困 I-Trigger B_a
惑 I-Trigger I_a
？ O O_x
我 B-Holder O_r
感 O B_n
觉 O I_n
自 O B_r
己 O I_r
撑 O B_v
不 O I_v
住 O I_v
了 O O_ul
~ O O_x
~ O O_x
~ O O_x
~ O O_x
~ O O_x
~ O O_x

2 O O_x
, O O_x
这 O O_r
张 O O_q
图 O O_n
… O O_x
… O O_x
好 B-Degree O_a
萌 B-Trigger O_v
啊 O O_y
~ O O_x
猫 B-sent_Entity O_n
你 I-sent_Entity O_r
太 B-Degree O_d
可 B-Trigger B_v
爱 I-Trigger I_v
了 O O_ul
~ O O_x
要 O O_v
保 O B_v
持 O I_v
快 O B_a
乐 O I_a
的 O O_uj
心 O B_n
情 O I_n
哦 O O_zg
， O O_x
我 B-Holder B_r
们 I-Holder I_r
永 O B_d
远 O I_d
支 B-Trigger B_v
持 I-Trigger I_v
你 B-sent_Entity O_r
。 O O_x

2 O O_x
, O O_x
我 B-Holder O_r
表 O B_v
示 O I_v
看 O B_v
到 O I_v
这 B-sent_Entity O_r
张 I-sent_Entity O_q
照 I-sent_Entity B_n
片 I-sent_Entity I_n
很 B-Degree O_zg
难 B-Trigger B_v
受 I-Trigger I_v
手 B-Cause B_n
指 I-Cause I_n
好 I-Cause B_v
像 I-Cause I_v
很 I-Cause O_zg
难 I-Cause B_n
治 I-Cause I_n
好 I-Cause O_a
了 I-Cause O_ul

1 O O_x
, O O_x
犯 O O_v
多 O O_m
大 O O_a
的 O O_uj
错 O B_n
误 O I_n
啊 O O_zg
女 O B_n
生 O I_n
校 O B_n
园 O I_n
暴 O B_n
力 O I_n
更 B-Degree O_d
疯 B-Trigger B_a
狂 I-Trigger I_a
场 B-sent_Entity B_n
面 I-sent_Entity I_n
吓 O B_v
人 O I_v
强 O B_l
烈 O I_l
要 O I_l
求 O I_l
人 O O_n
肉 O O_n
这 O B_r
个 O I_r
女 O B_n
生 O I_n
， O O_x
太 O O_d
令 O B_l
人 O I_l
气 O I_l
愤 O I_l
了 O O_ul
大 O B_n
家 O I_n
多 O B_m
多 O I_m
转 O B_v
载 O I_v

0 O O_x
, O O_x
吃 B-sent_Entity O_v
美 I-sent_Entity B_nz
味 I-sent_Entity I_nz
的 I-sent_Entity O_uj
食 I-sent_Entity B_n
物 I-sent_Entity I_n
真 O B_d
是 O I_d
让 O O_v
人 O O_n
十 B-Degree B_m
分 I-Degree I_m
开 B-Trigger B_v
心 I-Trigger I_v
的 O O_uj
事 O B_n
情 O I_n
哇 O O_y
~ O O_x
~ O O_x
~ O O_x
~ O O_x
~ O O_x
~ O O_x
~ O O_x

0 O O_x
, O O_x
昨 O B_t
晚 O I_t
闹 O B_z
别 O I_z
扭 O I_z
， O O_x
很 O O_zg
不 O B_c
是 O I_c
滋 O B_n
味 O I_n
。 O O_x
今 B-Cause B_t
天 I-Cause I_t
网 I-Cause B_n
络 I-Cause I_n
装 I-Cause B_v
好 I-Cause I_v
了 I-Cause O_ul
， O O_x
心 B-sent_Entity B_n
情 I-sent_Entity I_n
巨 B-Degree B_a
佳 B-Trigger I_a
啊 O O_y
， O O_x
哈 B-Trigger B_o
哈 I-Trigger I_o
哈 I-Trigger I_o
。 O O_x

3 O O_x
, O O_x
跟 B-Cause O_p
小 I-Cause B_n
朋 I-Cause I_n
友 I-Cause I_n
一 I-Cause B_m
起 I-Cause I_m
照 I-Cause B_d
相 I-Cause I_d
还 I-Cause O_d
噘 I-Cause B_v
嘴 I-Cause I_v
卖 I-Cause O_v
萌 I-Cause O_v
不 O B_c
过 O I_c
么 O O_nr
么 O O_nr
喜 B-Trigger B_v
欢 I-Trigger I_v
你 B-sent_Entity O_r
卖 B-Property O_v
萌 I-Property O_v
啊 B-Trigger B_nr
啊 I-Trigger I_nr
啊 I-Trigger I_nr
啊 I-Trigger O_y
啊 I-Trigger O_y
~ O O_x
（ O O_x
我 O O_r
最 O B_f
近 O I_f
有 O B_n
点 O I_n
不 O O_d
正 O B_d
常 O I_d
- O O_x
= O O_x
别 O B_n
理 O I_n
我 O O_r
） O O_x

2 O O_x
, O O_x
A B-Cause B_eng
d I-Cause I_eng
a I-Cause I_eng
m I-Cause I_eng
和 I-Cause O_c
我 I-Cause O_r
的 I-Cause O_uj
几 I-Cause B_m
个 I-Cause I_m
北 I-Cause B_n
极 I-Cause I_n
熊 I-Cause I_n
友 I-Cause O_ng
结 I-Cause B_n
伙 I-Cause I_n
去 I-Cause O_v
青 I-Cause B_ns
海 I-Cause I_ns
湖 I-Cause I_ns
骑 I-Cause O_v
自 I-Cause B_n
行 I-Cause I_n
车 I-Cause I_n
了 I-Cause O_ul
， I-Cause O_x
因 I-Cause O_p
工 I-Cause B_vn
作 I-Cause I_vn
不 I-Cause B_v
能 I-Cause I_v
同 I-Cause B_d
往 I-Cause I_d
的 I-Cause O_uj
我 B-Holder O_r
， O O_x
心 B-sent_Entity B_n
情 I-sent_Entity I_n
甚 B-Degree O_zg
是 I-Degree O_v
纠 B-Trigger B_v
结 I-Trigger I_v

0 O O_x
, O O_x
" O O_x
。 O O_x
因 O B_c
为 O I_c
, O O_x
太 B-Degree O_d
喜 B-Trigger B_v
欢 I-Trigger I_v
蒙 B-sent_Entity O_v
奇 I-sent_Entity B_a
奇 I-sent_Entity I_a
了 O O_ul
， O O_x
嘻 B-Trigger B_z
嘻 I-Trigger I_z
， O O_x
超 O B_b
小 O I_b
的 O O_uj
蒙 O O_ns
奇 O B_a
奇 O I_a
" O O_x

0 O O_x
, O O_x
日 O B_ns
本 O I_ns
有 O O_v
很 O B_m
多 O I_m
优 O B_a
秀 O I_a
的 O O_uj
设 O B_vn
计 O I_vn
有 O O_v
料 O B_v
到 O I_v
啊 O O_zg
！ O O_x
喜 B-Trigger B_v
欢 I-Trigger I_v
不 B-Trigger B_a
错 I-Trigger I_a
的 O O_uj
信 B-sent_Entity B_n
号 I-sent_Entity I_n
灯 I-sent_Entity I_n
设 B-Property B_vn
计 I-Property I_vn
， O O_x
网 O B_n
络 O I_n
时 O I_n
代 O I_n
的 O O_uj
进 O B_n
化 O I_n
版 O I_n
。 O O_x
酷 B-Trigger O_n
~ O O_x

1 O O_x
, O O_x
电 B-Negation B_n
脑 I-Negation I_n
上 I-Negation O_f
的 I-Negation O_uj
软 I-Negation B_n
件 I-Negation I_n
都 I-Negation O_d
没 I-Negation B_v
了 I-Negation I_v
， I-Negation O_x
游 I-Negation B_n
戏 I-Negation I_n
都 I-Negation O_d
没 I-Negation B_v
了 I-Negation I_v
， I-Negation O_x
最 I-Negation B_f
近 I-Negation I_f
又 I-Negation O_d
要 I-Negation O_v
考 I-Negation B_vn
试 I-Negation I_vn
了 I-Negation O_ul
， O O_x
好 B-Degree B_a
烦 B-Trigger I_a
哪 O O_r
。 O O_x
。 O O_x
。 O O_x

3 O O_x
, O O_x
最 O B_f
近 O I_f
很 B-Degree O_zg
喜 B-Trigger B_v
欢 I-Trigger I_v
黄 B-Property B_n
色 I-Property I_n
的 O O_uj
丝 B-sent_Entity B_n
带 I-sent_Entity I_n
感 O B_n
觉 O I_n
它 B-Cause O_r
在 I-Cause O_p
风 I-Cause O_n
中 I-Cause O_f
飘 I-Cause B_v
荡 I-Cause I_v
象 I-Cause B_v
征 I-Cause I_v
着 I-Cause O_uz
自 I-Cause B_a
由 I-Cause I_a
与 I-Cause O_p
和 I-Cause B_nz
平 I-Cause I_nz
你 O O_r
有 O B_v
没 O I_v
有 O I_v
同 O B_n
感 O I_n
呢 O O_y

2 O O_x
, O O_x
" O O_x
太 B-Degree O_d
可 B-Trigger B_c
怕 I-Trigger I_c
了 O O_ul
, O O_x
这 B-sent_Entity O_r
胳 I-sent_Entity B_n
膊 I-sent_Entity I_n
和 I-sent_Entity O_c
腿 I-sent_Entity O_n
的 I-sent_Entity O_uj
颜 I-sent_Entity B_n
色 I-sent_Entity I_n
也 I-sent_Entity O_d
差 I-sent_Entity O_a
太 I-sent_Entity O_d
多 I-sent_Entity O_m
了 I-sent_Entity O_ul
. O B_m
. O I_m
. O I_m
完 B-Cause O_v
了 I-Cause O_ul
完 I-Cause O_v
了 I-Cause O_ul
我 I-Cause O_r
怎 I-Cause B_r
么 I-Cause I_r
晒 I-Cause O_v
的 I-Cause O_uj
这 I-Cause B_r
么 I-Cause I_r
严 I-Cause B_a
重 I-Cause I_a
" O O_x

0 O O_x
, O O_x
组 O B_n
队 O I_n
去 O O_v
看 O B_v
正 O I_v
野 O O_n
期 O B_v
待 O I_v
， O O_x
肯 O B_v
定 O I_v
好 O O_a
睇 O O_vg
过 O O_ug
囡 O O_n
囡 O O_y
， O O_x
囡 B-Holder O_n
囡 I-Holder O_y
实 O O_a
在 O O_p
太 B-Degree O_n
失 B-Trigger B_v
望 I-Trigger I_v
啦 O O_y
… O O_x
… O O_x
《 O O_x
3 O O_m
D O O_eng
肉 O B_nz
蒲 O I_nz
团 O I_nz
》 O O_x
打 O O_v
真 O B_n
军 O I_n
？ O O_x

2 O O_x
, O O_x
我 B-sent_Entity O_r
也 I-sent_Entity O_d
是 I-sent_Entity O_v
十 I-sent_Entity B_t
月 I-sent_Entity I_t
一 I-sent_Entity O_m
没 I-sent_Entity O_v
出 I-sent_Entity B_v
去 I-sent_Entity I_v
旅 I-sent_Entity B_vn
游 I-sent_Entity I_vn
， O O_x
但 O B_c
是 O I_c
感 O B_n
觉 O I_n
很 B-Degree O_zg
满 B-Trigger B_v
足 I-Trigger I_v
。 O O_x
一 O B_m
起 O I_m
加 O B_v
油 O I_v
吧 O O_y
！ O O_x

2 O O_x
, O O_x
有 O O_v
不 O B_c
是 O I_c
他 O O_r
J O B_eng
Q O I_eng
的 O O_uj
吗 O O_y
？ O O_x
李 B-Holder B_nr
先 I-Holder I_nr
皓 I-Holder B_nz
最 B-Degree I_nz
喜 B-Trigger B_v
欢 I-Trigger I_v
的 O O_uj
后 B-sent_Entity B_n
辈 I-sent_Entity I_n
朴 I-sent_Entity B_nr
万 I-sent_Entity I_nr
， O O_x
也 O O_d
是 O O_v
J O B_eng
Q O I_eng
了 O O_ul

1 O O_x
, O O_x
天 O O_q
哪 O O_r
， O O_x
太 B-Degree O_d
意 B-Trigger B_a
外 I-Trigger I_a
了 O O_ul
， O O_x
中 B-Cause B_f
间 I-Cause I_f
那 I-Cause B_r
个 I-Cause I_r
竟 I-Cause B_d
然 I-Cause I_d
和 I-Cause O_c
我 I-Cause O_r
家 I-Cause B_s
里 I-Cause I_s
的 I-Cause O_uj
一 I-Cause O_m
模 I-Cause B_n
样 I-Cause I_n
… O O_x
… O O_x
非 B-Degree B_d
常 I-Degree I_d
可 B-Trigger B_v
爱 I-Trigger I_v
的 O O_uj
小 B-sent_Entity O_n
杯 I-sent_Entity B_n
子 I-sent_Entity I_n
你 O O_r
喜 O B_v
欢 O I_v
哪 O B_r
个 O I_r
？ O O_x

1 O O_x
, O O_x
我 B-Holder O_r
一 O B_d
直 O I_d
都 O O_d
喜 B-Trigger B_v
欢 I-Trigger I_v
你 B-sent_Entity O_r
， O O_x
你 O O_r
知 O B_v
道 O I_v
吗 O O_y
， O O_x
哈 B-Trigger B_o
哈 I-Trigger I_o
哈 I-Trigger I_o
F O O_eng
. O B_m
. O I_m
. O I_m
. O I_m
. O I_m
最 O B_f
后 O I_f
亮 O O_v
了 O O_ul
~ O O_x
逗 O B_v
死 O I_v
了 O O_ul

3 O O_x
, O O_x
悲 B-Trigger B_a
哀 I-Trigger I_a
！ O O_x
。 O O_x
人 B-Degree B_n
生 I-Degree I_n
最 I-Degree B_a
大 I-Degree I_a
的 O O_uj
悲 B-Trigger B_a
哀 I-Trigger I_a
是 O O_v
青 B-sent_Entity B_ns
春 I-sent_Entity I_ns
不 I-sent_Entity O_d
在 I-sent_Entity O_p
， I-sent_Entity O_x
青 I-sent_Entity B_nz
春 I-sent_Entity I_nz
痘 I-sent_Entity I_nz
却 I-sent_Entity O_d
还 I-sent_Entity O_d
在 I-sent_Entity O_p
。 I-sent_Entity O_x

3 O O_x
, O O_x
。 O O_x
【 O O_x
宠 O B_n
物 O I_n
一 O O_m
族 O O_ng
】 O O_x
亲 B-sent_Entity B_a
爱 I-sent_Entity I_a
的 I-sent_Entity O_uj
~ O O_x
这 B-sent_Entity O_r
是 O O_v
很 B-Degree O_d
危 B-Trigger B_an
险 I-Trigger I_an
的 O O_uj
！ O O_x
不 B-Negation B_c
过 O I_c
真 B-Degree B_d
的 I-Degree I_d
好 I-Degree O_a
可 B-Trigger B_v
爱 I-Trigger I_v
啊 O O_zg
~ O O_x
萌 B-Trigger O_v
一 O B_m
个 O I_m
！ O O_x

1 O O_x
, O O_x
今 O B_t
晚 O I_t
倍 O B_n
感 O I_n
冷 O B_nr
清 O I_nr
， O O_x
还 O B_v
有 O I_v
种 O O_m
被 O O_p
冷 O B_v
落 O I_v
的 O O_uj
感 O B_n
觉 O I_n
， O O_x
这 O B_r
种 O I_r
感 B-sent_Entity B_n
觉 I-sent_Entity I_n
太 B-Degree O_d
不 B-Trigger B_d
好 I-Trigger I_d
了 O O_ul
， O O_x
我 O O_r
想 O O_v
大 O B_m
声 O I_m
的 O O_uj
喊 O O_v
： O O_x
我 B-Holder O_r
快 O O_d
烦 B-Trigger B_a
死 I-Trigger I_a
了 O O_ul
！ O O_x

2 O O_x
, O O_x
伤 O B_a
痛 O I_a
是 O O_v
自 O B_r
己 O I_r
给 O O_p
自 O B_r
己 O I_r
的 O O_uj
~ O O_x
是 O B_v
否 O I_v
要 O O_v
不 O B_i
顾 O I_i
一 O I_i
切 O I_i
的 O O_uj
快 O B_a
乐 O I_a
起 O B_v
来 O I_v
呢 O O_y
？ O O_x
笑 B-sent_Entity B_n
容 I-sent_Entity I_n
背 I-sent_Entity B_f
后 I-sent_Entity I_f
永 I-sent_Entity B_d
远 I-sent_Entity I_d
隐 I-sent_Entity B_v
藏 I-sent_Entity I_v
着 I-sent_Entity O_uz
关 I-sent_Entity B_p
于 I-sent_Entity I_p
我 I-sent_Entity B_r
们 I-sent_Entity I_r
之 I-sent_Entity B_f
间 I-sent_Entity I_f
· O O_x
· O O_x
· O O_x
很 B-Degree O_zg
伤 B-Trigger B_n
心 I-Trigger I_n
！ O O_x

3 O O_x
, O O_x
他 O O_r
怎 O B_r
么 O I_r
上 O B_t
去 O I_t
的 O O_uj
。 O O_x
。 O O_x
真 B-Degree O_d
有 I-Degree O_v
啊 I-Degree O_y
s B-Negation B_eng
b I-Negation I_eng
刚 O O_d
结 O B_v
束 O I_v
就 O O_d
有 O O_v
冤 O B_n
情 O I_n
。 O O_x
他 O O_r
是 O O_v
怎 O B_r
么 O I_r
爬 O B_v
上 O I_v
去 O I_v
的 O O_uj
啊 O O_y
？ O O_x
: O O_x
有 B-Degree B_n
点 I-Degree I_n
可 B-Trigger B_c
怕 I-Trigger I_c

0 O O_x
, O O_x
我 O O_r
想 O B_v
念 O I_v
小 O B_nr
布 O I_nr
什 O I_nr
了 O O_ul
这 O B_r
个 O I_r
很 O O_d
无 O O_v
语 O O_n
？ O O_x
！ O O_x
来 O O_v
吻 O O_v
斯 O O_nr
鸡 O O_n
掏 O O_v
鸟 O O_n
？ O O_x
强 O O_a
啊 O O_y
怀 O B_v
念 O I_v
小 O O_a
布 O O_nr
带 O B_v
给 O I_v
全 O B_n
世 O I_n
界 O I_n
人 O B_n
民 O I_n
的 O O_uj
快 O B_a
乐 O I_a
， O O_x
一 O O_m
想 O O_v
我 B-Holder O_r
就 O O_d
笑 B-Trigger O_v

0 O O_x
, O O_x
【 O O_x
春 O B_t
天 O I_t
百 O B_n
花 O I_n
开 O O_v
， O O_x
苍 O B_n
蝇 O I_n
飞 O B_v
进 O I_v
来 O I_v
； O O_x
稚 O B_n
子 O I_n
举 O B_v
手 O I_v
打 O O_v
， O O_x
他 O O_r
又 O O_d
飞 O O_v
起 O B_v
来 O I_v
。 O O_x
】 O O_x
孩 B-Holder B_n
子 I-Holder I_n
很 B-Degree O_zg
无 B-Trigger B_d
奈 I-Trigger I_d
！ O O_x

0 O O_x
, O O_x
真 O B_d
的 O I_d
好 B-Degree O_a
可 B-Trigger B_v
爱 I-Trigger I_v
， O O_x
好 B-Degree O_a
喜 B-Trigger B_v
欢 I-Trigger I_v
！ O O_x
哇 O O_y
， O O_x
可 B-Trigger B_v
爱 I-Trigger I_v
的 O O_uj
猫 B-sent_Entity B_n
咪 I-sent_Entity I_n
… O O_x
和 O O_c
它 O B_r
们 O I_r
比 O O_p
睡 O B_n
姿 O I_n
， O O_x
我 O O_r
输 O O_v
了 O O_ul
。 O O_x
。 O O_x
。 O O_x
( O O_x
投 O B_n
稿 O I_n
) O O_x

2 O O_x
, O O_x
我 B-Holder O_r
真 B-Degree B_d
的 I-Degree I_d
很 I-Degree O_zg
害 B-Trigger B_v
怕 I-Trigger I_v
接 B-sent_Entity B_v
到 I-sent_Entity I_v
朋 I-sent_Entity B_n
友 I-sent_Entity I_n
酒 I-sent_Entity B_t
后 I-sent_Entity I_t
打 I-sent_Entity B_v
来 I-sent_Entity I_v
的 I-sent_Entity O_uj
电 I-sent_Entity B_n
话 I-sent_Entity I_n
… I-sent_Entity O_x
… I-sent_Entity O_x

3 O O_x
, O O_x
还 B-sent_Entity O_d
唱 I-sent_Entity O_v
中 I-sent_Entity B_nz
文 I-sent_Entity I_nz
！ O O_x
太 B-Degree O_d
感 B-Trigger B_v
动 I-Trigger I_v
啦 O O_y
！ O O_x
。 O O_x
1 B-Cause B_m
1 I-Cause I_m
月 I-Cause O_m
1 I-Cause B_m
2 I-Cause I_m
号 I-Cause O_m
亚 I-Cause B_j
运 I-Cause I_j
会 I-Cause I_j
开 I-Cause B_n
幕 I-Cause I_n
式 I-Cause I_n
。 I-Cause O_x
金 I-Cause B_nr
贤 I-Cause I_nr
重 I-Cause O_a
截 I-Cause B_v
图 I-Cause I_v
。 O O_x
。 O O_x
太 B-Degree B_n
帅 B-Trigger I_n
了 O O_ul
整 B-Degree B_b
个 I-Degree I_b
的 I-Degree O_uj
激 B-Trigger B_a
动 I-Trigger I_a
啊 O O_zg
。 O O_x
。 O O_x
。 O O_x

1 O O_x
, O O_x
掉 O O_v
进 O O_v
陷 O B_n
阱 O I_n
才 O O_d
最 B-Degree O_a
可 B-Trigger B_c
怕 I-Trigger I_c
！ O O_x
★ O O_x
看 O B_v
得 O I_v
见 O I_v
的 O O_uj
陷 O B_n
阱 O I_n
不 B-Negation O_d
可 B-Trigger B_c
怕 I-Trigger I_c
， O O_x
看 O B_v
不 O I_v
见 O I_v
的 O O_uj
才 O O_d
可 O B_c
怕 O I_c

1 O O_x
, O O_x
回 O B_v
复 O I_v
我 O O_r
想 O O_v
试 O O_v
伟 O O_nr
仔 O O_ng
比 O B_d
较 O I_d
愿 O B_v
意 O I_v
配 O B_v
合 O I_v
他 O O_r
这 O B_r
样 O I_r
来 O O_v
拍 O O_v
吧 O O_y
~ O O_x
你 O O_r
说 O O_v
呢 O O_y
伟 O O_nr
仔 O O_ng
比 O O_p
盆 O B_n
栽 O I_n
还 O O_d
矮 O O_a
？ O O_x
超 B-Trigger B_v
爱 I-Trigger I_v
这 B-sent_Entity O_r
张 I-sent_Entity O_q
杂 I-sent_Entity B_n
志 I-sent_Entity I_n
封 I-sent_Entity B_n
面 I-sent_Entity I_n
。 O O_x

2 O O_x
, O O_x
有 B-Degree B_n
点 I-Degree I_n
羞 B-Trigger B_a
愧 I-Trigger I_a
的 O O_uj
了 O O_ul
。 O O_x
。 O O_x
。 O O_x
哎 O O_e
， B-Cause O_x
台 I-Cause B_ns
北 I-Cause I_ns
首 I-Cause B_v
映 I-Cause I_v
的 I-Cause O_uj
照 I-Cause B_n
片 I-Cause I_n
进 I-Cause B_v
入 I-Cause I_v
是 I-Cause B_v
从 I-Cause I_v
J I-Cause B_eng
a I-Cause I_eng
y I-Cause I_eng
网 I-Cause O_n
出 I-Cause B_v
来 I-Cause I_v
的 I-Cause O_uj
， O O_x
我 B-Holder B_r
们 I-Holder I_r
要 O O_v
羞 B-Trigger B_a
愧 I-Trigger I_a
么 O O_y
？ O O_x
配 O B_v
图 O I_v
a O B_eng
n O I_eng
d O I_eng
睡 O B_v
觉 O I_v
去 O O_v

1 O O_x
, O O_x
真 B-Degree B_d
的 I-Degree I_d
很 I-Degree O_zg
讨 B-Trigger B_v
厌 I-Trigger I_v
和 O O_c
别 O B_r
人 O I_r
共 O B_v
享 O I_v
一 O B_m
台 O I_m
电 O B_n
脑 O I_n
， O O_x
尤 O B_d
其 O I_d
是 O O_v
自 B-sent_Entity B_r
己 I-sent_Entity I_r
的 I-sent_Entity O_uj
亲 I-sent_Entity O_n
舅 I-sent_Entity B_n
舅 I-sent_Entity I_n
， O O_x
我 O O_r
电 B-sent_Entity B_n
脑 I-sent_Entity I_n
里 O O_f
全 O B_n
是 O I_n
基 O B_n
情 O I_n
腐 O B_an
败 O I_an
的 O O_uj
内 O B_n
容 O I_n
。 O O_x

1 O O_x
, O O_x
我 O O_r
真 O B_d
的 O I_d
很 O O_d
想 O O_v
问 O O_v
是 O B_n
我 B-Holder I_n
太 B-Degree I_n
潮 B-Trigger O_n
啦 O O_y
还 O B_c
是 O I_c
我 O O_r
不 O B_v
该 O I_v
在 O O_p
这 O B_r
里 O I_r
混 O O_v
。 O O_x
为 O O_p
嘛 O O_y
我 O O_r
同 O B_n
学 O I_n
们 O O_k
都 O O_d
不 O O_d
玩 O O_v
微 O B_a
薄 O I_a
！ O O_x

1 O O_x
, O O_x
假 B-Cause B_t
前 I-Cause I_t
综 I-Cause B_n
合 I-Cause I_n
症 I-Cause I_n
， O O_x
总 B-Degree B_c
是 I-Degree I_c
担 B-Trigger B_v
心 I-Trigger I_v
会 O O_v
有 B-sent_Entity O_v
问 I-sent_Entity B_n
题 I-sent_Entity I_n
， O O_x
检 O B_vn
查 O I_vn
最 O B_f
后 O I_f
一 O B_m
遍 O I_m
… O O_x
… O O_x

1 O O_x
, O O_x
俺 B-Holder O_r
喜 B-Trigger B_v
欢 I-Trigger I_v
2 O O_m
的 O O_uj
= O O_x
= O O_x
存 O O_v
之 O O_u
太 O O_n
2 O O_m
了 O O_ul
！ O O_x
！ O O_x
记 O B_n
者 O I_n
掉 O O_zg
话 O B_n
筒 O I_n
B O B_eng
I O I_eng
B O I_eng
I O I_eng
大 O B_l
笑 O I_l
不 O I_l
止 O I_l

1 O O_x
, O O_x
那 O B_r
个 O I_r
猪 O O_n
的 O O_uj
买 O B_v
来 O I_v
送 O O_v
人 O O_n
了 O O_ul
- O O_x
- O O_x
非 B-Degree B_d
常 I-Degree I_d
可 B-Trigger B_v
爱 I-Trigger I_v
的 O O_uj
小 B-sent_Entity O_n
杯 I-sent_Entity B_n
子 I-sent_Entity I_n
你 O O_r
喜 O B_v
欢 O I_v
哪 O B_r
个 O I_r
？ O O_x

3 O O_x
, O O_x
谁 O O_r
说 O O_v
菩 B-Holder B_n
萨 I-Holder I_n
无 B-Negation O_v
烦 B-Trigger B_a
恼 I-Trigger I_a
！ O O_x
那 O O_r
凡 O B_n
人 O I_n
岂 O O_d
不 O B_c
是 O I_c
更 O O_d
难 O B_v
过 O I_v
？ O O_x

3 O O_x
, O O_x
大 O B_n
人 O I_n
的 O O_uj
妆 O O_ng
好 O O_a
浓 O O_a
啊 O O_y
· O O_x
· O O_x
· O O_x
这 O O_r
两 O O_m
个 O O_q
女 O B_n
人 O I_n
脸 O O_n
上 O O_f
都 O O_d
没 O O_v
有 O O_v
笑 O B_n
容 O I_n
， O O_x
后 B-sent_Entity B_n
宫 I-sent_Entity I_n
的 I-sent_Entity O_uj
生 I-sent_Entity B_vn
活 I-sent_Entity I_vn
真 B-Degree B_d
的 I-Degree I_d
很 B-Degree O_d
磨 B-Trigger O_v
人 I-Trigger O_n
！ O O_x
！ O O_x

1 O O_x
, O O_x
。 O O_x
【 O O_x
网 O B_n
易 O I_n
】 O O_x
韩 O B_nr
庚 O I_nr
《 O O_x
心 O B_a
疼 O I_a
· O O_x
笔 O B_n
记 O I_n
本 O I_n
》 O O_x
M O B_eng
V O I_eng
首 O B_d
发 O I_d
最 O B_f
近 O I_f
惊 B-Trigger B_a
喜 I-Trigger I_a
实 O B_v
在 O I_v
是 O O_v
太 O O_d
多 O O_m
了 O O_ul

3 O O_x
, O O_x
, B-Holder O_x
我 I-Holder O_r
一 O B_d
直 O I_d
觉 O B_v
得 O I_v
于 O B_nr
文 O I_nr
乐 O I_nr
做 O B_n
广 O I_n
告 O I_n
的 O O_uj
那 O B_r
个 O I_r
洗 B-sent_Entity B_nz
面 I-sent_Entity I_nz
奶 I-sent_Entity I_nz
很 B-Trigger O_d
好 I-Trigger B_v
用 O I_v
的 O O_uj
其 O B_d
实 O I_d
志 O B_nr
明 O I_nr
与 O O_p
春 O O_tg
娇 O O_v
， O O_x
我 B-Holder O_r
最 B-Degree O_d
喜 B-Trigger B_v
欢 I-Trigger I_v
这 B-sent_Entity B_r
个 I-sent_Entity I_r
桥 I-sent_Entity B_n
段 I-sent_Entity I_n
。 O O_x
志 B-sent_Entity B_nrfg
明 I-sent_Entity I_nrfg
的 O O_uj
表 B-Property B_n
情 I-Property I_n
。 O O_x

2 O O_x
, O O_x
谁 O B_i
有 O I_i
空 O I_i
啊 O O_zg
， O O_x
明 O B_t
天 O I_t
去 O O_v
玩 O O_v
， O O_x
不 O B_c
过 O I_c
还 O B_c
要 O I_c
整 O B_n
理 O I_n
东 O B_ns
东 O I_ns
哦 O O_zg
， O O_x
烦 B-Trigger O_v
讨 I-Trigger B_v
厌 I-Trigger I_v
， O O_x
好 O B_v
像 O I_v
很 B-Degree B_a
乱 B-Trigger I_a
哦 O O_e

0 O O_x
, O O_x
还 O B_c
是 O I_c
比 B-Degree B_d
较 I-Degree I_d
喜 B-Trigger B_v
欢 I-Trigger I_v
B O B_eng
A O I_eng
- O O_x
G O O_x
罩 O B_nz
杯 O I_nz
的 O O_uj
物 O B_l
理 O I_l
变 O I_l
化 O I_l
全 O B_n
过 B-sent_Entity I_n
程 I-sent_Entity I_n
！ O O_x
看 B-Trigger B_v
到 I-Trigger I_v
爆 I-Trigger O_v
。 O O_x
。 O O_x
。 O O_x

2 O O_x
, O O_x
心 B-sent_Entity B_n
情 I-sent_Entity I_n
很 B-Degree B_a
郁 B-Trigger I_a
闷 I-Trigger O_v
+ I-Trigger O_x
纠 I-Trigger O_n
结 I-Trigger O_n
… O O_x
… O O_x
希 B-Trigger B_v
望 I-Trigger I_v
听 B-sent_Entity O_v
日 I-sent_Entity O_j
瞓 I-sent_Entity O_yg
醒 I-sent_Entity O_v
就 I-sent_Entity O_d
冇 I-sent_Entity O_yg
事 I-sent_Entity O_n
！ O O_x

0 O O_x
, O O_x
。 O O_x
这 O O_r
是 O O_v
我 O O_r
最 O B_d
早 O I_d
时 O B_n
候 O I_n
画 O O_v
的 O O_uj
达 O B_v
浪 O I_v
. O B_m
. O I_m
好 B-Degree O_a
喜 B-Trigger B_v
欢 I-Trigger I_v
画 B-sent_Entity O_v
他 I-sent_Entity O_r
哦 O O_e
. O B_m
. O I_m
. O I_m

0 O O_x
, O O_x
今 O B_t
天 O I_t
去 O O_v
弄 O O_v
光 O B_n
盘 O I_n
， O O_x
很 B-Degree O_zg
高 B-Trigger B_b
兴 I-Trigger I_b
， O O_x
和 O O_c
我 O O_r
一 O B_m
起 O I_m
去 O O_v
世 O B_n
博 O I_n
会 O I_n
的 O O_uj
朋 O B_n
友 O I_n
们 O O_k
就 O B_d
要 O I_d
看 O B_v
到 O I_v
自 O B_r
己 O I_r
的 O O_uj
形 O B_n
象 O I_n
啦 O O_y
。 O O_x

1 O O_x
, O O_x
可 O B_v
能 O I_v
是 O O_v
哀 B-Trigger B_v
伤 I-Trigger I_v
过 B-Degree B_n
度 I-Degree I_n
， O O_x
昏 O B_v
厥 O I_v
过 O B_t
去 O I_t
了 O O_ul
吧 O O_y
手 O B_n
机 O I_n
很 O O_zg
人 O B_n
性 O I_n
， O O_x
跟 O B_v
着 O I_v
一 O B_m
起 O I_m
默 O B_a
哀 O I_a
， O O_x
完 O B_ad
全 O I_ad
开 O O_v
不 O B_v
了 O I_v
机 O O_n
！ O O_x

3 O O_x
, O O_x
猪 B-sent_Entity O_n
我 B-Holder O_r
喜 B-Trigger B_v
欢 I-Trigger I_v
q O O_eng
你 B-sent_Entity O_r
， O O_x
很 O O_d
久 O O_a
了 O O_ul
~ O O_x
等 O O_u
， O O_x
也 O O_d
很 O O_d
久 O O_a
了 O O_ul
现 O B_t
在 O I_t
， O O_x
我 B-Cause O_r
要 I-Cause O_v
离 I-Cause B_v
开 I-Cause I_v
， I-Cause O_x
比 I-Cause O_p
很 I-Cause B_m
久 I-Cause I_m
很 I-Cause I_m
久 I-Cause I_m
还 I-Cause B_c
要 I-Cause I_c
久 I-Cause O_a

3 O O_x
, O O_x
你 B-sent_Entity B_r
们 I-sent_Entity I_r
这 I-sent_Entity B_r
些 I-sent_Entity I_r
人 I-sent_Entity O_n
太 B-Degree B_n
坏 B-Trigger I_n
了 I-Trigger O_ul
， O O_x
有 O O_v
一 O B_m
个 O I_m
还 O O_d
不 O B_v
够 O I_v
吗 O O_y
？ O O_x
善 O B_a
哉 O I_a
， O O_x
善 O B_a
哉 O I_a
！ O O_x
愤 B-Trigger B_v
怒 I-Trigger I_v
之 O O_u
掷 B-sent_Entity O_v
法 I-sent_Entity B_n
师 I-sent_Entity I_n
现 I-sent_Entity B_n
场 I-sent_Entity I_n
主 I-sent_Entity O_b
围 I-sent_Entity B_n
脖 I-sent_Entity I_n
。 O O_x
大 O B_n
师 O I_n
在 O O_p
现 O B_n
场 O I_n
注 O B_v
册 O I_v
新 O B_nz
浪 O I_nz
围 O B_n
脖 O I_n
！ O O_x

3 O O_x
, O O_x
真 O B_d
的 O I_d
， O O_x
泰 B-sent_Entity B_nr
妃 I-sent_Entity I_nr
唱 I-sent_Entity B_v
爱 I-sent_Entity I_v
的 I-sent_Entity O_uj
翅 I-sent_Entity B_n
膀 I-sent_Entity I_n
， O O_x
说 O O_v
中 O B_nz
文 O I_nz
， O O_x
太 B-Degree B_l
不 B-Trigger I_l
容 I-Trigger I_l
易 I-Trigger I_l
了 O O_ul
~ O O_x
~ O O_x
~ O O_x
其 O B_d
实 O I_d
我 O O_r
现 O B_t
在 O I_t
应 O B_v
该 O I_v
在 O O_p
看 O B_v
书 O I_v
的 O O_uj
才 O O_d
对 O O_p
。 O O_x

3 O O_x
, O O_x
可 B-Trigger B_v
爱 I-Trigger I_v
的 O O_uj
不 B-Degree B_l
得 I-Degree I_l
了 I-Degree I_l
啊 I-Degree O_zg
真 O B_d
的 O I_d
一 O B_m
天 O I_m
比 O O_p
一 O B_m
天 O I_m
受 O O_v
什 O B_r
么 O I_r
的 O O_uj
〒 O O_x
▽ O O_x
〒 O O_x
宝 B-sent_Entity B_nr
宝 I-sent_Entity I_nr
昂 O O_nr

2 O O_x
, O O_x
注 O B_v
意 O I_v
狗 B-Holder B_n
狗 I-Holder I_n
的 I-Holder O_uj
眼 I-Holder B_n
神 I-Holder I_n
， O O_x
很 B-Degree O_zg
哀 B-Trigger B_v
伤 I-Trigger I_v
感 O B_v
动 O I_v
分 O B_v
享 O I_v
图 O B_n
片 O I_n
送 O B_v
君 O I_v
千 O B_q
里 O I_q
终 O B_d
须 O I_d
一 O O_m
别 O O_r

1 O O_x
, O O_x
o O B_eng
h O I_eng
！ O O_x
！ O O_x
真 O B_d
的 O I_d
很 B-Degree O_zg
心 B-Trigger B_n
酸 I-Trigger I_n
原 B-sent_Entity B_n
图 I-sent_Entity I_n
名 O B_v
为 O I_v
《 O O_x
I O B_eng
t O I_eng
' O O_x
s O O_x
t O B_eng
o O I_eng
o O I_eng
l O B_eng
a O I_eng
t O I_eng
e O I_eng
. O B_m
. O I_m
. O I_m
》 O O_x
， O O_x
这 B-sent_Entity O_r
张 I-sent_Entity B_nr
太 B-Degree I_nr
辛 B-Trigger B_nz
酸 I-Trigger I_nz
了 O O_ul

0 O O_x
, O O_x
呵 B-Trigger B_v
呵 I-Trigger I_v
呵 I-Trigger O_y
， O O_x
看 O B_l
样 O I_l
子 O I_l
很 B-Degree O_zg
开 B-Trigger B_v
心 I-Trigger I_v
！ O O_x
难 O B_d
不 O I_d
难 O B_v
受 O I_v
只 O B_c
有 O I_c
这 O O_r
哥 O O_n
知 O B_v
道 O I_v
了 O O_ul
！ O O_x

1 O O_x
, O O_x
有 B-Holder O_v
一 I-Holder B_m
种 I-Holder I_m
人 I-Holder O_n
， O O_x
越 O O_d
长 O B_ns
大 O I_ns
越 O O_d
觉 O B_v
得 O I_v
孤 B-Trigger B_a
单 I-Trigger I_a
。 O O_x
谁 O O_r
都 O O_d
不 O O_d
一 O B_r
样 O I_r
了 O O_ul
， O O_x
可 O B_c
是 O I_c
他 O B_r
们 O I_r
还 O B_c
是 O I_c
那 O B_r
样 O I_r
。 O O_x

3 O O_x
, O O_x
一 O B_m
个 O I_m
朋 O B_n
友 O I_n
的 O O_uj
签 O B_v
名 O I_v
： O O_x
上 B-sent_Entity B_v
班 I-sent_Entity I_v
的 I-sent_Entity O_uj
比 O O_n
上 B-compared_Entity B_v
坟 I-compared_Entity I_v
还 O B_c
要 O I_c
沉 B-Trigger B_a
重 I-Trigger I_a
。 O O_x

2 O O_x
, O O_x
我 B-Holder O_r
很 B-Degree O_d
苦 B-Trigger B_a
恼 I-Trigger I_a
， O O_x
我 B-Cause O_r
只 I-Cause O_d
想 I-Cause O_v
简 I-Cause B_z
简 I-Cause I_z
单 I-Cause I_z
单 I-Cause I_z
。 I-Cause O_x
可 I-Cause B_c
是 I-Cause I_c
， I-Cause O_x
他 I-Cause O_r
对 I-Cause O_p
我 I-Cause O_r
说 I-Cause O_v
了 I-Cause O_ul
那 I-Cause B_r
么 I-Cause I_r
多 I-Cause O_m
的 I-Cause O_uj
现 I-Cause B_n
实 I-Cause I_n
， I-Cause O_x
又 I-Cause O_d
是 I-Cause O_v
现 I-Cause B_n
实 I-Cause I_n
， I-Cause O_x
现 I-Cause B_n
实 I-Cause I_n
真 I-Cause B_d
是 I-Cause I_d
最 I-Cause B_a
好 I-Cause I_a
的 I-Cause O_uj
感 I-Cause B_n
情 I-Cause I_n
破 I-Cause B_n
坏 I-Cause I_n
者 I-Cause I_n
！ I-Cause O_x

2 O O_x
, O O_x
总 O O_b
比 O O_p
某 O B_r
人 O I_r
晒 O O_v
伤 B-Trigger O_v
我 B-sent_Entity O_r
的 I-sent_Entity O_uj
心 I-sent_Entity O_n
好 O O_a
。 O O_x
非 B-Degree B_d
常 I-Degree I_d
伤 B-Trigger B_n
感 I-Trigger I_n
。 O O_x
这 O O_r
天 O B_n
气 O I_n
足 O B_v
以 O I_v
晒 O O_v
伤 O O_v
我 O O_r
的 O O_uj
面 O O_n
！ O O_x

3 O O_x
, O O_x
真 O B_d
的 O I_d
是 O O_v
太 O B_nr
久 O I_nr
没 O O_v
运 O B_vn
动 O I_vn
了 O O_ul
， B-sent_Entity O_x
刚 I-sent_Entity O_d
做 I-sent_Entity O_v
了 I-sent_Entity O_ul
套 I-sent_Entity O_q
瑜 I-sent_Entity B_n
伽 I-sent_Entity I_n
很 B-Degree O_zg
舒 B-Trigger B_a
服 I-Trigger I_a
， O O_x
只 O B_c
是 O I_c
现 O B_t
在 O I_t
肌 O B_n
肉 O I_n
还 O O_d
在 O O_p
颤 O O_v

1 O O_x
, O O_x
昨 O B_t
天 O I_t
午 O B_v
睡 O I_v
了 O O_ul
4 O O_m
小 O B_n
时 O I_n
， O O_x
晚 O B_t
上 O I_t
1 O B_m
1 O I_m
点 O O_m
顺 O B_ad
利 O I_ad
入 O B_v
睡 O I_v
； O O_x
今 O B_t
早 O I_t
7 O O_m
点 O O_m
半 O O_m
起 O B_v
床 O I_v
， O O_x
然 O B_c
后 O I_c
。 O O_x
。 O O_x
下 B-Cause B_t
午 I-Cause I_t
还 I-Cause B_c
是 I-Cause I_c
很 I-Cause B_a
困 I-Cause I_a
很 I-Cause B_a
困 I-Cause I_a
， O O_x
抓 B-Trigger B_v
狂 I-Trigger I_v
了 O O_ul

3 O O_x
, O O_x
好 O B_m
多 O I_m
皱 O B_n
纹 O I_n
经 B-Cause B_d
常 I-Cause I_d
会 I-Cause O_v
被 I-Cause B_n
误 I-Cause I_n
丢 I-Cause B_v
进 I-Cause I_v
洗 I-Cause B_n
衣 I-Cause I_n
机 I-Cause I_n
的 I-Cause O_uj
狗 B-Holder B_n
狗 I-Holder I_n
很 B-Degree O_zg
无 B-Trigger B_d
奈 I-Trigger I_d
。 O O_x

3 O O_x
, O O_x
有 B-Cause O_v
是 I-Cause O_v
无 I-Cause B_i
所 I-Cause I_i
事 I-Cause I_i
事 I-Cause I_i
的 I-Cause O_uj
一 I-Cause B_m
个 I-Cause I_m
周 I-Cause B_t
末 I-Cause I_t
， O O_x
真 O B_d
的 O I_d
很 O O_zg
受 B-Trigger B_l
不 I-Trigger I_l
了 I-Trigger I_l
这 B-sent_Entity B_r
种 I-sent_Entity I_r
感 I-sent_Entity B_n
觉 I-sent_Entity I_n
， O O_x
我 B-Holder O_r
恨 B-Trigger O_v
， O O_x
我 B-sent_Entity O_r
自 I-sent_Entity B_r
己 I-sent_Entity I_r
！ O O_x

2 O O_x
, O O_x
谁 O O_r
不 O B_v
着 O I_v
的 O O_uj
同 O B_n
僚 O I_n
。 O O_x
感 O B_n
觉 O I_n
是 O B_l
不 O I_l
是 O I_l
很 B-Degree O_zg
痛 B-Trigger B_an
苦 I-Trigger I_an
， O O_x
是 O B_l
不 O I_l
是 O I_l
！ O O_x

2 O O_x
, O O_x
可 B-Trigger B_v
爱 I-Trigger I_v
的 O O_uj
不 B-Degree B_l
得 I-Degree I_l
了 I-Degree I_l
啊 O O_zg
真 O B_d
的 O I_d
一 O B_m
天 O I_m
比 O O_p
一 O B_m
天 O I_m
受 O O_v
什 O B_r
么 O I_r
的 O O_uj
〒 O O_x
▽ O O_x
〒 O O_x
宝 O B_nr
宝 O I_nr
昂 O O_nr

3 O O_x
, O O_x
人 B-Holder B_n
们 I-Holder I_n
常 O B_n
犯 O I_n
的 O O_uj
错 O B_n
误 O I_n
是 O O_v
对 O O_p
陌 B-sent_Entity B_n
生 I-sent_Entity I_n
人 I-sent_Entity I_n
很 B-Degree O_zg
客 B-Trigger B_n
气 I-Trigger I_n
， O O_x
而 O O_c
对 O O_p
亲 O B_a
密 O I_a
的 O O_uj
人 O O_n
太 O O_d
苛 O B_a
刻 O I_a
！ O O_x

3 O O_x
, O O_x
回 O B_v
复 O I_v
表 O O_v
伤 B-Trigger B_n
心 I-Trigger I_n
！ O O_x
就 O O_d
不 O O_d
一 O B_r
样 O I_r
了 O B_v
想 O I_v
怎 O B_r
样 O I_r
啊 O O_zg
！ O O_x
老 O B_nr
姐 O I_nr
自 O B_v
信 O I_v
！ O O_x
自 O B_v
信 O I_v
就 O B_d
是 O I_d
秘 O B_n
密 O I_n
武 O I_n
器 O I_n
看 O O_v
你 O O_r
姐 O B_n
姐 O I_n
我 O O_r
就 O O_d
知 O B_v
道 O I_v
不 O O_d
太 O O_d
准 O O_v
！ O O_x

0 O O_x
, O O_x
找 O O_v
“ O O_x
家 O B_n
宝 O I_n
” O O_x
～ O O_x
～ O O_x
天 O B_n
涯 O I_n
上 O O_f
看 O B_v
到 O I_v
一 O B_m
个 O I_m
很 O O_zg
可 O B_v
爱 O I_v
的 O O_uj
帖 O B_n
子 O I_n
， O O_x
好 B-Degree O_a
喜 B-Trigger B_v
欢 I-Trigger I_v
里 O B_f
面 O I_f
的 O O_uj
图 B-sent_Entity B_n
图 I-sent_Entity I_n
~ O O_x
~ O O_x
~ O O_x
分 O B_v
享 O I_v
！ O O_x

1 O O_x
, O O_x
真 O B_d
的 O I_d
是 O O_v
这 O B_r
样 O I_r
吗 O O_y
封 O B_v
杀 O I_v
中 B-Cause B_nt
通 I-Cause I_nt
快 I-Cause B_v
递 I-Cause I_v
蜗 I-Cause B_n
牛 I-Cause I_n
的 I-Cause O_uj
速 I-Cause B_n
度 I-Cause I_n
鹌 I-Cause B_n
鹑 I-Cause I_n
的 I-Cause O_uj
态 I-Cause B_n
度 I-Cause I_n
斑 I-Cause B_n
鸠 I-Cause I_n
的 I-Cause O_uj
品 I-Cause B_n
质 I-Cause I_n
老 I-Cause B_nr
虎 I-Cause I_nr
的 I-Cause O_uj
价 I-Cause B_n
格 I-Cause I_n
全 O B_n
国 O I_n
最 B-Degree B_a
差 B-Trigger I_a
的 O O_uj
快 B-sent_Entity B_v
递 I-sent_Entity I_v

2 O O_x
, O O_x
自 O B_v
挂 O I_v
东 O B_ns
南 O I_ns
枝 O O_q
吧 O O_y
~ O O_x
姐 O O_n
不 O O_d
拦 O O_v
你 O O_r
。 O O_x
我 B-Holder O_r
真 O B_d
的 O I_d
越 O B_d
来 O I_d
越 O I_d
秀 B-Trigger O_ag
逗 I-Trigger O_v
了 O O_ul
~ O O_x
~ O O_x
~ O O_x
~ O O_x
怎 O B_l
么 O I_l
办 O I_l
啊 O O_zg
。 O O_x
。 O O_x
。 O O_x
。 O O_x
。 O O_x
。 O O_x

1 O O_x
, O O_x
话 O O_n
说 O O_v
， O O_x
这 B-sent_Entity O_r
哥 I-sent_Entity B_n
们 I-sent_Entity I_n
的 O O_uj
玩 B-sent_Entity B_n
法 I-sent_Entity I_n
真 B-Degree B_d
的 I-Degree I_d
很 I-Degree O_zg
特 B-Trigger B_d
别 I-Trigger I_d
。 O O_x
。 O O_x
。 O O_x
（ O O_x
草 O B_n
根 O I_n
平 O B_n
台 O I_n
欢 O B_v
迎 O I_v
投 O B_n
稿 O I_n
） O O_x

3 O O_x
, O O_x
我 B-Holder O_r
憋 B-Trigger O_v
了 O O_ul
很 B-Degree B_m
久 I-Degree I_m
， O O_x
发 O B_v
现 O I_v
真 B-Cause B_d
的 I-Cause I_d
学 I-Cause O_n
不 I-Cause B_v
会 I-Cause I_v
【 O O_x
这 O O_r
首 O B_n
歌 O I_n
你 O O_r
能 O O_v
学 O B_n
会 O I_n
吗 O O_y
】 O O_x
就 O O_d
这 O B_nz
歌 O I_nz
， O O_x
我 O O_r
保 O O_v
你 O O_r
听 O O_v
一 O B_m
万 O I_m
遍 O I_m
也 O O_d
学 O O_v
不 O B_v
会 O I_v
。 O O_x
。 O O_x
。 O O_x
。 O O_x

0 O O_x
, O O_x
加 O B_v
油 O I_v
， O O_x
会 O O_v
更 O O_d
强 O O_a
的 O O_uj
~ O O_x
。 O O_x
金 O B_nr
石 O I_nr
堂 O O_q
预 O B_v
购 O I_v
两 O B_m
日 O I_m
销 O B_n
量 O I_n
第 O B_m
二 O I_m
。 O O_x
博 O B_nr
客 O I_nr
来 O O_v
预 O B_v
购 O I_v
第 O B_m
二 O I_m
日 O I_m
销 O B_n
量 O I_n
第 O B_m
一 O I_m
！ O O_x
！ O O_x
我 B-Holder B_r
们 I-Holder I_r
好 B-Trigger B_l
开 I-Trigger I_l
心 I-Trigger I_l

0 O O_x
, O O_x
桶 O O_q
桶 O O_q
， O O_x
妳 O O_zg
太 O O_d
譲 O O_yg
人 O O_n
流 O B_n
鼻 O I_n
血 O I_n
了 O O_ul
、 O O_x
看 O B_v
着 O I_v
妳 O O_zg
俺 O O_r
就 O O_d
啦 B-Trigger O_y
啦 I-Trigger O_y
啦 I-Trigger O_y
啦 I-Trigger O_y
啦 I-Trigger O_y
、 O O_x
鼻 O B_n
血 O I_n
i O B_eng
n O I_eng
g O I_eng
。 O O_x
… O O_x
… O O_x

1 O O_x
, O O_x
好 O O_a
吧 O O_y
泡 B-Cause B_v
澡 I-Cause I_v
真 O B_d
的 O I_d
是 O O_v
很 B-Degree O_d
愉 B-Trigger B_a
悦 I-Trigger I_a
心 O B_n
情 O I_n
的 O O_uj
事 O B_n
情 O I_n
， O O_x
我 O O_r
马 O B_d
上 O I_d
准 O B_v
备 O I_v
吃 O O_v
包 O B_n
薯 O I_n
片 O O_q
顺 O B_ad
便 O I_ad
看 O B_v
看 O I_v
很 O B_m
二 O I_m
的 O O_uj
《 O O_x
生 O B_vn
活 O I_vn
大 O O_a
爆 O B_v
炸 O I_v
》 O O_x
！ O O_x

0 O O_x
, O O_x
。 O O_x
我 B-Holder O_r
喜 B-Trigger B_v
欢 I-Trigger I_v
。 O O_x
。 O O_x
: O O_x
好 B-Degree O_a
可 B-Trigger B_v
爱 I-Trigger I_v
用 O O_p
大 O B_ns
马 O I_ns
亲 O O_v
的 O O_uj
图 O O_n
做 O B_v
成 O I_v
的 O O_uj
哟 O O_y
嘻 O B_z
嘻 O I_z
嘻 O B_z
嘻 O I_z
还 O O_d
算 O O_v
有 O B_n
点 O I_n
手 O B_n
巧 O I_n

3 O O_x
, O O_x
就 O O_d
喜 B-Trigger B_v
欢 I-Trigger I_v
臭 B-sent_Entity B_n
豆 I-sent_Entity I_n
腐 I-sent_Entity I_n
【 O O_x
我 B-Holder O_r
中 O B_nz
毒 O I_nz
太 O O_d
深 O O_a
】 O O_x
太 O O_d
恶 O O_a
了 O O_ul
， O O_x
但 O O_c
这 O B_r
些 O I_r
都 O O_d
不 O B_v
能 O I_v
吃 O O_v
， O O_x
生 O B_vn
活 O I_vn
还 O B_v
有 O I_v
什 O B_r
么 O I_r
意 O B_n
义 O I_n
。 O O_x
薯 O O_zg
粉 O B_n
丸 O I_n
、 O O_x
臭 O O_a
鸡 O B_n
翅 O I_n
。 O O_x

2 O O_x
, O O_x
我 B-Holder O_r
不 O B_l
忍 O I_l
心 O I_l
看 O O_v
. O O_m
的 O B_d
确 O I_d
还 O B_v
有 O I_v
什 O B_r
么 O I_r
比 O O_p
漠 B-sent_Entity B_n
视 I-sent_Entity I_n
生 I-sent_Entity B_vn
命 I-sent_Entity I_vn
更 B-Degree O_d
可 B-Trigger B_a
耻 I-Trigger I_a
的 O O_uj
呢 O O_y
。 O O_x
心 O B_n
痛 O I_n
… O O_x
… O O_x
子 B-sent_Entity B_nr
弟 I-sent_Entity I_nr
兵 I-sent_Entity I_nr
最 B-Degree O_d
可 B-Trigger B_v
爱 I-Trigger I_v
心 I-Trigger B_n
痛 I-Trigger I_n
… O O_x
… O O_x

1 O O_x
, O O_x
说 O O_v
春 O B_n
雨 O I_n
贵 O O_a
如 O O_v
油 O O_n
， O O_x
可 O O_v
我 B-Holder O_r
根 O B_a
本 O I_a
就 O O_d
不 B-Degree O_d
喜 B-Trigger B_v
欢 I-Trigger I_v
这 O B_r
样 O I_r
的 O O_uj
天 B-sent_Entity B_n
气 I-sent_Entity I_n
。 O O_x
。 O O_x
。 O O_x
不 O O_d
喜 O B_v
欢 O I_v
， O O_x
很 B-Degree O_d
不 B-Negation O_d
喜 B-Trigger B_v
欢 I-Trigger I_v
呀 O O_y
！ O O_x

0 O O_x
, O O_x
回 O B_v
复 O I_v
哈 B-Trigger B_o
哈 I-Trigger I_o
周 O O_nr
大 O B_n
牌 O I_n
在 O O_p
干 O O_v
啥 O O_r
感 O B_n
觉 O I_n
更 B-Degree O_d
悲 B-Trigger B_a
哀 I-Trigger I_a
耶 O O_nr
~ O O_x
~ O O_x

2 O O_x
, O O_x
谢 B-Trigger B_nr
谢 I-Trigger I_nr
f O O_x
导 B-sent_Entity B_v
演 I-sent_Entity I_v
真 B-Degree B_d
的 I-Degree I_d
很 I-Degree O_zg
感 B-Trigger B_v
谢 I-Trigger I_v
大 B-Cause O_a
今 I-Cause B_t
天 I-Cause I_t
的 I-Cause O_uj
青 I-Cause B_ns
岛 I-Cause I_ns
也 I-Cause O_d
是 I-Cause O_v
阴 I-Cause B_n
天 I-Cause I_n
。 I-Cause O_x
天 I-Cause B_n
地 I-Cause I_n
失 I-Cause B_n
色 I-Cause I_n
为 I-Cause O_p
上 I-Cause B_ns
海 I-Cause I_ns

1 O O_x
, O O_x
今 O B_t
天 O I_t
早 O B_t
上 O I_t
很 B-Degree O_zg
生 B-Trigger B_n
气 I-Trigger I_n
， O O_x
把 O O_p
这 O O_r
小 O B_n
子 O I_n
揍 O O_v
了 O O_ul
一 O B_m
顿 O I_m
！ O O_x
过 O B_t
后 O I_t
还 O B_c
是 O I_c
觉 O B_v
得 O I_v
有 O B_r
些 O I_r
过 O B_v
于 O I_v
冲 O B_vn
动 O I_vn
。 O O_x

1 O O_x
, O O_x
回 O B_v
复 O I_v
哈 B-Trigger B_o
哈 I-Trigger I_o
话 O O_n
说 O O_v
我 B-Holder O_r
真 B-Degree B_d
的 I-Degree I_d
很 I-Degree O_zg
幽 B-Trigger B_a
默 I-Trigger I_a
~ O O_x
~ O O_x
第 O B_m
三 O I_m
不 O B_v
准 O I_v
其 O B_d
实 O I_d
我 O O_r
是 O O_v
一 O B_m
个 O I_m
很 O O_zg
矜 O B_v
持 O I_v
的 O O_uj
老 O B_n
实 O I_n
人 O I_n

3 O O_x
, O O_x
纪 B-Trigger B_n
念 I-Trigger I_n
一 B-sent_Entity B_m
下 I-sent_Entity I_m
一 I-sent_Entity B_m
个 I-sent_Entity I_m
悲 I-sent_Entity B_n
剧 I-sent_Entity I_n
后 O O_f
紧 O B_c
接 O I_c
着 O I_c
又 O O_d
一 O B_m
个 O I_m
杯 O B_n
具 O I_n
， O O_x
来 O O_v
的 O O_uj
那 O B_r
么 O I_r
突 O B_ad
然 O I_ad
， O O_x
很 B-Degree O_zg
遗 B-Trigger B_a
憾 I-Trigger I_a
错 B-sent_Entity B_v
过 I-sent_Entity I_v
了 I-sent_Entity O_ul
这 I-sent_Entity B_r
个 I-sent_Entity I_r
聚 I-sent_Entity B_n
会 I-sent_Entity I_n
~ O O_x
我 O O_r
在 O O_p
赶 O B_v
集 O I_v
的 O O_uj
第 O B_m
一 O I_m
个 O I_m
聚 O B_n
会 O I_n

1 O O_x
, O O_x
清 B-Cause B_a
明 I-Cause I_a
时 I-Cause B_n
节 I-Cause I_n
雨 I-Cause O_n
纷 I-Cause B_d
纷 I-Cause I_d
， I-Cause O_x
真 I-Cause B_d
的 I-Cause I_d
是 I-Cause O_v
很 I-Cause O_d
纷 I-Cause B_d
纷 I-Cause I_d
啊 I-Cause O_zg
， I-Cause O_x
都 I-Cause O_d
一 I-Cause B_m
天 I-Cause I_m
了 I-Cause O_ul
， I-Cause O_x
还 I-Cause O_d
没 I-Cause O_v
消 I-Cause B_v
停 I-Cause I_v
， I-Cause O_x
看 I-Cause O_v
这 I-Cause O_r
雨 I-Cause O_n
啊 I-Cause O_y
， O O_x
愁 B-Trigger O_v
哦 O O_e

3 O O_x
, O O_x
我 B-Holder O_r
应 O O_v
该 O O_r
彩 O B_n
排 O I_n
时 O O_n
拍 O O_v
， O O_x
但 O B_c
是 O I_c
当 O O_t
时 O O_n
真 I-Degree B_d
的 I-Degree I_d
荒 B-Trigger O_v
了 O O_ul
， O O_x
都 O O_d
忘 O O_v
了 O O_ul
说 O O_v
有 O O_v
转 O O_v
播 O O_v
一 O B_d
定 O I_d
比 O O_p
我 O B_r
们 O I_r
拍 O O_v
的 O O_uj
好 O O_a
～ O O_x

2 O O_x
, O O_x
妈 B-Holder B_n
妈 I-Holder I_n
很 B-Degree O_zg
喜 B-Trigger B_v
欢 I-Trigger I_v
我 B-sent_Entity O_r
戴 I-sent_Entity O_v
这 I-sent_Entity O_r
顶 I-sent_Entity O_v
帽 I-sent_Entity B_n
子 O I_n
， O O_x
我 O O_r
问 O O_v
她 O O_r
为 O B_r
什 O I_r
么 O I_r
， O O_x
她 B-Cause O_r
说 I-Cause O_v
因 I-Cause B_c
为 I-Cause I_c
带 I-Cause O_v
着 I-Cause O_uz
帽 I-Cause B_n
子 I-Cause I_n
会 I-Cause O_v
显 I-Cause B_v
得 I-Cause I_v
我 I-Cause O_r
高 I-Cause O_a
一 I-Cause B_m
点 I-Cause I_m

1 O O_x
, O O_x
我 B-Holder O_r
都 O O_d
喜 B-Trigger B_v
欢 I-Trigger I_v
~ O O_x
再 O O_d
来 O O_v
白 O B_n
色 O I_n
西 O B_n
装 O I_n
。 O O_x
我 B-Holder O_r
喜 B-Trigger B_v
欢 I-Trigger I_v
这 O O_r
裤 B-sent_Entity B_n
子 I-sent_Entity I_n
和 I-sent_Entity O_c
鞋 I-sent_Entity O_n
。 O O_x
当 O B_d
然 O I_d
也 O O_d
很 B-Degree O_d
喜 B-Trigger B_v
欢 I-Trigger I_v
人 B-sent_Entity O_n
。 O O_x

0 O O_x
, O O_x
回 O B_v
复 O I_v
晕 O O_v
都 O O_d
什 O B_r
么 O I_r
人 O O_n
呀 O O_y
穿 O O_v
一 O B_m
次 O I_m
拍 O B_v
照 O I_v
让 O O_v
偶 O O_d
看 O B_v
下 O I_v
越 B-Degree B_d
来 I-Degree I_d
越 I-Degree I_d
喜 B-Trigger B_v
欢 I-Trigger I_v
穿 B-sent_Entity O_zg
短 I-sent_Entity B_n
裙 I-sent_Entity I_n
了 O O_ul
。 O O_x
。 O O_x
。 O O_x

0 O O_x
, O O_x
图 O O_n
儿 O O_n
真 O B_n
棒 O I_n
饿 O O_v
: O O_x
: O O_x
真 O B_d
的 O I_d
很 B-Degree O_zg
搞 B-Trigger B_v
笑 I-Trigger I_v
! O O_x
张 O B_nr
艺 O I_nr
谋 O I_nr
巩 O B_nr
俐 O I_nr
十 O B_m
五 O I_m
年 O I_m
前 O O_f
亲 O B_a
密 O I_a
泳 O B_n
装 O I_n
照 O B_n
片 O I_n
曝 O B_nz
光 O I_nz
搞 B-Trigger B_v
笑 I-Trigger I_v
! O O_x
! O O_x
! O O_x
! O O_x
! O O_x
! O O_x
! O O_x
! O O_x
! O O_x
! O O_x

0 O O_x
, O O_x
很 B-Degree B_n
漂 B-Trigger I_n
亮 I-Trigger I_n
。 O O_x
转 O O_v
！ O O_x
和 O O_c
大 O B_n
家 O I_n
分 O B_v
享 O I_v
大 O B_n
家 O I_n
不 O B_c
是 O I_c
想 O O_v
看 O O_v
爆 O B_v
炸 O I_v
头 O O_n
吗 O O_y
。 O O_x
。 O O_x
。 O O_x
满 O B_v
足 O I_v
下 O O_f
大 O B_n
家 O I_n
的 O O_uj
要 O B_v
求 O I_v
。 O O_x
。 O O_x
。 O O_x

1 O O_x
, O O_x
" O O_x
好 B-Degree B_a
烦 B-Trigger I_a
, O O_x
一 B-Cause B_l
大 I-Cause I_l
早 I-Cause I_l
就 I-Cause O_d
这 I-Cause B_r
么 I-Cause I_r
不 I-Cause B_a
爽 I-Cause I_a
, I-Cause O_x
最 I-Cause B_f
后 I-Cause I_f
一 I-Cause B_m
天 I-Cause I_m
也 I-Cause O_d
不 I-Cause B_l
放 I-Cause I_l
过 I-Cause I_l
我 I-Cause O_r
. I-Cause B_m
. I-Cause I_m
. O I_m
. O I_m
" O O_x

3 O O_x
, O O_x
起 O B_v
来 O I_v
啊 O O_y
很 B-Degree O_d
不 B-Trigger B_a
幸 I-Trigger I_a
的 O O_uj
被 B-sent_Entity O_p
捆 I-sent_Entity B_v
成 I-sent_Entity I_v
木 I-sent_Entity B_nr
乃 I-sent_Entity I_nr
伊 I-sent_Entity I_nr
状 I-sent_Entity O_ng
躺 I-sent_Entity O_v
了 I-sent_Entity O_ul
一 I-sent_Entity B_m
个 I-sent_Entity I_m
多 I-sent_Entity I_m
小 I-sent_Entity B_n
时 I-sent_Entity I_n
， I-sent_Entity O_x
累 I-sent_Entity B_v
死 I-sent_Entity I_v
了 I-sent_Entity O_ul
~ I-sent_Entity O_x

3 O O_x
, O O_x
很 B-Degree O_zg
喜 B-Trigger B_v
欢 I-Trigger I_v
这 B-sent_Entity O_r
一 I-sent_Entity B_m
段 I-sent_Entity I_m
1 I-sent_Entity B_m
3 I-sent_Entity I_m
2 I-sent_Entity I_m
， I-sent_Entity O_x
瓦 O O_nr
荡 O B_v
漾 O I_v
啊 O O_zg
！ O O_x
！ O O_x
！ O O_x

1 O O_x
, O O_x
我 B-Holder O_r
都 O O_d
喜 B-Trigger B_v
欢 I-Trigger I_v
非 B-sent_Entity B_d
常 I-sent_Entity I_d
可 I-sent_Entity B_v
爱 I-sent_Entity I_v
的 I-sent_Entity O_uj
小 I-sent_Entity O_n
杯 I-sent_Entity B_n
子 I-sent_Entity I_n
你 O O_r
喜 O B_v
欢 O I_v
哪 O B_r
个 O I_r
？ O O_x

0 O O_x
, O O_x
心 O O_n
好 O O_a
痛 O O_a
啊 O O_y
… O O_x
… O O_x
太 O O_d
有 O O_v
个 O B_n
性 O I_n
了 O O_ul
吧 O O_y
！ O O_x
忧 O B_a
郁 O I_a
得 O O_ud
一 O B_i
塌 O I_i
糊 O I_i
涂 O I_i
！ O O_x
！ O O_x
史 O O_ng
上 O O_f
最 O O_d
忧 O B_a
郁 O I_a
滴 O O_v
猫 O B_n
咪 O I_n
！ O O_x
让 B-Trigger O_v
人 I-Trigger O_n
喜 I-Trigger B_v
欢 I-Trigger I_v
得 O O_ud
爱 B-Trigger B_i
不 I-Trigger I_i
释 I-Trigger I_i
手 I-Trigger I_i
。 O O_x

2 O O_x
, O O_x
回 O B_v
复 O I_v
养 B-sent_Entity B_v
不 I-sent_Entity I_v
起 I-sent_Entity I_v
人 I-sent_Entity O_n
的 O O_uj
悲 B-Trigger B_n
桑 I-Trigger I_n
飘 O B_v
过 B-Cause I_v
“ I-Cause O_x
我 I-Cause O_r
养 I-Cause O_v
你 I-Cause O_r
啊 I-Cause O_y
” I-Cause O_x
这 I-Cause O_r
句 I-Cause O_q
比 I-Cause B_d
较 I-Cause I_d
好 I-Cause O_a
“ I-Cause O_x
X I-Cause B_eng
X I-Cause I_eng
为 I-Cause O_p
我 I-Cause O_r
做 I-Cause B_v
饭 I-Cause I_v
吧 I-Cause O_y
” I-Cause O_x
真 I-Cause B_d
的 I-Cause I_d
可 I-Cause B_c
以 I-Cause I_c
用 I-Cause B_v
来 I-Cause I_v
求 I-Cause B_v
婚 I-Cause I_v
呀 I-Cause O_y
？ I-Cause O_x

0 O O_x
, O O_x
我 B-Holder O_r
很 B-Degree O_d
欢 B-Trigger B_v
迎 I-Trigger I_v
酸 B-sent_Entity B_n
奶 I-sent_Entity I_n
这 I-sent_Entity B_r
样 I-sent_Entity I_r
跟 I-sent_Entity O_p
我 I-sent_Entity O_r
撒 I-sent_Entity B_v
娇 I-sent_Entity I_v
… O O_x
… O O_x
最 O O_d
会 O O_v
撒 O B_v
娇 O I_v
的 O O_uj
猫 O B_n
咪 O I_n
。 O O_x
B O B_eng
B O I_eng
被 O O_p
它 O O_r
弄 O O_v
得 O O_ud
不 O B_i
知 O I_i
所 O I_i
措 O I_i
~ O O_x

2 O O_x
, O O_x
好 O O_a
得 O B_v
意 O I_v
啊 O O_zg
。 O O_x
噶 O O_nrt
肥 B-sent_Entity B_n
妹 I-sent_Entity I_n
我 O O_r
错 O O_v
啦 O O_y
。 O O_x
。 O O_x
唔 O O_y
应 O B_v
该 O I_v
多 O O_m
手 O O_n
太 B-Degree O_d
强 B-Trigger B_a
悍 I-Trigger I_a
啦 O O_y
. O B_m
. O I_m
. O I_m
条 O O_n
女 O O_b
好 O O_a
正 O O_d
~ B-Trigger O_x
哈 I-Trigger O_nr
如 O B_r
何 O I_r
正 O B_ad
确 O I_ad
选 O B_v
择 O I_v
避 O B_n
孕 O I_n
套 O I_n

2 O O_x
, O O_x
" O O_x
原 O B_d
来 O I_d
更 B-Degree O_d
落 B-Trigger B_a
寞 I-Trigger I_a
是 O O_v
在 B-sent_Entity O_p
拥 I-sent_Entity O_v
抱 I-sent_Entity O_v
过 I-sent_Entity B_t
后 I-sent_Entity I_t
, I-sent_Entity O_x
这 I-sent_Entity B_r
样 I-sent_Entity I_r
是 I-sent_Entity B_v
否 I-sent_Entity I_v
宁 I-sent_Entity B_d
愿 I-sent_Entity I_d
从 I-sent_Entity O_p
末 I-sent_Entity O_f
一 I-sent_Entity B_m
起 I-sent_Entity I_m
过 I-sent_Entity O_ug
？ O O_x
" O O_x

0 O O_x
, O O_x
【 O O_x
幽 O B_a
默 O I_a
· O O_x
悲 O B_a
哀 O I_a
的 O O_uj
男 O B_n
人 O I_n
】 O O_x
今 O B_t
天 O I_t
看 O B_v
到 O I_v
最 B-Degree O_d
有 B-Trigger O_v
喜 I-Trigger B_n
感 I-Trigger I_n
的 O O_uj
一 O B_m
张 O I_m
图 O B_n
片 O I_n
。 O O_x
（ O O_x
图 O B_n
片 O I_n
来 O B_v
自 O I_v
@ O O_x
刘 O B_nr
若 O I_nr
英 O I_nr
） O O_x

0 O O_x
, O O_x
有 O O_v
时 O B_n
间 O I_n
也 O O_d
做 O O_v
个 O O_q
娱 O B_vn
乐 O I_vn
一 O B_m
下 O I_m
★ O O_x
【 B-sent_Entity O_x
纸 I-sent_Entity B_n
片 I-sent_Entity I_n
小 I-sent_Entity B_nr
姑 I-sent_Entity I_nr
娘 I-sent_Entity I_nr
的 I-sent_Entity O_uj
悲 I-sent_Entity B_i
惨 I-sent_Entity I_i
生 I-sent_Entity I_i
活 I-sent_Entity I_i
】 I-sent_Entity O_x
太 O O_d
折 B-Trigger B_v
磨 I-Trigger I_v
人 I-Trigger O_n
了 O O_ul
， O O_x
饶 O O_v
了 O O_ul
我 O O_r
吧 O O_y
， O O_x
主 O B_n
人 O I_n
。 O O_x

3 O O_x
, O O_x
爱 B-Cause O_v
一 I-Cause B_m
个 I-Cause I_m
人 I-Cause O_n
真 I-Cause B_d
的 I-Cause I_d
好 I-Cause O_a
难 I-Cause O_a
， O O_x
我 O O_r
已 O B_d
经 O I_d
把 O O_p
自 O B_r
己 O I_r
的 O O_uj
所 O B_b
有 O I_b
都 O O_d
拿 O O_v
出 O B_v
来 O I_v
， O O_x
可 O B_c
是 O I_c
最 O B_d
终 O I_d
还 O B_c
是 O I_c
很 B-Degree B_a
惨 B-Trigger I_a
。 O O_x

3 O O_x
, O O_x
最 B-sent_Entity B_f
近 I-sent_Entity I_f
真 I-sent_Entity B_d
的 I-sent_Entity I_d
好 I-sent_Entity O_a
累 I-sent_Entity O_a
哦 I-sent_Entity O_e
， I-sent_Entity O_x
每 I-sent_Entity B_r
天 I-sent_Entity I_r
都 I-sent_Entity O_d
是 I-sent_Entity O_v
凌 I-sent_Entity B_t
晨 I-sent_Entity I_t
3 I-sent_Entity O_m
点 I-sent_Entity O_m
， O O_x
为 B-Cause B_p
了 I-Cause I_p
世 I-Cause B_nz
界 I-Cause I_nz
杯 I-Cause I_nz
的 I-Cause O_uj
节 I-Cause B_n
目 I-Cause I_n
， I-Cause O_x
每 I-Cause B_r
天 I-Cause I_r
要 I-Cause O_v
抽 I-Cause B_v
取 I-Cause I_v
听 I-Cause B_n
众 I-Cause I_n
获 I-Cause B_v
奖 I-Cause I_v
信 I-Cause B_n
息 I-Cause I_n
， O O_x
真 B-Degree B_d
的 I-Degree I_d
好 I-Degree O_a
辛 B-Trigger B_a
苦 I-Trigger I_a

1 O O_x
, O O_x
我 O O_r
T O B_eng
M O I_eng
D O I_eng
- O O_x
- O O_x
。 O O_x
明 O B_t
明 O I_t
我 B-Holder O_r
就 O O_d
很 B-Degree O_d
认 B-Trigger B_ad
真 I-Trigger I_ad
的 O O_uj
在 B-sent_Entity O_p
交 I-sent_Entity B_n
朋 I-sent_Entity I_n
友 I-sent_Entity I_n
啊 O O_zg
- O O_x
- O O_x
。 O O_x

1 O O_x
, O O_x
做 O O_v
了 O O_ul
一 O B_m
个 O I_m
梦 O O_n
。 O O_x
那 O B_r
么 O I_r
真 O B_d
实 O I_d
。 O O_x
然 O B_c
后 O I_c
心 B-sent_Entity B_n
情 I-sent_Entity I_n
压 B-Trigger B_v
抑 I-Trigger I_v
的 B-Degree O_uj
很 I-Degree O_a
。 O O_x

2 O O_x
, O O_x
我 B-Holder O_r
是 O O_v
笨 O B_n
蛋 O I_n
。 O O_x
「 O O_x
抱 O B_v
住 O I_v
」 O O_x
不 O B_d
许 O I_d
不 O O_d
开 O B_v
心 O I_v
， O O_x
不 B-Negation O_d
开 B-Trigger B_v
心 I-Trigger I_v
的 O O_uj
是 O O_v
笨 B-sent_Entity B_n
蛋 I-sent_Entity I_n
。 O O_x
: O O_x
「 O O_x
抱 O O_v
」 O O_x
不 O O_d
给 O O_p
不 O B_d
好 O I_d
。 O O_x
心 O B_n
情 O I_n
不 O B_d
好 O I_d
、 O O_x
非 O B_d
常 O I_d
不 O B_d
好 O I_d
。 O O_x

3 O O_x
, O O_x
人 O O_n
的 O O_uj
好 O B_v
坏 O I_v
真 O B_d
的 O I_d
很 O O_d
难 O O_a
从 O B_c
外 O I_c
再 O O_d
来 O O_v
分 O B_v
辨 O I_v
~ O O_x
唉 B-Trigger O_zg
! O O_x

3 O O_x
, O O_x
我 B-Holder O_r
不 O B_l
忍 O I_l
心 O I_l
看 O O_v
. O O_m
的 O B_d
确 O I_d
还 O B_v
有 O I_v
什 O B_r
么 O I_r
比 O O_p
漠 B-compared_Entity B_n
视 I-compared_Entity I_n
生 I-compared_Entity B_vn
命 I-compared_Entity I_vn
更 O O_d
可 B-Trigger B_a
耻 I-Trigger I_a
的 O O_uj
呢 O O_y
。 O O_x
心 B-Trigger B_n
痛 I-Trigger I_n
… O O_x
… O O_x
子 B-sent_Entity B_nr
弟 I-sent_Entity I_nr
兵 I-sent_Entity I_nr
最 B-Degree O_d
可 B-Trigger B_v
爱 I-Trigger I_v
心 I-Trigger B_n
痛 I-Trigger I_n
… O O_x
… O O_x

0 O O_x
, O O_x
这 B-sent_Entity O_r
造 I-sent_Entity B_n
型 I-sent_Entity I_n
真 O B_d
的 O I_d
太 B-Degree B_n
帅 B-Trigger I_n
了 O O_ul
~ O O_x
加 O B_v
油 O I_v
W O B_eng
o O I_eng
o O I_eng
h O B_eng
o O I_eng
w O B_eng
o O I_eng
o O I_eng
o O I_eng
v O I_eng
老 O B_n
狼 O I_n
- O O_x
同 O B_n
桌 O I_n
的 O O_uj
你 O O_r
- O O_x

2 O O_x
, O O_x
到 O B_d
底 O I_d
是 O O_v
虾 B-sent_Entity B_n
米 I-sent_Entity I_n
， O O_x
2 O B_m
0 O I_m
1 O I_m
2 O I_m
真 O B_d
的 O I_d
有 O O_v
啊 O O_y
？ O O_x
好 B-Degree O_a
漂 B-Trigger B_a
亮 I-Trigger I_a
呀 O O_y
。 O O_x
真 B-sent_Entity B_d
的 I-sent_Entity I_d
是 I-sent_Entity O_v
U I-sent_Entity B_eng
F I-sent_Entity I_eng
O I-sent_Entity I_eng
吗 I-sent_Entity O_y
？ O O_x
太 B-Degree O_d
可 B-Trigger B_c
怕 I-Trigger I_c
了 O O_ul
， O O_x
别 O O_d
来 O O_v
吓 O O_v
我 O B_r
们 O I_r
地 O B_n
球 O I_n
人 O O_n
。 O O_x

2 O O_x
, O O_x
深 B-Degree B_n
表 I-Degree I_n
同 B-Trigger I_n
情 I-Trigger I_n
最 B-sent_Entity B_f
后 I-sent_Entity I_f
一 I-sent_Entity B_m
家 I-sent_Entity I_m
利 I-sent_Entity B_n
率 I-sent_Entity I_n
7 I-sent_Entity O_m
折 I-sent_Entity O_m
的 I-sent_Entity O_uj
银 I-sent_Entity B_n
行 I-sent_Entity I_n
农 I-sent_Entity B_j
行 I-sent_Entity I_j
也 I-sent_Entity O_d
取 I-sent_Entity B_v
消 I-sent_Entity I_v
7 I-sent_Entity O_m
折 I-sent_Entity O_v
了 O O_ul

2 O O_x
, O O_x
无 O B_n
人 O I_n
在 O O_p
面 B-sent_Entity B_v
临 I-sent_Entity I_v
幸 I-sent_Entity B_a
福 I-sent_Entity I_a
时 I-sent_Entity B_n
会 O I_n
突 O B_ad
然 O I_ad
变 O B_v
得 O I_v
胆 B-Trigger B_a
怯 I-Trigger I_a
， O O_x
抓 B-Cause B_v
住 I-Cause I_v
幸 I-Cause B_a
福 I-Cause I_a
其 I-Cause B_d
实 I-Cause I_d
比 I-Cause O_p
忍 I-Cause B_v
受 I-Cause I_v
痛 I-Cause B_an
苦 I-Cause I_an
更 I-Cause O_d
需 I-Cause B_v
要 I-Cause I_v
勇 I-Cause B_n
气 I-Cause I_n
。 O O_x
早 O B_n
安 O I_n

3 O O_x
, O O_x
今 O B_t
天 O I_t
心 B-sent_Entity B_n
情 I-sent_Entity I_n
很 B-Degree O_zg
不 B-Trigger B_d
好 I-Trigger I_d
~ O O_x
特 B-Cause B_d
别 I-Cause I_d
想 I-Cause O_v
我 I-Cause O_r
妈 I-Cause O_n
~ I-Cause O_x
特 I-Cause B_d
别 I-Cause I_d
想 I-Cause O_v
， I-Cause O_x
特 I-Cause B_d
别 I-Cause I_d
想 I-Cause O_v
~ I-Cause O_x
曾 O B_d
经 O I_d
对 O O_p
自 O B_r
己 O I_r
说 O O_v
~ O O_x
要 O O_v
坚 O B_v
强 O I_v
~ O O_x

3 O O_x
, O O_x
屏 O B_n
幕 O I_n
~ O O_x
~ O O_x
~ O O_x
~ O O_x
~ O O_x
好 B-Degree O_a
心 B-Trigger B_n
痛 I-Trigger I_n
啊 O O_zg
！ O O_x
为 B-sent_Entity B_r
什 I-sent_Entity I_r
么 I-sent_Entity I_r
i I-sent_Entity B_eng
P I-sent_Entity I_eng
a I-sent_Entity I_eng
d I-sent_Entity I_eng
永 I-sent_Entity B_d
远 I-sent_Entity I_d
代 I-sent_Entity B_v
替 I-sent_Entity I_v
不 I-sent_Entity B_v
了 I-sent_Entity I_v
报 I-sent_Entity B_n
纸 I-sent_Entity I_n
？ I-sent_Entity O_x
这 O O_r
就 O B_d
是 O I_d
最 O O_d
雄 O B_a
辩 O I_a
的 O O_uj
解 O B_v
释 O I_v
！ O O_x

2 O O_x
, O O_x
突 O B_ad
然 O I_ad
有 O B_r
种 O I_r
很 B-Degree O_d
深 I-Degree O_a
很 I-Degree O_d
深 I-Degree O_a
的 I-Degree O_uj
愧 B-Trigger B_a
疚 I-Trigger I_a
感 O O_vg
谁 O O_r
能 O O_v
告 O B_v
诉 O I_v
我 B-Holder O_r
以 O B_f
后 O I_f
我 O O_r
该 O O_r
怎 O B_r
么 O I_r
做 O O_v
呀 O B_y
呀 O I_y
呀 O B_y
呀 O I_y
~ O O_x

2 O O_x
, O O_x
你 B-sent_Entity B_r
们 I-sent_Entity I_r
这 I-sent_Entity B_r
些 I-sent_Entity I_r
人 I-sent_Entity O_n
太 B-Degree B_n
坏 B-Trigger I_n
了 O O_ul
， O O_x
有 O O_v
一 O B_m
个 O I_m
还 O O_d
不 O B_v
够 O I_v
吗 O O_y
？ O O_x
善 O B_a
哉 O I_a
， O O_x
善 O B_a
哉 O I_a
！ O O_x
愤 B-Trigger B_v
怒 I-Trigger I_v
之 O O_u
掷 B-sent_Entity O_v
法 I-sent_Entity B_n
师 I-sent_Entity I_n
现 I-sent_Entity B_n
场 I-sent_Entity I_n
主 I-sent_Entity O_b
围 I-sent_Entity B_n
脖 I-sent_Entity I_n
。 O O_x
大 O B_n
师 O I_n
在 O O_p
现 O B_n
场 O I_n
注 O B_v
册 O I_v
新 O B_nz
浪 O I_nz
围 O B_n
脖 O I_n
！ O O_x

2 O O_x
, O O_x
完 O O_v
了 O O_ul
， O O_x
我 B-Holder O_r
真 B-Cause B_d
的 I-Cause I_d
彻 I-Cause B_ad
底 I-Cause I_ad
成 I-Cause B_v
为 I-Cause I_v
宅 I-Cause B_n
女 I-Cause I_n
了 I-Cause O_ul
。 O O_x
呜 B-Trigger B_l
呜 I-Trigger I_l
， O O_x
这 O O_r
可 O B_c
不 O I_c
是 O I_c
我 B-Holder O_r
想 O O_v
过 O O_ug
的 O O_uj
日 O B_n
子 O I_n
啊 O O_zg
~ O O_x
~ O O_x
这 O O_r
太 B-Degree O_d
糟 B-Trigger B_a
糕 I-Trigger I_a
了 O O_ul
。 O O_x

1 O O_x
, O O_x
" O O_x
想 O B_v
要 O I_v
★ O O_x
苹 O B_n
果 O I_n
" O O_x
" O O_x
透 O O_v
" O O_x
" O O_x
款 O O_m
笔 B-sent_Entity B_n
记 I-sent_Entity I_n
本 I-sent_Entity I_n
。 O O_x
很 O O_zg
特 O B_d
别 O I_d
， O O_x
喜 B-Trigger B_v
欢 I-Trigger I_v
" O O_x

3 O O_x
, O O_x
很 B-Degree B_a
痛 B-Trigger I_a
太 I-Trigger O_n
悲 I-Trigger B_a
惨 I-Trigger I_a
了 O O_ul
我 B-sent_Entity B_r
们 I-sent_Entity I_r
的 I-sent_Entity O_uj
孩 I-sent_Entity B_n
子 I-sent_Entity I_n
！ O O_x
痛 O O_a
如 O O_v
刀 O B_n
割 O I_n
. O B_m
. O I_m
. O I_m
. O I_m
. O I_m
. O I_m
心 B-Trigger B_n
痛 I-Trigger I_n
， O O_x
， O O_x
无 B-Trigger O_v
语 I-Trigger O_ng
！ O O_x

0 O O_x
, O O_x
今 O B_t
日 O I_t
终 O B_d
于 O I_d
翻 O B_v
到 O I_v
屋 O O_n
k O O_eng
了 O O_ul
， O O_x
有 O B_r
种 O I_r
熟 B-Trigger B_v
悉 I-Trigger I_v
但 I-Trigger O_c
又 I-Trigger O_d
陌 I-Trigger B_n
生 I-Trigger I_n
噶 O O_nrt
感 O B_n
觉 O I_n
， O O_x
不 O B_c
过 O I_c
最 O O_d
开 O B_v
心 O I_v
噶 O O_nrt
系 O O_v
翻 O B_v
到 O I_v
屋 O O_n
k O O_eng
就 O O_d
有 O O_v
靓 O O_g
汤 O B_nr
润 O I_nr
下 O O_f
， O O_x
嘻 B-Trigger B_z
嘻 I-Trigger I_z

1 O O_x
, O O_x
我 O O_r
最 O B_f
近 O I_f
心 O B_s
里 O I_s
承 O B_n
受 O I_n
能 O I_n
力 O I_n
好 B-Degree O_a
差 B-Trigger O_a
真 O B_d
的 O I_d
别 O O_r
打 O B_v
击 O I_v
我 O O_r

3 O O_x
, O O_x
什 O B_r
么 O I_r
情 O B_n
况 O I_n
？ O O_x
？ B-Cause O_x
我 I-Cause O_r
现 I-Cause B_t
在 I-Cause I_t
真 I-Cause B_d
的 I-Cause I_d
宁 I-Cause B_d
愿 I-Cause I_d
他 I-Cause O_r
辜 I-Cause B_v
负 I-Cause I_v
了 I-Cause O_ul
我 I-Cause O_r
· I-Cause O_x
· I-Cause O_x
而 I-Cause O_c
不 I-Cause B_c
是 I-Cause I_c
我 I-Cause O_r
对 I-Cause O_p
他 I-Cause O_r
！ I-Cause O_x
！ O O_x
！ O O_x
真 B-Degree B_d
的 I-Degree I_d
真 I-Degree B_d
的 I-Degree I_d
， O O_x
太 B-Degree O_d
伤 B-Trigger B_n
心 I-Trigger I_n
了 O O_ul
！ O O_x
！ O O_x

2 O O_x
, O O_x
就 O O_d
喜 B-Trigger B_v
欢 I-Trigger I_v
臭 B-sent_Entity B_n
豆 I-sent_Entity I_n
腐 I-sent_Entity I_n
【 O O_x
我 O O_r
中 O B_nz
毒 O I_nz
太 O O_d
深 O O_a
】 O O_x
太 B-Degree O_d
恶 B-Trigger O_a
了 I-Trigger O_ul
， O O_x
但 O O_c
这 O B_r
些 O I_r
都 O O_d
不 O B_v
能 O I_v
吃 O O_v
， O O_x
生 O B_vn
活 O I_vn
还 O B_v
有 O I_v
什 O B_r
么 O I_r
意 O B_n
义 O I_n
。 O O_x
薯 O O_zg
粉 O B_n
丸 O I_n
、 O O_x
臭 O O_a
鸡 O B_n
翅 O I_n
。 O O_x

3 O O_x
, O O_x
d B-Holder B_eng
e I-Holder I_eng
a I-Holder I_eng
r I-Holder I_eng
心 I-sent_Entity B_n
情 I-sent_Entity I_n
复 B-Trigger B_a
杂 I-Trigger I_a
中 O O_f
， O O_x
不 O O_d
解 O B_v
释 O I_v
。 O O_x
可 O B_v
能 O I_v
更 O B_d
多 O I_d
的 O O_uj
还 O B_c
是 O I_c
接 O B_l
下 O I_l
来 O I_l
如 O B_r
何 O I_r
开 O B_v
展 O I_v
的 O O_uj
无 O B_v
措 O I_v
和 O O_c
混 O B_a
乱 O I_a
吧 O O_y
。 O O_x

3 O O_x
, O O_x
" O O_x
回 O B_v
复 O I_v
你 O O_r
果 O B_d
日 O I_d
唔 O O_y
洗 O O_v
番 O O_q
工 O O_n
咩 O O_o
好 O B_e
呀 O I_e
, O O_x
前 O O_f
一 O B_m
日 O I_m
打 O B_v
比 O I_v
我 B-Holder O_r
很 B-Degree O_d
想 O O_v
痛 B-Trigger B_a
快 I-Trigger I_a
的 O O_uj
哭 O O_v
个 O O_q
饱 O O_a
" O O_x

0 O O_x
, O O_x
这 B-sent_Entity O_r
张 I-sent_Entity O_q
好 B-Trigger O_a
棒 I-Trigger O_a
！ O O_x
销 B-Cause B_n
魂 I-Cause I_n
的 I-Cause O_uj
小 I-Cause O_n
头 I-Cause B_n
像 I-Cause I_n
这 I-Cause B_r
个 I-Cause I_r
头 I-Cause B_n
像 I-Cause I_n
太 I-Cause B_nr
棒 I-Cause I_nr
了 I-Cause I_nr
！ I-Cause O_x
！ I-Cause O_x
哈 O B_o
哈 O I_o
哈 O I_o
这 O B_r
个 O I_r
真 O B_d
的 O I_d
很 O O_zg
诱 O B_n
人 O I_n
的 O O_uj
! O O_x
你 O O_r
再 O O_d
凑 O B_v
近 O I_v
点 O O_m
老 O B_n
婆 O I_n
我 O O_r
就 O O_d
亲 O O_v
上 O B_t
去 O I_t
喽 O O_zg
嘿 O B_o
嘿 O I_o

2 O O_x
, O O_x
魔 O O_n
道 O O_q
威 O B_nrt
武 O I_nrt
！ O O_x
望 O B_nr
天 O I_nr
。 O O_x
。 O O_x
。 O O_x
我 B-Holder O_r
内 B-sent_Entity B_n
心 I-sent_Entity I_n
十 B-Degree B_m
分 I-Degree I_m
惆 B-Trigger B_a
怅 I-Trigger I_a
十 B-Degree B_m
分 I-Degree I_m
挣 B-Trigger B_v
扎 I-Trigger I_v
。 O O_x
。 O O_x
你 O B_r
们 O I_r
不 O B_a
懂 O I_a
的 O O_uj

0 O O_x
, O O_x
太 B-Degree O_d
震 B-Trigger B_v
惊 I-Trigger I_v
了 O O_ul
， O O_x
一 O B_d
定 O I_d
要 O O_v
截 O B_v
图 O I_v
纪 O B_n
念 O I_n
啊 O O_zg
。 O O_x
张 O B_nr
朝 O I_nr
阳 O I_nr
： O O_x
不 O B_d
断 O I_d
地 O O_uv
收 O B_v
到 O I_v
推 O B_v
销 O I_v
短 O B_n
信 O I_n
， O O_x
这 O B_r
些 O I_r
不 O B_l
要 O I_l
脸 O I_l
的 O O_uj
机 O B_n
构 O I_n
， O O_x
我 O O_r
操 O O_v
你 O O_r
妈 O O_n
! O O_x

1 O O_x
, O O_x
就 O B_d
要 O I_d
放 O B_v
假 O I_v
了 O O_ul
， O O_x
完 O B_ad
全 O I_ad
没 O B_v
有 O I_v
心 O B_n
情 O I_n
工 O B_vn
作 O I_vn
， O O_x
希 B-Trigger B_v
望 I-Trigger I_v
这 O O_r
两 O B_m
天 O I_m
可 O B_c
以 O I_c
很 O B_d
快 O I_d
很 O O_zg
顺 O B_ad
利 O I_ad
的 O O_uj
过 O B_t
去 O I_t
， O O_x
阿 O B_ns
门 O I_ns

2 O O_x
, O O_x
跌 B-sent_Entity O_v
的 O O_uj
让 O O_v
人 B-Holder O_n
崩 B-Trigger B_v
溃 I-Trigger I_v
~ I-Trigger O_x
我 B-Cause O_r
的 I-Cause O_uj
爱 I-Cause B_n
车 I-Cause I_n
什 I-Cause B_r
么 I-Cause I_r
时 I-Cause B_n
候 I-Cause I_n
才 I-Cause B_v
能 I-Cause I_v
开 I-Cause O_v
回 I-Cause B_n
家 I-Cause I_n
啊 I-Cause O_zg
心 O B_n
情 O I_n
无 B-Degree B_v
比 I-Degree I_v
的 I-Degree O_uj
低 B-Trigger B_v
落 I-Trigger I_v

0 O O_x
, O O_x
写 B-Trigger O_v
的 I-Trigger O_uj
真 I-Trigger B_d
好 I-Trigger I_d
~ O O_x
真 B-Trigger O_d
够 I-Trigger B_l
意 I-Trigger I_l
思 I-Trigger I_l
! O O_x
很 O O_zg
窝 O B_n
心 O I_n
的 O O_uj
感 O B_n
觉 O I_n
哈 B-Trigger B_o
哈 I-Trigger I_o
， O O_x
这 O B_r
个 O I_r
有 O B_l
意 O I_l
思 O I_l
证 B-sent_Entity B_n
明 I-sent_Entity I_n
你 I-sent_Entity O_r
喜 I-sent_Entity B_v
欢 I-sent_Entity I_v
他 I-sent_Entity O_r
她 I-sent_Entity O_r
的 I-sent_Entity O_uj
1 I-sent_Entity B_m
6 I-sent_Entity I_m
条 I-sent_Entity O_n
证 I-sent_Entity B_n
据 I-sent_Entity I_n
。 O O_x

2 O O_x
, O O_x
回 O B_v
复 O I_v
为 O B_r
啥 O I_r
啊 O O_y
我 B-Holder O_r
很 B-Degree O_d
伤 B-Trigger B_n
心 I-Trigger I_n
感 B-sent_Entity B_v
到 I-sent_Entity I_v
自 I-sent_Entity B_r
己 I-sent_Entity I_r
记 I-sent_Entity B_n
性 I-sent_Entity I_n
不 I-sent_Entity B_d
好 I-sent_Entity I_d
的 I-sent_Entity O_uj
人 I-sent_Entity O_n
， O O_x
休 O B_v
想 O I_v
撒 O B_v
谎 O I_v
。 O O_x
m O B_eng
i O I_eng

0 O O_x
, O O_x
阳 O B_nr
光 O I_nr
明 O I_nr
媚 O I_nr
的 O O_uj
下 O B_t
午 O I_t
， O O_x
在 O O_p
这 O B_r
个 O I_r
带 O B_v
给 O I_v
我 O O_r
很 O B_m
多 O I_m
幸 O B_a
运 O I_a
和 O O_c
快 O B_a
乐 O I_a
的 O O_uj
地 O B_n
方 O I_n
， O O_x
听 O O_v
新 O O_a
童 O B_nr
鞋 O I_nr
们 O O_k
练 O O_v
声 O O_q
， O O_x
觉 O B_v
得 O I_v
当 B-sent_Entity O_t
学 I-sent_Entity B_n
长 I-sent_Entity I_n
真 O B_d
的 O I_d
很 B-Degree O_zg
不 B-Trigger B_a
错 I-Trigger I_a

3 O O_x
, O O_x
非 B-Degree B_d
常 I-Degree I_d
好 B-Trigger O_a
。 O O_x
。 O O_x
。 O O_x
话 O O_n
说 O O_v
叨 O O_v
? O O_x
我 O O_r
真 O B_d
的 O I_d
不 O B_i
是 O I_i
故 O I_i
意 O I_i
的 O O_uj
！ O O_x
视 O O_vg
频 O O_n
刚 O O_d
好 O O_a
就 O O_d
停 O O_v
在 O O_p
那 O B_r
边 O I_r
哈 I-Trigger B_o
哈 I-Trigger I_o
哈 I-Trigger I_o
哈 I-Trigger I_o

0 O O_x
, O O_x
我 B-Holder O_r
喜 B-Trigger B_v
欢 I-Trigger I_v
红 B-sent_Entity B_n
色 I-sent_Entity I_n
的 I-sent_Entity O_uj
戴 I-sent_Entity B_nr
尔 I-sent_Entity I_nr
， O O_x
支 O B_v
持 O I_v
戴 O B_nr
尔 O I_nr
还 O B_v
好 O I_v
， O O_x
虽 O B_c
说 O I_c
没 O O_v
怎 O B_r
么 O I_r
地 O B_n
吧 O I_n
。 O O_x
。 O O_x
。 O O_x
可 O O_v
还 O B_c
是 O I_c
很 O O_zg
开 O B_v
心 O I_v
和 O O_c
大 O B_n
家 O I_n
一 O B_m
起 O I_m
玩 O O_v

1 O O_x
, O O_x
让 O O_v
人 O O_n
尖 O B_v
叫 O I_v
的 O O_uj
全 O O_n
手 O B_n
绘 O I_n
动 O B_n
画 O I_n
！ O O_x
究 O O_d
极 O O_d
动 B-sent_Entity B_n
画 I-sent_Entity I_n
电 I-sent_Entity I_n
影 I-sent_Entity I_n
《 I-sent_Entity O_x
R I-sent_Entity B_eng
E I-sent_Entity I_eng
D I-sent_Entity I_eng
L I-sent_Entity I_eng
I I-sent_Entity I_eng
N I-sent_Entity I_eng
E I-sent_Entity I_eng
》 I-sent_Entity O_x
影 I-sent_Entity B_vn
像 I-sent_Entity I_vn
震 B-Trigger B_v
惊 I-Trigger I_v
公 O B_ad
开 O I_ad
！ O O_x
- O O_x
- O O_x
日 O B_ns
本 O I_ns
留 O B_v
学 O I_v

0 O O_x
, O O_x
小 B-Holder B_nr
沃 I-Holder I_nr
实 O B_v
在 O I_v
是 O O_v
太 B-Degree O_d
喜 B-Trigger B_v
欢 I-Trigger I_v
这 B-sent_Entity B_r
个 I-sent_Entity I_r
版 I-sent_Entity B_n
本 I-sent_Entity I_n
了 O O_ul
， O O_x
迫 O B_i
不 O I_i
及 O I_i
待 O I_i
的 O O_uj
要 O O_v
分 O B_v
享 O I_v
给 O O_p
大 O B_n
家 O I_n
啊 O O_zg
~ O O_x
！ O O_x
目 O B_i
前 O I_i
为 O I_i
止 O I_i
觉 O B_v
得 O I_v
最 B-Degree O_d
可 B-Trigger B_v
爱 I-Trigger I_v
的 O O_uj
放 B-sent_Entity B_v
假 I-sent_Entity I_v
版 I-sent_Entity B_n
本 I-sent_Entity I_n
~ O O_x
~ O O_x

0 O O_x
, O O_x
【 O O_x
每 O B_r
日 O I_r
食 O B_n
谱 O I_n
】 O O_x
： O O_x
特 O B_n
色 O I_n
川 O B_nz
味 O I_nz
水 B-sent_Entity O_n
煮 I-sent_Entity O_v
肉 I-sent_Entity B_n
片 I-sent_Entity I_n
肉 O B_n
肉 O I_n
神 O B_n
马 O I_n
的 O O_uj
最 B-Degree O_a
喜 B-Trigger B_v
欢 I-Trigger I_v
啦 O O_y
~ O O_x

2 O O_x
, O O_x
警 B-Holder B_v
察 I-Holder I_v
狠 B-Degree O_d
生 B-Trigger B_n
气 I-Trigger I_n
， O O_x
后 O B_n
果 O I_n
很 O O_zg
严 O B_a
重 O I_a
这 O O_r
“ O O_x
女 O B_n
侠 O I_n
” O O_x
真 O O_d
V O B_eng
5 O I_eng
… O O_x
… O O_x
【 B-Cause O_x
女 I-Cause B_n
子 I-Cause I_n
醉 I-Cause B_nr
驾 I-Cause I_nr
闯 I-Cause O_nrt
工 I-Cause B_n
地 I-Cause I_n
拒 I-Cause B_v
绝 I-Cause I_v
调 I-Cause B_vn
查 I-Cause I_vn
还 I-Cause O_d
撒 I-Cause B_v
泼 I-Cause I_v
】 I-Cause O_x

1 O O_x
, O O_x
从 O O_p
情 O B_n
绪 O I_n
上 O O_f
第 O B_m
一 O I_m
次 O I_m
想 O O_v
支 O B_v
持 O I_v
3 O B_m
6 O I_m
0 O I_m
了 O O_ul
， O O_x
S B-Trigger B_eng
B I-Trigger I_eng
腾 B-sent_Entity B_nz
讯 I-sent_Entity I_nz
的 O O_uj
这 B-sent_Entity O_r
招 I-sent_Entity O_n
太 O O_d
让 O O_v
人 O O_n
鄙 B-Trigger B_v
视 I-Trigger I_v
了 O O_ul
， O O_x
真 O B_n
他 O I_n
妈 O I_n
是 O O_v
狗 O B_n
日 O I_n
的 O O_uj

3 O O_x
, O O_x
我 B-Holder O_r
也 O O_d
是 O O_v
十 O B_t
月 O I_t
一 O O_m
没 O O_v
出 O B_v
去 O I_v
旅 O B_vn
游 O I_vn
， O O_x
但 O B_c
是 O I_c
感 O B_n
觉 O I_n
很 B-Degree O_zg
满 B-Trigger B_v
足 I-Trigger I_v
。 O O_x
一 O B_m
起 O I_m
加 O B_v
油 O I_v
吧 O O_y
！ O O_x

0 O O_x
, O O_x
" O O_x
我 O O_r
也 O O_d
要 O O_v
陪 O O_v
着 O O_uz
看 O O_v
陪 O O_v
女 O B_n
儿 O I_n
看 O O_v
小 O O_a
木 O B_n
头 O I_n
人 O I_n
历 O B_n
险 O I_n
记 O I_n
， O O_x
小 B-Holder B_n
朋 I-Holder I_n
友 I-Holder I_n
们 I-Holder O_k
都 O O_d
很 B-Degree O_d
激 B-Trigger B_a
动 I-Trigger I_a
, O O_x
家 B-Holder B_n
长 I-Holder I_n
们 I-Holder O_k
都 O O_d
很 B-Degree O_d
无 B-Trigger B_d
奈 I-Trigger I_d
" O O_x

0 O O_x
, O O_x
喜 B-Trigger B_v
欢 I-Trigger I_v
喜 B-Trigger B_v
欢 I-Trigger I_v
~ O O_x
~ O O_x
~ O O_x
写 B-sent_Entity B_n
真 I-sent_Entity I_n
集 I-sent_Entity I_n
已 O B_d
经 O I_d
出 O B_v
来 O I_v
了 O O_ul
， O O_x
我 B-Holder O_r
自 I-Holder B_r
己 I-Holder I_r
非 B-Degree B_d
常 I-Degree I_d
喜 B-Trigger B_v
欢 I-Trigger I_v
， O O_x
希 O B_v
望 O I_v
大 O B_n
家 O I_n
也 O O_d
喜 O B_v
欢 O I_v
。 O O_x

0 O O_x
, O O_x
晒 O O_v
一 O O_m
晒 O O_v
赠 O B_v
送 O I_v
的 O O_uj
眼 O B_n
霜 O I_n
， O O_x
很 B-Degree O_zg
幸 B-Trigger B_a
运 I-Trigger I_a
很 B-Degree O_d
海 B-Trigger B_n
皮 I-Trigger I_n
的 O O_uj
说 O O_v
~ O O_x
~ O O_x
。 O O_x
。 O O_x
所 O B_c
以 O I_c
说 O O_v
， O O_x
多 O O_m
织 O O_n
围 O B_n
脖 O I_n
， O O_x
快 O B_a
乐 O I_a
多 O O_m
嘛 O O_y
~ O O_x
~ O O_x

1 O O_x
, O O_x
咱 O O_r
买 O O_v
袜 O B_n
子 O I_n
去 O O_v
~ O O_x
~ O O_x
（ O O_x
这 O O_r
是 O O_v
我 B-Holder O_r
最 O B_d
新 O I_d
喜 B-Trigger B_v
欢 I-Trigger I_v
的 O O_uj
小 B-sent_Entity O_n
表 I-sent_Entity B_n
情 I-sent_Entity I_n
） O O_x

1 O O_x
, O O_x
天 B-Cause B_n
气 I-Cause I_n
热 I-Cause O_a
了 I-Cause O_ul
， O O_x
感 O B_n
觉 O I_n
心 B-Trigger B_a
烦 I-Trigger I_a
无 B-Degree B_v
比 I-Degree I_v
。 O O_x
。 O O_x
。 O O_x
有 B-Cause O_v
好 I-Cause B_m
多 I-Cause I_m
事 I-Cause B_n
情 I-Cause I_n
要 I-Cause O_v
做 I-Cause O_v
， O O_x
烦 B-Trigger B_a
人 I-Trigger I_a
！ O O_x

0 O O_x
, O O_x
来 O O_v
西 O B_ns
安 O I_ns
5 O O_m
天 O O_q
了 O O_ul
， O O_x
第 O B_m
一 O I_m
次 O I_m
上 O B_v
网 O I_v
， O O_x
刚 O O_d
上 O B_t
来 O I_t
就 O O_d
查 O O_v
新 O B_nt
华 O I_nt
书 O I_nt
店 O I_nt
和 O O_c
当 O O_p
当 O O_t
卓 O B_nr
越 O I_nr
的 O O_uj
图 O B_n
书 O I_n
销 O B_n
量 O I_n
， O O_x
然 O B_c
后 O I_c
心 B-Trigger B_i
满 I-Trigger I_i
意 I-Trigger I_i
足 I-Trigger I_i
地 O B_s
上 O I_s
微 O O_a
博 O O_n

0 O O_x
, O O_x
j O B_eng
i O I_eng
a O I_eng
d O B_eng
e O I_eng
. O O_m
h O B_eng
a O I_eng
h O I_eng
a O I_eng
h O I_eng
a O I_eng
真 O B_l
的 O I_l
假 O I_l
的 O O_uj
阿 O B_nr
根 O I_nr
廷 O I_nr
解 O B_n
说 O I_n
员 O I_n
P O B_eng
K O I_eng
韩 O B_ns
国 O I_ns
解 O B_n
说 O I_n
员 O I_n
， O O_x
这 B-sent_Entity B_r
俩 I-sent_Entity I_r
太 B-Trigger O_d
逗 I-Trigger O_v
了 O O_ul

2 O O_x
, O O_x
天 O O_q
啊 O O_y
一 O B_m
会 O I_m
儿 O I_m
怎 O B_r
么 O I_r
回 O B_n
家 O I_n
啊 O O_zg
~ O O_x
很 B-Degree O_zg
可 B-Trigger B_c
怕 I-Trigger I_c
啊 I-Trigger O_zg
北 B-sent_Entity B_ns
京 I-sent_Entity I_ns
一 I-sent_Entity B_m
夜 I-sent_Entity I_m
， O O_x
看 O O_v
车 O B_n
顶 O I_n
。 O O_x

3 O O_x
, O O_x
明 O B_t
天 O I_t
会 O O_v
越 O B_d
来 O I_d
越 O I_d
好 O O_a
！ O O_x
大 B-sent_Entity B_n
家 I-sent_Entity I_n
都 I-sent_Entity O_d
是 I-sent_Entity O_v
看 I-sent_Entity B_v
到 I-sent_Entity I_v
那 I-sent_Entity B_r
么 I-sent_Entity I_r
多 I-sent_Entity O_m
人 I-sent_Entity O_n
对 I-sent_Entity O_p
年 I-sent_Entity B_n
轻 I-sent_Entity I_n
人 I-sent_Entity I_n
的 I-sent_Entity O_uj
支 I-sent_Entity B_v
持 I-sent_Entity I_v
和 I-sent_Entity O_c
鼓 I-sent_Entity B_v
励 I-sent_Entity I_v
， O O_x
很 B-Degree O_zg
欣 B-Trigger B_v
慰 I-Trigger I_v
， O O_x
我 O B_r
们 O I_r
都 O O_d
相 O B_v
信 O I_v
— O O_x
— O O_x
明 O B_t
天 O I_t
会 O O_v
更 O B_d
好 O I_d
！ O O_x

1 O O_x
, O O_x
我 B-Holder O_r
太 B-Degree O_d
喜 B-Trigger B_v
欢 I-Trigger I_v
这 B-sent_Entity B_r
个 I-sent_Entity I_r
发 I-sent_Entity B_v
疯 I-sent_Entity I_v
的 I-sent_Entity O_uj
小 I-sent_Entity B_nr
姑 I-sent_Entity I_nr
娘 I-sent_Entity I_nr
了 O O_ul
， O O_x
简 O B_d
直 O I_d
像 O O_v
极 O B_d
了 O I_d
我 O O_r
这 O O_r
头 O O_n
乱 O B_v
发 O I_v
， O O_x
甩 O O_v
起 O B_v
来 O I_v
！ O O_x

2 O O_x
, O O_x
只 B-sent_Entity O_d
看 I-sent_Entity O_v
自 I-sent_Entity B_r
己 I-sent_Entity I_r
， I-sent_Entity O_x
是 I-sent_Entity O_v
幸 I-sent_Entity B_a
福 I-sent_Entity I_a
的 I-sent_Entity O_uj
、 I-sent_Entity O_x
或 I-sent_Entity B_d
许 I-sent_Entity I_d
还 I-sent_Entity O_d
有 I-sent_Entity B_n
点 I-sent_Entity I_n
得 I-sent_Entity B_v
意 I-sent_Entity I_v
！ I-sent_Entity O_x
要 I-sent_Entity B_c
是 I-sent_Entity I_c
再 I-sent_Entity O_d
看 I-sent_Entity B_v
看 I-sent_Entity I_v
别 I-sent_Entity B_r
人 I-sent_Entity I_r
， O O_x
我 B-Holder O_r
就 O O_d
变 O B_v
得 O I_v
可 B-Trigger B_a
悲 I-Trigger I_a
了 O O_ul
！ O O_x
！ O O_x
！ O O_x
！ O O_x

3 O O_x
, O O_x
好 B-Degree O_a
得 B-Trigger B_v
意 I-Trigger I_v
啊 O O_zg
。 O O_x
噶 O O_nrt
肥 O B_n
妹 O I_n
我 O O_r
错 O O_v
啦 O O_y
。 O O_x
。 O O_x
唔 O O_y
应 O B_v
该 O I_v
多 O O_m
手 O O_n
太 O O_d
强 O B_a
悍 O I_a
啦 O O_y
. O B_m
. O I_m
. O I_m
条 O O_n
女 O O_b
好 O O_a
正 O O_d
~ O O_x
哈 O O_nr
如 O B_r
何 O I_r
正 O B_ad
确 O I_ad
选 O B_v
择 O I_v
避 O B_n
孕 O I_n
套 O I_n

1 O O_x
, O O_x
反 O B_v
复 O I_v
u O B_eng
n O I_eng
f O I_eng
o O I_eng
了 O O_ul
又 O O_d
重 O B_a
新 O I_a
f O B_eng
o O I_eng
什 O B_r
么 O I_r
的 O O_uj
最 B-Degree B_a
烦 B-Trigger I_a
了 O O_ul
。 O O_x
。 O O_x

3 O O_x
, O O_x
我 B-Holder O_r
好 O B_v
像 O I_v
这 O B_mq
点 O I_mq
还 B-Degree O_d
不 I-Degree B_c
是 I-Degree I_c
很 I-Degree O_zg
幸 B-Trigger B_a
福 I-Trigger I_a
所 O B_b
谓 O I_b
幸 O B_a
福 O I_a
， O O_x
就 O B_d
是 O I_d
别 B-Holder B_r
人 I-Holder I_r
总 B-Degree O_b
担 B-Trigger B_v
心 I-Trigger I_v
我 B-sent_Entity B_n
会 B-Cause I_n
变 I-Cause O_v
胖 I-Cause O_n
， O O_x
而 O O_c
你 B-Holder O_r
总 O O_b
担 B-Negation B_v
心 I-Negation I_v
我 B-sent_Entity O_r
没 B-Cause B_v
有 I-Cause I_v
吃 I-Cause B_v
饱 I-Cause I_v
。 I-Cause O_x
。 O O_x
。 O O_x

1 O O_x
, O O_x
岔 B-Cause B_n
气 I-Cause I_n
了 I-Cause O_ul
， O O_x
真 B-Degree O_d
难 B-Trigger B_v
受 I-Trigger I_v
！ O O_x
做 O O_v
了 O O_ul
很 O O_m
多 O B_m
次 O I_m
深 O B_l
呼 O I_l
吸 O I_l
也 O O_d
不 O B_v
见 O I_v
好 O O_a
… O O_x
… O O_x

2 O O_x
, O O_x
买 O O_v
铜 O B_n
锣 O I_n
烧 O O_v
回 O B_v
来 O I_v
的 O O_uj
路 O B_s
上 O I_s
看 O B_v
到 O I_v
有 O O_v
买 O O_v
狗 O O_n
的 O O_uj
， O O_x
萨 B-sent_Entity B_nr
摩 I-sent_Entity I_nr
耶 I-sent_Entity I_nr
， O O_x
真 B-Degree B_d
的 I-Degree I_d
很 I-Degree O_zg
可 B-Trigger B_v
爱 I-Trigger I_v
。 O O_x
可 B-Trigger B_v
惜 I-Trigger I_v
家 B-sent_Entity B_s
里 I-sent_Entity I_s
不 I-sent_Entity O_d
方 I-sent_Entity B_a
便 I-sent_Entity I_a
养 I-sent_Entity O_v
， O O_x
过 O O_ug
过 O B_n
眼 O I_n
瘾 O O_n
吧 O O_y
… O O_x
… O O_x

1 O O_x
, O O_x
城 B-sent_Entity B_n
管 I-sent_Entity I_n
心 O B_l
理 O I_l
变 O I_l
态 O I_l
。 O O_x
太 B-Degree O_d
气 B-Trigger B_n
愤 I-Trigger I_n
了 O O_ul
！ O O_x
商 B-Cause B_n
贩 I-Cause I_n
因 I-Cause O_p
城 I-Cause B_n
管 I-Cause I_n
执 I-Cause B_v
法 I-Cause I_v
摔 I-Cause B_v
死 I-Cause I_v
宠 I-Cause B_n
物 I-Cause I_n
十 I-Cause B_m
只 I-Cause I_m
小 I-Cause O_a
动 I-Cause B_n
物 I-Cause I_n
惨 I-Cause B_v
死 I-Cause I_v
… O O_x
… O O_x
太 O O_d
气 O B_n
氛 O I_n
了 O O_ul
， O O_x
它 B-sent_Entity B_r
们 I-sent_Entity I_r
都 O O_d
是 O O_v
无 B-Trigger B_n
辜 I-Trigger I_n
的 O O_uj
啊 O O_y
！ O O_x

2 O O_x
, O O_x
斯 B-sent_Entity B_nr
内 I-sent_Entity I_nr
普 I-sent_Entity I_nr
死 I-sent_Entity O_v
了 I-sent_Entity O_ul
才 O O_d
最 B-Degree O_a
伤 B-Trigger B_n
心 I-Trigger I_n
呢 O O_y
！ O O_x
多 B-sent_Entity O_m
比 I-sent_Entity B_v
死 I-sent_Entity I_v
了 I-sent_Entity O_ul
… O O_x
好 B-Degree O_a
伤 B-Trigger B_n
心 I-Trigger I_n
… O O_x
5 O B_m
5 O I_m
5 O I_m
5 O I_m
… O O_x

3 O O_x
, O O_x
" O O_x
昨 B-sent_Entity B_t
晚 I-sent_Entity I_t
去 I-sent_Entity O_v
市 I-sent_Entity B_n
桥 I-sent_Entity I_n
吃 I-sent_Entity B_v
饭 I-sent_Entity I_v
, I-sent_Entity O_x
想 I-sent_Entity B_v
到 I-sent_Entity I_v
市 I-sent_Entity B_n
桥 I-sent_Entity I_n
有 I-sent_Entity O_v
采 I-sent_Entity B_nr
蝶 I-sent_Entity I_nr
轩 I-sent_Entity I_nr
就 O O_d
有 B-Degree B_n
点 I-Degree I_n
小 I-Degree O_a
高 B-Trigger B_b
兴 I-Trigger I_b
, O O_x
为 O B_r
什 O I_r
么 O I_r
我 O O_r
住 O O_v
的 O O_uj
附 O B_f
近 O I_f
没 O B_v
有 O I_v
采 O B_nr
蝶 O I_nr
轩 O I_nr
啊 O O_y
" O O_x

3 O O_x
, O O_x
是 O O_v
正 O B_t
午 O I_t
同 O B_n
学 O I_n
， O O_x
这 O O_r
就 O B_d
是 O I_d
你 O O_r
的 O O_uj
未 O B_t
来 O I_t
！ O O_x
丫 O O_n
必 O B_d
须 O I_d
是 O O_v
个 O O_q
程 O B_n
序 O I_n
员 O I_n
- O O_x
- O O_x
一 B-Cause B_m
代 I-Cause I_m
小 I-Cause O_a
正 I-Cause B_nz
太 I-Cause I_nz
就 I-Cause O_d
这 I-Cause B_r
么 I-Cause I_r
毁 I-Cause O_v
了 O O_ul
社 B-sent_Entity B_n
会 I-sent_Entity I_n
真 O B_d
的 O I_d
很 B-Degree O_zg
残 B-Trigger B_a
酷 I-Trigger I_a
。 O O_x
。 O O_x
。 O O_x

2 O O_x
, O O_x
这 B-sent_Entity B_mq
场 I-sent_Entity I_mq
球 I-sent_Entity B_n
赛 I-sent_Entity I_n
朝 I-sent_Entity B_ns
鲜 I-sent_Entity I_ns
太 B-Degree O_d
让 B-Trigger O_v
人 I-Trigger O_n
失 I-Trigger B_v
望 I-Trigger I_v
了 I-Trigger O_ul
。 O O_x
。 O O_x
。 O O_x
仿 O B_d
佛 O I_d
看 O B_v
到 O I_v
国 O B_n
足 O I_n
的 O O_uj
身 O B_n
影 O I_n
。 O O_x
。 O O_x

0 O O_x
, O O_x
这 O O_r
是 O O_v
我 B-Holder O_r
在 O B_u
内 O I_u
地 O O_uv
首 O B_m
个 O I_m
比 O B_d
较 O I_d
全 O B_n
面 O I_n
发 O O_v
行 O O_v
的 O O_uj
电 O O_n
影 O O_vn
， O O_x
希 O B_v
望 O I_v
大 B-Holder B_n
家 I-Holder I_n
会 O O_v
喜 B-Trigger B_v
欢 I-Trigger I_v
。 O O_x
广 O O_a
? O O_x

2 O O_x
, O O_x
只 B-sent_Entity B_c
有 I-sent_Entity I_c
一 I-sent_Entity B_m
个 I-sent_Entity I_m
人 I-sent_Entity O_n
“ I-sent_Entity O_x
一 I-sent_Entity B_m
个 I-sent_Entity I_m
人 I-sent_Entity O_n
生 I-sent_Entity B_vn
活 I-sent_Entity I_vn
， O O_x
可 O B_c
以 O I_c
很 B-Degree O_zg
快 B-Trigger B_a
乐 I-Trigger I_a
！ O O_x
可 O B_c
是 O I_c
， O O_x
只 O B_c
有 O I_c
一 O B_m
个 O I_m
人 O O_n
， O O_x
便 O O_d
不 O B_v
能 O I_v
说 O O_v
是 O O_v
幸 O B_a
福 O I_a
。 O O_x
” O O_x

0 O O_x
, O O_x
很 B-Holder B_m
多 I-Holder I_m
人 I-Holder O_n
不 B-Negation O_d
喜 B-Trigger B_v
欢 I-Trigger I_v
降 B-sent_Entity B_n
温 I-sent_Entity I_n
， O O_x
你 O O_r
为 O B_r
什 O I_r
么 O I_r
喜 O B_v
欢 O I_v
呢 O O_y
。 O O_x
终 O B_d
于 O I_d
要 O O_v
降 O B_n
温 O I_n
了 O O_ul

1 O O_x
, O O_x
哇 B-Trigger B_o
哇 I-Trigger I_o
！ O O_x
！ O O_x
！ O O_x
玩 O O_v
的 O O_uj
好 B-Degree O_a
疯 B-Trigger B_a
狂 I-Trigger I_a
哦 O O_zg
！ O O_x
！ O O_x
！ O O_x
生 O B_l
日 O I_l
派 O I_l
对 O I_l
角 O B_vn
色 O I_vn
扮 O I_vn
演 O I_vn
。 O O_x
8 O B_m
0 O I_m
年 O B_t
代 O I_t
街 O B_s
头 O I_s
小 O B_nr
青 O I_nr
年 O I_nr
。 O O_x
非 O B_d
常 O I_d
入 O B_v
戏 O I_v
。 O O_x
。 O O_x
。 O O_x

0 O O_x
, O O_x
唉 O O_e
. O B_m
. O I_m
. O I_m
当 O B_t
初 O I_t
真 O B_d
的 O I_d
很 B-Degree O_zg
纯 B-Trigger B_a
洁 I-Trigger I_a
~ O O_x
~ O O_x
《 O O_x
新 O B_n
白 O I_n
娘 O I_n
子 O I_n
传 O B_n
奇 O I_n
》 O O_x
中 O O_f
的 O O_uj
隐 O B_a
晦 O I_a
笑 O O_v
， O O_x
以 O B_f
前 O I_f
很 O O_zg
纯 O B_a
洁 O I_a
， O O_x
没 O O_v
看 O O_v
出 O B_v
来 O I_v

0 O O_x
, O O_x
你 O O_r
喜 O B_v
欢 O I_v
吗 O O_y
？ O O_x
这 B-sent_Entity O_r
也 O O_d
太 B-Degree O_d
可 B-Trigger B_v
爱 I-Trigger I_v
了 O O_ul
， O O_x
喜 B-Trigger B_v
欢 I-Trigger I_v
死 I-Trigger O_v
你 I-Trigger O_r
了 I-Trigger O_ul
。 O O_x
。 O O_x
。 O O_x

3 O O_x
, O O_x
抓 B-Trigger B_v
狂 I-Trigger I_v
唉 I-Trigger O_e
. O B_m
. O I_m
. O I_m
女 B-Cause B_n
人 I-Cause I_n
太 I-Cause B_l
不 I-Cause I_l
容 I-Cause I_l
易 I-Cause I_l
了 I-Cause O_ul
！ O O_x
这 B-sent_Entity O_r
是 I-sent_Entity O_v
女 I-sent_Entity O_n
人 I-sent_Entity B_n
们 I-sent_Entity I_n
在 I-sent_Entity O_p
婚 I-sent_Entity B_n
礼 I-sent_Entity I_n
上 I-sent_Entity O_f
最 I-sent_Entity B_a
大 I-sent_Entity I_a
的 I-sent_Entity O_uj
悲 I-sent_Entity B_n
剧 I-sent_Entity I_n
了 O O_ul

0 O O_x
, O O_x
喜 B-Trigger B_v
欢 I-Trigger I_v
你 B-sent_Entity O_r
的 I-sent_Entity O_uj
名 I-sent_Entity B_n
字 I-sent_Entity I_n
。 O O_x
喜 O B_n
感 O I_n
给 O O_p
大 O B_n
家 O I_n
看 O O_v
一 O B_m
个 O I_m
绝 O B_d
对 O I_d
搞 O B_v
笑 O I_v
的 O O_uj
照 O B_n
片 O I_n
， O O_x
很 O O_zg
令 O B_l
人 O I_l
深 O I_l
思 O I_l

3 O O_x
, O O_x
真 B-Degree B_d
是 I-Degree I_d
好 I-Degree O_a
讨 B-Trigger B_v
厌 I-Trigger I_v
啊 O O_zg
~ O O_x
~ O O_x
~ O O_x
最 O B_f
近 B-sent_Entity I_f
很 I-sent_Entity B_m
多 I-sent_Entity I_m
事 I-sent_Entity B_n
情 I-sent_Entity I_n
都 I-sent_Entity O_d
不 I-sent_Entity B_i
如 I-sent_Entity I_i
意 I-sent_Entity I_i
， O O_x
真 B-Degree O_d
无 B-Trigger B_d
奈 I-Trigger I_d
啊 O O_zg
~ O O_x
原 O B_d
来 O I_d
想 O O_v
的 O O_uj
和 O O_c
现 O B_n
实 O I_n
真 O B_d
是 O I_d
差 O O_a
这 O B_r
么 O I_r
多 O O_m
的 O O_uj
~ O O_x
~ O O_x

3 O O_x
, O O_x
日 B-Cause B_ns
本 I-Cause I_ns
女 I-Cause B_n
人 I-Cause I_n
的 I-Cause O_uj
口 I-Cause B_n
味 I-Cause I_n
也 I-Cause O_d
很 I-Cause B_a
重 I-Cause I_a
这 I-Cause B_r
个 I-Cause I_r
世 I-Cause B_n
界 I-Cause I_n
， I-Cause O_x
能 B-sent_Entity O_v
看 I-sent_Entity B_v
到 I-sent_Entity I_v
的 I-sent_Entity O_uj
真 I-sent_Entity B_d
相 I-sent_Entity I_d
总 O B_c
是 O I_c
痛 B-Trigger B_an
苦 I-Trigger I_an
的 O O_uj
。 O O_x
。 O O_x
。 O O_x

3 O O_x
, O O_x
【 O O_x
哈 O B_nrt
密 O I_nrt
同 O O_p
城 O O_n
精 O B_n
彩 O I_n
围 O B_n
脖 O I_n
】 O O_x
明 O B_t
天 O I_t
又 O O_d
要 O O_v
赚 O B_v
钱 O I_v
了 O O_ul
， O O_x
太 B-Degree O_d
激 B-Trigger B_a
动 I-Trigger I_a
了 O O_ul
… O O_x
… O O_x
明 B-Cause B_t
天 I-Cause I_t
又 I-Cause O_d
要 I-Cause O_v
上 I-Cause B_v
班 I-Cause I_v
了 I-Cause O_ul
， O O_x
太 B-Degree O_d
可 B-Trigger B_c
怕 I-Trigger I_c
了 O O_ul
。 O O_x
。 O O_x
。 O O_x

1 O O_x
, O O_x
突 O B_v
发 O I_v
的 O O_uj
· O O_x
意 O B_l
想 O I_l
不 O I_l
到 O I_l
的 O O_uj
事 O B_n
情 O I_n
现 O B_t
在 O I_t
我 B-Holder O_r
很 B-Degree O_d
生 B-Trigger B_n
气 I-Trigger I_n

0 O O_x
, O O_x
很 B-Cause B_d
快 I-Cause I_d
就 I-Cause O_d
可 I-Cause B_c
以 I-Cause I_c
见 I-Cause B_v
到 I-Cause I_v
宝 I-Cause B_nr
贝 I-Cause I_nr
豆 I-Cause B_n
包 I-Cause I_n
儿 I-Cause O_n
了 I-Cause O_ul
， O O_x
激 B-Trigger B_a
动 I-Trigger I_a
！ O O_x

2 O O_x
, O O_x
希 O B_v
望 O I_v
今 O B_t
天 O I_t
的 O O_uj
发 O B_v
问 O I_v
没 O B_v
有 O I_v
让 O O_v
M B-sent_Entity B_eng
r I-sent_Entity I_eng
P I-sent_Entity O_x
困 B-Trigger B_v
扰 I-Trigger I_v
… O O_x
… O O_x
有 B-Degree B_n
点 I-Degree I_n
不 B-Trigger B_a
安 I-Trigger I_a
… O O_x
… O O_x

1 O O_x
, O O_x
非 B-Degree B_b
常 I-Degree I_b
高 B-Trigger I_b
兴 I-Trigger I_b
余 O B_nr
生 O I_nr
在 O O_p
鲜 O O_n
浪 O B_n
潮 O I_n
得 O B_v
到 O I_v
最 O B_z
佳 O I_z
剧 O B_n
本 O I_n
！ O O_x
希 O B_v
望 O I_v
以 O B_f
后 O I_f
有 O O_v
更 O O_d
多 O O_m
好 O O_a
作 O B_n
品 O I_n
！ O O_x
特 O B_d
此 O I_d
通 O B_n
告 O I_n
@ O O_x
毕 O O_v
国 O O_n
智 O O_ng

1 O O_x
, O O_x
" O O_x
P O B_eng
I O I_eng
N O I_eng
K O I_eng
, O O_x
不 O B_c
是 O I_c
猪 O O_n
的 O O_uj
非 B-Degree B_d
常 I-Degree I_d
可 B-Trigger B_v
爱 I-Trigger I_v
的 O O_uj
小 B-sent_Entity O_n
杯 I-sent_Entity B_n
子 I-sent_Entity I_n
你 O O_r
喜 O B_v
欢 O I_v
哪 O B_r
个 O I_r
？ O O_x
" O O_x

3 O O_x
, O O_x
更 B-Degree O_d
喜 B-Trigger B_v
欢 I-Trigger I_v
其 B-sent_Entity B_r
他 I-sent_Entity I_r
几 I-sent_Entity B_m
张 I-sent_Entity I_m
图 I-sent_Entity O_n
欣 O B_v
赏 O I_v
一 O B_m
组 O I_m
千 O B_q
里 O I_q
挑 O B_vn
一 O I_vn
的 O O_uj
美 O B_n
女 O I_n
王 O B_nr
若 O I_nr
伊 O I_nr
大 O B_n
家 O I_n
觉 O B_v
得 O I_v
如 O B_r
何 O I_r
？ O O_x

2 O O_x
, O O_x
吃 B-sent_Entity B_v
饭 I-sent_Entity I_v
什 O B_r
么 O I_r
的 O O_uj
最 B-Degree B_n
让 B-Trigger I_n
人 I-Trigger I_n
开 I-Trigger B_v
心 I-Trigger I_v
啦 I-Trigger O_y
！ O O_x
开 O B_v
始 O I_v
做 O B_v
饭 O I_v
了 O O_ul
。 O O_x

0 O O_x
, O O_x
哈 B-Trigger B_o
哈 I-Trigger I_o
。 O O_x
知 O B_v
道 O I_v
为 O B_r
什 O I_r
么 O I_r
很 O B_m
多 O I_m
人 O O_n
都 O O_d
喜 O B_v
欢 O I_v
看 O O_v
了 O O_ul
么 O O_y
。 O O_x
。 O O_x
。 O O_x

3 O O_x
, O O_x
和 O O_c
逛 O O_v
完 O B_v
街 O I_v
回 O B_v
来 O I_v
， O O_x
打 B-sent_Entity O_v
了 I-sent_Entity O_ul
N I-sent_Entity O_eng
个 I-sent_Entity O_q
电 I-sent_Entity B_n
话 I-sent_Entity I_n
找 I-sent_Entity O_v
人 I-sent_Entity O_n
吃 I-sent_Entity B_i
宵 I-sent_Entity I_i
夜 I-sent_Entity I_i
都 I-sent_Entity O_d
被 I-sent_Entity O_p
拒 I-sent_Entity B_v
绝 I-sent_Entity I_v
， O O_x
太 B-Degree O_d
失 B-Trigger B_v
败 I-Trigger I_v
鸟 O O_zg

0 O O_x
, O O_x
头 O B_n
痛 O I_n
就 O B_d
要 O I_d
用 O O_p
布 O B_n
包 O I_n
起 O B_v
来 O I_v
么 O O_y
？ O O_x
今 O B_t
天 O I_t
很 B-Degree O_zg
可 B-Trigger B_v
怜 I-Trigger I_v
， O O_x
头 B-Cause B_n
痛 I-Cause I_n
了 I-Cause O_ul
整 I-Cause B_vn
整 I-Cause I_vn
一 I-Cause B_m
天 I-Cause I_m
！ I-Cause O_x

0 O O_x
, O O_x
刚 O B_t
下 O I_t
到 O O_v
J B-sent_Entity B_eng
a I-sent_Entity I_eng
s I-sent_Entity I_eng
o I-sent_Entity I_eng
n I-sent_Entity I_eng
的 O O_uj
最 O B_d
新 O I_d
l B-Property B_eng
i I-Property I_eng
v I-Property I_eng
e I-Property I_eng
E I-Property I_eng
P I-Property I_eng
， O O_x
极 B-Degree B_d
度 I-Degree I_d
开 B-Trigger O_v
心 I-Trigger B_s
中 O I_s
！ O O_x
！ O O_x
！ O O_x
！ O O_x
f B-Trigger B_eng
e I-Trigger I_eng
e I-Trigger I_eng
l I-Trigger I_eng
g I-Trigger B_eng
o I-Trigger I_eng
o I-Trigger I_eng
d I-Trigger I_eng
！ O O_x
！ O O_x
！ O O_x

3 O O_x
, O O_x
很 B-Degree O_zg
伤 B-Trigger B_n
心 I-Trigger I_n
！ O O_x
伤 B-sent_Entity B_n
离 I-sent_Entity I_n
别 I-sent_Entity I_n
~ I-sent_Entity O_x
（ O O_x
v O B_eng
i O I_eng
a O I_eng
@ O O_x
河 O B_n
蟹 O I_n
愚 O B_a
乐 O I_a
） O O_x

2 O O_x
, O O_x
心 B-Trigger B_n
痛 I-Trigger I_n
的 O O_uj
想 O O_v
呐 O B_v
喊 O I_v
出 O O_v
声 O O_n
！ O O_x
- O O_x
- O O_x
- O O_x
- O O_x
- O O_x
- O O_x
- O O_x
- O O_x
- O O_x
- O O_x
- O O_x
- O O_x
- O O_x
- O O_x
- O O_x
- O O_x
- O O_x
- O O_x
- O O_x
- O O_x
- O O_x
- O O_x
如 O O_v
想 O O_v
看 O B_v
到 O I_v
更 O O_d
多 O O_m
图 O B_n
片 O I_n
请 O O_v
到 O O_v

0 O O_x
, O O_x
回 O B_v
复 O I_v
哈 O B_o
哈 O I_o
！ O O_x
谢 B-Trigger B_nr
谢 I-Trigger I_nr
鼓 O B_v
励 O I_v
努 O B_ad
力 O I_ad
啊 O O_zg
~ O O_x
太 B-Degree O_d
开 B-Trigger B_v
心 I-Trigger I_v
啦 O O_y
！ O O_x
！ O O_x
！ O O_x
成 O B_n
绩 O I_n
比 O O_p
上 O O_f
学 O B_n
期 O I_n
进 O B_d
步 O I_d
了 O O_ul
虽 O B_c
然 O I_c
有 B-compared_Entity O_v
两 I-compared_Entity O_m
科 I-compared_Entity O_n
不 B-Trigger O_d
甚 I-Trigger O_d
满 I-Trigger B_v
意 I-Trigger I_v
的 O O_uj
说 O O_v

0 O O_x
, O O_x
真 O B_d
的 O I_d
很 B-Degree O_zg
可 B-Trigger B_v
爱 I-Trigger I_v
啊 O O_zg
。 O O_x
在 O O_p
看 O B_v
到 O I_v
此 O O_zg
分 O B_v
享 O I_v
时 O O_n
， O O_x
我 O O_r
同 O B_n
学 O I_n
刚 O O_d
买 O O_v
了 O O_ul
一 O O_m
年 O B_n
份 O I_n
的 O O_uj
卫 O B_n
生 O I_n
纸 O I_n

2 O O_x
, O O_x
是 O O_v
什 O B_r
么 O I_r
造 O B_v
成 O I_v
社 O B_n
会 O I_n
这 O B_r
么 O I_r
阴 O B_a
暗 O I_a
呢 O O_y
… O O_x
… O O_x
宋 O B_nr
思 O I_nr
明 O I_nr
， O O_x
宋 O O_nr
太 O B_n
太 O I_n
， O O_x
海 O B_n
藻 O I_n
， O O_x
大 B-sent_Entity B_n
家 I-sent_Entity I_n
都 O O_d
是 O O_v
可 B-Trigger B_v
怜 I-Trigger I_v
人 I-Trigger O_n
， O O_x
就 O O_d
没 O O_d
个 O O_m
赢 O O_v
的 O O_uj
。 O O_x

0 O O_x
, O O_x
在 B-Cause O_p
医 I-Cause B_n
院 I-Cause I_n
把 I-Cause O_p
最 I-Cause B_f
后 I-Cause I_f
一 I-Cause B_m
瓶 I-Cause I_m
点 I-Cause B_n
滴 I-Cause I_n
弄 I-Cause B_v
完 I-Cause I_v
， O O_x
哈 B-Trigger B_o
哈 I-Trigger I_o
， O O_x
希 O B_v
望 O I_v
胃 O B_n
炎 O I_n
从 O B_c
此 O I_c
跟 O O_p
我 O O_r
s O B_eng
a O I_eng
y O I_eng
g O B_eng
S O I_eng
o O I_eng
o O I_eng
d O I_eng
b O I_eng
y O I_eng
e O I_eng
！ O O_x

2 O O_x
, O O_x
狗 O B_n
狗 O I_n
可 O B_c
不 O I_c
可 O I_c
以 O I_c
不 O O_d
忧 O B_v
伤 O I_v
！ O O_x
！ O O_x
！ O O_x
这 O O_r
是 O O_v
见 O O_v
过 O O_ug
最 B-Degree O_a
忧 B-Trigger B_v
伤 I-Trigger I_v
的 O O_uj
狗 B-sent_Entity B_n
狗 I-sent_Entity I_n
了 O O_ul
~ O O_x

0 O O_x
, O O_x
可 O B_c
以 O I_c
养 O B_v
翻 O I_v
只 O O_d
就 O O_d
好 O O_a
咯 O O_v
太 O O_d
爱 O O_v
巨 O O_ag
啦 O O_y
… O O_x
点 O O_m
解 O O_v
你 O O_r
甘 O O_n
得 O B_v
意 O I_v
嘎 O O_o
: O O_x
: O O_x
: O O_x
搞 O O_v
成 O B_v
甘 O I_v
啊 O O_y
？ O O_x
【 O O_x
图 O B_n
片 O I_n
】 O O_x
超 B-Degree O_v
可 B-Trigger B_v
爱 I-Trigger I_v
的 O O_uj
小 O O_n
短 O B_n
腿 O I_n
贵 B-sent_Entity B_ns
宾 I-sent_Entity I_ns
~ O O_x

2 O O_x
, O O_x
哈 B-Trigger B_o
哈 I-Trigger I_o
真 O B_d
的 O I_d
很 O O_zg
与 O B_l
时 O I_l
俱 O I_l
进 O I_l
不 O O_d
讲 O B_vn
究 O I_vn
战 B-sent_Entity B_n
术 I-sent_Entity I_n
的 O O_uj
杯 B-Trigger B_n
具 I-Trigger I_n

3 O O_x
, O O_x
名 B-Cause B_n
义 I-Cause I_n
上 I-Cause O_f
今 I-Cause B_t
天 I-Cause I_t
是 I-Cause O_v
上 I-Cause B_v
班 I-Cause I_v
的 I-Cause O_uj
最 I-Cause B_f
后 I-Cause I_f
一 I-Cause B_m
天 I-Cause I_m
， I-Cause O_x
等 I-Cause O_u
着 I-Cause O_uz
中 I-Cause B_t
秋 I-Cause I_t
假 I-Cause B_t
日 I-Cause I_t
， I-Cause O_x
其 I-Cause B_d
实 I-Cause I_d
， I-Cause O_x
中 I-Cause B_t
秋 I-Cause I_t
俺 I-Cause O_r
得 I-Cause O_ud
加 I-Cause B_v
班 I-Cause I_v
三 I-Cause B_m
天 I-Cause I_m
！ O O_x
祝 B-Trigger O_v
脖 B-sent_Entity B_n
友 I-sent_Entity I_n
们 O O_k
中 B-Trigger B_t
秋 I-Trigger I_t
快 I-Trigger B_a
乐 I-Trigger I_a
！ I-Trigger O_x
咯 O O_o

3 O O_x
, O O_x
谁 O O_r
不 O B_v
着 O I_v
的 O O_uj
同 O B_n
僚 O I_n
。 O O_x
感 O B_n
觉 O I_n
是 O B_l
不 O I_l
是 O I_l
很 B-Degree O_zg
痛 B-Trigger B_an
苦 I-Trigger I_an
， O O_x
是 O B_l
不 O I_l
是 O I_l
！ O O_x

0 O O_x
, O O_x
哈 B-Trigger B_o
哈 I-Trigger I_o
， O O_x
有 O O_v
《 O O_x
我 O O_r
爱 O O_v
做 O O_v
书 O B_n
店 O I_n
》 O O_x
， O O_x
感 O B_v
谢 O I_v
感 O B_v
谢 O I_v
。 O O_x
快 B-Cause O_a
书 I-Cause B_n
包 I-Cause I_n
真 I-Cause B_d
的 I-Cause I_d
很 I-Cause B_d
快 I-Cause I_d
呀 I-Cause O_y
， I-Cause O_x
不 I-Cause B_v
到 I-Cause I_v
一 I-Cause B_m
个 I-Cause I_m
小 I-Cause B_n
时 I-Cause I_n
就 I-Cause O_d
送 I-Cause B_v
到 I-Cause I_v
了 I-Cause O_ul
。 O O_x
秀 O O_ag
一 O B_m
下 O I_m
买 O O_v
的 O O_uj
书 O O_n

1 O O_x
, O O_x
雷 O B_nr
图 O I_nr
不 O B_d
断 O I_d
不 O O_d
看 O O_v
很 B-Degree O_d
后 B-Trigger B_v
悔 I-Trigger I_v
- O O_x
雷 O B_nr
图 O I_nr
不 O B_d
断 O I_d
雷 O B_nr
图 O I_nr
不 O B_d
断 O I_d
不 O O_d
看 O O_v
很 O O_d
后 O B_v
悔 O I_v
。 O O_x
图 O B_n
片 O I_n
来 O B_n
源 O I_n
： O O_x
新 O B_nz
浪 O I_nz
女 O B_n
性 O I_n

2 O O_x
, O O_x
我 B-Holder O_r
应 O O_v
该 O O_r
彩 O B_n
排 O I_n
时 O O_n
拍 O O_v
， O O_x
但 O B_c
是 O I_c
当 O B_t
时 O I_t
真 I-Degree B_d
的 I-Degree I_d
荒 B-Trigger O_v
了 I-Trigger O_ul
， O O_x
都 O O_d
忘 O O_v
了 O O_ul
说 O O_v
有 O O_v
转 O O_v
播 O O_v
一 O B_d
定 O I_d
比 O O_p
我 O B_r
们 O I_r
拍 O O_v
的 O O_uj
好 O O_a
～ O O_x

1 O O_x
, O O_x
今 O B_t
天 O I_t
很 B-Degree O_zg
烦 B-Trigger B_a
躁 I-Trigger I_a
， O O_x
工 O B_vn
作 O I_vn
的 O O_uj
生 O B_vn
活 O I_vn
的 O O_uj
， O O_x
又 O O_d
看 O B_v
到 O I_v
继 O B_v
续 O I_v
某 O B_r
些 O I_r
纠 B-Trigger B_v
结 I-Trigger I_v
的 O O_uj
话 B-sent_Entity B_n
题 I-sent_Entity I_n
， O O_x
烦 B-Trigger O_v
了 I-Trigger O_ul
。 O O_x
。 O O_x
。 O O_x

0 O O_x
, O O_x
搞 O B_v
怪 O I_v
呢 O O_y
啊 O O_y
太 B-Trigger O_d
萌 I-Trigger O_v
了 O O_ul
。 O O_x
。 O O_x
。 O O_x
哈 O B_o
哈 O I_o
好 B-Degree O_a
喜 B-Trigger B_v
欢 I-Trigger I_v
注 O B_v
意 O I_v
眼 O B_n
神 O I_n

0 O O_x
, O O_x
好 B-Degree O_a
喜 B-Trigger B_v
欢 I-Trigger I_v
… O O_x
… O O_x
太 B-Degree O_d
可 B-Trigger B_v
爱 I-Trigger I_v
了 O O_ul
! O O_x
! O O_x
逃 O B_v
避 O I_v
， O O_x
更 O O_d
痛 O B_an
苦 O I_an
， O O_x
不 O O_d
逃 O B_v
避 O I_v
， O O_x
更 O O_d
纠 O B_v
结 O I_v
。 O O_x

0 O O_x
, O O_x
这 B-sent_Entity B_r
个 I-sent_Entity I_r
真 O B_d
的 O I_d
很 B-Trigger O_d
赞 I-Trigger O_v
， O O_x
比 B-Cause O_p
以 I-Cause B_t
往 I-Cause I_t
看 I-Cause B_v
到 I-Cause I_v
的 I-Cause O_uj
效 I-Cause B_n
果 I-Cause I_n
都 I-Cause O_d
棒 I-Cause O_a
！ O O_x
L O B_eng
G O I_eng
谷 O B_nr
歌 O I_nr
联 O B_v
手 O I_v
开 O B_v
发 O I_v
的 O O_uj
裸 O B_v
眼 O I_v
3 O O_m
D O O_eng
技 O B_n
术 O I_n

2 O O_x
, O O_x
凯 O B_nr
传 O I_nr
老 O B_n
师 O I_n
， O O_x
我 B-Holder O_r
很 B-Degree O_d
欣 B-Trigger B_v
赏 I-Trigger I_v
的 O O_uj
老 B-sent_Entity B_n
师 I-sent_Entity I_n
… O O_x
竟 O B_d
然 O I_d
… O O_x
您 O O_zg
一 O B_m
路 O I_m
走 O O_v
好 O O_a
… O O_x
1 O B_m
0 O I_m
在 O O_p
北 O B_ns
京 O I_ns
逝 O B_v
世 O I_v
， O O_x
享 O B_v
年 O I_v
7 O B_m
5 O I_m
岁 O O_m
。 O O_x

1 O O_x
, O O_x
我 B-Holder O_r
真 O B_d
的 O I_d
是 O O_v
非 B-Degree B_d
常 I-Degree I_d
喜 B-Trigger B_v
欢 I-Trigger I_v
这 O B_r
个 O I_r
型 O O_k
的 O O_uj
， O O_x
太 O O_d
有 O O_v
味 O B_n
道 O I_n
了 O O_ul
~ O O_x
~ O O_x
！ O O_x
！ O O_x
呀 B-Trigger B_y
呀 I-Trigger I_y
！ O O_x
！ O O_x
！ O O_x
被 O O_p
这 B-sent_Entity O_r
张 I-sent_Entity O_q
不 I-sent_Entity O_d
清 I-sent_Entity B_a
晰 I-sent_Entity I_a
的 I-sent_Entity O_uj
图 I-sent_Entity O_n
迷 O B_v
倒 O I_v
了 O O_ul
的 O O_uj
请 O B_n
举 O I_n
手 O I_n
. O O_x

2 O O_x
, O O_x
, B-Holder O_x
我 I-Holder O_r
胃 O O_n
绞 O B_n
痛 O I_n
， O O_x
痛 B-Trigger B_an
苦 I-Trigger I_an
啊 O O_zg
。 O O_x
最 B-sent_Entity B_f
近 I-sent_Entity I_f
一 I-sent_Entity B_d
直 I-sent_Entity I_d
心 I-sent_Entity B_n
脏 I-sent_Entity I_n
绞 I-sent_Entity B_n
痛 I-sent_Entity I_n
. I-sent_Entity B_m
. I-sent_Entity I_m
. I-sent_Entity I_m
点 I-sent_Entity B_v
算 I-sent_Entity I_v
? I-sent_Entity O_x
会 I-sent_Entity O_v
唔 I-sent_Entity O_y
会 I-sent_Entity O_v
突 I-sent_Entity B_ad
然 I-sent_Entity I_ad
死 I-sent_Entity O_v
沟 I-sent_Entity O_n
咗 I-sent_Entity O_zg
？ I-sent_Entity O_x

0 O O_x
, O O_x
太 B-Degree O_d
得 B-Trigger B_v
意 I-Trigger I_v
啦 O O_y
哈 B-Trigger B_o
哈 I-Trigger I_o
~ O O_x
好 B-Degree O_a
得 B-Trigger B_v
意 I-Trigger I_v
啊 O O_zg
~ O O_x
~ O O_x
好 B-Degree O_a
得 B-Trigger B_v
意 I-Trigger I_v
超 B-Degree B_v
爱 B-Trigger I_v
距 O O_p
吖 O O_x
· O O_x
· O O_x
· O O_x
· O O_x
· O O_x

1 O O_x
, O O_x
淡 B-Trigger B_b
定 I-Trigger I_b
. O B_m
. O I_m
. O I_m
. O I_m
. O I_m
. O I_m
. O I_m
我 B-Holder O_r
很 B-Degree B_a
淡 B-Trigger I_a
定 I-Trigger O_n
. O B_m
. O I_m
. O I_m
假 O B_v
唱 O I_v
什 O B_r
么 O I_r
的 O O_uj
并 O O_c
不 B-Negation O_d
讨 B-Trigger B_v
厌 I-Trigger I_v
也 O O_d
并 O O_c
不 B-Negation O_d
喜 B-Trigger B_v
欢 I-Trigger I_v
. O B_m
. O I_m
就 O O_d
酱 O B_n
紫 O I_n
C O B_eng
C O I_eng
A O I_eng
V O I_eng
什 O B_r
么 O I_r
的 O O_uj
最 B-Degree O_a
讨 B-Trigger B_v
厌 I-Trigger I_v
了 O O_ul

3 O O_x
, O O_x
难 O B_d
道 O I_d
f B-sent_Entity B_eng
b I-sent_Entity I_eng
b I-sent_Entity I_eng
真 I-sent_Entity B_d
的 I-sent_Entity I_d
和 I-sent_Entity O_c
老 I-sent_Entity B_nr
王 I-sent_Entity I_nr
恋 I-sent_Entity B_v
爱 I-sent_Entity I_v
了 I-sent_Entity O_ul
？ O O_x
太 B-Degree O_d
不 B-Trigger B_i
可 I-Trigger I_i
思 I-Trigger I_i
议 I-Trigger I_i
了 O O_ul
， O O_x
但 O O_c
也 O O_d
是 O O_v
郎 O B_nr
才 O I_nr
女 O I_nr
貌 O I_nr
了 O O_ul
！ O O_x

1 O O_x
, O O_x
看 O B_v
得 O I_v
出 O I_v
来 O I_v
你 B-Holder O_r
很 B-Degree O_d
生 B-Trigger B_n
气 I-Trigger I_n
~ O O_x
气 O O_n
人 O O_n
， O O_x
气 O O_n
人 O O_n
， O O_x
气 O O_n
人 O O_n
！ O O_x

1 O O_x
, O O_x
" O O_x
不 B-Trigger O_d
喜 I-Trigger B_v
欢 I-Trigger I_v
这 B-sent_Entity B_r
样 I-sent_Entity I_r
的 I-sent_Entity O_uj
天 I-sent_Entity O_n
, O O_x
这 O B_r
样 O I_r
的 O O_uj
天 O O_n
心 O B_n
情 O I_n
会 O O_v
不 O B_d
好 O I_d
. O B_m
. O I_m
. O I_m
. O I_m
怎 O B_r
么 O I_r
还 O O_d
没 O B_v
下 O I_v
下 O B_t
来 O I_t
啊 O O_zg
, O O_x
外 O B_f
面 O I_f
的 O O_uj
景 O B_n
象 O I_n
很 O O_zg
怕 O B_a
人 O I_a
. O B_m
. O I_m
. O I_m
. O I_m
" O O_x

3 O O_x
, O O_x
谁 O B_i
有 O I_i
空 O I_i
啊 O O_zg
， O O_x
明 O B_t
天 O I_t
去 O O_v
玩 O O_v
， O O_x
不 O B_c
过 O I_c
还 O B_c
要 O I_c
整 O B_n
理 O I_n
东 O B_ns
东 O I_ns
哦 O O_zg
， O O_x
烦 B-Trigger O_v
讨 I-Trigger B_v
厌 I-Trigger I_v
， O O_x
好 O B_v
像 O I_v
很 B-Degree B_a
乱 B-Trigger I_a
哦 O O_e

1 O O_x
, O O_x
" O O_x
回 O B_v
复 O I_v
嘻 B-Trigger B_z
嘻 I-Trigger I_z
, O O_x
f O O_x
, O O_x
现 O B_t
在 O I_t
年 B-sent_Entity B_n
轻 I-sent_Entity I_n
人 I-sent_Entity I_n
真 O B_d
的 O I_d
太 B-Degree O_d
可 B-Trigger B_v
爱 I-Trigger I_v
了 O O_ul
. O O_m
被 O O_p
骗 O O_n
了 O O_ul
5 O B_m
5 O I_m
5 O I_m
。 O O_x
不 O B_n
骗 O I_n
你 O I_n
真 O B_d
的 O I_d
别 O O_d
按 O O_p
。 O O_x
。 O O_x
按 O O_p
会 O O_v
后 B-Trigger B_v
悔 I-Trigger I_v
的 O O_uj
。 O O_x
" O O_x

3 O O_x
, O O_x
我 B-Holder B_r
一 B-Cause I_r
不 I-Cause O_d
高 I-Cause B_b
兴 I-Cause I_b
就 O O_d
喜 B-Trigger B_v
欢 I-Trigger I_v
吃 B-sent_Entity O_v
东 I-sent_Entity B_ns
西 I-sent_Entity I_ns
， O O_x
一 O O_m
吃 B-Cause O_v
东 I-Cause B_ns
西 I-Cause I_ns
就 I-Cause O_d
发 I-Cause B_a
胖 I-Cause I_a
， I-Cause O_x
一 I-Cause O_m
发 I-Cause B_a
胖 I-Cause I_a
我 B-Holder O_r
就 O O_d
很 B-Degree O_d
不 B-Negation O_d
高 B-Trigger B_b
兴 I-Trigger I_b
。 O O_x
。 O O_x
。 O O_x

3 O O_x
, O O_x
真 B-Degree O_d
难 B-Trigger B_v
受 I-Trigger I_v
， O O_x
胸 B-Cause B_s
口 I-Cause I_s
憋 I-Cause B_a
着 I-Cause I_a
一 I-Cause B_m
口 I-Cause I_m
闷 I-Cause B_n
气 I-Cause I_n
， I-Cause O_x
怎 I-Cause B_r
么 I-Cause I_r
也 I-Cause O_d
喘 I-Cause O_v
不 I-Cause O_d
透 I-Cause O_v
， I-Cause O_x
脉 I-Cause B_n
膊 I-Cause I_n
也 I-Cause O_d
不 I-Cause O_d
太 I-Cause O_d
正 I-Cause B_d
常 I-Cause I_d
. I-Cause B_m
. I-Cause I_m
. I-Cause I_m
. I-Cause I_m
. I-Cause I_m
. I-Cause I_m

3 O O_x
, O O_x
哈 B-Trigger B_o
哈 I-Trigger I_o
~ I-Trigger O_x
至 B-sent_Entity B_d
少 I-sent_Entity I_d
有 I-sent_Entity O_v
三 I-sent_Entity B_m
个 I-sent_Entity I_m
本 I-sent_Entity B_d
该 I-sent_Entity I_d
属 I-sent_Entity B_v
于 I-sent_Entity I_v
我 I-sent_Entity O_r
的 I-sent_Entity O_uj
女 I-sent_Entity B_n
孩 I-sent_Entity I_n
成 I-sent_Entity O_v
了 I-sent_Entity O_ul
别 I-sent_Entity B_r
人 I-sent_Entity I_r
的 I-sent_Entity O_uj
妈 I-sent_Entity O_n
， O O_x
我 B-Holder O_r
很 B-Degree O_d
悲 B-Trigger B_a
愤 I-Trigger I_a
~ O O_x
~ O O_x

0 O O_x
, O O_x
呵 B-Trigger B_v
呵 I-Trigger I_v
这 O O_r
肯 O B_v
定 O I_v
是 O O_v
明 O B_nr
白 O I_nr
人 O B_n
士 O I_n
自 O B_r
己 O I_r
搞 O O_v
的 O O_uj
， O O_x
但 O O_c
真 O B_d
的 O I_d
很 O O_zg
搞 O B_v
笑 O I_v
中 O B_ns
国 O I_ns
学 O B_n
生 O I_n
学 O O_n
英 O B_nz
文 O I_nz
。 O O_x
太 B-Degree B_nz
强 B-Trigger I_nz
大 I-Trigger I_nz
了 O O_ul
！ O O_x
！ O O_x

3 O O_x
, O O_x
我 B-Holder O_r
的 I-Holder O_uj
公 I-Holder B_n
主 I-Holder I_n
， O O_x
很 B-Degree O_zg
喜 B-Trigger B_v
欢 I-Trigger I_v
大 B-sent_Entity O_a
． O O_x
麻 O B_n
麻 O I_n
赚 O B_v
钱 O I_v
， O O_x
买 B-sent_Entity O_v
带 I-sent_Entity O_v
院 I-sent_Entity B_n
子 I-sent_Entity I_n
的 I-sent_Entity O_uj
房 I-sent_Entity B_n
子 I-sent_Entity I_n
． I-sent_Entity O_x
2 I-sent_Entity B_m
0 O I_m
1 O I_m
0 O I_m
. O I_m
1 O I_m
0 O I_m
. O I_m
1 O I_m
5 O I_m
さ O O_x
ん O O_x
ぽ O O_x
( O O_x
散 O B_n
步 O I_n
) O O_x

2 O O_x
, O O_x
你 B-sent_Entity O_r
这 O B_r
个 O I_r
怎 B-Property B_r
么 I-Property I_r
都 I-Property O_d
吃 I-Property B_a
不 I-Property I_a
胖 I-Property I_a
的 I-Property O_uj
女 I-Property B_n
人 I-Property I_n
真 O B_d
的 O I_d
让 O O_v
人 B-Holder O_n
太 B-Degree O_d
烦 B-Trigger B_a
躁 I-Trigger I_a
了 O O_ul
！ O O_x
半 O B_m
夜 O I_m
想 O O_v
吃 O O_v
花 O B_n
生 O I_n
冰 O O_n
了 O O_ul
～ O O_x

3 O O_x
, O O_x
太 O O_d
瘦 O O_a
了 O O_ul
郁 B-sent_Entity B_nr
可 I-sent_Entity I_nr
唯 I-sent_Entity I_nr
的 O O_uj
唱 B-Property B_n
功 I-Property I_n
真 B-Degree B_i
不 B-Trigger I_i
错 I-Trigger I_i
！ O O_x
本 O B_r
人 O I_r
比 O O_p
电 B-compared_Entity B_n
视 I-compared_Entity I_n
上 I-compared_Entity O_f
的 I-compared_Entity O_uj
要 O O_v
瘦 B-Trigger O_a
好 B-Degree B_m
多 I-Degree I_m
！ O O_x
挺 B-Degree O_d
喜 B-Trigger B_v
欢 I-Trigger I_v
她 B-sent_Entity O_r
的 I-sent_Entity O_uj
歌 I-sent_Entity O_n

2 O O_x
, O O_x
支 B-Trigger B_v
持 I-Trigger I_v
你 B-sent_Entity O_r
上 I-sent_Entity O_v
家 I-sent_Entity B_s
里 I-sent_Entity I_s
蹲 I-sent_Entity O_v
大 I-sent_Entity B_n
学 I-sent_Entity I_n
！ O O_x
真 B-Cause B_d
的 I-Cause I_d
很 I-Cause O_zg
不 I-Cause B_v
想 I-Cause I_v
上 I-Cause B_v
班 I-Cause I_v

2 O O_x
, O O_x
心 B-sent_Entity B_n
情 I-sent_Entity I_n
一 B-Degree B_m
天 I-Degree I_m
比 I-Degree O_p
一 I-Degree B_m
天 I-Degree I_m
沉 B-Trigger B_a
重 I-Trigger I_a
， O O_x
一 O O_m
静 O B_l
下 O I_l
来 O I_l
就 O O_d
不 O B_v
想 O I_v
说 O B_v
话 O I_v
~ O O_x

0 O O_x
, O O_x
最 B-Degree O_d
喜 B-Trigger B_v
欢 I-Trigger I_v
爪 B-sent_Entity B_n
子 I-sent_Entity I_n
！ O O_x
！ O O_x
！ O O_x
！ O O_x
！ O O_x
！ O O_x
！ O O_x
！ O O_x
！ O O_x
！ O O_x
！ O O_x
！ O O_x
送 O B_v
给 O I_v
的 O O_uj
礼 O B_n
物 O I_n
? O O_x
? O O_x
? O O_x

3 O O_x
, O O_x
虽 O O_c
已 O O_d
不 O B_c
是 O I_c
静 O B_nr
安 O I_nr
人 O O_n
~ O O_x
~ O O_x
心 O B_n
系 O I_n
静 O B_nr
安 O I_nr
~ O O_x
~ O O_x
心 O B_s
里 O I_s
很 O O_zg
难 O B_v
过 O I_v
很 B-Degree B_l
着 I-Degree I_l
急 I-Degree I_l
希 B-Trigger B_v
望 I-Trigger I_v
大 B-sent_Entity B_n
家 I-sent_Entity I_n
都 O O_d
没 O B_v
事 O I_v
静 O B_nr
安 O I_nr
人 O O_n
都 O O_d
懂 O O_v
的 O O_uj

3 O O_x
, O O_x
哈 B-Trigger B_o
哈 I-Trigger I_o
强 O B_l
烈 O I_l
要 O I_l
求 O I_l
你 O B_r
们 O I_r
b O B_eng
o O I_eng
s O I_eng
s O I_eng
给 O O_p
你 O B_r
们 O I_r
开 O O_v
空 O B_n
调 O I_n
！ O O_x
办 O B_n
公 O I_n
室 O I_n
好 O O_a
冷 O O_a
啊 O O_y
， O O_x
比 O O_p
冬 O B_t
天 O I_t
还 O O_d
冷 O O_a
， O O_x
冻 O B_v
死 O I_v
了 O O_ul
！ O O_x
呜 B-Trigger B_l
呜 I-Trigger I_l
呜 I-Trigger O_o

2 O O_x
, O O_x
真 O B_i
不 O I_i
知 O I_i
道 O I_i
我 B-Holder O_r
早 O B_t
上 O I_t
考 B-sent_Entity O_v
无 I-sent_Entity B_n
菌 I-sent_Entity I_n
时 O O_n
紧 B-Trigger B_a
张 I-Trigger I_a
个 O O_m
P O O_eng
啊 O O_zg
， O O_x
一 O O_m
紧 O B_a
张 O I_a
什 O B_r
么 O I_r
都 O O_d
忘 O B_v
记 O I_v
啦 O O_y
， O O_x
呆 O O_v
着 O O_uz
又 O O_d
做 O O_v
错 O O_n
很 O B_m
多 O I_m
， O O_x
天 B-Trigger O_q
那 I-Trigger O_r
！ I-Trigger O_x
！ I-Trigger O_x
1 I-Trigger O_m
f O O_eng

2 O O_x
, O O_x
到 O O_v
时 O O_ng
我 O O_r
去 O O_v
找 O B_l
找 O I_l
看 O I_l
~ O O_x
最 B-Degree O_d
喜 B-Trigger B_v
欢 I-Trigger I_v
逛 B-sent_Entity O_v
书 I-sent_Entity B_n
店 I-sent_Entity I_n
了 O O_ul
~ O O_x
掏 O B_v
书 O I_v
~ O O_x
还 O O_d
没 O O_v
去 O B_vq
过 O I_vq
， O O_x
想 O O_v
去 O O_v
～ O O_x
～ O O_x
～ O O_x

2 O O_x
, O O_x
知 O B_v
道 O I_v
最 B-Degree O_d
郁 B-Trigger B_a
闷 I-Trigger I_a
的 O O_uj
事 B-sent_Entity B_n
情 I-sent_Entity I_n
是 O O_v
什 O B_r
么 O I_r
吗 O O_y
？ O O_x
在 O O_p
开 O B_v
心 O I_v
网 O O_n
里 O O_f
， O O_x
自 O B_r
己 O I_r
送 O O_v
自 O B_r
己 O I_r
生 O B_l
日 O I_l
礼 O I_l
物 O I_l
！ O O_x
求 B-Trigger O_v
祝 I-Trigger B_nr
福 I-Trigger I_nr
！ I-Trigger O_x
！ I-Trigger O_x
！ O O_x

2 O O_x
, O O_x
" O O_x
回 O B_v
复 O I_v
好 O O_a
可 O B_v
怜 O I_v
, O O_x
同 O B_n
情 O I_n
一 O B_m
下 O I_m
. O O_x
刚 O B_d
刚 O I_d
一 O B_m
场 O I_m
悲 O B_n
剧 O I_n
发 O B_v
生 O I_v
了 O O_ul
我 B-Holder O_r
最 B-Degree B_a
爱 B-Trigger I_a
的 O O_uj
笔 B-sent_Entity B_n
记 I-sent_Entity I_n
本 I-sent_Entity I_n
从 O O_p
桌 O B_n
子 O I_n
上 O O_f
飞 O B_v
下 O I_v
来 O I_v
了 O O_ul
黑 O B_nr
屏 O I_nr
了 O B_v
坏 O I_v
了 O O_ul
呜 O B_l
呜 O I_l
" O O_x

3 O O_x
, O O_x
偷 O B_d
偷 O I_d
更 O O_d
健 O B_a
康 O I_a
！ O O_x
这 O O_r
在 O O_p
心 O B_n
理 O I_n
学 O I_n
应 O B_v
该 O I_v
怎 O B_r
么 O I_r
说 O O_v
？ O O_x
。 O O_x
世 O B_n
界 O I_n
5 O B_m
0 O I_m
项 O O_m
最 B-Degree O_f
糟 B-Trigger B_a
糕 I-Trigger I_a
发 B-sent_Entity B_v
明 I-sent_Entity I_v
偷 O O_v
菜 O O_n
名 O B_n
列 O I_n
第 O I_n
一 O I_n
! O O_x
! O O_x
! O O_x
囧 O O_zg
！ O O_x

1 O O_x
, O O_x
其 O B_d
实 O I_d
我 O O_r
发 O B_l
现 O I_l
自 O I_l
己 O I_l
还 O O_d
可 O B_c
以 O I_c
继 O B_v
续 O I_v
吃 O O_v
， O O_x
无 B-Trigger B_d
奈 I-Trigger I_d
老 O B_n
妈 O I_n
押 O O_v
着 O O_uz
， O O_x
说 O O_v
我 O O_r
太 O B_a
胖 O I_a
！ O O_x
！ O O_x

2 O O_x
, O O_x
老 B-sent_Entity B_nr
蔡 I-sent_Entity I_nr
生 B-Trigger B_l
日 I-Trigger I_l
快 I-Trigger I_l
乐 I-Trigger I_l
~ I-Trigger O_x
姐 B-Holder O_n
很 B-Degree O_d
想 B-Trigger O_v
你 B-sent_Entity O_r
。 O O_x
、 O O_x
生 B-Trigger B_l
日 I-Trigger I_l
快 I-Trigger I_l
乐 I-Trigger I_l
a I-Trigger B_eng
r I-Trigger I_eng
! I-Trigger O_x
! I-Trigger O_x
~ I-Trigger O_x

2 O O_x
, O O_x
最 B-Cause B_f
近 I-Cause I_f
每 I-Cause B_r
天 I-Cause I_r
吃 I-Cause O_v
的 I-Cause O_uj
鼓 I-Cause B_z
鼓 I-Cause I_z
囊 I-Cause I_z
囊 I-Cause I_z
的 I-Cause O_uj
回 I-Cause B_n
家 I-Cause I_n
， O O_x
太 B-Degree O_d
有 B-Trigger O_v
负 I-Trigger B_n
罪 I-Trigger I_n
感 I-Trigger I_n
了 O O_ul
， O O_x
人 B-sent_Entity O_n
不 B-Negation B_v
能 I-Negation I_v
自 B-Trigger B_i
暴 I-Trigger I_i
自 I-Trigger I_i
弃 I-Trigger I_i
到 O O_v
这 O B_r
种 O I_r
程 O B_n
度 O I_n
， O O_x
我 O O_r
是 O O_v
真 O B_d
的 O I_d
要 O O_v
觉 O B_v
醒 O I_v
一 O B_m
下 O I_m
了 O O_ul
。 O O_x
。 O O_x

3 O O_x
, O O_x
这 O O_r
是 O O_v
牛 O B_n
奶 O I_n
夹 O B_n
心 O I_n
， O O_x
小 O O_a
月 O O_m
月 O O_m
是 O O_v
巧 O B_nr
克 O I_nr
力 O I_nr
夹 O B_n
心 O I_n
的 O O_uj
中 O B_t
午 O I_t
谁 O O_r
吃 O O_v
奥 O B_nz
利 O I_nz
奥 O O_j
配 O O_v
香 O B_n
蕉 O I_n
？ O O_x
？ O O_x
？ O O_x
冷 O O_a
兔 O O_ng
我 O O_r
请 O O_v
！ O O_x
卡 B-Holder B_nrt
夫 I-Holder I_nrt
公 I-Holder B_n
司 I-Holder I_n
感 O B_v
到 O I_v
鸭 B-Trigger B_n
梨 I-Trigger I_n
很 B-sent_Entity B_a
大 I-sent_Entity I_a
… O O_x
… O O_x

2 O O_x
, O O_x
这 O O_r
口 O B_n
号 O I_n
很 O O_zg
实 O B_v
用 O I_v
都 O O_d
表 O O_v
紧 B-Trigger B_a
张 I-Trigger I_a
我 B-Holder O_r
q O O_eng
们 O O_k
的 O O_uj
口 O B_n
号 O I_n
是 O O_v
没 B-Negation O_v
期 B-Trigger B_v
待 I-Trigger I_v
无 B-Negation O_v
恐 B-Trigger B_an
惧 I-Trigger I_an
不 B-Negation O_d
失 B-Trigger B_v
望 I-Trigger I_v
~ O O_x

3 O O_x
, O O_x
很 B-Degree O_zg
喜 B-Trigger B_v
欢 I-Trigger I_v
匪 B-sent_Entity O_ng
我 I-sent_Entity O_r
思 I-sent_Entity B_v
存 I-sent_Entity I_v
很 B-Degree O_d
喜 B-Trigger B_v
欢 I-Trigger I_v
佳 B-Property B_n
期 I-Property I_n
如 I-Property O_v
梦 I-Property O_n
这 B-sent_Entity B_r
个 I-sent_Entity I_r
系 I-sent_Entity B_q
列 I-sent_Entity I_q
很 B-Degree O_zg
恶 B-Trigger B_n
心 I-Trigger I_n
芒 B-Property B_n
果 I-Property I_n
台 I-Property O_q
在 I-Property B_vn
播 I-Property I_vn
的 O O_uj
这 B-sent_Entity B_r
部 I-sent_Entity I_r
剧 I-sent_Entity O_n
， O O_x
全 B-Cause O_a
无 I-Cause O_v
原 I-Cause B_n
作 I-Cause I_n
的 I-Cause O_uj
影 I-Cause B_n
子 I-Cause I_n
r O O_x
。 O O_x

3 O O_x
, O O_x
偶 O O_d
老 O B_n
家 O I_n
的 O O_uj
灾 O B_n
情 O I_n
好 O O_a
严 O B_a
重 O I_a
呀 O O_y
。 O O_x
还 O B_v
好 O I_v
今 O B_t
天 O I_t
终 O B_d
于 O I_d
见 O B_v
到 O I_v
明 O B_a
媚 O I_a
的 O O_uj
太 O B_ns
阳 O I_ns
了 O O_ul
， O O_x
希 B-Trigger B_v
望 I-Trigger I_v
最 B-sent_Entity B_f
近 I-sent_Entity I_f
不 I-sent_Entity B_df
要 I-sent_Entity I_df
再 I-sent_Entity O_d
下 I-sent_Entity O_v
暴 I-sent_Entity B_n
雨 I-sent_Entity I_n
了 I-sent_Entity O_ul
山 O B_ns
东 O I_ns
禹 O B_ns
城 O I_ns
防 O B_vn
汛 O I_vn
救 O B_vn
灾 O I_vn

2 O O_x
, O O_x
不 O O_d
就 O O_d
补 O O_v
个 O O_q
牙 O O_n
么 O O_y
， O O_x
还 O O_d
赠 O B_v
送 O I_v
我 O O_r
这 O B_r
么 O I_r
多 O O_m
后 O B_n
遗 O I_n
症 O I_n
。 O O_x
。 O O_x
。 O O_x
大 O B_n
夫 O I_n
， O O_x
您 B-sent_Entity O_zg
真 B-Degree B_d
的 I-Degree I_d
太 I-Degree O_d
慷 B-Trigger B_a
慨 I-Trigger I_a
了 O O_ul
， O O_x
向 O O_p
您 O O_r
亲 O B_n
妈 O I_n
致 O B_v
敬 O I_v
！ O O_x
！ O O_x
！ O O_x

0 O O_x
, O O_x
晚 O B_t
上 O I_t
去 O O_v
侯 B-sent_Entity B_nr
府 I-sent_Entity I_nr
寿 I-sent_Entity B_n
宴 I-sent_Entity I_n
海 O O_n
吃 O O_v
回 O B_v
来 O I_v
~ O O_x
花 O B_n
篮 O I_n
真 O B_d
的 O I_d
多 B-Trigger O_m
， O O_x
场 O B_n
红 O I_n
人 O I_n
更 B-Degree O_d
红 B-Trigger O_a
。 O O_x
特 B-Degree O_d
壮 B-Trigger B_a
观 I-Trigger I_a
。 O O_x
。 O O_x
。 O O_x
。 O O_x

3 O O_x
, O O_x
最 O B_f
近 O I_f
真 O B_d
是 O I_d
迷 O O_v
上 O O_f
团 O B_v
购 O I_v
了 O O_ul
~ O O_x
是 O O_v
以 O O_p
提 O B_v
高 O I_v
生 O B_vn
活 O I_vn
质 O B_n
量 O I_n
、 O O_x
乐 O B_a
趣 O I_a
等 O B_b
等 O I_b
等 O I_b
等 O I_b
为 O O_p
借 O B_n
口 O I_n
， O O_x
无 O B_v
限 O I_v
对 O O_p
钱 B-sent_Entity B_n
包 I-sent_Entity I_n
实 O B_v
施 O I_v
犯 B-Trigger B_vn
罪 I-Trigger I_vn
中 O O_f
。 O O_x
。 O O_x
。 O O_x

0 O O_x
, O O_x
很 O B_l
久 O I_l
没 O I_l
做 O B_v
饭 O I_v
， O O_x
厨 B-Cause B_n
艺 I-Cause I_n
没 I-Cause O_v
退 I-Cause B_v
步 I-Cause I_v
~ O O_x
欢 B-Trigger B_v
喜 I-Trigger I_v
一 O B_m
下 O I_m
！ O O_x
！ O O_x

1 O O_x
, O O_x
说 O O_v
我 B-sent_Entity O_r
狭 B-Trigger B_a
隘 I-Trigger I_a
吧 O O_y
， O O_x
日 B-sent_Entity B_nt
本 I-sent_Entity I_nt
队 I-sent_Entity I_nt
赢 O O_v
了 O O_ul
， O O_x
还 O B_c
是 O I_c
有 B-Degree O_v
点 I-Degree B_n
点 I-Degree I_n
的 O O_uj
不 B-Trigger B_a
爽 I-Trigger I_a
！ O O_x

3 O O_x
, O O_x
， O O_x
真 O B_l
的 O I_l
假 O I_l
的 O O_uj
这 O O_r
是 O O_v
什 O B_r
么 O I_r
体 O B_n
育 O I_n
项 O I_n
目 O I_n
. O B_m
. O I_m
. O I_m
. O I_m
太 B-Degree O_n
邪 B-Trigger B_a
恶 I-Trigger I_a
了 O O_ul
！ O O_x
过 O B_n
分 O I_n
！ O O_x
这 O O_r
是 O O_v
谁 O O_r
干 O O_v
的 O O_uj
？ O O_x
！ O O_x
C B-sent_Entity B_eng
C I-sent_Entity I_eng
T I-sent_Entity I_eng
V I-sent_Entity I_eng
又 O O_d
邪 B-Trigger B_a
恶 I-Trigger I_a
了 O O_ul
。 O O_x
。 O O_x

2 O O_x
, O O_x
早 O B_l
上 O I_l
好 O I_l
哦 O O_zg
， O O_x
今 O B_t
天 O I_t
心 B-sent_Entity B_n
情 I-sent_Entity I_n
很 B-Degree O_d
好 B-Trigger O_a
呢 I-Trigger O_y
， O O_x
不 O B_c
过 O I_c
貌 O B_v
似 O I_v
太 O B_ns
阳 O I_ns
公 O B_n
公 O I_n
的 O O_uj
心 O B_n
情 O I_n
不 O B_v
太 O I_v
好 O I_v
， O O_x
今 O B_t
天 O I_t
是 O O_v
雨 O B_t
天 O I_t

3 O O_x
, O O_x
好 B-Degree O_a
伤 B-Trigger B_n
心 I-Trigger I_n
啊 O O_zg
， O O_x
全 B-sent_Entity B_nr
宇 I-sent_Entity I_nr
宙 I-sent_Entity I_nr
最 I-sent_Entity O_d
多 I-sent_Entity O_m
优 I-sent_Entity B_n
点 I-sent_Entity I_n
星 I-sent_Entity B_n
座 I-sent_Entity I_n
排 I-sent_Entity O_v
第 I-sent_Entity O_m
1 I-sent_Entity B_m
1 I-sent_Entity I_m

1 O O_x
, O O_x
阿 O B_nr
根 O I_nr
廷 O I_nr
， O O_x
必 O B_v
胜 O I_v
！ O O_x
必 O B_v
胜 O I_v
！ O O_x
必 O B_v
胜 O I_v
！ O O_x
世 O B_nz
界 O I_nz
杯 O I_nz
最 B-Degree O_d
疯 B-Trigger B_a
狂 I-Trigger I_a
的 O O_uj
夜 O B_t
晚 O I_t
， O O_x
就 O B_d
要 O I_d
到 O O_v
了 O O_ul
。 O O_x

0 O O_x
, O O_x
呵 O B_v
呵 O I_v
~ O O_x
谢 O B_nr
谢 O I_nr
您 O I_nr
因 O B_c
为 O I_c
太 B-Degree O_d
喜 B-Trigger B_v
欢 I-Trigger I_v
咱 O O_r
P B-sent_Entity B_eng
a I-sent_Entity I_eng
t I-sent_Entity I_eng
t I-sent_Entity I_eng
y I-sent_Entity I_eng
姐 I-sent_Entity O_n
了 O O_ul
… O O_x
… O O_x
侯 O B_nr
佩 O I_nr
岑 O I_nr
吴 O B_nr
大 O I_nr
维 O I_nr
仙 O B_n
女 O I_n
裙 O O_ng
啊 O O_y

0 O O_x
, O O_x
阿 O B_ns
弥 O I_ns
陀 O I_ns
佛 O I_ns
！ O O_x
最 O B_f
近 O I_f
正 O B_a
巧 O I_a
遇 O B_v
到 O I_v
面 O B_v
对 O I_v
逆 O B_n
缘 O I_n
三 O B_m
个 O I_m
绝 O B_m
招 O I_m
！ O O_x
- O O_x
- O O_x
- O O_x
- O O_x
杨 O B_nr
洪 O I_nr
居 O B_n
士 O I_n
（ O O_x
真 O B_d
的 O I_d
很 B-Degree O_zg
精 B-Trigger B_n
彩 I-Trigger I_n
， O O_x
绝 B-Degree B_d
对 I-Degree I_d
值 B-Trigger B_l
得 I-Trigger I_l
一 O I_l
看 O I_l
） O O_x

0 O O_x
, O O_x
( O O_x
⊙ O O_x
o O O_x
⊙ O O_x
) O O_x
哇 O O_y
这 B-sent_Entity O_r
张 I-sent_Entity O_q
没 O B_v
有 O I_v
高 O B_nr
清 O I_nr
大 O B_n
图 O I_n
， O O_x
但 O B_c
是 O I_c
非 B-Degree B_d
常 I-Degree I_d
喜 B-Trigger B_v
欢 I-Trigger I_v
。 O O_x

2 O O_x
, O O_x
嘴 B-sent_Entity O_n
真 I-sent_Entity B_d
的 I-sent_Entity I_d
真 I-sent_Entity B_d
的 I-sent_Entity I_d
很 I-sent_Entity O_d
馋 I-sent_Entity O_a
， I-sent_Entity O_x
可 I-sent_Entity B_c
是 I-sent_Entity I_c
又 I-sent_Entity O_d
吃 I-sent_Entity O_v
不 I-sent_Entity B_v
到 I-sent_Entity I_v
， O O_x
好 B-Degree O_a
难 B-Trigger B_v
过 I-Trigger I_v

2 O O_x
, O O_x
在 O O_p
等 O O_u
人 O O_n
~ O O_x
突 O B_ad
然 O I_ad
觉 O B_v
得 O I_v
， O O_x
等 B-sent_Entity O_u
人 I-sent_Entity O_n
真 B-Degree B_d
的 I-Degree I_d
很 B-Degree O_zg
烦 B-Trigger B_a
恼 I-Trigger I_a
耶 O O_nr
~ O O_x
呜 O B_l
呜 O I_l
~ O O_x
~ O O_x
你 O O_r
还 O B_c
要 O I_c
我 O O_r
等 O O_u
多 O B_m
久 O I_m
？ O O_x
？ O O_x
？ O O_x
？ O O_x
？ O O_x

3 O O_x
, O O_x
太 B-Degree O_d
可 B-Trigger B_c
怕 I-Trigger I_c
了 O O_ul
. O B_m
. O I_m
. O I_m
嗰 O O_yg
主 O B_n
持 O I_n
人 O I_n
话 O O_n
距 O B_n
地 O I_n
收 O B_v
到 O I_v
新 O B_nt
华 O I_nt
社 O I_nt
嘅 O O_x
报 O B_v
道 O I_v
. O B_m
. O I_m
. O I_m
康 O B_nz
泰 O I_nz
旅 O B_n
行 O I_n
团 O I_n
巴 O B_ns
士 O I_ns
全 O B_n
部 O I_n
人 O B_n
质 O I_n
被 O O_p
杀 O O_v
. O B_m
. O I_m
. O I_m

1 O O_x
, O O_x
很 O O_d
不 O O_d
客 O B_n
气 O I_n
的 O O_uj
跟 O O_p
我 O O_r
说 O O_v
： O O_x
你 O O_r
这 O B_r
儿 O I_r
怎 O B_r
么 O I_r
尽 O O_v
是 O O_v
女 O B_n
眷 O I_n
啊 O O_zg
！ O O_x
弄 O O_v
的 O O_uj
我 B-Holder O_r
都 O O_d
不 B-Trigger B_a
好 I-Trigger I_a
意 I-Trigger I_a
思 I-Trigger I_a
跟 O O_p
女 O O_b
博 O B_n
友 O I_n
说 O O_v
e O O_eng
了 O O_ul
。 O O_x

1 O O_x
, O O_x
回 O B_v
顾 O I_v
一 O B_m
下 O I_m
我 O O_r
的 O O_uj
老 O B_n
照 O I_n
片 O I_n
， O O_x
呵 O B_v
呵 O I_v
哥 B-Holder B_ns
哥 I-Holder I_ns
很 B-Degree O_zg
高 B-Trigger B_b
兴 I-Trigger I_b
f O O_x
！ O O_x
上 O O_f
网 O B_n
站 O I_n
首 O B_m
页 O I_m
了 O O_ul
， O O_x
这 O B_r
个 O I_r
标 O B_n
题 O I_n
， O O_x
赞 B-Trigger O_v
！ O O_x

1 O O_x
, O O_x
卡 B-Cause B_nrt
卡 I-Cause I_nrt
真 I-Cause B_d
的 I-Cause I_d
会 I-Cause O_v
退 I-Cause B_v
役 I-Cause I_v
吗 I-Cause O_y
？ I-Cause O_x
！ O O_x
这 B-sent_Entity O_r
很 O O_d
让 O O_v
人 B-Holder O_n
纠 B-Trigger B_v
结 I-Trigger I_v
啊 O O_zg

3 O O_x
, O O_x
" O O_x
昨 O B_t
天 O I_t
真 B-Degree B_d
是 I-Degree I_d
很 B-Degree O_d
不 B-Negation O_d
幸 B-Trigger B_a
运 I-Trigger I_a
, O O_x
输 B-Cause B_v
掉 I-Cause I_v
了 I-Cause O_ul
七 I-Cause B_m
千 I-Cause I_m
多 I-Cause O_m
, O O_x
郁 B-Trigger B_a
闷 I-Trigger I_a
; O O_x
" O O_x

0 O O_x
, O O_x
都 B-Trigger O_d
有 I-Trigger O_v
的 I-Trigger O_uj
。 O O_x
【 O O_x
幸 O B_a
福 O I_a
回 O B_v
忆 O I_v
】 O O_x
- O O_x
- O O_x
- O O_x
- O O_x
- O O_x
- O O_x
满 O B_v
足 O I_v
其 O B_r
中 O I_r
的 O O_uj
8 O O_m
条 O O_n
， O O_x
就 O O_d
证 O B_n
明 O I_n
你 O O_r
很 O O_d
幸 O B_a
福 O I_a
哦 O O_zg
。 O O_x
。 O O_x
。 O O_x

2 O O_x
, O O_x
, B-Cause O_x
是 I-Cause O_v
秋 I-Cause B_t
天 I-Cause I_t
来 I-Cause O_v
了 I-Cause O_ul
吗 I-Cause O_y
？ I-Cause O_x
最 O B_f
近 O I_f
总 O B_c
是 O I_c
有 O B_r
种 O I_r
莫 O B_v
名 O I_v
的 O O_uj
小 B-Degree O_n
忧 B-Trigger B_v
伤 I-Trigger I_v
！ O O_x

3 O O_x
, O O_x
" O O_x
很 B-Degree O_zg
伤 B-Trigger B_n
感 I-Trigger I_n
思 O B_nr
密 O I_nr
达 O I_nr
T O O_x
, O O_x
T O O_x
感 O B_l
同 O I_l
身 O I_l
受 O I_l
~ O O_x
在 O O_p
大 O B_l
吃 O I_l
一 O I_l
顿 O I_l
之 O B_f
后 O I_f
， O O_x
还 O B_c
是 O I_c
心 O B_n
酸 O I_n
的 O O_uj
把 O O_p
桌 O B_n
面 O I_n
换 O B_v
成 O I_v
了 O O_ul
这 O B_r
个 O I_r
。 O O_x
" O O_x

2 O O_x
, O O_x
今 O B_t
天 O I_t
看 O O_v
了 O O_ul
电 O B_n
影 O I_n
婚 O B_n
纱 O I_n
， O O_x
真 B-Degree B_d
的 I-Degree I_d
是 I-Degree O_v
非 I-Degree B_d
常 I-Degree I_d
棒 B-Trigger O_a
的 O O_uj
电 B-sent_Entity B_n
影 I-sent_Entity I_n
。 O O_x
很 B-Degree O_zg
感 B-Trigger B_v
动 I-Trigger I_v
。 O O_x

1 O O_x
, O O_x
同 B-Trigger B_n
情 I-Trigger I_n
~ O O_x
太 B-Degree O_d
可 B-Trigger B_v
怜 I-Trigger I_v
了 O O_ul
~ O O_x
网 O B_n
帖 O I_n
称 O O_v
警 B-Negation B_n
嫂 I-Negation I_n
遭 I-Negation O_v
丈 I-Negation B_n
夫 I-Negation I_n
性 I-Negation B_n
虐 I-Negation I_n
待 I-Negation I_n
以 I-Negation B_c
及 I-Negation I_c
殴 I-Negation B_v
打 I-Negation I_v
近 I-Negation B_l
两 I-Negation I_l
年 I-Negation I_l

2 O O_x
, O O_x
多 O O_m
好 O O_a
的 O O_uj
老 B-Holder B_n
板 I-Holder I_n
瓦 O O_nr
心 O B_n
情 O I_n
有 B-Degree B_n
点 I-Degree I_n
不 B-Trigger B_d
好 I-Trigger I_d
， O O_x
于 O B_c
是 O I_c
， O O_x
决 O B_v
定 O I_v
今 O B_t
晚 O I_t
请 O O_v
员 O B_n
工 O I_n
们 O O_k
一 O B_m
起 O I_m
看 O O_v
《 O O_x
哈 O B_nr
利 O I_nr
波 O I_nr
特 O O_d
》 O O_x
高 O B_b
兴 O I_b
下 O O_f
。 O O_x

3 O O_x
, O O_x
迷 O B_v
死 O I_v
我 O O_r
了 O O_ul
嗲 O B_l
灵 O I_l
赞 O I_l
悲 O B_n
剧 O I_n
啊 O O_y
我 B-Holder O_r
昨 O B_t
晚 O I_t
也 O O_d
为 O O_p
这 O O_r
张 O B_nr
美 O I_nr
照 O I_nr
秒 O O_n
到 O O_v
了 O O_ul
， O O_x
惊 B-Trigger B_a
艳 I-Trigger I_a
惊 I-Trigger B_a
艳 I-Trigger I_a
。 O O_x
。 O O_x
。 O O_x
。 O O_x
。 O O_x
。 O O_x
真 B-Degree B_d
的 I-Degree I_d
好 I-Degree O_a
美 B-Trigger O_j
~ O O_x
~ O O_x
老 O B_a
大 O I_a
太 O B_a
美 O I_a
了 O O_ul

2 O O_x
, O O_x
我 B-Cause O_r
要 I-Cause O_v
回 I-Cause O_v
外 I-Cause B_n
层 I-Cause I_n
空 I-Cause I_n
间 I-Cause I_n
的 I-Cause O_uj
家 I-Cause O_n
我 I-Cause B_r
们 I-Cause I_r
流 I-Cause B_vn
动 I-Cause I_vn
不 I-Cause B_v
息 I-Cause I_v
， I-Cause O_x
可 O B_c
是 O I_c
我 B-Holder B_r
么 O I_r
依 O B_d
然 O I_d
孤 B-Trigger B_a
独 I-Trigger I_a
】 O O_x
你 O O_r
一 O B_d
定 O I_d
也 O O_d
曾 O O_d
这 O B_r
样 O I_r
过 O O_ug
， O O_x
恩 O O_nr
， O O_x
别 O O_r
隐 O B_v
藏 O I_v
了 O O_ul
。 O O_x

0 O O_x
, O O_x
好 B-Trigger O_a
喜 I-Trigger B_v
欢 I-Trigger I_v
它 B-sent_Entity O_r
吖 O O_x
~ O O_x
~ O O_x
它 B-sent_Entity O_r
的 O O_uj
眼 B-Property B_n
神 I-Property I_n
很 B-Degree O_zg
精 B-Trigger B_n
灵 I-Trigger I_n
~ O O_x
连 O O_nr
这 O B_r
么 O I_r
乖 O O_a
的 O O_uj
狗 O O_n
都 O O_d
骗 O O_v
， O O_x
太 O O_d
伤 O B_n
感 O I_n
了 O O_ul
。 O O_x
。 O O_x

1 O O_x
, O O_x
最 B-Degree O_d
喜 B-Trigger B_v
欢 I-Trigger I_v
收 O B_v
集 O I_v
杯 O B_n
具 O I_n
的 O O_uj
某 O B_r
人 O I_r
～ O O_x
好 B-Degree O_a
可 B-Trigger B_v
爱 I-Trigger I_v
的 O O_uj
小 B-sent_Entity O_n
杯 I-sent_Entity B_n
子 I-sent_Entity I_n
~ O O_x
~ O O_x
非 O B_d
常 O I_d
可 O B_v
爱 O I_v
的 O O_uj
小 O O_n
杯 O B_n
子 O I_n
你 O O_r
喜 O B_v
欢 O I_v
哪 O B_r
个 O I_r
？ O O_x

2 O O_x
, O O_x
呃 O O_y
， O O_x
我 B-Holder O_r
喜 B-Trigger B_v
欢 I-Trigger I_v
本 B-sent_Entity B_r
报 I-sent_Entity I_r
的 I-sent_Entity O_uj
和 I-sent_Entity O_c
南 I-sent_Entity B_ns
都 I-sent_Entity I_ns
的 I-sent_Entity O_uj
， O O_x
最 O O_d
不 B-Negation O_d
喜 B-Trigger B_v
欢 I-Trigger I_v
南 B-sent_Entity B_nz
方 I-sent_Entity I_nz
日 I-sent_Entity I_nz
报 I-sent_Entity I_nz
和 I-sent_Entity O_c
信 I-sent_Entity B_nz
息 I-sent_Entity I_nz
时 I-sent_Entity I_nz
报 I-sent_Entity I_nz
的 O O_uj
… O O_x
… O O_x
。 O O_x
广 B-sent_Entity B_ns
州 I-sent_Entity I_ns
城 I-sent_Entity B_s
内 I-sent_Entity I_s
六 I-sent_Entity B_m
份 I-sent_Entity I_m
报 I-sent_Entity B_n
纸 I-sent_Entity I_n
今 I-sent_Entity B_t
日 I-sent_Entity I_t
头 I-sent_Entity B_n
版 I-sent_Entity I_n
。 I-sent_Entity O_x
。 I-sent_Entity O_x
。 I-sent_Entity O_x

0 O O_x
, O O_x
喜 B-Trigger B_v
欢 I-Trigger I_v
呵 B-Trigger B_v
呵 I-Trigger I_v
， O O_x
同 O O_p
喜 B-Trigger B_v
欢 I-Trigger I_v
。 O O_x
貌 O B_v
似 O I_v
我 O O_r
是 O O_v
个 O O_q
怪 O O_a
咖 O O_n
我 B-Holder O_r
喜 B-Trigger B_v
欢 I-Trigger I_v
他 O O_r
宽 O B_a
阔 O I_a
的 O O_uj
肩 B-sent_Entity B_n
膀 I-sent_Entity I_n
但 O B_c
是 O I_c
一 O O_m
看 O B_v
到 O I_v
他 O O_r
脚 O O_n
我 O O_r
就 O O_d
无 O B_v
比 O I_v
的 O O_uj
欢 O O_v
~ O O_x
~ O O_x
付 O O_v
美 O B_a
好 O I_a

3 O O_x
, O O_x
多 O O_m
好 O O_a
的 O O_uj
老 B-Holder B_n
板 I-Holder I_n
瓦 O O_nr
心 B-sent_Entity B_n
情 I-sent_Entity I_n
有 B-Degree B_n
点 I-Degree I_n
不 B-Trigger B_d
好 I-Trigger I_d
， O O_x
于 O B_c
是 O I_c
， O O_x
决 O B_v
定 O I_v
今 O B_t
晚 O I_t
请 O O_v
员 O B_n
工 O I_n
们 O O_k
一 O B_m
起 O I_m
看 O O_v
《 O O_x
哈 O B_nr
利 O I_nr
波 O I_nr
特 O O_d
》 O O_x
高 O B_b
兴 O I_b
下 O O_f
。 O O_x

1 O O_x
, O O_x
某 B-Cause B_r
人 I-Cause I_r
咋 I-Cause O_r
现 I-Cause B_t
在 I-Cause I_t
都 I-Cause B_nr
还 I-Cause I_nr
没 I-Cause I_nr
上 I-Cause B_n
线 I-Cause I_n
~ O O_x
？ O O_x
居 O B_d
然 O I_d
有 B-Degree B_n
点 I-Degree I_n
担 B-Trigger B_v
心 I-Trigger I_v
. O B_m
. O I_m
！ O O_x

1 O O_x
, O O_x
抢 O B_v
先 O I_v
截 O O_v
个 O O_q
大 O O_a
靓 O O_g
仔 O O_zg
， O O_x
笑 O O_v
得 O O_ud
最 B-Degree O_d
开 B-Trigger B_v
心 I-Trigger I_v
的 O O_uj
时 B-sent_Entity B_n
刻 I-sent_Entity I_n
喔 O O_e
~ O O_x
戒 O B_n
指 O I_n
戒 O B_n
指 O I_n
~ O O_x

1 O O_x
, O O_x
不 O B_v
会 O I_v
啊 O O_y
高 O O_a
人 O O_n
啊 O O_y
！ O O_x
！ O O_x
据 O B_v
说 O I_v
世 O B_n
界 O I_n
上 O O_ns
9 O B_m
9 O I_m
% O O_x
的 O O_uj
人 O O_n
都 O O_d
不 O B_v
会 O I_v
的 O O_uj
动 O B_n
作 O I_n
！ O O_x
越 O O_d
到 O O_v
后 O B_f
面 O I_f
越 O O_d
抓 B-Trigger B_v
狂 I-Trigger I_v
， O O_x
我 B-Holder O_r
受 B-Trigger B_l
不 I-Trigger I_l
了 I-Trigger I_l
了 O O_ul
… O O_x
… O O_x

3 O O_x
, O O_x
搬 B-Cause O_v
回 I-Cause B_n
家 I-Cause I_n
住 I-Cause O_v
了 I-Cause O_ul
。 O O_x
。 O O_x
。 O O_x
但 O B_c
是 O I_c
反 O B_c
而 O I_c
觉 O B_v
得 O I_v
很 B-Degree O_zg
空 B-Trigger B_n
虚 I-Trigger I_n
。 O O_x
。 O O_x
。 O O_x
很 B-Degree O_d
想 B-Trigger O_v
H B-sent_Entity B_eng
a I-sent_Entity I_eng
n I-sent_Entity I_eng
d I-sent_Entity I_eng
s I-sent_Entity I_eng
o I-sent_Entity I_eng
m I-sent_Entity I_eng
e I-sent_Entity I_eng
。 O O_x
。 O O_x
。 O O_x
。 O O_x
。 O O_x

1 O O_x
, O O_x
你 O O_r
喜 O B_v
欢 O I_v
哪 O O_r
一 O B_m
个 O I_m
呢 O O_y
？ O O_x
两 O B_m
款 O I_m
可 B-sent_Entity B_v
爱 I-sent_Entity I_v
的 I-sent_Entity O_uj
小 I-sent_Entity B_nr
黑 I-sent_Entity I_nr
猫 I-sent_Entity I_nr
杯 I-sent_Entity B_n
子 I-sent_Entity I_n
。 O O_x
你 B-Holder O_r
比 B-Degree B_d
较 I-Degree I_d
喜 B-Trigger B_v
欢 I-Trigger I_v
哪 O O_r
一 O B_m
个 O I_m
？ O O_x

0 O O_x
, O O_x
喜 B-Trigger B_v
欢 I-Trigger I_v
最 O B_f
近 O I_f
老 O B_n
狼 O I_n
的 O O_uj
围 O B_n
脖 O I_n
， O O_x
因 B-Cause B_c
为 I-Cause I_c
他 I-Cause O_r
都 I-Cause O_d
在 I-Cause O_p
讲 I-Cause O_v
吃 I-Cause O_v
哈 B-Trigger B_o
哈 I-Trigger I_o
进 O O_v
了 O O_ul
一 O B_m
家 O I_m
西 O B_ns
班 O I_ns
牙 O I_ns
小 O B_n
吃 O I_n
T O B_eng
a O I_eng
p O I_eng
a O I_eng
s O I_eng
小 O B_n
馆 O I_n

3 O O_x
, O O_x
亲 B-sent_Entity B_a
爱 I-sent_Entity I_a
的 I-sent_Entity O_uj
蝙 I-sent_Entity B_n
蝠 I-sent_Entity I_n
比 O B_nrt
比 O I_nrt
请 O O_v
你 O O_r
不 O B_df
要 O I_df
再 O O_d
折 B-Trigger B_v
磨 I-Trigger I_v
我 B-Holder B_r
们 I-Holder I_r
了 O O_ul

2 O O_x
, O O_x
有 B-Degree B_n
点 I-Degree I_n
小 I-Degree O_a
恶 B-Trigger B_n
心 I-Trigger I_n
2 O B_m
0 B-sent_Entity I_m
1 I-sent_Entity I_m
2 I-sent_Entity I_m
真 I-sent_Entity B_d
的 I-sent_Entity I_d
要 I-sent_Entity O_v
到 I-sent_Entity B_d
来 I-sent_Entity I_d
了 I-sent_Entity O_ul
， I-sent_Entity O_x
五 I-sent_Entity B_m
头 I-sent_Entity I_m
蛇 I-sent_Entity O_n
都 I-sent_Entity O_d
出 I-sent_Entity B_v
现 I-sent_Entity I_v
了 I-sent_Entity O_ul
~ I-sent_Entity O_x
~ I-sent_Entity O_x
~ I-sent_Entity O_x
~ I-sent_Entity O_x

3 O O_x
, O O_x
北 O B_ns
京 O I_ns
租 O B_n
房 O I_n
子 O I_n
真 O B_d
的 O I_d
很 O O_zg
贵 O O_a
， O O_x
性 B-sent_Entity B_n
价 I-sent_Entity I_n
比 I-sent_Entity I_n
超 B-Degree B_b
级 I-Degree I_b
无 I-Degree B_v
敌 I-Degree I_v
的 O O_uj
低 B-Trigger O_a
呀 I-Trigger O_y
。 O O_x

2 O O_x
, O O_x
哈 O O_nr
！ O O_x
凤 B-sent_Entity B_ns
凰 I-sent_Entity I_ns
台 I-sent_Entity I_ns
我 B-Holder O_r
最 B-Degree O_d
喜 B-Trigger B_v
欢 I-Trigger I_v
这 O B_r
个 O I_r
主 B-Property B_n
持 I-Property I_n
人 I-Property I_n
千 O B_i
载 O I_i
难 O I_i
逢 O I_i
， O O_x
命 B-Trigger O_n
大 I-Trigger O_a
！ I-Trigger O_x
神 I-Trigger B_a
奇 I-Trigger I_a
， O O_x
还 O B_c
是 O I_c
让 O O_v
中 O B_ns
国 O I_ns
专 O B_n
家 O I_n
去 O O_v
吧 O O_y
… O O_x
… O O_x
。 O O_x

3 O O_x
, O O_x
真 B-Degree B_d
的 I-Degree I_d
很 I-Degree O_d
想 B-Trigger O_v
哭 I-Trigger O_v
！ O O_x
8 O B_m
9 O I_m
后 O B_nr
涅 O I_nr
。 O O_x
。 O O_x
。 O O_x
？ O O_x
8 O B_m
0 O I_m
后 O O_t
， O O_x
这 O O_r
就 O B_d
是 O I_d
我 O B_r
们 O I_r
。 O O_x
其 O B_d
实 O I_d
， O O_x
我 O B_r
们 O I_r
只 O B_c
是 O I_c
心 O O_n
老 O O_a
了 O O_ul
吧 O O_y
， O O_x
听 O O_v
他 O B_r
们 O I_r
说 O O_v
， O O_x
是 O O_v
叫 O O_v
成 O B_a
熟 O I_a
。 O O_x

1 O O_x
, O O_x
啊 B-Trigger B_nr
啊 I-Trigger I_nr
啊 I-Trigger I_nr
啊 I-Trigger O_y
啊 I-Trigger O_y
， O O_x
压 O B_n
力 O I_n
老 O B_a
大 O I_a
了 O O_ul
！ O O_x
你 O O_r
大 O B_n
爷 O I_n
… O O_x
… O O_x
作 O B_v
为 O I_v
一 O B_m
个 O I_m
胖 O B_n
子 O I_n
我 B-Holder O_r
感 O B_v
到 O I_v
压 B-Trigger B_n
力 I-Trigger I_n
很 I-Trigger B_a
大 I-Trigger I_a
… O O_x
… O O_x

3 O O_x
, O O_x
我 B-Holder O_r
喜 B-Trigger B_v
欢 I-Trigger I_v
~ O O_x
哦 O O_zg
！ O O_x
天 B-Trigger O_q
呐 I-Trigger O_y
！ I-Trigger O_x
！ I-Trigger O_x
宝 O B_nr
贝 O I_nr
儿 O I_nr
， O O_x
你 O O_r
想 O O_v
练 O O_v
肌 O B_n
肉 O I_n
能 O B_v
换 O I_v
个 O O_m
选 O B_v
择 O I_v
吗 O O_y
？ O O_x
这 O O_r
宝 B-Holder B_nr
宝 I-Holder I_nr
太 B-Degree O_d
不 B-Negation O_d
温 B-Trigger B_a
柔 I-Trigger I_a
了 O O_ul

3 O O_x
, O O_x
好 B-Degree O_a
可 B-Trigger B_v
爱 I-Trigger I_v
的 O O_uj
额 O O_n
猫 B-Holder B_n
咪 I-Holder I_n
今 O B_t
天 O I_t
很 B-Degree O_d
不 B-Negation O_d
开 B-Trigger B_v
心 I-Trigger I_v
， O O_x
遇 O B_v
到 O I_v
一 O B_m
些 O I_m
人 O O_n
， O O_x
说 O O_v
了 O O_ul
一 O B_m
些 O I_m
话 O O_n
， O O_x
让 O O_v
我 B-Holder O_r
很 B-Degree O_d
伤 B-Trigger B_n
心 I-Trigger I_n
， O O_x
很 B-Degree O_zg
难 B-Trigger B_v
过 I-Trigger I_v
. O B_m
. O I_m
. O I_m

2 O O_x
, O O_x
… O O_x
… O O_x
我 O O_r
刚 O B_d
刚 O I_d
快 O B_d
速 O I_d
浏 O B_v
览 O I_v
的 O O_uj
时 O B_n
候 O I_n
… O O_x
还 O O_d
真 O O_d
没 O B_v
看 O I_v
出 O B_v
来 O I_v
… O O_x
经 B-Cause B_d
常 I-Cause I_d
会 I-Cause O_v
被 I-Cause B_n
误 I-Cause I_n
丢 I-Cause B_v
进 I-Cause I_v
洗 I-Cause B_n
衣 I-Cause I_n
机 I-Cause I_n
的 I-Cause O_uj
狗 B-Holder B_n
狗 I-Holder I_n
很 B-Degree O_zg
无 B-Trigger B_d
奈 I-Trigger I_d
。 O O_x

1 O O_x
, O O_x
报 O B_v
名 O I_v
通 O B_p
过 O I_p
审 O B_v
核 O I_v
了 O O_ul
！ O O_x
哎 O O_e
~ O O_x
心 O B_s
里 O I_s
突 O B_ad
然 O I_ad
觉 O B_v
得 O I_v
不 B-Negation O_d
那 B-Degree B_r
么 I-Degree I_r
自 B-Trigger B_v
在 I-Trigger I_v
呢 O O_y
~ O O_x
~ O O_x
感 B-sent_Entity B_n
觉 I-sent_Entity I_n
怪 B-Trigger B_z
怪 I-Trigger I_z
的 O I_z
！ O O_x
很 B-Degree O_zg
不 B-Trigger B_a
爽 I-Trigger I_a
！ O O_x

3 O O_x
, O O_x
心 B-Trigger B_n
痛 I-Trigger I_n
的 O O_uj
想 B-Degree O_v
呐 I-Degree B_v
喊 I-Degree I_v
出 I-Degree O_v
声 I-Degree O_n
！ O O_x
- O O_x
- O O_x
- O O_x
- O O_x
- O O_x
- O O_x
- O O_x
- O O_x
- O O_x
- O O_x
- O O_x
- O O_x
- O O_x
- O O_x
- O O_x
- O O_x
- O O_x
- O O_x
- O O_x
- O O_x
- O O_x
- O O_x
如 O O_v
想 O O_v
看 O B_v
到 O I_v
更 O O_d
多 O O_m
图 O B_n
片 O I_n
请 O O_v
到 O O_v

3 O O_x
, O O_x
怎 O B_l
么 O I_l
办 O I_l
， O O_x
最 O B_f
近 O I_f
噩 O B_n
梦 O I_n
连 O B_d
连 O I_d
， O O_x
刚 O B_d
刚 O I_d
梦 O B_v
见 O I_v
受 O B_v
伤 O I_v
的 O O_uj
老 O B_nr
虎 O I_nr
， O O_x
被 O O_p
人 O B_n
类 O I_n
欺 O B_v
负 O I_v
， O O_x
醒 O O_v
了 O O_ul
以 O B_f
后 O I_f
太 B-Degree B_l
难 B-Trigger I_l
受 I-Trigger I_l
了 O O_ul
， O O_x
太 B-Degree B_l
难 B-Trigger I_l
受 I-Trigger I_l
了 O O_ul

3 O O_x
, O O_x
终 O B_d
于 O I_d
熬 O O_v
到 O O_v
下 O B_v
班 O I_v
了 O O_ul
。 O O_x
周 B-sent_Entity B_t
五 I-sent_Entity I_t
的 I-sent_Entity O_uj
下 I-sent_Entity B_t
午 I-sent_Entity I_t
总 O B_c
是 O I_c
让 O O_v
人 O O_n
很 B-Degree O_d
折 B-Trigger B_v
磨 I-Trigger I_v
。 O O_x
非 O B_d
常 O I_d
想 O O_v
烤 O O_v
饼 O B_n
干 O I_n
， O O_x
双 O B_t
休 O I_t
日 O I_t
在 O B_r
家 O I_r
烤 O O_v
饼 O B_n
干 O I_n
吃 O O_v
吧 O O_y
， O O_x
今 O B_t
晚 O I_t
就 O O_d
想 O O_v
烤 O O_v
了 O O_ul

0 O O_x
, O O_x
在 O O_p
美 O B_ns
国 O I_ns
一 O B_m
个 O I_m
网 O B_n
站 O I_n
代 O B_v
购 O I_v
的 O O_uj
， O O_x
很 B-Degree O_d
帅 B-Trigger O_a
！ O O_x
上 O B_t
半 O I_t
年 O I_t
败 O O_v
的 O O_uj
最 B-Degree O_a
满 B-Trigger B_v
意 I-Trigger I_v
滴 O O_v
， O O_x
不 O B_c
过 O I_c
如 O B_c
果 O I_c
夜 O B_t
明 O I_t
就 O O_d
完 O B_a
美 O I_a
了 O O_ul

2 O O_x
, O O_x
阿 O B_nr
渣 O I_nr
真 O B_d
的 O I_d
是 O O_v
美 B-sent_Entity B_nr
男 I-sent_Entity I_nr
子 I-sent_Entity I_nr
咩 I-sent_Entity O_zg
眼 I-sent_Entity B_n
睛 I-sent_Entity I_n
太 B-Degree B_a
美 B-Trigger I_a
了 I-Trigger O_ul
！ O O_x
我 O O_r
苏 O O_j
了 O O_ul
太 O O_n
。 O O_x
。 O O_x
带 O B_v
感 O I_v
袅 O O_z
阿 O B_nr
渣 O I_nr
苏 O I_nr
。 O O_x
。 O O_x
。 O O_x
。 O O_x
皮 B-sent_Entity B_n
肤 I-sent_Entity I_n
真 B-Degree O_d
好 B-Trigger O_a

3 O O_x
, O O_x
工 O B_vn
作 O I_vn
中 O O_f
的 O O_uj
我 O O_r
， O O_x
晒 O O_v
一 O B_m
张 O I_m
！ O O_x
呵 B-Trigger B_v
呵 I-Trigger I_v
！ O O_x
最 O B_f
近 O I_f
生 O B_v
意 O I_v
超 O B_v
差 O I_v
， O O_x
因 O B_c
为 B-Cause I_c
天 I-Cause O_q
很 I-Cause O_d
热 I-Cause O_a
， I-Cause O_x
没 I-Cause O_v
多 I-Cause B_m
少 I-Cause I_m
人 I-Cause O_n
愿 I-Cause B_v
意 I-Cause I_v
出 I-Cause B_v
来 I-Cause I_v
逛 I-Cause O_v
~ I-Cause O_x

0 O O_x
, O O_x
如 O B_c
果 O I_c
现 O B_t
在 O I_t
能 O O_v
买 O B_v
到 O I_v
第 O B_m
一 O I_m
代 O I_m
， O O_x
还 O B_c
是 O I_c
很 B-Degree O_d
潮 B-Trigger O_n
的 O O_uj
。 O O_x
可 O B_a
乐 O I_a
瓶 O O_n
变 O B_vn
迁 O I_vn
史 O O_nr
， O O_x
你 O O_r
最 O O_d
喜 O B_v
欢 O I_v
第 O B_m
几 O I_m
代 O I_m
？ O O_x

1 O O_x
, O O_x
转 O O_v
一 O B_m
下 O I_m
！ O O_x
请 O O_v
支 O B_v
持 O I_v
叶 B-sent_Entity O_nr
伟 I-sent_Entity B_n
民 I-sent_Entity I_n
导 I-sent_Entity B_v
演 I-sent_Entity I_v
新 I-sent_Entity O_a
戏 I-sent_Entity O_n
《 I-sent_Entity O_x
李 I-sent_Entity B_nr
小 I-sent_Entity I_nr
龙 I-sent_Entity I_nr
》 I-sent_Entity O_x
， O O_x
真 B-Degree B_d
的 I-Degree I_d
很 I-Degree B_a
棒 B-Trigger I_a
的 O O_uj
！ O O_x
！ O O_x
！ O O_x
！ O O_x
2 O B_m
0 O I_m
1 O I_m
0 O I_m
年 O O_m
1 O B_m
1 O I_m
月 O O_m
2 O B_m
3 O I_m
日 O O_m

3 O O_x
, O O_x
回 O B_v
复 O I_v
看 O B_v
起 O I_v
来 O I_v
是 O O_v
真 O B_d
的 O I_d
， O O_x
有 O O_v
5 O B_m
0 O I_m
0 O I_m
斤 O O_q
吗 O O_y
。 O O_x
。 O O_x
。 O O_x
这 O O_r
应 O B_v
该 O I_v
不 O B_c
是 O I_c
真 O B_d
实 O I_d
的 O O_uj
⑧ O O_x
？ O O_x
天 B-Degree O_q
哪 I-Degree O_r
可 B-Trigger B_c
怕 I-Trigger I_c
好 B-Degree O_a
可 B-Trigger B_c
怕 I-Trigger I_c
我 B-Holder O_r
十 B-Degree B_m
分 I-Degree I_m
怀 B-Trigger B_v
念 I-Trigger I_v
小 B-sent_Entity O_a
月 I-sent_Entity O_m
月 I-sent_Entity O_m
。 I-sent_Entity O_x
。 I-sent_Entity O_x
。 O O_x

1 O O_x
, O O_x
哎 B-Trigger O_e
… O O_x
… O O_x
我 O O_r
一 O B_u
看 O I_u
有 O O_v
徐 O B_nr
春 O I_nr
妮 O I_nr
立 O B_ns
马 O I_ns
就 O O_d
加 O O_v
了 O O_ul
， O O_x
结 O B_n
果 O I_n
一 O O_m
看 O O_v
是 O O_v
没 O O_v
验 O B_v
证 O I_v
的 O O_uj
… O O_x
… O O_x
看 O B_v
来 O I_v
是 O O_v
个 O O_q
假 O O_a
的 O O_uj
。 O O_x
我 B-Holder O_r
太 B-Degree O_d
伤 B-Trigger O_v
里 I-Trigger O_f
， O O_x
立 O B_d
刻 O I_d
取 O B_v
消 O I_v
关 O B_v
注 O I_v
！ O O_x

1 O O_x
, O O_x
感 O B_n
觉 O I_n
整 O B_b
个 O I_b
人 O O_n
被 O O_p
忽 O B_z
悠 O I_z
了 O O_ul
， O O_x
对 O B_d
此 O I_d
我 B-Holder O_r
非 B-Degree B_d
常 I-Degree I_d
的 O O_uj
不 B-Trigger B_a
满 I-Trigger I_a
！ O O_x
我 O O_r
要 O O_v
用 O O_p
行 O B_vn
动 O I_vn
来 O O_v
抗 O B_nz
议 O I_nz
他 O O_r
这 O B_r
种 O I_r
做 O B_v
法 O I_v
！ O O_x

0 O O_x
, O O_x
射 O B_n
手 O I_n
… O O_x
看 O B_v
来 O I_v
我 O O_r
六 O B_nz
月 O I_nz
份 O I_nz
很 O O_d
忙 O O_v
啊 O O_y
！ O O_x
！ O O_x
双 O B_n
鱼 O I_n
升 O B_n
官 O I_n
加 O B_nr
薪 O I_nr
。 O O_x
。 O O_x
我 B-Holder O_r
喜 B-Trigger B_v
欢 I-Trigger I_v
升 B-sent_Entity B_n
官 I-sent_Entity I_n
加 I-sent_Entity B_nr
薪 I-sent_Entity I_nr

3 O O_x
, O O_x
手 O B_n
机 O I_n
G O B_eng
P O I_eng
R O I_eng
S O I_eng
流 O B_n
量 O I_n
用 O O_p
完 O O_v
了 O O_ul
， O O_x
不 B-sent_Entity B_v
能 I-sent_Entity I_v
上 I-sent_Entity B_nr
微 I-sent_Entity I_nr
博 I-sent_Entity I_nr
真 O B_d
的 O I_d
很 B-Degree O_zg
无 B-Trigger B_a
聊 I-Trigger I_a
. O B_m
. O I_m
. O I_m
只 O B_c
有 O I_c
盼 O O_v
着 O O_uz
回 O B_n
家 O I_n
家 O B_n
用 O I_n
电 O I_n
脑 O I_n
上 O O_f

2 O O_x
, O O_x
最 B-Degree O_d
爱 B-Trigger O_v
你 B-sent_Entity O_r
的 O O_uj
人 O O_n
是 O O_v
我 B-Holder O_r
， O O_x
你 B-sent_Entity O_r
怎 O B_r
么 O I_r
射 O O_v
的 O O_uj
我 B-Holder O_r
难 B-Trigger B_v
过 I-Trigger I_v
~ O O_x
~ O O_x
~ O O_x

0 O O_x
, O O_x
古 B-sent_Entity B_n
色 I-sent_Entity I_n
古 I-sent_Entity I_n
香 I-sent_Entity I_n
的 I-sent_Entity O_uj
丽 I-sent_Entity B_ns
江 I-sent_Entity I_ns
古 I-sent_Entity B_ns
城 I-sent_Entity I_ns
. O O_m
连 O O_nr
厕 B-Property B_n
所 I-Property I_n
都 O O_d
让 O O_v
人 B-Holder O_n
惊 B-Trigger B_a
艳 I-Trigger I_a
！ O O_x
不 B-Cause B_v
用 I-Cause I_v
钱 I-Cause O_n
还 I-Cause O_d
不 I-Cause B_v
止 I-Cause I_v
还 I-Cause O_d
真 I-Cause B_d
的 I-Cause I_d
很 I-Cause O_zg
高 I-Cause B_b
级 I-Cause I_b
！ O O_x
我 O O_r
没 O B_v
尿 O I_v
也 O O_d
要 O O_v
挤 O O_v
两 O B_m
点 O I_m
出 O B_v
来 O I_v
才 O O_d
行 O O_v
！ O O_x

3 O O_x
, O O_x
手 O B_n
机 O I_n
用 O O_p
唔 O O_y
到 O O_v
简 O B_d
直 O I_d
系 O O_v
痛 B-Trigger B_an
苦 I-Trigger I_an
最 B-Degree O_d
痛 B-Trigger B_an
苦 I-Trigger I_an
莫 O B_d
过 O I_d
于 O I_d
部 O O_n
8 O B_m
5 O I_m
比 O O_p
左 O O_m
阿 O B_nr
妈 O I_nr
用 O O_p
· O O_x

3 O O_x
, O O_x
走 O O_v
丢 O O_v
， O O_x
是 O O_v
件 O O_q
很 B-Degree O_d
难 O O_a
的 O O_uj
事 O B_n
情 O I_n
！ O O_x
有 O O_v
一 B-sent_Entity B_m
天 I-sent_Entity I_m
我 B-Holder O_r
走 O O_v
丢 O O_v
了 O O_ul
会 O O_v
有 O B_r
人 O I_r
悬 O B_v
赏 O I_v
一 O B_m
万 O I_m
元 O I_m
来 O O_v
找 O O_v
我 O O_r
吗 O O_y
可 B-Trigger B_v
怜 I-Trigger I_v
的 O O_uj
狗 B-sent_Entity B_n
狗 I-sent_Entity I_n
， O O_x
希 B-Trigger B_v
望 I-Trigger I_v
早 B-sent_Entity B_t
日 I-sent_Entity I_t
回 I-sent_Entity B_v
到 I-sent_Entity I_v
主 I-sent_Entity B_n
人 I-sent_Entity I_n
身 I-sent_Entity B_s
边 I-sent_Entity I_s

0 O O_x
, O O_x
四 O B_m
级 O I_m
过 O O_ug
啦 O O_y
啦 O O_y
啦 O O_y
啦 O O_y
啦 O O_y
还 O B_c
是 O I_c
老 O B_n
妈 O I_n
提 O B_v
醒 O I_v
我 O O_r
查 O O_v
的 O O_uj
。 O O_x
哈 B-Trigger B_o
哈 I-Trigger I_o
哈 I-Trigger I_o
重 O B_n
点 O I_n
是 O O_v
意 O B_a
外 O I_a
的 O O_uj
这 O B_r
个 O I_r
分 O B_n
数 O I_n
够 O O_v
考 O O_v
口 O B_n
语 O I_n
了 O O_ul
意 O B_l
料 O I_l
之 O I_l
外 O I_l
的 O O_uj
事 O B_n
情 O I_n
最 B-Degree O_d
兴 B-Trigger B_v
奋 I-Trigger I_v
了 O O_ul

1 O O_x
, O O_x
哎 B-Trigger O_e
， O O_x
买 O B_v
不 O I_v
起 O I_v
啊 O O_zg
买 O B_v
不 O I_v
起 O I_v
！ O O_x
压 O B_n
力 O I_n
啊 O O_zg
压 O B_n
力 O I_n
！ O O_x
看 O B_v
到 O I_v
这 O B_r
样 O I_r
的 O O_uj
0 O B_m
0 O I_m
后 O O_t
， O O_x
我 B-Holder O_r
感 O B_v
到 O I_v
压 B-Trigger B_n
力 I-Trigger I_n
很 B-Degree B_a
大 I-Degree I_a
。 O O_x
。 O O_x
。 O O_x

0 O O_x
, O O_x
" O O_x
小 O B_nr
王 O I_nr
子 O I_nr
, O O_x
你 O O_r
鼻 O B_n
子 O I_n
也 O O_d
太 O O_d
挺 O O_v
了 O O_ul
吧 O O_y
, O O_x
是 O O_v
台 O O_q
中 O O_f
邱 O B_nr
家 O I_nr
出 O B_vn
产 O I_vn
的 O O_uj
吗 O O_y
? O O_x
皮 O B_n
肤 O I_n
好 O B_d
好 O I_d
好 B-Trigger O_a
心 I-Trigger B_n
情 I-Trigger I_n
： O O_x
） O O_x
好 B-Trigger O_a
心 I-Trigger B_n
情 I-Trigger I_n
： O O_x
） O O_x
） O O_x
～ O O_x
！ O O_x
" O O_x

3 O O_x
, O O_x
真 B-Degree O_d
讨 B-Trigger B_v
厌 I-Trigger I_v
最 B-sent_Entity B_f
后 I-sent_Entity I_f
一 I-sent_Entity B_m
天 I-sent_Entity I_m
了 I-sent_Entity O_ul
还 I-sent_Entity O_d
不 I-sent_Entity B_v
得 I-sent_Entity I_v
安 I-sent_Entity B_an
生 I-sent_Entity I_an
还 I-sent_Entity B_c
要 I-sent_Entity I_c
来 I-sent_Entity O_v
跟 I-sent_Entity O_p
我 I-sent_Entity O_r
烦 I-sent_Entity O_v
。 O O_x
。 O O_x
。 O O_x
。 O O_x
。 O O_x
。 O O_x
工 B-Cause B_vn
作 I-Cause I_vn
计 I-Cause B_n
划 I-Cause I_n
全 I-Cause B_n
部 I-Cause I_n
被 I-Cause B_l
打 I-Cause I_l
乱 I-Cause I_l

1 O O_x
, O O_x
是 O O_v
同 O B_n
龄 O I_n
女 O B_n
歌 O I_n
手 O I_n
里 O O_f
， O O_x
我 B-Holder O_r
最 B-Degree O_d
看 B-Trigger B_v
好 I-Trigger I_v
也 O O_d
最 B-Degree O_a
喜 B-Trigger B_v
欢 I-Trigger I_v
的 O O_uj
一 O B_m
个 O I_m
。 O O_x

0 O O_x
, O O_x
哈 B-Trigger B_o
哈 I-Trigger I_o
· O O_x
· O O_x
· O O_x
· O O_x
· O O_x
写 O B_v
实 O I_v
· O O_x
· O O_x
· O O_x
。 O O_x
8 O B_m
0 O I_m
后 O O_t
， O O_x
真 O B_d
的 O I_d
这 O B_r
样 O I_r
？ O O_x
很 O O_zg
写 O B_v
实 O I_v

3 O O_x
, O O_x
她 O O_r
还 O O_d
能 B-sent_Entity O_v
再 I-sent_Entity O_d
可 I-sent_Entity B_v
爱 I-sent_Entity I_v
点 I-sent_Entity O_m
不 I-sent_Entity O_d
认 I-sent_Entity B_ad
真 I-sent_Entity I_ad
的 I-sent_Entity O_uj
女 I-sent_Entity B_n
人 I-sent_Entity I_n
最 B-Degree O_d
美 B-Trigger B_ns
丽 I-Trigger I_ns
， O O_x
认 B-sent_Entity B_ad
真 I-sent_Entity I_ad
拍 I-sent_Entity O_v
鸡 I-sent_Entity B_n
蛋 I-sent_Entity I_n
的 I-sent_Entity O_uj
女 I-sent_Entity B_n
人 I-sent_Entity I_n
最 B-Degree O_d
X B-Trigger B_eng
X I-Trigger I_eng
. I-Trigger B_m
. I-Trigger I_m
. I-Trigger I_m
. I-Trigger I_m

3 O O_x
, O O_x
我 B-Holder O_r
喜 B-Trigger B_v
欢 I-Trigger I_v
中 B-Degree B_ns
国 I-Degree I_ns
最 I-Degree B_n
帅 B-Trigger I_n
的 O O_uj
男 B-sent_Entity B_n
人 I-sent_Entity I_n
， O O_x
连 B-Cause O_nr
男 I-Cause B_n
人 I-Cause I_n
看 I-Cause O_v
了 I-Cause O_ul
都 I-Cause O_d
动 I-Cause B_n
心 I-Cause I_n
！ I-Cause O_x
不 I-Cause O_d
一 I-Cause B_m
辈 I-Cause I_m
子 I-Cause I_m
缺 I-Cause O_v
它 I-Cause O_r
。 O O_x
（ O O_x
分 O B_v
享 O I_v
） O O_x

3 O O_x
, O O_x
昨 B-Cause B_t
天 I-Cause I_t
吃 I-Cause O_v
的 I-Cause O_uj
太 I-Cause O_d
多 I-Cause O_m
了 I-Cause O_ul
， I-Cause O_x
貌 I-Cause B_v
似 I-Cause I_v
消 I-Cause B_l
化 I-Cause I_l
不 I-Cause I_l
良 I-Cause I_l
， O O_x
肚 B-sent_Entity B_n
子 I-sent_Entity I_n
不 I-sent_Entity O_d
舒 I-sent_Entity B_a
服 I-sent_Entity I_a
一 I-sent_Entity B_m
天 I-sent_Entity I_m
了 O O_ul
。 O O_x
。 O O_x
。 O O_x
。 O O_x
。 O O_x
。 O O_x
。 O O_x
不 B-Trigger B_a
爽 I-Trigger I_a
啊 O O_zg

0 O O_x
, O O_x
什 O B_r
么 O I_r
时 O B_n
候 O I_n
能 O O_v
看 O B_v
到 O I_v
？ O O_x
刚 B-Cause B_d
刚 I-Cause I_d
收 I-Cause B_v
到 I-Cause I_v
楚 I-Cause B_nr
生 I-Cause I_nr
的 I-Cause O_uj
最 I-Cause B_d
新 I-Cause I_d
L I-Cause B_eng
O I-Cause I_eng
G I-Cause I_eng
O I-Cause I_eng
设 I-Cause B_vn
计 I-Cause I_vn
， O O_x
我 B-Holder B_r
们 I-Holder I_r
都 O O_d
特 B-Degree B_d
别 I-Degree I_d
满 B-Trigger B_v
意 I-Trigger I_v

2 O O_x
, O O_x
顶 O O_v
唔 O O_y
顺 O O_a
喇 O O_n
！ O O_x
崩 B-Trigger B_v
溃 I-Trigger I_v
。 O O_x
。 O O_x
跳 O O_v
吧 O O_y
~ O O_x
不 O B_c
是 O I_c
吧 O O_y
， O O_x
还 O O_d
来 O O_v
？ O O_x
希 O B_v
望 O I_v
不 O B_c
是 O I_c
真 O B_d
的 O I_d
唔 O O_y
好 O O_a
啦 O O_y
， O O_x
真 O B_n
系 O I_n
到 O O_v
左 O O_f
我 O B_r
地 O I_r
心 O B_n
理 O I_n
承 O B_v
受 O I_v
极 O B_a
限 O I_a
啦 O O_y
！ O O_x
: O O_x

2 O O_x
, O O_x
窗 B-Cause B_s
外 I-Cause I_s
越 I-Cause B_d
发 I-Cause I_d
暴 I-Cause B_i
雨 I-Cause I_i
如 I-Cause I_i
注 I-Cause I_i
， O O_x
好 B-Degree O_a
鬼 I-Degree O_n
失 B-Trigger B_v
望 I-Trigger I_v
， O O_x
彻 B-Degree B_ad
底 I-Degree I_ad
绝 B-Trigger B_v
望 I-Trigger I_v
， O O_x
我 O O_r
睡 O B_v
觉 O I_v
去 O O_v
了 O O_ul
， O O_x
各 O B_r
位 O I_r
同 O B_n
学 O I_n
晚 O B_n
安 O I_n
~ O O_x
好 O O_a
梦 O O_n
~ O O_x

3 O O_x
, O O_x
昨 B-sent_Entity B_t
晚 I-sent_Entity I_t
客 I-sent_Entity B_n
厅 I-sent_Entity I_n
睡 I-sent_Entity O_v
了 I-sent_Entity O_ul
一 I-sent_Entity B_m
夜 I-sent_Entity I_m
， I-sent_Entity O_x
腰 I-sent_Entity B_n
酸 I-sent_Entity I_n
背 I-sent_Entity I_n
痛 I-sent_Entity I_n
外 I-sent_Entity B_v
加 I-sent_Entity I_v
落 I-sent_Entity B_v
枕 I-sent_Entity I_v
， O O_x
最 B-Trigger B_f
近 O I_f
真 B-Degree B_d
的 I-Degree I_d
好 I-Degree B_a
惨 B-Trigger I_a
呀 O O_y
， O O_x
瘦 B-sent_Entity O_a
了 I-sent_Entity O_ul
也 O O_d
不 B-Negation O_d
开 B-Trigger B_v
心 I-Trigger I_v

0 O O_x
, O O_x
打 O O_v
个 O O_q
广 O B_n
告 O I_n
: O O_x
这 B-sent_Entity O_r
玩 I-sent_Entity B_n
意 I-sent_Entity I_n
儿 I-sent_Entity I_n
真 O B_d
的 O I_d
很 B-Degree B_d
好 B-Trigger I_d
用 I-Trigger O_p
， O O_x
实 B-sent_Entity B_n
物 I-sent_Entity I_n
帅 B-Trigger O_a
的 O O_uj
一 O B_i
塌 O I_i
糊 O I_i
涂 O I_i
。 O O_x

3 O O_x
, O O_x
德 B-sent_Entity B_nz
华 I-sent_Entity I_nz
做 I-sent_Entity O_v
为 I-sent_Entity O_p
垫 I-sent_Entity B_n
子 I-sent_Entity I_n
感 O B_v
到 O I_v
压 B-Trigger B_n
力 I-Trigger I_n
很 B-Degree B_a
大 I-Degree I_a
集 O B_n
体 O I_n
被 O O_p
王 O B_nr
菲 O I_nr
催 O B_v
眠 O I_v
了 O O_ul
。 O O_x
。 O O_x
。 O O_x
气 O B_n
场 O I_n
好 O O_a
大 O O_a
！ O O_x

0 O O_x
, O O_x
回 O B_v
复 O I_v
当 O B_d
然 O I_d
需 O B_v
要 O I_v
了 O O_ul
真 O B_d
的 O I_d
越 B-Degree B_d
来 I-Degree I_d
越 I-Degree I_d
喜 B-Trigger B_v
欢 I-Trigger I_v
你 B-sent_Entity O_r
， O O_x
你 B-Cause O_r
真 I-Cause B_d
的 I-Cause I_d
很 I-Cause O_zg
敢 I-Cause B_v
讲 I-Cause I_v
。 O O_x
可 O B_c
是 O I_c
为 O B_r
什 O I_r
么 O I_r
就 O O_d
不 O B_v
能 O I_v
回 O B_v
复 O I_v
一 O B_m
下 O I_m
呢 O O_y

3 O O_x
, O O_x
紧 B-Trigger B_a
张 I-Trigger I_a
啊 O O_y
有 O O_v
道 O B_n
理 B-sent_Entity I_n
人 I-sent_Entity O_n
在 I-sent_Entity O_p
面 I-sent_Entity B_v
临 I-sent_Entity I_v
幸 I-sent_Entity B_a
福 I-sent_Entity I_a
时 I-sent_Entity B_n
会 I-sent_Entity I_n
突 O B_ad
然 O I_ad
变 O B_v
得 O I_v
胆 B-Trigger B_a
怯 I-Trigger I_a
， O O_x
抓 B-Cause B_v
住 I-Cause I_v
幸 I-Cause B_a
福 I-Cause I_a
其 I-Cause B_d
实 I-Cause I_d
比 I-Cause O_p
忍 I-Cause B_v
受 I-Cause I_v
痛 I-Cause B_an
苦 I-Cause I_an
更 I-Cause O_d
需 I-Cause B_v
要 I-Cause I_v
勇 I-Cause B_n
气 I-Cause I_n
。 O O_x
早 O B_n
安 O I_n

2 O O_x
, O O_x
经 O B_n
验 O I_n
表 O B_v
明 O I_v
微 B-sent_Entity B_a
薄 I-sent_Entity I_a
最 O O_d
令 B-Trigger B_nrt
人 I-Trigger I_nrt
伤 I-Trigger B_n
心 I-Trigger I_n
的 O O_uj
功 B-Property B_n
能 I-Property I_n
1 O B_m
. O I_m
试 O O_vn
表 O B_n
情 O I_n
2 O B_m
. O I_m

2 O O_x
, O O_x
发 O B_v
现 O I_v
付 B-sent_Entity B_nr
辛 I-sent_Entity I_nr
博 I-sent_Entity I_nr
跟 I-sent_Entity O_p
浙 I-sent_Entity B_ns
江 I-sent_Entity I_ns
的 I-sent_Entity O_uj
电 I-sent_Entity B_n
视 I-sent_Entity I_n
台 I-sent_Entity I_n
真 B-Degree B_d
的 I-Degree I_d
很 I-Degree O_zg
没 B-Trigger B_v
缘 I-Trigger I_v

1 O O_x
, O O_x
我 B-Holder O_r
的 O O_uj
就 O O_d
写 O O_v
上 O O_f
了 O O_ul
. O B_m
. O I_m
. O I_m
同 B-Trigger B_n
情 I-Trigger I_n
= O O_x
- O O_x
= O O_x
就 O O_d
估 O B_v
计 O I_v
到 O O_v
这 O B_r
个 O I_r
第 O B_m
三 O I_m
大 O O_a
的 O O_uj
公 O B_n
司 O I_n
它 O O_r
会 O O_v
是 O O_v
这 O B_r
样 O I_r
做 O O_v
的 O O_uj
~ O O_x
我 O O_r
只 O O_d
想 O O_v
说 O O_v
， O O_x
你 O O_r
妈 O O_n
比 O O_p
！ O O_x

1 O O_x
, O O_x
最 O B_f
近 O I_f
喜 B-Trigger B_v
欢 I-Trigger I_v
上 O O_f
了 O O_ul
中 B-sent_Entity B_j
粮 I-sent_Entity I_j
的 O O_uj
悦 B-sent_Entity B_a
活 I-sent_Entity I_a
果 I-sent_Entity B_n
汁 I-sent_Entity I_n
乳 I-sent_Entity B_n
酸 I-sent_Entity I_n
菌 I-sent_Entity I_n
饮 I-sent_Entity B_n
料 I-sent_Entity I_n
， O O_x
真 O B_d
的 O I_d
很 B-Degree O_zg
好 B-Trigger B_v
喝 I-Trigger I_v
… O O_x
… O O_x

1 O O_x
, O O_x
多 B-Trigger B_nrt
谢 I-Trigger I_nrt
鸡 B-sent_Entity B_n
鸡 I-sent_Entity I_n
送 O O_v
比 O O_p
我 O O_r
噶 O O_x
生 O B_l
日 O I_l
礼 O I_l
物 O I_l
， O O_x
很 B-Degree O_zg
喜 B-Trigger B_v
欢 I-Trigger I_v
的 O O_uj
说 O O_v
还 O B_c
是 O I_c
你 O O_r
知 O B_v
道 O I_v
我 O O_r
心 O B_s
头 O I_s
好 O O_a
哈 B-Trigger B_o
哈 I-Trigger I_o

2 O O_x
, O O_x
" O O_x
无 B-Trigger B_d
奈 I-Trigger I_d
！ O O_x
凌 B-sent_Entity B_t
晨 I-sent_Entity I_t
两 I-sent_Entity B_m
点 I-sent_Entity I_m
, I-sent_Entity O_x
最 I-sent_Entity B_d
早 I-sent_Entity I_d
到 I-sent_Entity O_v
的 I-sent_Entity O_uj
人 I-sent_Entity O_n
就 I-sent_Entity O_d
站 I-sent_Entity O_v
在 I-sent_Entity O_p
这 I-sent_Entity B_r
儿 I-sent_Entity I_r
了 I-sent_Entity O_ul
. O O_m
挂 O B_n
号 O I_n
, O O_x
看 B-Cause B_v
病 I-Cause I_v
的 I-Cause O_uj
第 I-Cause B_l
一 I-Cause I_l
关 I-Cause I_l
. I-Cause B_m
. I-Cause I_m
. I-Cause I_m
" O O_x

0 O O_x
, O O_x
。 O O_x
目 O B_t
前 O I_t
不 O O_d
清 O B_a
楚 O I_a
这 O O_r
是 O O_v
个 O O_q
神 O B_n
马 O I_n
情 O B_n
况 O I_n
. O B_m
. O I_m
. O I_m
貌 O B_v
似 O I_v
是 O O_v
8 O O_m
号 O O_m
的 O O_uj
= O O_x
= O O_x
、 O O_x
太 B-Degree O_d
激 B-Trigger B_a
动 I-Trigger I_a
了 O O_ul
就 O O_d
发 O B_l
上 O I_l
来 O I_l
了 O O_ul
。 O O_x
蔡 O B_nr
琳 O I_nr
M O B_eng
M O I_eng
不 O O_d
带 O O_v
老 O O_a
崔 O O_nr
玩 O O_v
啊 O O_y

1 O O_x
, O O_x
淡 O B_b
定 O I_b
。 O O_x
对 O O_p
说 O O_v
： O O_x
笔 B-sent_Entity B_n
笔 I-sent_Entity I_n
唱 O O_v
的 O O_uj
太 B-Degree O_n
完 B-Trigger B_a
美 I-Trigger I_a
了 O O_ul
， O O_x
怎 O B_r
么 O I_r
可 O B_c
以 O I_c
这 O B_r
么 O I_r
完 O B_a
美 O I_a
啊 O O_zg
！ O O_x
！ O O_x
！ O O_x
！ O O_x
人 B-sent_Entity O_n
也 O O_d
美 B-Property B_v
得 O I_v
我 B-Holder O_r
抓 B-Trigger B_v
狂 I-Trigger I_v
啊 O O_zg

2 O O_x
, O O_x
突 B-sent_Entity B_ad
然 I-sent_Entity I_ad
觉 I-sent_Entity B_v
得 I-sent_Entity I_v
很 I-sent_Entity O_zg
气 I-sent_Entity B_a
闷 I-sent_Entity I_a
很 B-Degree O_zg
烦 B-Trigger B_a
恼 I-Trigger I_a
· O O_x
· O O_x
· O O_x
实 B-Cause B_v
习 I-Cause I_v
啊 I-Cause O_zg
· I-Cause O_x
· I-Cause O_x
· I-Cause O_x
无 I-Cause O_v
根 I-Cause O_p
浮 I-Cause B_nr
萍 I-Cause I_nr
要 I-Cause O_v
去 I-Cause O_v
哪 I-Cause B_r
里 I-Cause I_r
· I-Cause O_x
· I-Cause O_x
· O O_x
· O O_x
· O O_x
· O O_x

2 O O_x
, O O_x
诶 O O_e
地 O O_uv
神 O O_n
牛 O O_n
啊 O O_y
， O O_x
这 O O_r
是 O O_v
谁 O B_r
家 O I_r
的 O O_uj
？ O O_x
我 B-Holder O_r
有 B-Degree B_n
点 I-Degree I_n
后 B-Trigger B_v
悔 I-Trigger I_v
没 O O_v
去 O O_v
。 O O_x
。 O O_x
。 O O_x

0 O O_x
, O O_x
蓝 B-sent_Entity B_nr
妞 I-sent_Entity I_nr
好 B-Trigger O_a
棒 I-Trigger O_a
哦 O O_e
~ O O_x
~ O O_x
~ O O_x
！ O O_x
真 O B_d
的 O I_d
是 O O_v
无 O O_v
价 O O_n
! O O_x
! O O_x
! O O_x
谢 O O_v
谢 O O_v
妳 O O_zg
! O O_x
! O O_x
你 B-sent_Entity O_r
最 B-Trigger O_d
棒 I-Trigger O_a
! O O_x
! O O_x
! O O_x
） O O_x

3 O O_x
, O O_x
皮 B-sent_Entity B_i
开 I-sent_Entity I_i
肉 I-sent_Entity I_i
绽 I-sent_Entity I_i
太 B-Degree O_d
可 B-Trigger B_c
怕 I-Trigger I_c
了 O O_ul
！ O O_x
！ O O_x
！ O O_x
！ O O_x
！ O O_x
！ O O_x
！ O O_x
血 B-Trigger B_a
腥 I-Trigger I_a
血 I-Trigger B_a
腥 I-Trigger I_a
血 I-Trigger B_a
腥 I-Trigger I_a

1 O O_x
, O O_x
恼 B-Trigger B_v
火 I-Trigger I_v
， O O_x
每 O B_r
天 O I_r
这 O B_r
么 O I_r
多 O O_m
人 O O_n
更 O B_d
新 O I_d
微 O B_a
博 O I_a
啊 O O_y
， O O_x
又 O O_d
要 O O_v
开 O B_v
始 O I_v
清 O B_a
理 O I_a

0 O O_x
, O O_x
哎 O B_e
呀 O I_e
， O O_x
此 O B_l
时 O I_l
此 O I_l
刻 O I_l
我 B-Holder O_r
太 B-Degree O_d
开 B-Trigger B_v
心 I-Trigger I_v
了 O O_ul
， O O_x
太 B-Degree O_d
激 B-Trigger B_a
动 I-Trigger I_a
了 O O_ul
。 O O_x
我 O O_r
觉 O B_v
得 O I_v
我 O O_r
又 O O_d
属 O B_v
于 O I_v
你 O O_r
了 O O_ul
。 O O_x

3 O O_x
, O O_x
学 O B_n
生 O I_n
时 O B_n
代 O I_n
真 O O_d
好 O O_a
! O O_x
外 O B_f
面 O I_f
真 O B_d
的 O I_d
很 O O_d
冷 O O_a
， O O_x
里 B-sent_Entity B_f
面 I-sent_Entity I_f
真 I-sent_Entity B_d
的 O I_d
很 B-Degree O_d
暖 B-Trigger O_a
， O O_x
因 O B_c
为 O I_c
回 O B_n
家 O I_n
了 O O_ul
。 O O_x
。 O O_x
。 O O_x

1 O O_x
, O O_x
" O O_x
嗑 O B_v
瓜 O I_v
子 O I_v
都 O O_d
这 O B_r
样 O I_r
～ O O_x
高 O B_b
级 O I_b
享 O B_v
受 O I_v
啊 O O_zg
熊 O B_nr
猫 O I_nr
吃 O O_v
肉 O O_n
, O O_x
竹 O B_n
子 O I_n
是 O O_v
他 O O_r
嗑 O B_v
瓜 O I_v
子 O I_v
我 B-Holder O_r
真 O B_d
的 O I_d
太 B-Degree O_d
喜 B-Trigger B_v
欢 I-Trigger I_v
竹 B-sent_Entity B_n
笋 I-sent_Entity I_n
啦 O O_y
。 O O_x
我 O O_r
要 O B_v
变 O I_v
熊 O B_nr
猫 O I_nr
啦 O O_y
" O O_x

3 O O_x
, O O_x
太 B-Cause O_d
像 I-Cause O_v
了 I-Cause O_ul
， I-Cause O_x
可 I-Cause B_c
是 I-Cause I_c
和 I-Cause O_c
草 I-Cause B_n
泥 I-Cause I_n
马 I-Cause I_n
长 I-Cause O_a
的 I-Cause O_uj
像 I-Cause O_v
！ I-Cause O_x
！ O O_x
！ O O_x
啊 B-Trigger B_e
哈 I-Trigger I_e
哈 I-Trigger B_o
哈 I-Trigger I_o
哈 I-Trigger I_o
哈 I-Trigger I_o
。 O O_x
为 O B_r
什 O I_r
么 O I_r
要 O O_v
学 O O_v
我 O O_r
， O O_x
我 B-Holder O_r
不 B-Degree O_d
高 B-Trigger B_b
兴 I-Trigger I_b
了 O O_ul
~ O O_x
~ O O_x
~ O O_x

2 O O_x
, O O_x
昨 B-Cause B_t
天 I-Cause I_t
吃 I-Cause O_v
的 I-Cause O_uj
太 I-Cause O_d
多 I-Cause O_m
了 I-Cause O_ul
， I-Cause O_x
貌 I-Cause B_v
似 I-Cause I_v
消 I-Cause B_l
化 I-Cause I_l
不 I-Cause I_l
良 I-Cause I_l
， I-Cause O_x
肚 I-Cause B_n
子 I-Cause I_n
不 I-Cause O_d
舒 I-Cause B_a
服 I-Cause I_a
一 I-Cause B_m
天 I-Cause I_m
了 I-Cause O_ul
。 I-Cause O_x
。 I-Cause O_x
。 I-Cause O_x
。 I-Cause O_x
。 I-Cause O_x
。 I-Cause O_x
。 O O_x
不 B-Trigger B_a
爽 I-Trigger I_a
啊 O O_zg

3 O O_x
, O O_x
A B-Cause B_eng
d I-Cause I_eng
a I-Cause I_eng
m I-Cause I_eng
和 I-Cause O_c
我 I-Cause O_r
的 I-Cause O_uj
几 I-Cause B_m
个 I-Cause I_m
北 I-Cause B_n
极 I-Cause I_n
熊 I-Cause I_n
友 I-Cause O_ng
结 I-Cause B_n
伙 I-Cause I_n
去 I-Cause O_v
青 I-Cause B_ns
海 I-Cause I_ns
湖 I-Cause I_ns
骑 I-Cause O_v
自 I-Cause B_n
行 I-Cause I_n
车 I-Cause I_n
了 I-Cause O_ul
， I-Cause O_x
因 I-Cause O_p
工 I-Cause B_vn
作 I-Cause I_vn
不 I-Cause B_v
能 I-Cause I_v
同 I-Cause B_d
往 I-Cause I_d
的 I-Cause O_uj
我 B-Holder O_r
， O O_x
心 B-sent_Entity B_n
情 I-sent_Entity I_n
甚 B-Degree O_zg
是 I-Degree O_v
纠 B-Trigger B_v
结 I-Trigger I_v

3 O O_x
, O O_x
这 O O_r
两 O B_m
天 O I_m
有 O B_n
点 O I_n
忽 O B_d
略 O I_d
微 O B_v
博 O I_v
了 O O_ul
， O O_x
哈 B-Trigger B_o
哈 I-Trigger I_o
， I-Trigger O_x
最 O B_f
近 O I_f
心 B-sent_Entity B_n
情 I-sent_Entity I_n
不 O B_v
太 B-Trigger I_v
好 I-Trigger I_v
火 B-Trigger B_n
气 I-Trigger I_n
有 B-Degree B_n
点 I-Degree I_n
大 I-Degree O_a
非 B-Degree B_d
常 I-Degree I_d
燥 B-Trigger O_ag
， O O_x
姨 B-sent_Entity B_n
妈 I-sent_Entity I_n
你 O O_r
不 O B_v
能 O I_v
每 O B_r
个 O I_r
月 O O_m
都 O O_d
这 B-Degree B_r
么 I-Degree I_r
折 B-Trigger B_v
磨 I-Trigger I_v
我 B-Holder O_r
吧 O O_y

3 O O_x
, O O_x
很 B-Degree O_zg
喜 I-Degree B_v
欢 I-Degree I_v
的 O O_uj
你 B-sent_Entity O_r
， O O_x
现 O B_t
在 O I_t
过 O O_ug
的 O O_uj
好 O O_a
吗 O O_y
？ O O_x
想 O O_v
去 O O_v
找 B-sent_Entity O_v
你 I-sent_Entity O_r
看 I-sent_Entity B_v
看 I-sent_Entity I_v
你 I-sent_Entity O_r
， O O_x
但 O B_c
是 O I_c
没 B-Negation B_l
有 I-Negation I_l
勇 B-Trigger I_l
气 I-Trigger I_l

0 O O_x
, O O_x
几 O B_m
天 O I_m
没 O O_v
上 O B_v
网 O I_v
看 O O_v
网 O B_n
页 O I_n
版 O O_n
的 O O_uj
围 O B_n
脖 O I_n
了 O O_ul
， O O_x
结 O B_n
果 O I_n
居 O B_d
然 O I_d
又 O O_d
有 O O_v
惊 O B_a
喜 O I_a
的 O O_uj
小 O O_n
产 O B_n
品 O I_n
改 O B_vn
动 O I_vn
！ O O_x
！ O O_x
！ O O_x
围 B-Cause B_n
脖 I-Cause I_n
用 I-Cause O_p
着 I-Cause O_uz
越 I-Cause B_d
来 I-Cause I_d
越 I-Cause I_d
舒 I-Cause B_a
服 I-Cause I_a
了 I-Cause O_ul
。 O O_x
。 O O_x
。 O O_x
赞 B-Trigger O_v
啊 O O_y
～ O O_x

0 O O_x
, O O_x
今 O B_t
天 O I_t
频 O B_n
道 O I_n
放 O O_v
了 O O_ul
好 O B_m
多 O I_m
烟 O B_n
花 O I_n
鞭 O B_n
炮 O I_n
， O O_x
大 O B_n
院 O I_n
前 O B_n
坪 O I_n
一 O B_m
片 O I_m
红 O O_a
。 O O_x
最 B-Degree O_d
开 B-Trigger B_v
心 I-Trigger I_v
的 O O_uj
是 O O_v
领 B-Cause O_v
了 I-Cause O_ul
开 I-Cause B_l
门 I-Cause I_l
红 I-Cause I_l
包 I-Cause O_v
， I-Cause O_x
比 I-Cause O_p
往 I-Cause B_t
年 I-Cause I_t
多 I-Cause O_m
啊 I-Cause O_y
！ O O_x

2 O O_x
, O O_x
吃 B-sent_Entity O_v
东 I-sent_Entity B_ns
西 I-sent_Entity I_ns
心 B-Trigger B_n
情 I-Trigger I_n
更 I-Trigger B_d
好 I-Trigger I_d
一 O B_m
个 O I_m
人 O O_n
在 O B_r
家 O I_r
， O O_x
有 O O_v
绝 O B_n
食 O I_n
的 O O_uj
冲 O B_vn
动 O I_vn
。 O O_x

1 O O_x
, O O_x
好 B-Degree O_a
得 B-Trigger B_v
意 I-Trigger I_v
啊 I-Trigger O_zg
， O O_x
好 O O_a
想 O O_v
抱 O O_v
距 O O_p
翻 O O_v
屋 O B_n
企 O I_n
啊 O O_zg
【 O O_x
】 O O_x
侏 O B_nr
儒 O I_nr
马 O B_nr
与 O I_nr
马 O I_nr
相 O B_v
比 O I_v

2 O O_x
, O O_x
长 B-sent_Entity B_v
成 I-sent_Entity I_v
这 I-sent_Entity B_r
样 I-sent_Entity I_r
还 O O_d
真 O B_d
的 O I_d
很 B-Degree O_d
d O O_eng
无 B-Trigger B_d
奈 I-Trigger I_d
啊 O O_zg
~ O O_x
。 O O_x
经 B-Cause B_d
常 I-Cause I_d
会 I-Cause O_v
被 I-Cause B_n
误 I-Cause I_n
丢 I-Cause B_v
进 I-Cause I_v
洗 I-Cause B_n
衣 I-Cause I_n
机 I-Cause I_n
的 O O_uj
狗 B-Holder B_n
狗 I-Holder I_n
很 B-Degree O_zg
无 B-Trigger B_d
奈 I-Trigger I_d
。 O O_x

1 O O_x
, O O_x
吓 O B_v
到 O I_v
了 O O_ul
吓 O B_v
到 O I_v
了 O O_ul
到 O B_d
底 O I_d
会 O O_v
不 O B_v
会 O I_v
去 O O_v
看 O O_v
纠 B-Trigger B_v
结 I-Trigger I_v
真 O B_d
的 O I_d
有 O B_n
点 O I_n
吓 O B_v
到 O I_v
我 O O_r
了 O O_ul

0 O O_x
, O O_x
这 B-sent_Entity B_r
个 I-sent_Entity I_r
我 B-Holder O_r
喜 B-Trigger B_v
欢 I-Trigger I_v
， O O_x
太 B-Cause B_n
神 I-Cause I_n
了 I-Cause O_ul
， O O_x
太 B-Cause O_d
爱 I-Cause O_v
睡 I-Cause O_v
了 I-Cause O_ul
， O O_x
尤 O B_d
其 O I_d
是 O O_v
上 O B_v
课 O I_v
的 O O_uj
时 O B_n
候 O I_n
， O O_x
哈 B-Trigger B_o
哈 I-Trigger I_o
。 O O_x
。 O O_x
开 O B_n
学 O I_n
必 O B_v
备 O I_v
。 O O_x
上 O B_v
课 O I_v
睡 O B_v
觉 O I_v
专 O B_n
用 O I_n
眼 O B_n
贴 O I_n
。 O O_x

0 O O_x
, O O_x
从 O O_p
窗 O B_s
口 O I_s
看 O O_v
出 O B_v
去 O I_v
， O O_x
满 O B_t
天 O I_t
的 O O_uj
乌 O B_nr
云 O I_nr
中 O B_f
间 O I_f
露 O B_v
出 O I_v
一 O B_m
条 O I_m
蓝 O B_nr
天 O I_nr
， O O_x
心 B-sent_Entity B_n
情 I-sent_Entity I_n
突 O B_ad
然 O I_ad
就 O O_d
好 B-Trigger O_a
了 I-Trigger O_ul
很 B-Degree B_m
多 I-Degree I_m
。 O O_x

1 O O_x
, O O_x
非 B-Degree B_d
常 I-Degree I_d
喜 B-Trigger B_v
欢 I-Trigger I_v
可 B-sent_Entity B_v
爱 I-sent_Entity I_v
的 I-sent_Entity O_uj
龙 I-sent_Entity B_n
猫 I-sent_Entity I_n
。 O O_x
有 O O_v
也 O O_d
喜 B-Trigger B_v
欢 I-Trigger I_v
龙 B-sent_Entity B_n
猫 I-sent_Entity I_n
的 O O_uj
同 O B_n
学 O I_n
没 O O_v
？ O O_x

3 O O_x
, O O_x
完 O O_v
了 O O_ul
， O O_x
我 B-Holder O_r
真 O B_d
的 O I_d
彻 O B_ad
底 O I_ad
成 O B_v
为 O I_v
宅 O B_n
女 O I_n
了 O O_ul
。 O O_x
呜 B-Trigger B_l
呜 I-Trigger I_l
， O O_x
这 O O_r
可 O B_c
不 O I_c
是 O I_c
我 O O_r
想 O O_v
过 O O_ug
的 O O_uj
日 O B_n
子 O I_n
啊 O O_zg
~ O O_x
~ O O_x
这 O O_r
太 B-Degree O_d
糟 B-Trigger B_a
糕 I-Trigger I_a
了 O O_ul
。 O O_x

2 O O_x
, O O_x
好 B-Degree O_a
可 B-Trigger B_v
怜 I-Trigger I_v
~ O O_x
一 O B_m
条 O I_m
江 O B_n
豚 O I_n
母 O B_n
亲 O I_n
， O O_x
因 O O_p
产 O B_n
后 O I_n
消 O B_l
化 O I_l
系 O I_l
统 O I_l
疾 O B_n
病 O I_n
不 O B_a
幸 O I_a
病 O B_v
逝 O I_v
， O O_x
科 O B_n
研 O I_n
人 O I_n
员 O I_n
非 O B_d
常 O I_d
难 O B_v
过 O I_v
， O O_x
泪 O B_l
流 O I_l
满 O I_l
面 O I_l
。 O O_x

0 O O_x
, O O_x
现 O B_t
在 O I_t
很 B-Degree O_d
有 B-Trigger O_v
成 I-Trigger B_l
就 I-Trigger I_l
感 I-Trigger I_l
， O O_x
把 B-Cause O_p
那 I-Cause O_r
两 I-Cause B_m
个 I-Cause I_m
烟 I-Cause B_n
民 I-Cause I_n
赶 I-Cause B_v
到 I-Cause I_v
外 I-Cause B_f
面 I-Cause I_f
去 I-Cause O_v
抽 I-Cause B_v
烟 I-Cause I_v
了 I-Cause O_ul
… O O_x
… O O_x
看 O B_v
到 O I_v
他 O B_r
们 O I_r
坐 O B_v
在 O I_v
外 O B_f
面 O I_f
抽 O B_v
烟 O I_v
还 O B_c
是 O I_c
小 B-Degree O_a
有 I-Degree O_v
成 B-Trigger B_l
就 I-Trigger I_l
感 I-Trigger I_l
滴 O O_v
… O O_x
… O O_x

1 O O_x
, O O_x
没 B-Cause B_v
有 I-Cause I_v
刷 I-Cause B_v
新 I-Cause I_v
提 I-Cause B_v
醒 I-Cause I_v
这 I-Cause B_mq
件 I-Cause I_mq
事 I-Cause B_n
令 O I_n
我 B-Holder O_r
很 B-Degree O_d
烦 B-Trigger B_a
躁 I-Trigger I_a
很 B-Degree O_zg
烦 B-Trigger B_a
躁 I-Trigger I_a
， O O_x

2 O O_x
, O O_x
如 O B_c
果 O I_c
人 O B_n
生 O I_n
每 O B_r
天 O I_r
都 O O_d
是 O O_v
周 O B_t
五 O I_t
… O O_x
… O O_x
啊 O O_zg
， O O_x
还 O B_c
是 O I_c
周 O B_t
六 O I_t
吧 O O_y
~ O O_x
我 B-Holder O_r
最 B-Degree O_d
喜 B-Trigger B_v
欢 I-Trigger I_v
周 B-sent_Entity B_t
六 I-sent_Entity I_t
了 O O_ul
… O O_x
… O O_x
别 B-Trigger B_i
出 I-Trigger I_i
心 I-Trigger I_i
裁 I-Trigger I_i
的 O O_uj
一 B-sent_Entity B_m
周 I-sent_Entity I_m
心 I-sent_Entity B_n
情 I-sent_Entity I_n
表 I-sent_Entity O_v
【 I-sent_Entity O_x
g I-sent_Entity B_eng
i I-sent_Entity I_eng
f I-sent_Entity I_eng
】 I-sent_Entity O_x

2 O O_x
, O O_x
我 B-Holder O_r
最 B-Degree O_d
喜 B-Trigger B_v
欢 I-Trigger I_v
的 O O_uj
实 B-sent_Entity B_n
和 I-sent_Entity I_n
子 I-sent_Entity I_n
。 I-sent_Entity O_x
。 O O_x
反 O B_d
正 O I_d
。 O O_x
。 O O_x
她 B-Holder O_r
和 O O_c
实 B-compared_Entity O_v
果 I-compared_Entity B_n
子 I-compared_Entity I_n
长 O O_a
得 O O_ud
一 O B_r
样 O I_r
的 O O_uj
。 O O_x

3 O O_x
, O O_x
就 O O_d
快 O O_a
开 O B_n
学 O I_n
啦 O O_y
！ O O_x
真 O B_n
舍 O I_n
5 O O_m
得 O O_ud
哩 O O_y
个 O O_q
快 O B_a
乐 O I_a
的 O O_uj
假 O B_t
期 O I_t
o O O_x
（ O O_x
— O O_x
- O O_x
— O O_x
） O O_x
o O O_x
嘿 O O_e
！ O O_x
一 B-sent_Entity B_nr
霖 I-sent_Entity I_nr
到 I-sent_Entity O_v
仲 I-sent_Entity B_v
要 I-sent_Entity I_v
军 I-sent_Entity B_n
训 I-sent_Entity I_n
就 O O_d
更 B-Degree O_d
郁 B-Trigger B_a
闷 I-Trigger I_a
！ O O_x
！ O O_x
！ O O_x
- O O_x
互 O B_n
粉 O I_n
群 O O_n

0 O O_x
, O O_x
这 B-sent_Entity O_r
张 I-sent_Entity O_q
拍 O O_v
得 O O_ud
不 B-Trigger B_a
错 I-Trigger I_a
。 O O_x
。 O O_x
我 B-Holder O_r
喜 B-Trigger B_v
欢 I-Trigger I_v
。 O O_x
。 O O_x
。 O O_x
这 B-Cause O_r
花 I-Cause O_v
的 I-Cause O_uj
颜 I-Cause B_n
色 I-Cause I_n
够 I-Cause O_v
亮 I-Cause O_v
。 O O_x
。 O O_x
叶 O B_nr
子 O I_nr
花 O I_nr
， O O_x
别 O B_a
名 O I_a
很 O O_zg
喜 O B_v
欢 O I_v
， O O_x
叫 O B_v
做 O I_v
九 O B_nr
重 O I_nr
葛 O I_nr

0 O O_x
, O O_x
小 B-sent_Entity B_n
时 I-sent_Entity I_n
候 I-sent_Entity I_n
可 I-sent_Entity B_c
以 I-sent_Entity I_c
跟 I-sent_Entity O_p
爸 I-sent_Entity B_n
爸 I-sent_Entity I_n
` I-sent_Entity O_x
一 I-sent_Entity B_m
起 I-sent_Entity I_m
睡 I-sent_Entity O_v
` I-sent_Entity O_x
一 I-sent_Entity B_m
起 I-sent_Entity I_m
赖 I-sent_Entity B_v
床 I-sent_Entity I_v
` I-sent_Entity O_x
什 I-sent_Entity B_r
么 I-sent_Entity I_r
的 I-sent_Entity O_uj
最 B-Degree O_a
欢 B-Trigger B_a
乐 I-Trigger I_a
了 O O_ul
! O O_x
【 O O_x
温 B-Trigger B_nr
馨 I-Trigger I_nr
】 O O_x
好 B-Degree O_a
可 B-Trigger B_v
爱 I-Trigger I_v
的 O O_uj
女 B-sent_Entity B_n
儿 I-sent_Entity I_n
， O O_x
更 B-Degree O_d
可 B-Trigger B_v
爱 I-Trigger I_v
的 O O_uj
爸 B-sent_Entity B_n
爸 I-sent_Entity I_n
。 O O_x

2 O O_x
, O O_x
最 O B_f
近 O I_f
真 B-Degree B_d
的 I-Degree I_d
好 I-Degree O_a
累 B-Trigger O_a
哦 O O_e
， O O_x
每 B-Cause B_r
天 I-Cause I_r
都 I-Cause O_d
是 I-Cause O_v
凌 I-Cause B_t
晨 I-Cause I_t
3 I-Cause O_m
点 I-Cause O_m
， I-Cause O_x
为 I-Cause B_p
了 I-Cause I_p
世 I-Cause B_nz
界 I-Cause I_nz
杯 I-Cause I_nz
的 I-Cause O_uj
节 I-Cause B_n
目 I-Cause I_n
， I-Cause O_x
每 I-Cause B_r
天 I-Cause I_r
要 I-Cause O_v
抽 I-Cause B_v
取 I-Cause I_v
听 I-Cause B_n
众 I-Cause I_n
获 I-Cause B_v
奖 I-Cause I_v
信 I-Cause B_n
息 I-Cause I_n
， O O_x
真 B-Degree B_d
的 I-Degree I_d
好 I-Degree O_a
辛 B-Trigger B_a
苦 I-Trigger I_a

1 O O_x
, O O_x
我 B-Holder O_r
喜 B-Trigger B_v
欢 I-Trigger I_v
她 B-sent_Entity O_r
第 O B_m
三 O I_m
个 O I_m
那 O O_r
表 B-Property B_n
情 I-Property I_n
★ O O_x
超 B-Degree O_v
可 B-Trigger B_v
爱 I-Trigger I_v
滴 O O_v
樱 B-sent_Entity B_n
桃 I-sent_Entity I_n
小 I-sent_Entity B_nr
丸 I-sent_Entity I_nr
子 I-sent_Entity I_nr
， O O_x
太 B-Degree B_nr
萌 B-Trigger I_nr
啦 I-Trigger O_y
太 B-Degree O_d
萌 B-Trigger O_v
啦 I-Trigger O_y
！ O O_x
看 O O_v
了 O O_ul
就 O O_d
想 O B_v
要 O I_v
！ O O_x

3 O O_x
, O O_x
宜 B-sent_Entity B_ns
家 I-sent_Entity I_ns
无 B-Negation B_a
聊 I-Negation I_a
死 B-Degree O_v
。 O O_x
十 B-Degree B_m
分 I-Degree I_m
纠 B-Trigger B_v
结 I-Trigger I_v
， O O_x
5 O O_m
知 O B_v
复 O I_v
复 O B_v
习 O I_v
好 O O_a
呢 O O_y
， O O_x
但 O O_c
我 O O_r
又 O O_d
5 O O_m
知 O O_v
本 O B_r
书 O I_r
讲 O O_v
乜 O O_nr
窝 O O_n
， O O_x
真 B-Degree B_a
烦 B-Trigger I_a
， O O_x

3 O O_x
, O O_x
感 B-sent_Entity B_v
冒 I-sent_Entity I_v
鸟 O O_zg
。 O O_x
真 B-Degree B_d
是 I-Degree I_d
太 I-Degree B_l
难 B-Trigger I_l
受 I-Trigger I_l
了 O O_ul
， O O_x
头 B-Cause B_n
晕 I-Cause I_n
脑 I-Cause B_l
胀 I-Cause I_l
流 I-Cause B_n
鼻 I-Cause I_n
涕 I-Cause I_n
。 O O_x

1 O O_x
, O O_x
回 O B_v
复 O I_v
参 O B_n
观 O I_n
不 O O_d
花 O B_n
钱 O I_n
从 O B_d
来 O I_d
没 O O_d
兜 O O_v
过 O O_ug
。 O O_x
。 O O_x
。 O O_x
貌 O B_v
似 O I_v
要 O O_v
带 O O_v
很 O B_m
多 O I_m
金 O O_ng
吧 O O_y
？ O O_x
。 O O_x
。 O O_x
。 O O_x
我 B-Holder O_r
现 O B_t
在 O I_t
挺 B-Degree O_d
喜 B-Trigger B_v
欢 I-Trigger I_v
外 B-sent_Entity B_n
滩 I-sent_Entity I_n
的 O O_uj
. O O_m
从 B-Property O_p
十 I-Property B_m
八 I-Property I_m
号 I-Property I_m
到 I-Property O_v
半 I-Property B_n
岛 I-Property I_n
这 I-Property O_r
一 I-Property B_m
段 I-Property I_m

3 O O_x
, O O_x
真 O B_d
的 O I_d
。 O O_x
。 O O_x
我 O O_r
能 O O_v
以 O O_p
笔 O B_n
记 O I_n
本 O I_n
太 O O_d
烫 O O_v
为 O O_p
借 O B_n
口 O I_n
拖 O B_v
稿 O I_v
么 O O_y
。 O O_x
。 O O_x
。 O O_x
夏 O B_t
天 O I_t
抱 O O_v
着 O O_uz
暖 O O_a
宝 O B_nr
宝 O I_nr
写 O O_v
稿 O B_n
子 O I_n
什 O B_r
么 O I_r
的 O O_uj
， O O_x
实 B-Degree B_v
在 I-Degree I_v
是 I-Degree O_v
太 I-Degree O_d
热 B-Trigger B_v
敷 I-Trigger I_v
了 O O_ul
。 O O_x
。 O O_x
。 O O_x

2 O O_x
, O O_x
老 B-sent_Entity O_a
你 I-sent_Entity O_r
q I-sent_Entity O_eng
丫 I-sent_Entity O_n
说 I-sent_Entity B_v
话 I-sent_Entity I_v
太 B-Degree O_d
温 B-Trigger B_a
柔 I-Trigger I_a
了 O O_ul
。 O O_x
。 O O_x
。 O O_x
那 O O_r
小 O B_n
朋 O I_n
友 O I_n
看 O B_v
到 O I_v
你 O O_r
多 O O_m
紧 O B_a
张 O I_a
嘞 O O_y
~ O O_x

3 O O_x
, O O_x
老 O B_nr
美 O I_nr
了 O O_ul
！ O O_x
那 O B_r
个 O I_r
时 O B_n
候 O I_n
， O O_x
我 B-Holder O_r
真 B-Degree B_d
的 I-Degree I_d
很 I-Degree B_a
瘦 B-Trigger I_a
啊 O O_zg
。 O O_x
。 O O_x
。 O O_x

2 O O_x
, O O_x
谢 B-Trigger B_nr
谢 I-Trigger I_nr
王 B-sent_Entity B_nr
老 I-sent_Entity I_nr
师 I-sent_Entity I_nr
。 O O_x
谢 B-Trigger B_nr
谢 I-Trigger I_nr
晨 B-sent_Entity O_nr
昀 I-sent_Entity O_g
。 O O_x
真 O B_d
心 O I_d
希 O B_v
望 O I_v
上 O B_ns
海 O I_ns
网 O B_n
商 O I_n
联 O B_j
盟 O I_j
越 O O_d
办 O O_v
越 O B_d
好 O I_d
! O O_x

1 O O_x
, O O_x
很 B-Degree O_zg
喜 B-Trigger B_v
欢 I-Trigger I_v
这 B-sent_Entity O_r
张 I-sent_Entity O_q
！ O O_x
还 O B_c
是 O I_c
吃 O O_v
~ O O_x
嘿 I-Trigger B_o
嘿 I-Trigger I_o
， O O_x
单 O B_d
独 O I_d
的 O O_uj
， O O_x
小 O B_z
胖 O I_z
对 O B_l
不 O I_l
起 O I_l
勒 O O_v

2 O O_x
, O O_x
被 O O_p
《 O O_x
始 O B_d
终 O I_d
》 O O_x
虐 B-Trigger O_ag
的 O O_uj
死 O B_l
去 O I_l
活 O I_l
来 O I_l
。 O O_x
。 O O_x
。 O O_x
这 O B_r
个 O I_r
真 B-Degree B_d
的 I-Degree I_d
比 O O_p
《 B-compared_Entity O_x
幸 I-compared_Entity B_a
福 I-compared_Entity I_a
大 I-compared_Entity B_ns
街 I-compared_Entity I_ns
》 O O_x
要 O O_v
狠 B-Trigger O_d
太 B-Degree O_d
多 I-Degree O_m
， O O_x
句 B-sent_Entity B_q
句 I-sent_Entity I_q
戳 I-sent_Entity O_v
泪 I-sent_Entity B_n
点 I-sent_Entity I_n
。 I-sent_Entity O_x
。 I-sent_Entity O_x
。 O O_x

2 O O_x
, O O_x
不 B-Negation O_d
愉 B-Trigger B_a
快 I-Trigger I_a
的 O O_uj
都 O O_d
快 O B_d
点 O I_d
过 O B_t
去 O I_t
吧 O O_y
。 O O_x
睡 O B_v
觉 O I_v
。 O O_x
醒 B-sent_Entity B_v
来 I-sent_Entity I_v
离 I-sent_Entity B_v
开 I-sent_Entity I_v
学 I-sent_Entity O_v
又 I-sent_Entity O_d
更 I-sent_Entity O_d
近 I-sent_Entity O_a
一 I-sent_Entity B_m
步 I-sent_Entity I_m

2 O O_x
, O O_x
有 B-Cause O_v
很 I-Cause B_m
多 I-Cause I_m
时 I-Cause B_n
候 I-Cause I_n
做 I-Cause O_v
了 I-Cause O_ul
好 I-Cause B_n
事 I-Cause I_n
到 I-Cause B_v
头 I-Cause I_v
可 I-Cause B_v
能 I-Cause I_v
还 I-Cause O_d
没 I-Cause O_d
好 I-Cause O_a
结 I-Cause B_n
果 I-Cause I_n
！ O O_x
我 B-Holder O_r
真 B-Degree B_d
的 I-Degree I_d
伤 B-Trigger B_n
心 I-Trigger I_n
了 O O_ul
， O O_x
， O O_x
， O O_x

1 O O_x
, O O_x
嗯 O O_e
， O O_x
千 O B_i
万 O I_i
别 O I_i
落 O B_n
雨 O I_n
吖 O O_x
， O O_x
我 B-Holder O_r
要 O O_v
打 O B_v
球 O I_v
希 B-Trigger B_v
望 I-Trigger I_v
今 O B_t
晚 O I_t
唔 O O_y
好 O O_a
落 O B_n
雨 O I_n
， O O_x
比 O O_p
我 O O_r
去 O O_v
我 O O_r
嘎 O O_o
主 O B_n
场 O I_n
进 O B_v
行 O I_v
我 O O_r
扭 O O_v
柴 O O_n
之 O B_f
后 O I_f
的 O O_uj
完 O B_a
美 O I_a
复 O B_v
出 O I_v
！ O O_x
！ O O_x
哈 B-Trigger B_o
哈 I-Trigger I_o
哈 I-Trigger I_o

0 O O_x
, O O_x
" O O_x
嵩 B-sent_Entity B_ns
哥 I-sent_Entity I_ns
踢 O O_v
得 O O_ud
也 O O_d
很 B-Trigger B_a
棒 I-Trigger I_a
, O O_x
真 O B_d
的 O I_d
预 O B_vn
测 O I_vn
杜 O O_nr
帅 O B_nr
哥 O I_nr
腾 O B_v
空 O I_v
一 O B_m
米 O I_m
多 O O_m
头 O B_n
球 O I_n
进 O B_v
门 O I_v
成 O O_n
真 O O_d
， O O_x
进 O B_v
入 O I_v
亚 O B_nr
冠 O I_nr
， O O_x
感 O B_v
谢 O I_v
大 O B_n
家 O I_n
！ O O_x
放 O B_v
假 O I_v
回 O B_n
家 O I_n
， O O_x
耶 B-Trigger O_nr
！ I-Trigger O_x
" O O_x

3 O O_x
, O O_x
措 O O_n
宝 O B_nr
宝 O I_nr
。 O O_x
这 O O_r
火 O O_n
怎 O B_r
么 O I_r
会 O O_v
灭 O O_v
呢 O O_y
。 O O_x
“ O O_x
传 O B_v
递 O I_v
火 O B_n
炬 O I_n
时 O O_n
非 B-Degree B_d
常 I-Degree I_d
紧 B-Trigger B_a
张 I-Trigger I_a
， O O_x
生 B-sent_Entity B_v
怕 I-sent_Entity I_v
火 I-sent_Entity B_n
会 I-sent_Entity I_n
熄 I-sent_Entity B_v
灭 I-sent_Entity I_v
。 O O_x
” O O_x
更 O O_d
多 O O_m
详 O B_v
情 O I_v
请 O I_v
见 O O_v

2 O O_x
, O O_x
循 B-Cause B_vn
环 I-Cause I_vn
经 I-Cause B_n
济 I-Cause I_n
。 I-Cause O_x
家 I-Cause B_s
里 I-Cause I_s
的 I-Cause O_uj
狗 I-Cause O_n
把 I-Cause O_p
家 I-Cause B_s
里 I-Cause I_s
的 I-Cause O_uj
猫 I-Cause O_n
屎 I-Cause O_n
吃 I-Cause O_v
了 I-Cause O_ul
。 I-Cause O_x
。 I-Cause O_x
。 I-Cause O_x
太 O O_d
让 O O_v
我 B-Holder O_r
伤 B-Trigger B_n
心 I-Trigger I_n
了 O O_ul

2 O O_x
, O O_x
" O O_x
药 O O_n
真 O B_d
的 O I_d
有 O O_v
三 O B_m
分 O I_m
毒 O O_n
吗 O O_y
, O O_x
食 O O_v
了 O O_ul
大 O B_m
半 O I_m
个 O I_m
月 O O_m
. O B_m
. O I_m
现 O B_t
在 O I_t
药 O B_n
毒 O I_n
发 O B_vn
作 O I_vn
, O O_x
面 B-sent_Entity B_f
上 I-sent_Entity I_f
起 I-sent_Entity O_v
湿 I-sent_Entity B_n
疹 I-sent_Entity I_n
了 O O_ul
. O B_m
. O I_m
很 B-Degree O_d
讨 B-Trigger B_v
厌 I-Trigger I_v
" O O_x

0 O O_x
, O O_x
陈 O B_nr
女 O I_nr
士 O I_nr
的 O O_uj
节 O B_n
目 O I_n
我 O O_r
看 O O_v
了 O O_ul
很 O B_m
多 O I_m
， O O_x
也 O O_d
很 B-Degree O_d
喜 B-Trigger B_v
欢 I-Trigger I_v
她 B-sent_Entity O_r
。 O O_x
并 O O_c
表 O B_v
示 O I_v
不 O O_d
和 O O_c
女 O B_n
生 O I_n
争 O B_v
辩 O I_v
， O O_x
她 O O_r
说 O O_v
什 O B_r
么 O I_r
就 O B_d
是 O I_d
什 O B_r
么 O I_r
吧 O O_y
。 O O_x

0 O O_x
, O O_x
呀 O O_y
我 B-sent_Entity B_r
们 I-sent_Entity I_r
哥 I-sent_Entity O_n
好 B-Trigger O_a
紧 I-Trigger B_a
张 I-Trigger I_a
> O O_x
< O O_x
说 O B_v
话 O I_v
都 O O_d
打 O O_v
磕 O O_v
了 O O_ul
还 O O_d
颤 O B_n
音 O I_n
这 O O_r
肯 O B_v
定 O I_v
是 O O_v
韩 O B_nr
庚 O I_nr
迄 O B_l
今 O I_l
为 O I_l
止 O I_l
最 O O_d
紧 O B_a
张 O I_a
的 O O_uj
时 O B_n
候 O I_n
！ O O_x

3 O O_x
, O O_x
慈 B-Holder B_nr
祥 I-Holder I_nr
的 I-Holder O_uj
阿 I-Holder B_nr
婆 I-Holder I_nr
， O O_x
很 B-Degree O_zg
难 B-Trigger B_v
过 I-Trigger I_v
。 O O_x
祝 B-Trigger B_nr
福 I-Trigger I_nr
他 B-sent_Entity B_r
们 I-sent_Entity I_r
！ O O_x
。 O O_x
帮 O B_v
转 O I_v
， O O_x
帮 O B_v
转 O I_v
~ O O_x
~ O O_x
~ O O_x
~ O O_x
谢 O B_nr
谢 O I_nr
大 O B_n
家 O I_n
都 O O_d
转 O O_v
起 O B_v
来 O I_v
吧 O O_y
~ O O_x
~ O O_x
~ O O_x

3 O O_x
, O O_x
我 B-Holder O_r
想 B-Trigger B_v
到 O I_v
我 B-sent_Entity O_r
的 I-sent_Entity O_uj
高 I-sent_Entity B_n
跟 I-sent_Entity I_n
鞋 I-sent_Entity I_n
了 O O_ul
· O O_x
· O O_x
· O O_x
大 O O_a
了 O O_ul
烦 B-Trigger B_a
恼 I-Trigger I_a
都 O O_d
是 O O_v
来 B-sent_Entity B_v
自 I-sent_Entity I_v
假 I-sent_Entity O_a
放 I-sent_Entity O_v
得 I-sent_Entity O_ud
太 I-sent_Entity O_d
少 I-sent_Entity O_a
。 O O_x
( O O_x
徐 O B_nr
静 O I_nr
蕾 O I_nr
） O O_x

2 O O_x
, O O_x
妈 B-Holder B_n
妈 I-Holder I_n
非 B-Degree B_d
常 I-Degree I_d
无 B-Trigger B_d
奈 I-Trigger I_d
的 O O_uj
生 B-sent_Entity O_v
了 I-sent_Entity O_ul
这 I-sent_Entity B_r
么 I-sent_Entity I_r
挫 I-sent_Entity O_v
的 I-sent_Entity O_uj
我 I-sent_Entity O_r
谢 B-Trigger B_nr
谢 I-Trigger I_nr
你 B-sent_Entity O_r
给 I-sent_Entity B_v
予 I-sent_Entity I_v
我 I-sent_Entity O_r
生 I-sent_Entity B_vn
命 I-sent_Entity I_vn
， O O_x
谢 B-Trigger B_nr
谢 I-Trigger I_nr
你 B-sent_Entity O_r
给 I-sent_Entity B_v
予 I-sent_Entity I_v
我 I-sent_Entity O_r
爱 I-sent_Entity O_v
， O O_x
谢 B-Degree B_nr
谢 I-Degree I_nr
你 B-sent_Entity O_r
给 I-sent_Entity B_v
予 I-sent_Entity I_v
我 I-sent_Entity O_r
的 I-sent_Entity O_uj
一 I-sent_Entity B_r
切 I-sent_Entity I_r
， O O_x
母 O B_n
亲 O I_n
。 O O_x
。 O O_x
。 O O_x

0 O O_x
, O O_x
话 O O_n
说 O O_v
， O O_x
海 O B_s
边 O I_s
真 O B_d
的 O I_d
很 B-Degree O_zg
好 B-Trigger B_v
玩 I-Trigger I_v
~ O O_x
~ O O_x
从 O O_p
舅 O B_n
舅 O I_n
相 O B_d
机 O I_d
里 O O_f
偷 O O_v
得 O O_ud
照 O B_n
片 O I_n

0 O O_x
, O O_x
我 B-Holder O_r
也 O O_d
喜 B-Trigger B_v
欢 I-Trigger I_v
这 B-sent_Entity O_r
句 I-sent_Entity O_q
话 I-sent_Entity O_n
最 O O_d
喜 O B_v
欢 O I_v
的 O O_uj
字 O B_n
体 O I_n
~ O O_x
这 O O_r
是 O O_v
我 O O_r
最 O O_d
喜 O B_v
欢 O I_v
的 O O_uj
一 O B_m
句 O I_m
话 O O_n
， O O_x
常 O B_d
常 O I_d
默 O B_v
念 O I_v
。 O O_x
今 O O_tg
与 O O_p
你 O B_r
们 O I_r
分 O B_v
享 O I_v
。 O O_x

2 O O_x
, O O_x
, B-Holder O_x
我 I-Holder O_r
太 B-Degree O_d
喜 B-Trigger B_v
欢 I-Trigger I_v
这 B-sent_Entity B_r
个 I-sent_Entity I_r
观 I-sent_Entity B_n
点 I-sent_Entity I_n
了 O O_ul
网 O B_n
友 O I_n
说 O O_v
: O O_x
每 O O_zg
一 O B_m
个 O I_m
喜 B-Trigger B_v
欢 I-Trigger I_v
虐 B-sent_Entity B_v
待 I-sent_Entity I_v
乙 I-sent_Entity B_n
方 I-sent_Entity I_n
的 I-sent_Entity O_uj
客 I-sent_Entity B_n
户 I-sent_Entity I_n
， O O_x
上 O B_l
辈 O I_l
子 O I_l
都 O O_d
是 O O_v
被 O O_p
甲 O B_n
方 O I_n
群 O O_n
P O O_eng
的 O O_uj
天 O B_n
使 O I_n
。 O O_x

2 O O_x
, O O_x
" O O_x
打 B-sent_Entity B_v
开 I-sent_Entity I_v
窗 I-sent_Entity B_n
户 I-sent_Entity I_n
, I-sent_Entity O_x
没 I-sent_Entity B_v
有 I-sent_Entity I_v
看 I-sent_Entity B_v
到 I-sent_Entity I_v
太 I-sent_Entity B_ns
阳 I-sent_Entity I_ns
公 I-sent_Entity B_n
公 I-sent_Entity I_n
, O O_x
心 B-sent_Entity B_n
情 I-sent_Entity I_n
有 B-Degree B_n
点 I-Degree I_n
失 B-Trigger B_v
落 I-Trigger I_v
. O O_x
" O O_x

2 O O_x
, O O_x
丢 B-Cause O_v
了 I-Cause O_ul
钱 I-Cause B_n
包 I-Cause I_n
最 O O_d
让 O O_v
我 B-Holder O_r
郁 B-Trigger B_a
闷 I-Trigger I_a
的 O O_uj
是 O O_v
里 B-sent_Entity B_f
面 I-sent_Entity I_f
的 I-sent_Entity O_uj
各 I-sent_Entity B_r
种 I-sent_Entity I_r
卡 I-sent_Entity O_n
， I-sent_Entity O_x
补 I-sent_Entity B_v
办 I-sent_Entity I_v
起 I-sent_Entity B_v
来 I-sent_Entity I_v
真 I-sent_Entity B_d
的 I-sent_Entity I_d
很 I-sent_Entity O_zg
麻 I-sent_Entity B_an
烦 I-sent_Entity I_an

1 O O_x
, O O_x
最 B-Cause B_f
近 I-Cause I_f
热 I-Cause O_n
伤 I-Cause B_n
风 I-Cause I_n
了 I-Cause O_ul
， O O_x
真 B-Degree O_d
难 B-Trigger B_v
受 I-Trigger I_v
！ O O_x
一 O B_m
天 O I_m
喝 O O_vg
六 O B_m
瓶 O I_m
霍 O B_nr
香 O I_nr
正 O B_n
气 O I_n
水 O I_n
， O O_x
苦 O O_a
哇 O O_y
~ O O_x
~ O O_x
~ O O_x

3 O O_x
, O O_x
" O O_x
内 O B_n
牛 O I_n
满 O B_n
面 O I_n
啊 O O_zg
, O O_x
小 O B_n
时 O I_n
候 O I_n
最 B-Degree O_d
喜 B-Trigger B_v
欢 I-Trigger I_v
的 O O_uj
动 B-sent_Entity B_n
画 I-sent_Entity I_n
片 I-sent_Entity I_n
主 B-Property B_n
题 I-Property I_n
曲 I-Property I_n
原 O B_d
来 O I_d
中 O B_nz
文 O I_nz
译 O B_n
音 O I_n
是 O O_v
这 O B_r
么 O I_r
恶 O B_i
趣 O I_i
味 O I_i
（ O O_x
v O B_eng
i O I_eng
a O I_eng
恶 O B_i
趣 O I_i
味 O I_i
先 O B_n
生 O I_n
） O O_x
" O O_x

0 O O_x
, O O_x
和 B-Trigger B_a
谐 I-Trigger I_a
！ O O_x
有 B-Trigger O_v
爱 I-Trigger O_v
！ O O_x
喜 B-Trigger B_v
欢 I-Trigger I_v
这 B-sent_Entity B_r
个 I-sent_Entity I_r
小 I-sent_Entity B_nr
猫 I-sent_Entity I_nr
咪 I-sent_Entity I_nr
萌 B-Trigger O_nr
的 O O_uj
眼 B-Property B_n
神 I-Property I_n
！ O O_x
好 B-Degree O_a
和 B-Trigger B_a
谐 I-Trigger I_a
的 O O_uj
画 B-sent_Entity B_n
面 I-sent_Entity I_n
太 B-Degree O_d
有 B-Trigger O_v
爱 I-Trigger O_v
了 O O_ul

3 O O_x
, O O_x
回 O B_v
复 O I_v
我 B-Holder O_r
也 O O_d
遭 O B_n
遇 O I_n
了 O O_ul
困 B-Trigger B_an
难 I-Trigger I_an
。 O O_x
亲 O B_a
爱 O I_a
的 O O_uj
， O O_x
最 O B_f
近 O I_f
大 O B_n
家 O I_n
不 O B_i
如 O I_i
意 O I_i
的 O O_uj
还 O O_d
真 O B_d
多 O I_d
， O O_x
我 B-Holder O_r
也 O O_d
难 B-Trigger B_v
受 I-Trigger I_v
。 O O_x
帮 O B_v
不 O I_v
上 O I_v
忙 O I_v
。 O O_x
异 B-Degree B_d
常 I-Degree I_d
的 I-Degree O_uj
难 B-Trigger B_v
受 I-Trigger I_v
f O O_x

2 O O_x
, O O_x
【 B-Property O_x
分 I-Property B_v
手 I-Property I_v
说 I-Property O_v
爱 I-Property O_v
你 I-Property O_r
】 I-Property O_x
房 B-sent_Entity B_n
祖 I-sent_Entity I_n
名 I-sent_Entity I_n
薛 I-sent_Entity B_nr
凯 I-sent_Entity I_nr
琪 I-sent_Entity I_nr
很 B-Degree O_d
催 B-Trigger B_n
泪 I-Trigger I_n
很 B-Degree O_zg
特 I-Degree B_d
别 I-Degree I_d
喜 B-Trigger B_v
欢 I-Trigger I_v
! I-Trigger O_x

2 O O_x
, O O_x
最 O B_f
近 O I_f
喜 B-Trigger B_v
欢 I-Trigger I_v
上 O O_f
相 B-sent_Entity B_v
宜 I-sent_Entity I_v
本 I-sent_Entity B_n
草 I-sent_Entity I_n
！ O O_x
啊 O O_zg
， O O_x
今 B-Cause B_t
天 I-Cause I_t
的 I-Cause O_uj
天 I-Cause B_l
天 I-Cause I_l
向 I-Cause I_l
上 I-Cause I_l
没 I-Cause O_v
看 I-Cause O_v
， O O_x
阿 O B_ns
兰 O I_ns
阿 O B_ns
兰 O I_ns
啊 O O_zg

3 O O_x
, O O_x
天 O O_q
哪 B-Cause O_r
！ I-Cause O_x
！ I-Cause O_x
！ I-Cause O_x
我 I-Cause O_r
没 I-Cause B_l
想 I-Cause I_l
到 I-Cause I_l
！ I-Cause O_x
！ I-Cause O_x
！ O O_x
！ O O_x
我 B-Holder O_r
真 B-Degree B_d
的 I-Degree I_d
太 I-Degree O_d
谢 B-Trigger B_nr
谢 I-Trigger I_nr
你 B-sent_Entity O_r
了 I-sent_Entity O_ul
！ O O_x
！ O O_x
！ O O_x
！ O O_x
！ O O_x
谢 B-Trigger B_nr
谢 I-Trigger I_nr
！ I-Trigger O_x
！ O O_x
你 O O_r
真 O B_d
的 O I_d
懂 O O_v
！ O O_x
！ O O_x
【 O O_x
X O B_eng
O O I_eng
X O I_eng
O O I_eng
祈 O B_nz
福 O I_nz

3 O O_x
, O O_x
嗓 B-Cause B_n
子 I-Cause I_n
好 I-Cause O_a
了 I-Cause O_ul
没 I-Cause B_v
有 I-Cause I_v
一 I-Cause B_m
个 I-Cause I_m
星 I-Cause B_t
期 I-Cause I_t
， I-Cause O_x
现 I-Cause B_t
在 I-Cause I_t
又 I-Cause O_d
开 I-Cause B_v
始 I-Cause I_v
痛 I-Cause O_a
~ I-Cause O_x
~ I-Cause O_x
~ O O_x
~ O O_x
~ O O_x
难 B-Trigger B_v
受 I-Trigger I_v
的 B-Degree O_uj
很 I-Degree O_d
啊 I-Degree O_y

1 O O_x
, O O_x
连 O B_a
续 O I_a
失 O B_v
眠 O I_v
第 O B_m
二 O I_m
天 O I_m
， O O_x
我 B-Holder O_r
真 O B_d
的 O I_d
很 B-Degree B_a
困 B-Trigger I_a
啊 O O_y
c O B_eng
c O I_eng
c O I_eng
， O O_x
可 O B_c
是 O I_c
躺 O O_v
床 O B_n
上 O I_n
还 O B_c
是 O I_c
睡 O B_v
不 O I_v
着 O I_v

3 O O_x
, O O_x
我 O O_r
去 O O_v
找 O O_v
千 O B_m
年 O I_m
女 O B_n
优 O I_n
了 O O_ul
请 O B_v
化 O I_v
悲 O B_a
痛 O I_a
为 O O_p
力 O B_n
量 O I_n
， O O_x
继 O B_v
续 O I_v
为 O B_p
了 O I_p
电 O B_n
影 O I_n
事 O B_n
业 O I_n
奋 O B_v
斗 O I_v
吧 O O_y
今 B-sent_Entity O_tg
敏 I-sent_Entity O_ag
真 I-sent_Entity B_d
的 I-sent_Entity I_d
死 I-sent_Entity O_v
了 I-sent_Entity O_ul
， O O_x
很 B-Degree O_zg
悲 B-Trigger B_a
痛 I-Trigger I_a

1 O O_x
, O O_x
我 B-Holder O_r
很 B-Degree O_d
苦 B-Trigger B_a
恼 I-Trigger I_a
， O O_x
谁 O O_r
来 O O_v
帮 O O_v
我 O O_r
排 O B_i
忧 O I_i
解 O I_i
难 O I_i
啊 O O_zg
！ O O_x
！ O O_x
！ O O_x
！ O O_x

3 O O_x
, O O_x
我 B-Holder O_r
最 B-Degree O_d
喜 B-Trigger B_v
欢 I-Trigger I_v
的 O O_uj
封 B-Property B_t
底 I-Property I_t
咬 I-Property O_v
骨 I-Property B_n
头 I-Property I_n
的 O O_uj
小 B-sent_Entity B_n
女 I-sent_Entity I_n
孩 I-sent_Entity I_n
， O O_x
冷 O B_nr
爷 O I_nr
没 O B_v
有 O I_v
拍 O O_v

0 O O_x
, O O_x
买 O B_v
疯 O I_v
了 O O_ul
~ O O_x
被 O O_p
妈 O B_n
妈 O I_n
骂 O O_v
~ O O_x
没 O B_l
关 O I_l
系 O I_l
啦 O O_y
~ O O_x
今 O B_t
天 O I_t
心 O B_n
情 O I_n
靓 B-Trigger O_a
~ O O_x

0 O O_x
, O O_x
同 O B_n
乐 O I_n
同 O B_n
乐 O I_n
哈 O O_nr
～ O O_x
～ O O_x
很 B-Degree O_zg
高 B-Trigger B_b
兴 I-Trigger I_b
跟 B-sent_Entity O_p
你 I-sent_Entity O_r
同 I-sent_Entity B_d
一 I-sent_Entity I_d
天 I-sent_Entity I_d
～ I-sent_Entity O_x
T I-sent_Entity B_eng
h I-sent_Entity I_eng
x I-sent_Entity I_eng
! O O_x
! O O_x
! O O_x
! O O_x
一 O B_m
起 O I_m
为 O O_p
采 O B_nr
儿 O I_nr
唱 O O_v
生 O B_n
日 O I_n
歌 O I_n
喔 O O_e

1 O O_x
, O O_x
姜 B-sent_Entity B_nr
昆 I-sent_Entity I_nr
， O O_x
我 B-Holder O_r
不 B-Negation O_d
喜 B-Trigger B_v
欢 I-Trigger I_v
你 B-sent_Entity O_r
了 O O_ul
。 O O_x
。 O O_x
不 O B_v
靠 O I_v
谱 O O_v
。 O O_x
露 O O_v
个 O O_q
小 O O_a
脸 O O_n
真 O B_d
相 O I_d
会 O O_v
水 O B_i
落 O I_i
石 O I_i
出 O I_i
的 O O_uj
求 O O_v
真 O B_d
相 O I_d
! O O_x
内 O B_n
行 O I_n
整 O O_v
内 O B_n
行 O I_n
更 B-Degree O_d
可 B-Trigger B_c
怕 I-Trigger I_c

1 O O_x
, O O_x
内 B-sent_Entity B_n
心 I-sent_Entity I_n
越 B-Degree B_d
来 I-Degree I_d
越 I-Degree I_d
浮 B-Trigger B_a
躁 I-Trigger I_a
了 O O_ul
， O O_x
做 O O_v
什 O B_r
么 O I_r
都 O O_d
静 O O_v
不 O B_v
下 O I_v
心 O B_v
来 O I_v
。 O O_x
容 B-Degree B_a
易 I-Degree I_a
动 B-Trigger B_v
怒 I-Trigger I_v
， O O_x
缺 O B_v
乏 O I_v
耐 B-Trigger B_a
心 I-Trigger I_a
和 O O_c
毅 B-Trigger B_n
力 I-Trigger I_n
。 O O_x
哎 B-Trigger O_e
， O O_x
不 O B_v
知 O I_v
如 O B_l
何 O I_l
是 O I_l
好 O I_l
！ O O_x

3 O O_x
, O O_x
长 B-sent_Entity B_nz
发 I-sent_Entity I_nz
长 I-sent_Entity O_a
腿 I-sent_Entity O_n
神 I-sent_Entity B_n
马 I-sent_Entity I_n
的 O O_uj
， O O_x
我 B-Holder O_r
最 B-Degree O_d
喜 B-Trigger B_v
欢 I-Trigger I_v
了 O O_ul
。 O O_x
。 O O_x
。 O O_x
竺 O O_nr
婵 O B_n
炊 O I_n
家 O O_n
? O O_x
! O O_x
侧 O B_f
面 O I_f
看 O O_v
就 O B_d
要 O I_d
！ O O_x
前 O B_f
面 O I_f
看 O O_v
那 O O_r
就 O B_d
要 O I_d

2 O O_x
, O O_x
快 O O_a
来 O O_v
北 O B_ns
京 O I_ns
！ O O_x
！ O O_x
！ O O_x
笑 O B_n
容 O I_n
， O O_x
喜 O B_v
欢 O I_v
真 O B_d
的 O I_d
很 O O_d
想 O O_v
他 O O_r
。 O O_x
。 O O_x
。 O O_x
看 B-sent_Entity B_v
到 I-sent_Entity I_v
Ｊ I-sent_Entity O_x
Ｊ I-sent_Entity O_x
就 O O_d
好 B-Degree O_a
感 B-Trigger B_v
动 I-Trigger I_v
， O O_x
好 O B_l
久 O I_l
不 O I_l
见 O I_l
。 O O_x

2 O O_x
, O O_x
回 B-sent_Entity B_v
望 I-sent_Entity I_v
昨 I-sent_Entity B_t
日 I-sent_Entity I_t
这 I-sent_Entity O_r
段 I-sent_Entity O_q
过 I-sent_Entity B_n
程 I-sent_Entity I_n
最 B-Degree O_d
悲 B-Trigger B_a
哀 I-Trigger I_a
. O B_m
. O I_m
. O I_m
. O I_m
. O I_m
. O I_m
. O I_m
. O I_m
. O I_m
我 O O_r
要 O O_v
做 O O_v
一 O B_m
个 O I_m
令 O O_v
你 O O_r
安 O B_nr
枕 O I_nr
的 O O_uj
人 O O_n

0 O O_x
, O O_x
哇 O O_y
我 B-Holder O_r
太 B-Degree B_ns
高 B-Trigger I_ns
兴 I-Trigger I_ns
了 O O_ul
我 O O_r
的 O O_uj
银 O B_n
行 O I_n
账 O B_n
户 O I_n
给 O O_p
你 O O_r
吧 O O_y
账 O B_n
户 O I_n
密 O B_n
码 O I_n
也 O O_d
给 O O_p
你 O O_r
吧 O O_y

2 O O_x
, O O_x
其 O B_d
实 O I_d
我 B-Holder O_r
一 O B_d
直 O I_d
也 O O_d
很 B-Degree O_d
喜 B-Trigger B_v
欢 I-Trigger I_v
英 B-sent_Entity B_ns
格 I-sent_Entity I_ns
兰 I-sent_Entity I_ns
的 O O_uj
， O O_x
但 O O_c
也 O O_d
支 O B_v
持 O I_v
德 O B_ns
国 O I_ns
的 O O_uj
， O O_x
纠 B-Trigger B_v
结 I-Trigger I_v
呀 O O_y
， O O_x
英 B-Cause B_ns
格 I-Cause I_ns
兰 I-Cause I_ns
被 I-Cause O_p
裁 I-Cause B_vn
判 I-Cause I_vn
冤 I-Cause O_v
了 I-Cause O_ul
， O O_x
我 B-Holder O_r
又 O O_d
觉 O B_v
得 O I_v
作 B-Trigger B_n
孽 I-Trigger I_n
的 O O_uj
了 O O_ul
， O O_x

3 O O_x
, O O_x
2 O B_m
2 O I_m
号 B-Cause O_m
下 I-Cause B_t
午 I-Cause I_t
大 I-Cause B_n
队 I-Cause I_n
人 I-Cause I_n
马 I-Cause I_n
移 I-Cause B_n
师 I-Cause I_n
温 I-Cause B_ns
岭 I-Cause I_ns
海 I-Cause B_s
边 I-Cause I_s
取 I-Cause B_n
景 I-Cause I_n
这 I-Cause B_r
个 I-Cause I_r
造 I-Cause B_n
型 I-Cause I_n
别 I-Cause O_d
看 I-Cause O_v
表 I-Cause B_n
面 I-Cause I_n
简 I-Cause B_a
单 I-Cause I_a
， O O_x
其 O B_d
实 O I_d
真 B-Degree B_d
的 I-Degree I_d
很 I-Degree O_zg
费 B-Trigger B_a
劲 I-Trigger I_a
， O O_x
特 O B_d
别 O I_d
是 O O_v
我 O O_r
的 O O_uj
腰 O O_n
， O O_x
好 O O_a
酸 O O_n
呢 O O_y

3 O O_x
, O O_x
现 O B_t
在 O I_t
开 O B_v
始 O I_v
终 O B_d
于 O I_d
可 O B_c
以 O I_c
做 O O_v
一 O B_m
回 O I_m
闲 O B_n
人 O I_n
了 O O_ul
！ O O_x
疯 B-Trigger B_a
狂 I-Trigger I_a
自 B-sent_Entity O_p
拍 I-sent_Entity O_v
， O O_x
没 O O_v
一 O B_m
张 O I_m
拿 O O_v
得 O O_ud
出 O B_v
手 O I_v
， O O_x
最 O B_f
近 O I_f
毁 O O_v
了 O O_ul

1 O O_x
, O O_x
N B-Trigger B_eng
N I-Trigger I_eng
D I-Trigger I_eng
烦 B-Trigger B_n
死 O I_n
人 O I_n
了 O O_ul
一 O B_m
群 O I_m
脑 O O_n
残 O O_a
N O B_eng
C O I_eng
极 O B_n
品 O I_n
又 O O_d
来 O O_v
了 O O_ul
， O O_x
冒 B-Cause B_v
充 I-Cause I_v
黑 I-Cause B_n
桃 I-Cause I_n
粉 I-Cause O_n
的 I-Cause O_uj
！ I-Cause O_x
殷 I-Cause B_nr
桃 I-Cause I_nr
吧 I-Cause O_y
的 I-Cause O_uj
粉 I-Cause O_n
真 I-Cause O_d
烦 I-Cause B_a
人 I-Cause I_a
！ I-Cause O_x

2 O O_x
, O O_x
宝 B-Holder B_nr
宝 I-Holder I_nr
笑 O O_v
得 O O_ud
好 B-Degree B_l
开 B-Trigger I_l
心 I-Trigger I_l
等 I-Trigger B_u
等 O I_u
我 O O_r
在 O O_p
试 O O_v
着 O O_uz
传 O O_n
视 O B_n
频 O I_n
， O O_x
着 O O_uz
几 O B_m
张 O I_m
照 O B_n
片 O I_n
有 O B_n
点 O I_n
远 O O_a
太 O O_n
后 O B_f
面 O I_f
了 O O_ul
， O O_x
尽 O B_d
力 O I_d
照 O O_v
的 O O_uj
。 O O_x

3 O O_x
, O O_x
昨 O B_t
晚 O I_t
吃 O B_l
完 O I_l
饭 O I_l
回 O B_n
家 O I_n
后 O O_f
就 O O_d
流 O B_n
鼻 O I_n
血 O I_n
， O O_x
把 O O_p
自 O B_r
己 O I_r
吓 O B_v
一 O I_v
跳 O I_v
， O O_x
今 O B_t
天 O I_t
很 B-Degree O_d
不 B-Negation O_d
舒 B-Trigger B_a
服 I-Trigger I_a
看 B-sent_Entity B_v
来 I-sent_Entity I_v
真 I-sent_Entity B_d
的 I-sent_Entity I_d
要 I-sent_Entity O_v
生 I-sent_Entity B_n
病 I-sent_Entity I_n
了 I-sent_Entity O_ul

2 O O_x
, O O_x
我 B-Holder O_r
喜 B-Trigger B_v
欢 I-Trigger I_v
~ I-Trigger O_x
哦 O O_zg
！ O O_x
天 O O_q
呐 O O_y
！ O O_x
！ O O_x
宝 O B_nr
贝 O I_nr
儿 O I_nr
， O O_x
你 O O_r
想 O O_v
练 O O_v
肌 O B_n
肉 O I_n
能 O B_v
换 O I_v
个 O O_m
选 O B_v
择 O I_v
吗 O O_y
？ O O_x
这 O O_r
宝 B-sent_Entity B_nr
宝 I-sent_Entity I_nr
太 B-Degree O_d
不 B-Negation O_d
温 B-Trigger B_a
柔 I-Trigger I_a
了 O O_ul

3 O O_x
, O O_x
" O O_x
好 B-Degree O_a
可 B-Trigger B_v
爱 I-Trigger I_v
的 O O_uj
章 B-sent_Entity B_nr
鱼 I-sent_Entity I_nr
机 I-sent_Entity B_n
械 I-sent_Entity I_n
人 I-sent_Entity O_n
, I-sent_Entity O_x
怎 O B_r
么 O I_r
有 B-Degree B_n
点 I-Degree I_n
忧 B-Trigger B_a
郁 I-Trigger I_a
的 O O_uj
样 O B_n
子 O I_n
相 O B_n
片 O I_n
来 O O_v
源 O O_ng
: O O_x
g O B_eng
i O I_eng
z O I_eng
m O I_eng
o O I_eng
d O I_eng
o O I_eng
. O O_m
j O B_eng
p O I_eng
" O O_x

0 O O_x
, O O_x
太 B-Trigger B_nr
棒 I-Trigger I_nr
了 I-Trigger I_nr
喜 B-Trigger B_v
欢 I-Trigger I_v
这 O B_r
样 O I_r
下 O B_n
象 O I_n
棋 O I_n
的 O O_uj
感 O B_n
觉 O I_n
如 O B_r
何 O I_r
？ O O_x
N O B_eng
8 O I_eng
0 O I_eng
0 O I_eng

3 O O_x
, O O_x
清 B-sent_Entity B_t
早 I-sent_Entity I_t
五 I-sent_Entity B_m
点 I-sent_Entity I_m
就 I-sent_Entity O_d
被 I-sent_Entity B_d
迫 I-sent_Entity I_d
起 I-sent_Entity B_v
床 I-sent_Entity I_v
爬 I-sent_Entity B_n
山 I-sent_Entity I_n
是 O O_v
件 O O_q
太 B-Degree O_d
特 I-Degree B_d
么 I-Degree I_d
痛 B-Trigger B_an
苦 I-Trigger I_an
的 O O_uj
事 O O_n
了 O O_ul
. O B_m
. O I_m
. O I_m
. O I_m

0 O O_x
, O O_x
不 O O_d
转 O O_v
不 O B_v
行 O I_v
! O O_x
! O O_x
! O O_x
! O O_x
这 O B_r
个 O I_r
太 O O_d
好 O B_v
笑 O I_v
了 O O_ul
， O O_x
不 O O_d
感 O B_n
觉 O I_n
下 O B_v
流 O I_v
， O O_x
反 O B_c
而 O I_c
觉 O B_v
得 O I_v
快 B-Trigger B_a
乐 I-Trigger I_a
， O O_x
不 O O_d
容 O B_a
易 O I_a
啊 O O_zg

1 O O_x
, O O_x
还 O B_v
有 O I_v
神 O B_n
马 O I_n
比 O O_p
一 O B_d
边 O I_d
吃 O O_v
葡 O B_n
萄 O I_n
一 O B_d
边 O I_d
扫 O B_n
剧 O I_n
更 O O_d
欢 B-Trigger B_a
乐 I-Trigger I_a
的 O O_uj
事 B-sent_Entity B_n
情 I-sent_Entity I_n
呢 O O_y
. O B_m
. O I_m
. O I_m
. O I_m
. O I_m
. O I_m
还 O O_d
不 O B_v
用 O I_v
担 O B_v
心 O I_v
明 O B_t
天 O I_t
爬 O B_l
不 O I_l
起 O I_l
来 O I_l

3 O O_x
, O O_x
真 O B_d
的 O I_d
有 O O_v
七 O B_n
色 O I_n
吗 O O_y
？ B-sent_Entity O_x
七 I-sent_Entity B_i
彩 I-sent_Entity I_i
虹 I-sent_Entity I_i
花 I-sent_Entity O_v
， O O_x
真 B-Degree B_d
的 I-Degree I_d
很 I-Degree B_n
漂 B-Trigger I_n
亮 I-Trigger I_n
~ O O_x
比 O O_p
黄 B-compared_Entity B_n
金 I-compared_Entity I_n
还 O O_d
贵 B-Trigger O_a
的 O O_uj
七 B-sent_Entity B_n
色 I-sent_Entity I_n
彩 I-sent_Entity B_nz
虹 I-sent_Entity I_nz
花 I-sent_Entity O_v
， O O_x
好 B-Degree O_a
漂 B-Trigger B_a
亮 I-Trigger I_a
哦 O O_zg

2 O O_x
, O O_x
最 O B_f
近 O I_f
这 O O_r
两 O B_m
天 O I_m
真 O B_d
的 O I_d
是 O O_v
止 B-Degree B_v
不 I-Degree I_v
住 I-Degree I_v
的 I-Degree O_uj
悲 B-Trigger O_an
催 I-Trigger O_v
我 O O_r
应 O B_v
该 O I_v
转 O B_v
换 O I_v
转 O B_v
换 O I_v
了 O O_ul
看 O B_v
来 O I_v

0 O O_x
, O O_x
呵 B-Trigger B_v
呵 I-Trigger I_v
， O O_x
估 O B_v
计 O I_v
是 O O_v
“ O O_x
斗 O B_i
鸡 O I_i
眼 O I_i
” O O_x
。 O O_x
平 O B_a
衡 O I_a
能 O B_n
力 O I_n
较 O B_a
差 O I_a
， O O_x
目 O B_v
测 O I_v
失 O B_v
败 O I_v
哥 O B_n
们 O I_n
， O O_x
你 B-Holder O_r
太 B-Degree O_d
有 B-Trigger O_v
自 I-Trigger B_v
信 I-Trigger I_v
了 O O_ul
。 O O_x
。 O O_x
。 O O_x

1 O O_x
, O O_x
最 B-Degree O_d
可 B-Trigger B_c
怕 I-Trigger I_c
的 O O_uj
是 O O_v
旁 O B_f
边 O I_f
写 O O_v
着 O O_uz
奥 B-sent_Entity B_ns
巴 I-sent_Entity I_ns
马 I-sent_Entity I_ns
！ O O_x
。 O O_x
所 O B_c
以 O I_c
这 O O_r
究 O B_d
竟 O I_d
是 O O_v
索 B-sent_Entity B_nr
尼 I-sent_Entity I_nr
克 I-sent_Entity I_nr
？ O O_x
还 O B_c
是 O I_c
奥 B-sent_Entity B_ns
巴 I-sent_Entity I_ns
马 I-sent_Entity I_ns
？ O O_x
~ O O_x
还 O B_c
是 O I_c
哈 B-sent_Entity B_nr
利 I-sent_Entity I_nr
波 I-sent_Entity I_nr
特 I-sent_Entity B_nr
呀 O I_nr
？ O O_x
？ O O_x
！ O O_x
~ O O_x

0 O O_x
, O O_x
对 O O_p
我 O O_r
而 O B_c
言 O I_c
. O B_m
. O I_m
. O I_m
. O I_m
. O I_m
不 O B_c
是 O I_c
很 O O_d
准 O O_a
哦 O O_e
~ O O_x
！ O O_x
8 O B_m
0 O I_m
后 O O_t
， O O_x
真 O B_d
的 O I_d
这 O B_r
样 O I_r
？ O O_x
很 B-Trigger O_zg
写 I-Trigger B_v
实 I-Trigger I_v

2 O O_x
, O O_x
我 B-Cause O_r
昨 I-Cause B_t
天 I-Cause I_t
压 I-Cause B_v
赌 I-Cause I_v
的 I-Cause O_uj
球 I-Cause B_n
队 I-Cause I_n
都 I-Cause O_d
输 I-Cause O_v
了 I-Cause O_ul
， O O_x
友 B-Holder B_n
人 I-Holder I_n
笑 O O_v
的 O O_uj
很 B-Degree O_a
开 B-Trigger B_v
心 I-Trigger I_v
， O O_x
他 O O_r
再 O O_d
这 O B_r
样 O I_r
赢 O O_v
下 O B_t
去 O I_t
的 O B_u
话 O I_u
， O O_x
6 O O_m
月 O O_m
2 O B_m
6 O I_m
号 O O_m
去 O O_v
乌 O B_ns
镇 O I_ns
他 O O_r
就 O O_d
不 O B_v
用 O I_v
花 O B_n
钱 O I_n
了 O O_ul

0 O O_x
, O O_x
恭 B-Trigger B_v
贺 I-Trigger I_v
自 B-sent_Entity B_r
己 I-sent_Entity I_r
粉 O B_n
丝 O I_n
达 O O_v
2 O B_m
0 O I_m
0 O I_m
人 O O_n
， O O_x
谢 O B_nr
谢 O I_nr
网 O B_n
友 O I_n
捧 O B_v
场 O I_v
与 O O_p
厚 O B_a
爱 O I_a
。 O O_x
祝 O O_v
大 O B_n
家 O I_n
身 O B_l
体 O I_l
健 O I_l
康 O I_l
， O O_x
工 O B_vn
作 O I_vn
顺 O B_ad
利 O I_ad
， O O_x
日 O B_n
子 O I_n
越 O B_d
过 O I_d
越 O O_d
快 O B_d
活 O I_d
！ O O_x

0 O O_x
, O O_x
悟 O O_v
： O O_x
丈 O B_n
夫 O I_n
永 O B_d
远 O I_d
不 O B_c
是 O I_c
女 O B_n
人 O I_n
生 O B_vn
命 O I_vn
中 O O_f
最 O O_d
重 O B_a
要 O I_a
的 O O_uj
男 O B_n
人 O I_n
比 O B_nrt
尔 O I_nrt
. O O_x
克 O B_nr
林 O I_nr
顿 O I_nr
的 O O_uj
尴 O B_a
尬 O I_a
， O O_x
呵 B-Trigger B_v
呵 I-Trigger I_v
！ O O_x

2 O O_x
, O O_x
对 O O_p
说 O O_v
： O O_x
我 B-Holder O_r
太 B-Degree B_n
苦 B-Trigger I_n
了 O O_ul
， O O_x
最 B-sent_Entity B_n
亲 I-sent_Entity I_n
的 I-sent_Entity O_uj
亲 I-sent_Entity B_n
人 I-sent_Entity I_n
走 I-sent_Entity O_v
了 I-sent_Entity O_ul
。 O O_x
我 B-Holder O_r
伤 B-Trigger B_n
心 I-Trigger I_n
了 O O_ul

3 O O_x
, O O_x
表 O B_v
示 O I_v
我 B-Holder O_r
给 O O_p
米 O O_m
晕 O O_v
了 O O_ul
1 B-Cause B_m
1 I-Cause I_m
月 I-Cause O_m
1 I-Cause B_m
2 I-Cause I_m
号 I-Cause O_m
亚 I-Cause B_j
运 I-Cause I_j
会 I-Cause I_j
开 I-Cause B_n
幕 I-Cause I_n
式 I-Cause I_n
。 O O_x
金 O B_nr
贤 O I_nr
重 O O_a
截 O B_v
图 O I_v
。 O O_x
。 B-Degree O_x
太 I-Degree B_n
帅 B-Trigger I_n
了 I-Trigger O_ul
整 B-Degree B_b
个 I-Degree I_b
的 I-Degree O_uj
激 B-Trigger B_a
动 I-Trigger I_a
啊 O O_zg
。 O O_x
。 O O_x
。 O O_x

3 O O_x
, O O_x
到 O O_v
时 O O_ng
我 B-Trigger O_r
去 I-Trigger O_v
找 O B_l
找 O I_l
看 O I_l
~ O O_x
最 B-Degree O_d
喜 B-Trigger B_v
欢 I-Trigger I_v
逛 B-sent_Entity O_v
书 I-sent_Entity B_n
店 I-sent_Entity I_n
了 O O_ul
~ O O_x
掏 O B_v
书 O I_v
~ O O_x
还 O O_d
没 O O_v
去 O B_vq
过 O I_vq
， O O_x
想 B-Trigger O_v
去 O O_v
～ O O_x
～ O O_x
～ O O_x

3 O O_x
, O O_x
如 B-sent_Entity B_c
果 I-sent_Entity I_c
不 I-sent_Entity O_d
看 I-sent_Entity O_v
前 I-sent_Entity O_f
半 I-sent_Entity B_m
句 I-sent_Entity I_m
， I-sent_Entity O_x
单 I-sent_Entity O_d
看 I-sent_Entity O_v
后 I-sent_Entity O_f
半 I-sent_Entity B_m
句 I-sent_Entity I_m
会 O O_v
很 B-Degree O_d
伤 B-Trigger B_n
感 I-Trigger I_n
。 O O_x
从 O O_p
生 O B_l
不 O I_l
如 O I_l
死 O I_l
到 O O_v
欲 O B_i
仙 O I_i
欲 O I_i
死 O I_i
， O O_x
擦 B-Trigger O_v
， O O_x
戒 O B_n
酒 O I_n
一 O B_m
个 O I_m
月 O I_m
。 O O_x

1 O O_x
, O O_x
虽 O B_c
然 O I_c
看 O B_v
到 O I_v
1 O B_m
1 O I_m
1 O I_m
1 O I_m
， O O_x
但 O B_c
是 O I_c
我 B-Holder O_r
现 O B_t
在 O I_t
很 B-Degree O_zg
不 B-Trigger B_a
爽 I-Trigger I_a
！ O O_x

1 O O_x
, O O_x
让 O O_v
我 B-Holder O_r
最 B-Degree B_d
最 I-Degree I_d
最 I-Degree O_d
不 B-Trigger B_a
爽 I-Trigger I_a
的 O O_uj
， O O_x
也 O O_d
最 B-Degree B_d
最 I-Degree I_d
最 I-Degree O_d
懊 B-Trigger B_v
恼 I-Trigger I_v
的 O O_uj
事 B-sent_Entity O_n
是 O O_v
， O O_x
就 O B_d
是 O I_d
你 O O_r
无 O O_v
q O O_eng
力 O O_n
改 O B_v
变 O I_v
什 O B_r
么 O I_r
。 O O_x
。 O O_x
。 O O_x

2 O O_x
, O O_x
难 B-Trigger B_v
过 I-Trigger I_v
极 B-Degree B_d
了 I-Degree I_d
. O O_m
求 O O_v
你 O B_r
们 O I_r
了 O O_ul
， O O_x
再 B-Cause O_d
忙 I-Cause O_v
， I-Cause O_x
也 I-Cause O_d
给 I-Cause O_p
他 I-Cause B_r
们 I-Cause I_r
盖 I-Cause B_v
下 I-Cause I_v
吧 I-Cause O_y
。 I-Cause O_x
哭 I-Cause O_v
. I-Cause B_m
. I-Cause I_m
为 I-Cause B_r
什 I-Cause I_r
么 I-Cause I_r
总 I-Cause B_c
是 I-Cause I_c
孩 I-Cause B_n
子 I-Cause I_n

1 O O_x
, O O_x
真 O B_d
的 O I_d
只 O B_c
有 O I_c
三 O B_m
个 O I_m
月 O O_m
吗 O O_y
？ O O_x
现 O B_t
在 O I_t
比 B-Degree B_d
较 I-Degree I_d
同 B-Trigger B_n
情 I-Trigger I_n
R O B_eng
o O I_eng
n O I_eng
a O I_eng
l O I_eng
d O I_eng
， O O_x
希 O B_v
望 O I_v
以 O B_f
后 O I_f
不 O B_df
要 O I_df
出 O B_v
现 O I_v
同 O B_d
样 O I_d
的 O O_uj
很 B-Trigger B_a
傻 I-Trigger I_a
很 I-Trigger O_zg
天 I-Trigger B_nz
真 I-Trigger I_nz
的 O B_u
话 O I_u

3 O O_x
, O O_x
啥 O O_r
情 O B_n
况 O I_n
？ O O_x
朋 B-Cause B_n
友 I-Cause I_n
出 I-Cause B_v
事 I-Cause I_v
了 I-Cause O_ul
， I-Cause O_x
到 I-Cause O_v
现 I-Cause B_t
在 I-Cause I_t
生 I-Cause B_v
死 I-Cause I_v
未 I-Cause O_d
明 I-Cause O_a
， O O_x
我 B-Holder O_r
很 B-Degree B_l
着 B-Trigger I_l
急 I-Trigger I_l

2 O O_x
, O O_x
终 O B_d
于 O I_d
有 O O_v
勇 O B_n
气 O I_n
。 O O_x
很 B-Degree O_zg
紧 B-Trigger B_a
张 I-Trigger I_a
地 O O_uv
看 B-sent_Entity B_v
着 I-sent_Entity I_v
网 I-sent_Entity B_s
上 I-sent_Entity I_s
答 I-sent_Entity B_n
案 I-sent_Entity I_n
。 O O_x

1 O O_x
, O O_x
理 O B_n
想 O I_n
总 O B_c
是 O I_c
说 O O_v
说 O O_v
的 O O_uj
现 B-sent_Entity B_n
实 I-sent_Entity I_n
却 O O_d
很 B-Degree O_d
无 B-Trigger B_d
奈 I-Trigger I_d
… O O_x
可 B-sent_Entity B_v
怜 I-sent_Entity I_v
的 I-sent_Entity O_uj
老 I-sent_Entity B_n
人 I-sent_Entity I_n
理 O B_n
想 O I_n
与 O O_p
现 O B_n
实 O I_n
… O O_x
… O O_x

1 O O_x
, O O_x
我 O O_r
的 O O_uj
心 O B_n
声 O I_n
。 O O_x
。 O O_x
。 O O_x
我 B-Holder B_r
一 O I_r
不 B-Negation O_d
高 B-Trigger B_b
兴 I-Trigger I_b
就 O O_d
喜 B-Trigger B_v
欢 I-Trigger I_v
吃 O O_v
东 O B_ns
西 O I_ns
， O O_x
一 O O_m
吃 O O_v
东 O B_ns
西 O I_ns
就 O O_d
发 O B_a
胖 O I_a
， O O_x
一 O O_m
发 O B_a
胖 O I_a
我 B-Holder O_r
就 O O_d
很 B-Degree O_d
不 B-Negation O_d
高 B-Trigger B_b
兴 I-Trigger I_b
。 O O_x
。 O O_x
。 O O_x

1 O O_x
, O O_x
虽 O B_c
然 O I_c
偶 O O_d
不 O B_c
是 O I_c
外 O B_n
貌 O I_n
控 O O_v
， O O_x
但 O B_c
是 O I_c
这 B-sent_Entity B_r
个 I-sent_Entity I_r
人 I-sent_Entity O_n
真 B-Degree B_d
的 I-Degree I_d
很 I-Degree O_d
帅 B-Trigger O_a
！ O O_x
真 O B_d
的 O I_d
… O O_x
… O O_x
帅 O O_a
吧 O O_y
！ O O_x

2 O O_x
, O O_x
是 O O_v
的 O O_uj
！ O O_x
！ O O_x
！ O O_x
前 O B_t
天 O I_t
才 O B_d
刚 O I_d
在 O O_p
卧 O B_n
室 O I_n
放 O O_v
了 O O_ul
棉 O O_ng
拖 O O_v
， O O_x
考 O B_v
虑 O I_v
去 B-sent_Entity O_v
买 I-sent_Entity O_v
几 I-sent_Entity B_m
双 I-sent_Entity I_m
美 I-sent_Entity B_ns
丽 I-sent_Entity I_ns
的 I-sent_Entity O_uj
厚 I-sent_Entity O_n
袜 I-sent_Entity B_n
子 I-sent_Entity I_n
， O O_x
依 O B_z
旧 O I_z
麻 B-Trigger B_an
烦 I-Trigger I_an
了 O O_ul
很 B-Degree B_m
多 I-Degree I_m
， O O_x
中 O B_ns
国 O I_ns
普 O B_ns
及 O I_ns
地 O B_n
热 O I_n
该 O O_r
多 O O_m
好 O O_a

2 O O_x
, O O_x
走 B-sent_Entity B_n
路 I-sent_Entity I_n
没 I-sent_Entity O_v
声 I-sent_Entity B_n
音 I-sent_Entity I_n
是 O O_v
挺 B-Degree O_d
吓 B-Trigger B_v
人 I-Trigger I_v
的 O O_uj
。 O O_x
更 O O_d
尤 O B_d
其 O I_d
是 O O_v
。 O O_x
走 B-sent_Entity B_n
路 I-sent_Entity I_n
没 I-sent_Entity O_v
声 I-sent_Entity B_n
音 I-sent_Entity I_n
的 I-sent_Entity O_uj
人 I-sent_Entity O_n
是 I-sent_Entity O_v
你 I-sent_Entity O_r
！ I-sent_Entity O_x
！ O O_x
很 B-Degree O_zg
可 B-Trigger B_c
怕 I-Trigger I_c
耶 O O_nr
。 O O_x

2 O O_x
, O O_x
回 O B_v
复 O I_v
不 O B_a
错 B-sent_Entity I_a
危 I-sent_Entity B_n
机 I-sent_Entity I_n
原 I-sent_Entity B_n
理 I-sent_Entity I_n
下 I-sent_Entity B_t
午 I-sent_Entity I_t
四 I-sent_Entity B_m
节 I-sent_Entity I_m
微 I-sent_Entity B_n
机 I-sent_Entity I_n
原 I-sent_Entity B_n
理 I-sent_Entity I_n
。 I-sent_Entity O_x
。 O O_x
最 B-Degree O_d
痛 B-Trigger B_an
苦 I-Trigger I_an
了 O O_ul

3 O O_x
, O O_x
这 B-sent_Entity O_r
张 I-sent_Entity O_q
图 I-sent_Entity O_n
… O O_x
… O O_x
好 B-Degree O_a
萌 B-Trigger O_v
啊 O O_y
~ O O_x
猫 B-sent_Entity O_n
你 O O_r
太 B-Degree O_d
可 B-Trigger B_v
爱 I-Trigger I_v
了 O O_ul
~ O O_x
要 B-Trigger O_v
保 I-Trigger B_v
持 I-Trigger I_v
快 I-Trigger B_a
乐 I-Trigger I_a
的 I-Trigger O_uj
心 I-Trigger B_n
情 I-Trigger I_n
哦 I-Trigger O_zg
， O O_x
我 O B_r
们 O I_r
永 O B_d
远 O I_d
支 O B_v
持 O I_v
你 O O_r
。 O O_x

0 O O_x
, O O_x
这 O O_r
是 O O_v
用 O O_p
真 O B_d
的 O I_d
水 O B_n
果 O I_n
么 O O_y
？ O O_x
？ O O_x
好 O B_v
像 O I_v
糖 O B_n
果 O I_n
， O O_x
太 B-Degree O_d
有 B-Trigger O_v
创 I-Trigger B_v
意 I-Trigger I_v
啦 O O_y
~ O O_x
~ O O_x
~ O O_x
实 O B_n
物 O I_n
更 O B_d
好 O I_d
看 O O_v
真 B-Trigger O_d
漂 I-Trigger B_a
亮 I-Trigger I_a
~ O O_x

3 O O_x
, O O_x
我 B-Holder O_r
不 B-Degree O_d
开 B-Trigger B_v
心 I-Trigger I_v
了 O O_ul
大 B-sent_Entity B_n
家 I-sent_Entity I_n
都 I-sent_Entity O_d
守 I-sent_Entity O_v
着 I-sent_Entity O_uz
最 I-sent_Entity B_t
初 I-sent_Entity I_t
那 I-sent_Entity B_r
个 I-sent_Entity I_r
多 I-sent_Entity O_m
好 I-sent_Entity O_a
啊 I-sent_Entity O_y
唉 I-sent_Entity O_e
周 B-Cause B_nr
渝 I-Cause I_nr
民 I-Cause I_nr
低 I-Cause B_v
调 I-Cause I_v
现 I-Cause B_n
身 I-Cause I_n
机 I-Cause B_n
场 I-Cause I_n
， O O_x
看 B-sent_Entity B_v
到 I-sent_Entity I_v
这 I-sent_Entity O_r
张 I-sent_Entity O_q
图 I-sent_Entity O_n
， O O_x
我 B-Holder O_r
有 B-Degree B_n
点 I-Degree I_n
不 B-Negation B_l
蛋 B-Trigger I_l
定 I-Trigger I_l
。 O O_x

3 O O_x
, O O_x
亲 O B_a
爱 O I_a
的 O O_uj
~ O O_x
我 O B_r
们 O I_r
会 O O_v
用 O O_p
我 O B_r
们 O I_r
的 O O_uj
爱 O O_v
为 O O_p
你 O O_r
拭 O B_v
干 O I_v
所 O B_b
有 O I_b
悲 O B_a
伤 O I_a
！ O O_x
我 O O_r
知 O B_v
道 O I_v
你 B-Holder O_r
很 B-Degree O_d
难 B-Trigger B_v
过 I-Trigger I_v
~ O O_x
哦 O O_zg
~ O O_x
~ O O_x
~ O O_x

3 O O_x
, O O_x
我 B-Holder O_r
恨 B-Trigger B_d
死 B-Degree I_d
你 B-sent_Entity O_r
了 O O_ul
， B-Cause O_x
因 I-Cause B_c
为 I-Cause I_c
打 I-Cause B_v
开 I-Cause I_v
你 I-Cause O_r
一 I-Cause B_m
张 I-Cause I_m
开 I-Cause B_v
心 I-Cause I_v
网 I-Cause B_s
上 I-Cause I_s
的 I-Cause O_uj
图 I-Cause B_n
片 I-Cause I_n
， I-Cause O_x
你 I-Cause O_r
该 I-Cause O_r
知 I-Cause B_v
道 I-Cause I_v
的 I-Cause O_uj
， I-Cause O_x
今 I-Cause B_t
天 I-Cause I_t
点 I-Cause B_v
评 I-Cause I_v
最 I-Cause B_a
多 I-Cause I_a
的 I-Cause O_uj
， I-Cause O_x
我 I-Cause O_r
的 I-Cause O_uj
浏 I-Cause B_n
览 I-Cause I_n
器 I-Cause I_n
死 I-Cause B_n
机 I-Cause I_n
了 I-Cause O_ul

1 O O_x
, O O_x
回 O B_v
复 O I_v
汗 O O_zg
。 O O_x
。 O O_x
。 O O_x
有 O O_v
这 O B_r
么 O I_r
评 O B_n
价 O I_n
人 O O_n
的 O O_uj
么 O O_nr
？ O O_x
我 O O_r
压 O B_n
根 O I_n
都 O O_d
不 O O_d
帅 O O_a
！ O O_x
找 O O_v
打 O O_v
了 O O_ul
是 O O_v
不 O O_d
？ O O_x
哇 O B_e
塞 O I_e
真 B-Degree B_d
的 I-Degree I_d
很 O O_d
帅 O B_nr
比 O I_nr
悦 B-compared_Entity I_nr
悦 I-compared_Entity O_vg
帅 B-Trigger O_a
多 O O_m
了 O O_ul
帅 O B_nr
哥 O I_nr
… O O_x

3 O O_x
, O O_x
冷 O O_a
兔 O O_ng
你 O O_r
太 O B_n
重 O I_n
口 O B_n
味 O I_n
了 O O_ul
！ O O_x
中 O B_t
午 O I_t
谁 O O_r
吃 O O_v
奥 O B_nz
利 O I_nz
奥 O O_j
配 O O_v
香 O B_n
蕉 O I_n
？ O O_x
？ O O_x
？ O O_x
冷 O O_a
兔 O O_ng
我 O O_r
请 O O_v
！ O O_x
卡 B-Holder B_nrt
夫 I-Holder I_nrt
公 I-Holder B_n
司 I-Holder I_n
感 O B_v
到 O I_v
鸭 B-Trigger B_n
梨 I-Trigger I_n
很 B-Degree B_a
大 I-Degree I_a
… I-Degree O_x
… O O_x

3 O O_x
, O O_x
晚 O B_t
上 O I_t
吃 O O_v
甚 O O_d
？ O O_x
甚 B-Degree O_zg
是 I-Degree O_v
犹 B-Trigger B_a
豫 I-Trigger I_a
。 O O_x
。 O O_x
为 O B_p
了 O I_p
吃 O O_v
的 O O_uj
惆 B-Trigger B_a
怅 I-Trigger I_a
啊 O O_zg
惆 B-Trigger B_a
怅 I-Trigger I_a
。 O O_x
。 O O_x
人 O B_n
生 O I_n
能 O O_v
更 O B_l
有 O I_l
意 O I_l
义 O I_l
点 O O_m
不 O O_d
？ O O_x
？ O O_x

1 O O_x
, O O_x
这 B-sent_Entity B_r
些 I-sent_Entity I_r
狗 I-sent_Entity B_n
狗 I-sent_Entity I_n
太 B-Degree O_d
乖 B-Trigger O_a
了 O O_ul
。 O O_x
这 O O_r
这 O O_r
这 O O_r
. O B_m
. O I_m
. O I_m
不 O B_v
会 O I_v
是 O O_v
真 O B_d
的 O I_d
吧 O O_y
！ O O_x
！ O O_x
！ O O_x
全 O B_n
部 O I_n
抱 O O_v
走 O O_v
~ O O_x
来 O B_v
来 O I_v
来 O I_v
~ O O_x
别 O O_r
乱 O B_v
动 O I_v
， O O_x
要 O O_v
拍 O B_v
照 O I_v
了 O O_ul
哦 O O_e
。 O O_x

1 O O_x
, O O_x
对 O O_p
说 O O_v
： O O_x
老 B-sent_Entity B_nr
公 I-sent_Entity I_nr
感 O B_n
觉 O I_n
你 B-sent_Entity B_l
好 B-Degree I_l
累 B-Trigger O_a
哦 O O_e
要 O O_v
多 O O_m
注 O B_v
意 O I_v
休 O B_v
息 O I_v
哦 O O_zg
身 O B_n
体 O I_n
是 O O_v
自 O B_r
己 O I_r
的 O O_uj
也 O O_d
是 O O_v
J O B_eng
M O I_eng
们 O O_k
最 O O_d
担 O B_v
心 O I_v
的 O O_uj
好 O B_d
好 O I_d
照 O B_v
顾 O I_v
自 O B_r
己 O I_r
2 O B_m
7 O I_m
号 O O_m
来 O B_u
看 O I_u
你 O O_r
哦 O O_e

3 O O_x
, O O_x
太 B-Cause B_nr
多 I-Cause I_nr
野 I-Cause I_nr
想 I-Cause O_v
吃 I-Cause O_v
了 I-Cause O_ul
病 I-Cause O_n
到 I-Cause O_v
我 I-Cause O_r
晕 I-Cause O_v
晕 I-Cause O_v
蹬 I-Cause B_n
蹬 I-Cause I_n
真 I-Cause O_d
纟 O O_yg
好 B-Degree O_a
难 B-Trigger B_v
受 I-Trigger I_v

1 O O_x
, O O_x
伦 O B_ns
家 O I_ns
明 O B_t
明 O I_t
说 O O_v
的 O O_uj
是 O O_v
某 O B_r
人 O I_r
的 O O_uj
黑 O B_n
丝 O I_n
好 O O_a
吧 O O_y
说 O O_v
她 O O_r
今 O B_t
天 O I_t
这 O B_r
身 O I_r
是 O O_v
为 O O_p
穿 O O_v
的 O O_uj
他 B-Holder O_r
最 B-Degree O_d
喜 B-Trigger B_v
欢 I-Trigger I_v
了 O O_ul

2 O O_x
, O O_x
日 B-Cause B_ns
本 I-Cause I_ns
女 I-Cause B_n
人 I-Cause I_n
的 I-Cause O_uj
口 I-Cause B_n
味 I-Cause I_n
也 I-Cause O_d
很 I-Cause B_a
重 I-Cause I_a
这 I-Cause B_r
个 I-Cause I_r
世 I-Cause B_n
界 I-Cause I_n
， O O_x
能 O O_v
看 B-sent_Entity B_v
到 I-sent_Entity I_v
的 I-sent_Entity O_uj
真 I-sent_Entity B_d
相 I-sent_Entity I_d
总 O B_c
是 O I_c
痛 B-Trigger B_an
苦 I-Trigger I_an
的 O O_uj
。 O O_x
。 O O_x
。 O O_x

2 O O_x
, O O_x
m O B_eng
d O I_eng
， O O_x
我 B-Holder O_r
对 O O_p
麦 O B_n
记 O I_n
彻 B-Degree B_ad
底 I-Degree I_ad
没 B-Negation O_v
兴 B-Trigger B_n
趣 I-Trigger I_n
了 O O_ul
超 O B_v
牛 O I_v
！ O O_x
麦 B-sent_Entity B_nrt
当 I-sent_Entity I_nrt
劳 I-sent_Entity I_nrt
薯 I-sent_Entity B_n
条 I-sent_Entity I_n
的 O O_uj
最 O B_d
新 O I_d
吃 O B_v
法 O I_v
！ O O_x
！ O O_x
！ O O_x
！ O O_x

1 O O_x
, O O_x
菲 B-Holder B_ns
律 I-Holder I_ns
宾 I-Holder I_ns
移 O B_v
送 O I_v
港 O B_n
人 O I_n
遗 O B_n
体 O I_n
， O O_x
竟 O B_d
然 O I_d
把 O O_p
灵 O B_n
柩 O I_n
打 O B_v
开 O I_v
让 O O_v
传 O B_n
媒 O I_n
拍 O B_v
照 O I_v
， O O_x
不 O O_d
尊 O B_a
重 O I_a
活 O B_n
人 O I_n
， O O_x
连 O B_n
死 O I_n
人 O I_n
也 O O_d
不 O O_d
尊 O B_a
重 O I_a
， O O_x
非 B-Degree B_d
常 I-Degree I_d
愤 B-Trigger B_v
怒 I-Trigger I_v
！ O O_x

1 O O_x
, O O_x
G O B_eng
I O I_eng
G O I_eng
I O I_eng
~ O O_x
~ O O_x
~ O O_x
g O B_eng
o O I_eng
o O I_eng
d O I_eng
我 B-Holder O_r
最 B-Degree B_a
爱 B-Trigger I_a
的 O O_uj
红 O B_n
色 O I_n
高 O B_n
跟 O I_n
鞋 O I_n
耶 O O_nr
～ O O_x
真 O B_d
的 O I_d
很 O O_d
难 O O_a
抗 O B_v
拒 O I_v
！ O O_x

0 O O_x
, O O_x
太 B-Degree O_d
有 B-Trigger O_v
创 I-Trigger B_v
意 I-Trigger I_v
了 O O_ul
~ O O_x
这 B-Cause B_r
个 I-Cause I_r
椅 I-Cause B_n
子 I-Cause I_n
可 I-Cause B_c
以 I-Cause I_c
放 I-Cause O_v
很 I-Cause B_m
多 I-Cause I_m
书 I-Cause O_n
~ O O_x
~ O O_x
喜 O B_v
欢 O I_v
的 O O_uj
童 O B_nr
鞋 O I_nr
请 O B_n
举 O I_n
手 O I_n

1 O O_x
, O O_x
明 B-Cause B_t
天 I-Cause I_t
开 I-Cause B_v
始 I-Cause I_v
上 I-Cause O_f
新 I-Cause B_v
工 I-Cause I_v
了 O O_ul
， O O_x
有 B-Degree B_n
点 I-Degree I_n
担 B-Trigger B_v
心 I-Trigger I_v
和 O O_c
紧 B-Trigger B_a
张 I-Trigger I_a
啊 O O_zg
！ O O_x

1 O O_x
, O O_x
" O O_x
国 O B_s
内 O I_s
上 O B_v
映 O I_v
的 O O_uj
海 O B_s
上 O I_s
传 O B_n
奇 O I_n
也 O O_d
太 O O_d
主 O B_n
旋 O I_n
律 O I_n
了 O O_ul
吧 O O_y
, O O_x
失 B-Trigger B_v
望 I-Trigger I_v
！ O O_x
期 O B_v
待 O I_v
其 O B_r
他 O I_r
版 O B_n
本 O I_n
" O O_x

2 O O_x
, O O_x
这 O B_r
家 O I_r
包 O B_n
子 O I_n
店 O O_n
在 O O_p
哪 O O_r
？ O O_x
8 O B_m
5 O I_m
度 O O_q
C O O_eng
啊 O O_zg
， O O_x
我 B-Holder O_r
最 B-Degree O_d
喜 B-Trigger B_v
欢 I-Trigger I_v
的 O O_uj
面 B-sent_Entity B_n
包 I-sent_Entity I_n
店 I-sent_Entity I_n
痛 O B_a
痛 O I_a
痛 O O_a
看 O B_v
到 O I_v
这 O B_r
个 O I_r
横 O B_n
幅 O I_n
我 O O_r
内 O B_n
牛 O I_n
满 O B_n
面 O I_n
啊 O O_zg
。 O O_x
。 O O_x
。 O O_x

3 O O_x
, O O_x
回 O B_v
复 O I_v
更 B-Degree O_d
不 B-Trigger B_a
爽 I-Trigger I_a
！ O O_x
你 O O_r
又 O O_d
在 O O_p
喝 O O_vg
椰 O B_n
子 O I_n
啊 O O_zg
哈 B-Trigger B_o
哈 I-Trigger I_o
我 O O_r
在 O O_p
三 O B_ns
亚 O I_ns
相 O B_v
爱 O I_v
不 O B_d
难 O I_d
， O O_x
只 O B_c
是 O I_c
比 O B_n
重 O I_n
有 O B_d
别 O I_d
， O O_x
时 O O_n
间 O O_f
不 O O_d
对 O O_p
而 O B_y
已 O I_y
。 O O_x

2 O O_x
, O O_x
" O O_x
昨 O B_t
天 O I_t
真 O B_d
是 O I_d
很 B-Degree O_d
不 B-Degree O_d
幸 B-Trigger B_a
运 I-Trigger I_a
, O O_x
输 B-sent_Entity B_v
掉 I-sent_Entity I_v
了 I-sent_Entity O_ul
七 I-sent_Entity B_m
千 I-sent_Entity I_m
多 I-sent_Entity O_m
, I-sent_Entity O_x
郁 B-Trigger B_a
闷 I-Trigger I_a
; O O_x
" O O_x

2 O O_x
, O O_x
我 B-Holder O_r
现 O B_t
在 O I_t
心 B-sent_Entity B_n
情 I-sent_Entity I_n
很 B-Degree O_zg
不 B-Trigger B_d
好 I-Trigger I_d
很 B-Degree O_zg
不 B-Trigger B_d
好 I-Trigger I_d
我 B-Holder O_r
很 B-Degree O_d
不 B-Trigger B_a
爽 I-Trigger I_a
我 B-Holder O_r
讨 B-Trigger B_v
厌 I-Trigger I_v
f O O_eng
被 O O_p
耍 O O_v
！ O O_x
！ O O_x
！ O O_x

1 O O_x
, O O_x
太 B-Degree B_a
烦 B-Trigger I_a
了 O O_ul
， O O_x
怎 O B_r
么 O I_r
会 O O_v
又 O O_d
那 B-Degree B_r
么 I-Degree I_r
麻 B-Trigger B_an
烦 I-Trigger I_an
呢 O O_y
。 O O_x
明 O B_t
天 O I_t
又 O O_d
要 O O_v
开 O B_v
车 O I_v
辛 O B_a
苦 O I_a
一 O B_m
天 O I_m
了 O O_ul
。 O O_x
讨 B-Trigger B_v
厌 I-Trigger I_v

2 O O_x
, O O_x
心 B-Trigger B_a
疼 I-Trigger I_a
好 B-Degree O_a
心 B-Trigger B_a
疼 I-Trigger I_a
。 I-Trigger O_x
。 O O_x
。 O O_x
。 O O_x
加 B-Trigger B_v
油 I-Trigger I_v
！ I-Trigger O_x
！ O O_x
！ O O_x
现 B-Cause B_n
场 I-Cause I_n
听 I-Cause O_v
你 I-Cause O_r
唱 I-Cause B_n
歌 I-Cause I_n
真 I-Cause B_d
的 I-Cause I_d
很 I-Cause O_zg
好 I-Cause B_v
听 I-Cause I_v
， O O_x
喜 B-Trigger B_v
欢 I-Trigger I_v
每 B-Property O_zg
一 I-Property B_m
个 I-Property I_m
热 I-Property B_a
爱 I-Property I_a
音 I-Property B_n
乐 I-Property I_n
的 O O_uj
人 B-sent_Entity O_n

1 O O_x
, O O_x
心 B-sent_Entity B_n
情 I-sent_Entity I_n
不 B-Trigger B_d
好 I-Trigger I_d
， O O_x
晚 O B_n
安 O I_n
今 O B_t
晚 O I_t
心 B-Trigger B_n
情 I-Trigger I_n
特 I-Trigger B_d
别 I-Trigger I_d
好 I-Trigger O_a
。 O O_x
食 B-sent_Entity O_v
了 I-sent_Entity O_ul
很 I-sent_Entity B_m
多 I-sent_Entity I_m
零 I-sent_Entity B_n
食 I-sent_Entity I_n
! I-sent_Entity O_x
工 I-sent_Entity B_vn
作 I-sent_Entity I_vn
很 I-sent_Entity O_zg
忙 I-sent_Entity O_v
， I-sent_Entity O_x
功 I-sent_Entity B_n
课 I-sent_Entity I_n
很 I-sent_Entity B_m
多 I-sent_Entity I_m
。 O O_x
不 O B_c
过 O I_c
开 B-Trigger B_v
心 I-Trigger I_v
就 O O_d
够 O O_v
了 O O_ul
。 O O_x
。 O O_x
晚 O B_n
安 O I_n
。 O O_x

3 O O_x
, O O_x
哈 B-Trigger B_o
哈 I-Trigger I_o
， O O_x
好 B-Trigger B_v
玩 I-Trigger I_v
的 O O_uj
小 B-sent_Entity B_nr
狗 I-sent_Entity I_nr
。 O O_x
经 O B_d
常 O I_d
会 O O_v
被 O B_n
误 O I_n
丢 O B_v
进 O I_v
洗 O B_n
衣 O I_n
机 O I_n
的 O O_uj
狗 B-Holder B_n
狗 I-Holder I_n
很 B-Degree O_zg
无 B-Trigger B_d
奈 I-Trigger I_d
。 O O_x

1 O O_x
, O O_x
可 O B_l
爱 O I_l
多 B-sent_Entity I_l
啦 I-sent_Entity O_y
A I-sent_Entity O_eng
梦 I-sent_Entity O_n
上 O B_v
班 O I_v
倒 O O_v
是 O O_v
挺 B-Degree O_d
积 B-Trigger B_ad
极 I-Trigger I_ad
， O O_x
但 O O_c
估 O B_v
计 O I_v
效 O B_n
率 O I_n
不 O O_d
高 O O_a
， O O_x
让 O O_v
他 B-sent_Entity O_r
敲 O O_v
键 O B_n
盘 O I_n
太 B-Degree O_d
困 B-Trigger B_an
难 I-Trigger I_an
了 O O_ul
。 O O_x

2 O O_x
, O O_x
是 B-Cause O_v
正 I-Cause B_t
午 I-Cause I_t
同 I-Cause B_n
学 I-Cause I_n
， I-Cause O_x
这 I-Cause O_r
就 I-Cause B_d
是 I-Cause I_d
你 I-Cause O_r
的 I-Cause O_uj
未 I-Cause B_t
来 I-Cause I_t
！ I-Cause O_x
丫 I-Cause O_n
必 I-Cause B_d
须 I-Cause I_d
是 I-Cause O_v
个 I-Cause O_q
程 I-Cause B_n
序 I-Cause I_n
员 I-Cause I_n
- I-Cause O_x
- I-Cause O_x
一 O B_m
代 O I_m
小 O O_a
正 O B_nz
太 O I_nz
就 O O_d
这 O B_r
么 O I_r
毁 O O_v
了 O O_ul
社 B-sent_Entity B_n
会 I-sent_Entity I_n
真 B-Degree B_d
的 I-Degree I_d
很 I-Degree O_zg
残 B-Trigger B_a
酷 I-Trigger I_a
。 O O_x
。 O O_x
。 O O_x

2 O O_x
, O O_x
今 O B_t
天 O I_t
一 O B_i
口 O I_i
气 O I_i
处 O O_n
理 O O_v
了 O O_ul
几 O O_m
件 O O_zg
棘 B-Trigger B_n
手 I-Trigger I_n
的 O O_uj
事 B-sent_Entity B_n
情 I-sent_Entity I_n
， O O_x
除 O B_p
了 O I_p
头 O O_n
很 O B_a
痛 O I_a
外 O O_n
， O O_x
一 O B_r
切 O I_r
安 O B_a
好 O I_a
~ O O_x
~ O O_x
~ O O_x

3 O O_x
, O O_x
一 B-sent_Entity B_i
口 I-sent_Entity I_i
气 I-sent_Entity I_i
看 I-sent_Entity O_v
了 I-sent_Entity O_ul
几 I-sent_Entity B_m
集 I-sent_Entity I_m
《 I-sent_Entity O_x
公 I-sent_Entity B_n
主 I-sent_Entity I_n
嫁 I-sent_Entity O_v
到 I-sent_Entity O_v
》 I-sent_Entity O_x
， I-sent_Entity O_x
看 I-sent_Entity B_v
到 I-sent_Entity I_v
2 I-sent_Entity B_m
2 I-sent_Entity I_m
集 I-sent_Entity O_q
啦 I-sent_Entity O_y
， O O_x
貌 O B_v
似 O I_v
真 B-Degree B_d
的 I-Degree I_d
越 I-Degree O_d
看 I-Degree B_v
越 I-Degree I_v
没 B-Trigger B_v
劲 I-Trigger I_v
啊 O O_zg
， O O_x
实 B-Degree B_v
在 I-Degree I_v
太 I-Degree O_d
无 B-Trigger B_a
聊 I-Trigger I_a
啦 O O_y
！ O O_x
！ O O_x

1 O O_x
, O O_x
做 B-sent_Entity B_v
饭 I-sent_Entity I_v
很 B-Degree O_zg
快 B-Trigger B_a
乐 I-Trigger I_a
， O O_x
收 O B_v
拾 O I_v
狼 O B_n
籍 O I_n
很 O O_zg
暴 O B_v
走 O I_v
~ O O_x
~ O O_x
~ O O_x

0 O O_x
, O O_x
" O O_x
- O O_x
- O O_x
想 O O_v
去 O O_v
浦 O B_ns
东 O I_ns
苹 O B_n
果 O I_n
店 O O_n
开 O B_v
幕 O I_v
, O O_x
中 B-sent_Entity B_ns
国 I-sent_Entity I_ns
人 I-sent_Entity B_n
民 I-sent_Entity I_n
未 O B_d
免 O I_d
也 O O_d
太 B-Degree O_d
热 B-Trigger B_n
情 I-Trigger I_n
了 O O_ul
吧 O O_y
. O B_m
. O I_m
. O I_m
" O O_x

2 O O_x
, O O_x
超 B-Degree O_v
经 B-Trigger B_n
典 I-Trigger I_n
啊 O O_zg
！ O O_x
！ O O_x
你 O O_r
还 O O_d
记 O B_v
得 O I_v
最 O B_t
初 O I_t
用 O O_p
Q O B_eng
Q O I_eng
时 O O_ng
的 O O_uj
心 O B_n
情 O I_n
吗 O O_y
？ O O_x
（ O O_x
感 O B_v
谢 O I_v
投 O O_vn
q O O_eng
稿 O O_ng
分 O B_v
享 O I_v
） O O_x

0 O O_x
, O O_x
手 O O_n
真 O O_d
欠 O O_v
！ O O_x
最 B-Degree O_d
喜 B-Trigger B_v
欢 I-Trigger I_v
惹 B-Property B_l
是 I-Property I_l
生 I-Property I_l
非 I-Property I_l
的 O O_uj
猫 B-sent_Entity B_n
咪 I-sent_Entity I_n
~ O O_x
~ O O_x

1 O O_x
, O O_x
, B-Degree O_x
太 I-Degree O_d
可 B-Trigger B_v
爱 I-Trigger I_v
了 O O_ul
上 B-Property B_ns
海 I-Property I_ns
开 I-Property O_v
的 I-Property O_uj
第 I-Property B_m
一 I-Property I_m
家 I-Property I_m
女 I-Property B_n
生 I-Property I_n
主 I-Property B_n
题 I-Property I_n
的 O O_uj
k B-sent_Entity O_eng
房 I-sent_Entity O_n
， O O_x
喜 O B_v
欢 O I_v
吗 O O_y
？ O O_x
（ O O_x
v O B_eng
i O I_eng
a O I_eng
@ O O_x
创 O B_v
意 O I_v
家 O B_n
居 O I_n
） O O_x

2 O O_x
, O O_x
祈 O B_v
祷 O I_v
更 O B_d
多 O I_d
的 O O_uj
人 B-sent_Entity O_n
平 B-Trigger B_a
安 I-Trigger I_a
希 O B_v
望 O I_v
里 O B_f
面 O I_f
的 O O_uj
人 O B_n
们 O I_n
跑 O B_l
得 O I_l
快 O I_l
些 O O_q
~ O O_x
~ O O_x
~ O O_x
祈 B-Trigger B_v
祷 I-Trigger I_v
！ I-Trigger O_x

3 O O_x
, O O_x
杯 B-Trigger O_q
具 I-Trigger O_vg
了 O O_ul
。 O O_x
针 B-compared_Entity O_n
扎 I-compared_Entity O_v
似 O B_u
的 O I_u
疼 O B_n
痛 O I_n
… O O_x
… O O_x
（ O O_x
很 O B_d
味 O I_d
重 O O_a
的 O O_uj
一 O B_m
款 O I_m
黑 O B_nr
色 O I_nr
幽 O I_nr
默 O I_nr
） O O_x
。 O O_x
。 O O_x
。 O O_x
。 O O_x

2 O O_x
, O O_x
啥 O O_r
情 O B_n
况 O I_n
？ O O_x
朋 O B_n
友 O I_n
出 O B_v
事 O I_v
了 O O_ul
， O O_x
到 O O_v
现 O B_t
在 O I_t
生 O B_v
死 O I_v
未 O O_d
明 O O_a
， O O_x
我 B-Holder O_r
很 B-Degree B_l
着 B-Trigger I_l
急 I-Trigger I_l

3 O O_x
, O O_x
杰 O B_nr
伦 O I_nr
在 O O_p
新 O B_t
一 O I_t
季 O I_t
『 O O_x
优 O O_n
乐 O B_a
美 O I_a
』 O O_x
广 O B_n
告 O I_n
拍 O B_v
摄 O I_v
的 O O_uj
片 O B_n
场 O I_n
（ O O_x
最 O B_d
新 O I_d
片 O B_n
场 O I_n
图 O O_n
） O O_x
杰 O B_nr
伦 O I_nr
喝 O O_vg
奶 O B_n
茶 O I_n
忧 B-Trigger B_a
郁 I-Trigger I_a
的 O O_uj
杰 B-Holder B_nr
伦 I-Holder I_nr

0 O O_x
, O O_x
哈 B-Trigger B_o
哈 I-Trigger I_o
哈 I-Trigger I_o
咿 O O_o
D O O_x
一 O B_m
把 O I_m
！ O O_x
修 O B_n
女 O I_n
也 O O_d
疯 O B_a
狂 O I_a
【 O O_x
雷 O B_n
人 O I_n
设 O B_vn
计 O I_vn
】 O O_x
雷 O B_n
人 O I_n
. O B_m
. O I_m
. O I_m
. O I_m
非 B-Degree B_d
常 I-Degree I_d
有 B-Trigger O_v
创 I-Trigger B_v
意 I-Trigger I_v
的 O O_uj
椅 B-sent_Entity B_n
子 I-sent_Entity I_n
腿 I-sent_Entity O_n
设 I-sent_Entity B_vn
计 I-sent_Entity I_vn
. O B_m
. O I_m
. O I_m
. O I_m
. O I_m

3 O O_x
, O O_x
寂 O B_a
寞 O I_a
是 O O_v
一 O B_m
种 O I_m
另 O B_n
类 O I_n
享 O B_v
受 O I_v
。 O O_x
我 O O_r
不 O B_df
要 O I_df
寂 O B_a
寞 O I_a
我 O O_r
要 O O_v
孤 O B_a
独 O I_a
我 O O_r
很 O O_d
寂 O B_a
静 O I_a
！ O O_x
寂 O B_a
寞 O I_a
是 O O_v
探 O B_v
索 O I_v
的 O O_uj
开 O B_v
始 O I_v
。 O O_x
我 B-Holder O_r
很 B-Degree O_d
寂 B-Trigger B_a
寞 I-Trigger I_a
。 O O_x

1 O O_x
, O O_x
现 O B_t
在 O I_t
心 B-sent_Entity B_n
情 I-sent_Entity I_n
极 B-Degree O_d
巨 I-Degree O_a
郁 B-Trigger B_a
闷 I-Trigger I_a
， O O_x
大 O B_l
清 O I_l
早 O I_l
的 O O_uj
影 O B_vn
响 O I_vn
心 O B_n
情 O I_n
！ O O_x
真 O B_d
是 O I_d
的 O O_uj
！ O O_x
！ O O_x
！ O O_x

1 O O_x
, O O_x
越 O O_d
着 O B_a
急 O I_a
可 O O_v
就 O O_d
离 O O_v
2 O B_m
0 O I_m
1 O I_m
2 O I_m
越 O B_d
近 O I_d
咯 O B_o
哈 O I_o
刚 O B_t
才 O I_t
搜 O B_nz
啦 O I_nz
下 O O_f
， O O_x
说 O O_v
山 O B_n
楂 O I_n
树 O I_n
之 O B_nr
恋 O I_nr
9 O B_m
. O I_m
1 O I_m
6 O I_m
日 O O_m
上 O B_v
映 O I_v
， O O_x
还 O B_c
要 O I_c
那 O B_r
么 O I_r
久 O O_a
呀 O O_y
！ O O_x
真 O B_d
是 O I_d
急 B-Trigger O_v
人 I-Trigger O_n
呀 O O_y
！ O O_x

3 O O_x
, O O_x
世 O B_n
界 O I_n
上 O O_f
最 B-Degree O_d
悲 B-Trigger B_a
哀 I-Trigger I_a
的 O O_uj
事 O B_n
情 O I_n
莫 O B_d
过 O I_d
于 B-sent_Entity I_d
上 I-sent_Entity O_f
了 I-sent_Entity O_ul
一 I-sent_Entity B_m
天 I-sent_Entity I_m
班 I-sent_Entity O_n
发 I-sent_Entity B_v
现 I-sent_Entity I_v
忘 I-sent_Entity O_v
了 I-sent_Entity O_ul
打 I-sent_Entity B_v
卡 I-sent_Entity I_v

1 O O_x
, O O_x
很 B-Degree O_zg
愤 B-Trigger B_v
怒 I-Trigger I_v
呀 O O_y
2 O O_m
年 O B_t
前 O I_t
写 O B_v
给 O I_v
汶 B-sent_Entity B_ns
川 I-sent_Entity I_ns
， O O_x
今 O B_t
天 O I_t
献 O B_v
给 O I_v
玉 B-sent_Entity B_nr
树 I-sent_Entity I_nr
。 O O_x
《 O O_x
为 O B_p
了 O I_p
汶 O B_ns
川 O I_ns
十 O B_m
万 O I_m
亡 O B_n
灵 O I_n
， O O_x
我 O O_r
绝 O B_d
不 O I_d
饶 O B_nr
恕 O I_nr
》 O O_x

3 O O_x
, O O_x
, B-Holder O_x
我 I-Holder O_r
很 B-Degree O_d
伤 B-Trigger B_n
心 I-Trigger I_n
， O O_x
到 B-sent_Entity O_v
现 I-sent_Entity B_t
在 I-sent_Entity I_t
才 I-sent_Entity O_d
看 I-sent_Entity B_v
到 I-sent_Entity I_v
。 O O_x
今 B-Cause B_t
天 I-Cause I_t
大 I-Cause B_n
家 I-Cause I_n
投 I-Cause B_n
票 I-Cause I_n
的 I-Cause O_uj
女 I-Cause O_b
都 I-Cause O_d
是 I-Cause O_v
拉 I-Cause B_nrt
拉 I-Cause I_nrt
。 O O_x
。 O O_x
。 O O_x
各 B-sent_Entity B_r
位 I-sent_Entity I_r
晚 B-Trigger B_n
安 I-Trigger I_n

0 O O_x
, O O_x
喜 B-Trigger B_v
欢 I-Trigger I_v
喜 B-Trigger B_v
欢 I-Trigger I_v
！ O O_x
！ O O_x
！ O O_x
。 O O_x
草 B-sent_Entity B_n
帽 I-sent_Entity I_n
海 I-sent_Entity B_n
贼 I-sent_Entity I_n
团 I-sent_Entity I_n
智 I-sent_Entity B_n
商 I-sent_Entity I_n
最 I-sent_Entity B_a
低 I-sent_Entity I_a
那 I-sent_Entity O_r
两 I-sent_Entity B_m
个 I-sent_Entity I_m
。 O O_x

1 O O_x
, O O_x
我 B-Holder O_r
不 B-Negation O_d
喜 B-Trigger B_v
欢 I-Trigger I_v
下 O B_v
雨 O I_v
为 O B_r
什 O I_r
么 O I_r
还 O B_c
要 O I_c
一 O B_d
直 O I_d
下 O B_v
雨 O I_v
。 O O_x
。 O O_x
。 O O_x
。 O O_x
我 O O_r
是 O O_v
晴 O B_nz
天 O I_nz
小 O O_a
公 O B_n
主 O I_n
下 O B_n
雨 O I_n
天 O I_n
让 O O_v
我 B-Holder O_r
很 B-Degree O_d
[truncated: 701,291 more chars]
