# Supplementary material for: DDSUD: dynamically detecting subsequence uncertainty and diversity for active learning in imbalanced Chinese sentiment analysis
Source: PeerJ Comput Sci. 2025 Aug 11;11:e3091. doi: 10.7717/peerj-cs.3091 (PMC12453870; doi:10.7717/peerj-cs.3091)
Supplement: Supplemental Information 1 [file peerj-cs-11-3091-s001.zip › datasets/jyb/train_new.txt]

长 B-Cause B_v
成 I-Cause I_v
这 I-Cause B_r
样 I-Cause I_r
， O O_x
我 B-Holder O_r
真 O B_d
的 O I_d
无 B-Trigger B_v
语 I-Trigger I_v
了 O O_ul
。 O O_x
《 O O_x
锦 O B_n
绣 O I_n
》 O O_x
有 O O_v
很 O B_m
多 O I_m
猫 O O_n
控 O B_v
好 O I_v
一 O B_m
只 O I_m
锦 O B_n
绣 O I_n
的 O O_uj
猫 O O_n

这 O O_r
是 O O_v
怎 O B_r
么 O I_r
爬 O B_v
上 O I_v
去 O I_v
的 O O_uj
呢 O O_y
？ O O_x
？ O O_x
呃 B-Trigger O_y
呃 I-Trigger O_y
呃 I-Trigger O_y
， I-Trigger O_x
S B-Trigger B_eng
B I-Trigger I_eng
结 O B_v
束 O I_v
了 O O_ul
， O O_x
恐 O B_n
怖 O I_n
片 O I_n
开 O B_v
始 O I_v
了 O O_ul
: O O_x
有 B-Degree B_n
点 I-Degree I_n
可 B-Trigger B_c
怕 I-Trigger I_c

人 B-sent_Entity B_n
生 I-sent_Entity I_n
的 O O_uj
路 O O_n
说 O O_v
长 O O_a
真 B-Degree B_d
的 I-Degree I_d
很 I-Degree O_d
长 O O_a
说 O O_v
短 B-Trigger O_a
一 O B_i
眨 O I_i
眼 O I_i
就 O O_d
消 O B_n
失 O I_n
了 O O_ul
从 O O_p
失 O B_v
去 O I_v
他 B-sent_Entity O_r
的 O O_uj
那 O B_r
一 O I_r
刻 O I_r
我 B-Holder O_r
的 O O_uj
时 O B_n
间 O I_n
就 O O_d
停 O B_v
止 O I_v
在 O O_p
这 B-sent_Entity B_r
里 O I_r
全 O O_a
是 O O_v
静 O B_v
止 O I_v
的 O O_uj

丑 B-Trigger O_a
乖 I-Trigger O_a
丑 I-Trigger O_a
乖 I-Trigger O_a
的 O O_uj
小 B-sent_Entity O_n
可 I-sent_Entity B_v
怜 I-sent_Entity I_v
， O O_x
你 O O_r
望 O B_i
眼 O I_i
欲 O I_i
穿 O I_i
的 O B_u
等 O I_u
谁 O O_r
呢 O O_y
？ O O_x
世 O B_n
界 O I_n
上 O O_f
“ B-Property O_x
最 I-Property O_d
忧 I-Property B_v
伤 I-Property I_v
的 I-Property O_uj
狗 I-Property O_n
” I-Property O_x
照 B-sent_Entity B_n
片 I-sent_Entity I_n
网 O B_s
上 O I_s
蹿 O B_v
红 O I_v
， O O_x
忧 B-Trigger B_v
伤 I-Trigger I_v
到 O O_v
了 O O_ul
极 B-Degree B_d
点 I-Degree I_d
！ O O_x

我 O O_r
现 O B_t
在 O I_t
最 O O_d
需 O B_v
要 O I_v
做 O O_v
的 O O_uj
就 O O_d
是 O B_v
从 O I_v
模 O B_a
糊 O I_a
中 O B_ns
跳 O I_ns
出 O B_v
来 O I_v
. O B_m
. O I_m
回 O B_v
到 O I_v
最 O B_t
初 O I_t
的 O O_uj
清 O B_a
醒 O I_a
. O B_m
. O I_m
. O I_m
纠 O B_v
结 O I_v
的 O O_uj
复 O B_v
习 O I_v
让 O O_v
我 B-Holder O_r
如 B-Degree B_c
此 I-Degree I_c
的 I-Degree O_uj
抓 B-Trigger B_v
狂 I-Trigger I_v
. O B_m
. O I_m
. O I_m

靓 O B_n
女 O I_n
. O B_m
. O I_m
. O I_m
生 O B_l
日 O I_l
快 O I_l
乐 O I_l
哇 O O_y
~ O O_x
~ O O_x
! O O_x
唔 O O_y
使 O O_v
讲 O O_v
野 O O_n
~ O O_x
越 B-Degree B_d
来 I-Degree I_d
越 I-Degree I_d
靓 B-Trigger B_n
女 O I_n
~ O O_x
! O O_x

老 O B_n
项 O I_n
出 O B_v
去 O I_v
踢 O B_n
球 O I_n
了 O O_ul
， O O_x
难 O B_d
得 O I_d
可 O B_c
以 O I_c
很 O O_zg
安 O B_nr
静 O I_nr
的 O O_uj
窝 O O_n
在 O O_p
阳 O B_n
台 O I_n
上 O B_f
面 O I_f
一 O B_m
个 O I_m
人 O O_n
上 O B_v
网 O I_v
看 O O_v
帖 O B_n
子 O I_n
， O O_x
没 B-Cause B_v
有 I-Cause I_v
人 I-Cause O_n
在 I-Cause O_p
耳 I-Cause B_s
边 I-Cause I_s
聒 I-Cause B_a
噪 I-Cause I_a
， O O_x
狠 B-Degree O_d
开 B-Trigger B_v
心 I-Trigger I_v

如 O B_c
果 O I_c
人 O B_n
生 O I_n
每 O B_r
天 O I_r
都 O O_d
是 O O_v
周 O B_t
五 O I_t
… O O_x
… O O_x
啊 O O_zg
， O O_x
还 O B_c
是 O I_c
周 O B_t
六 O I_t
吧 O O_y
~ O O_x
我 B-Holder O_r
最 B-Degree O_d
喜 B-Trigger B_v
欢 I-Trigger I_v
周 B-sent_Entity B_t
六 I-sent_Entity I_t
了 O O_ul
… O O_x
… B-Cause O_x
别 I-Cause B_i
出 I-Cause I_i
心 I-Cause I_i
裁 I-Cause I_i
的 I-Cause O_uj
一 I-Cause B_m
周 I-Cause I_m
心 I-Cause B_n
情 I-Cause I_n
表 I-Cause O_v
【 O O_x
g O B_eng
i O I_eng
f O I_eng
】 O O_x

全 B-sent_Entity B_n
集 I-sent_Entity I_n
】 O O_x
— O O_x
— O O_x
十 B-Degree B_m
分 I-Degree I_m
有 B-Trigger B_a
趣 I-Trigger I_a
， O O_x
又 O O_d
很 O O_d
难 O O_a
找 O O_v
哦 O O_e
！ O O_x
喜 O B_v
欢 O I_v
就 O O_d
、 O O_x
收 O B_v
藏 O I_v
吧 O O_y
！ O O_x

内 B-sent_Entity B_n
牛 I-sent_Entity I_n
满 I-sent_Entity B_n
面 I-sent_Entity I_n
的 I-sent_Entity O_uj
走 I-sent_Entity B_v
进 I-sent_Entity I_v
光 I-sent_Entity O_n
时 I-sent_Entity B_n
代 I-sent_Entity I_n
电 I-sent_Entity B_n
信 I-sent_Entity I_n
天 I-sent_Entity B_n
翼 I-sent_Entity I_n
敢 I-sent_Entity B_v
于 I-sent_Entity I_v
把 I-sent_Entity O_p
自 I-sent_Entity B_r
己 I-sent_Entity I_r
这 I-sent_Entity B_r
样 I-sent_Entity I_r
恶 I-sent_Entity B_a
搞 I-sent_Entity I_a
营 I-sent_Entity B_vn
销 I-sent_Entity I_vn
， O O_x
我 B-Holder O_r
很 B-Degree O_d
欣 B-Trigger B_v
慰 I-Trigger I_v

女 O B_n
儿 O I_n
昨 O B_t
天 O I_t
顺 O B_ad
利 O I_ad
的 O O_uj
开 O B_v
始 O I_v
上 O O_f
幼 O B_nr
儿 O I_nr
园 O I_nr
鸟 O O_zg
， O O_x
L O B_eng
P O I_eng
顺 O B_ad
利 O I_ad
的 O O_uj
出 O B_v
差 O I_v
鸟 O O_zg
， O O_x
我 O O_r
顺 O B_ad
利 O I_ad
的 O O_uj
生 O B_n
病 O I_n
鸟 O O_zg
， O O_x
希 B-Trigger B_v
望 I-Trigger I_v
病 B-sent_Entity O_n
很 I-sent_Entity B_d
快 I-sent_Entity I_d
顺 I-sent_Entity B_ad
利 I-sent_Entity I_ad
的 I-sent_Entity O_uj
好 I-sent_Entity O_a
鸟 O O_n
吧 O O_y
。 O O_x

回 O B_v
复 O I_v
你 B-Holder B_r
们 I-Holder I_r
喜 B-Trigger B_v
欢 I-Trigger I_v
克 B-sent_Entity O_m
， O O_x
我 O O_r
大 O B_n
学 O I_n
时 O O_n
发 O B_v
现 O I_v
他 O O_r
后 O O_f
， O O_x
震 O B_v
惊 O I_v
坏 O O_a
了 O O_ul
。 O O_x
希 O B_v
望 O I_v
能 O O_v
互 O B_d
相 O I_d
交 O B_n
流 O I_n
。 O O_x
对 O O_p
说 O O_v
： O O_x
你 O O_r
也 O O_d
很 O O_d
喜 O B_v
欢 O I_v
克 O B_nrt
里 O I_nrt
希 O I_nrt
那 O B_nr
穆 O I_nr
提 O O_v
。 O O_x

… O O_x
… O O_x
我 O O_r
刚 O B_d
刚 O I_d
快 O B_d
速 O I_d
浏 O B_v
览 O I_v
的 O O_uj
时 O B_n
候 O I_n
… O O_x
还 O O_d
真 O O_d
没 O B_v
看 O I_v
出 O B_v
来 O I_v
… O O_x
经 B-Cause B_d
常 I-Cause I_d
会 I-Cause O_v
被 I-Cause B_n
误 I-Cause I_n
丢 I-Cause B_v
进 I-Cause I_v
洗 I-Cause B_n
衣 I-Cause I_n
机 I-Cause I_n
的 O O_uj
狗 B-Holder B_n
狗 I-Holder I_n
很 B-Degree O_zg
无 B-Trigger B_d
奈 I-Trigger I_d
。 O O_x

我 B-Holder O_r
也 O O_d
很 B-Degree O_d
喜 B-Trigger B_v
欢 I-Trigger I_v
这 B-sent_Entity B_r
个 I-sent_Entity I_r
. O B_m
. O I_m
你 O O_r
最 O O_d
喜 O B_v
欢 O I_v
水 O B_n
瓶 O I_n
座 O I_n
哪 O B_mq
一 O I_mq
点 O I_mq
。 O O_x
答 O O_v
： O O_x
不 O B_v
靠 O I_v
谱 O O_v
！ O O_x
凡 O B_nr
客 O I_nr
该 O O_r
付 O O_v
我 O O_r
创 O B_vn
作 O I_vn
$ O O_x
$ O O_x
$ O O_x
不 O B_v
靠 O I_v
谱 O O_v
！ O O_x

今 O B_t
晚 O I_t
最 O B_f
后 O I_f
疯 B-Trigger B_a
狂 I-Trigger I_a
一 O B_m
次 O I_m
， O O_x
明 B-Cause B_t
天 I-Cause I_t
开 I-Cause B_v
始 I-Cause I_v
断 I-Cause B_n
网 I-Cause I_n
… I-Cause O_x
… I-Cause O_x
要 I-Cause O_v
学 I-Cause B_v
习 I-Cause I_v
了 I-Cause O_ul

那 O O_r
是 O O_v
， O O_x
巧 O B_nr
克 O I_nr
力 O I_nr
让 O O_v
人 O O_n
有 O O_v
幸 O B_nr
福 O I_nr
感 O I_nr
， O O_x
^ O O_x
_ O O_x
^ O O_x
太 B-Degree O_d
罪 B-Trigger B_n
恶 I-Trigger I_n
了 O O_ul
a O O_eng
我 B-Holder O_r
吃 B-Cause O_v
了 I-Cause O_ul
雀 I-Cause B_nz
巢 I-Cause I_nz
的 I-Cause O_uj
巧 I-Cause B_nr
克 I-Cause I_nr
力 I-Cause I_nr
雪 I-Cause B_n
糕 I-Cause I_n
但 I-Cause B_c
是 I-Cause I_c
必 I-Cause B_d
须 I-Cause I_d
说 I-Cause O_v
心 I-Cause B_n
情 I-Cause I_n
有 I-Cause O_v
好 I-Cause O_a
点 I-Cause O_q

我 O O_r
表 O B_v
示 O I_v
奶 O B_n
爸 O I_n
比 O O_p
他 O O_r
帅 O O_a
多 O O_m
了 O O_ul
神 O B_n
马 O I_n
。 O O_x
去 O O_v
看 O B_v
看 O I_v
真 O B_d
的 O I_d
好 O B_v
像 O I_v
你 O O_r
来 O B_u
看 O I_u
， O O_x
这 O B_r
个 O I_r
人 O O_n
的 O O_uj
样 O B_n
子 O I_n
是 O B_l
不 O I_l
是 O I_l
措 O B_n
的 O I_n
很 O O_d
有 O O_v
你 O O_r
的 O O_uj
境 O B_n
界 O I_n
哈 B-Trigger B_o
哈 I-Trigger I_o

见 B-Cause B_v
到 I-Cause I_v
第 I-Cause B_m
二 I-Cause I_m
条 I-Cause I_m
。 O O_x
我 B-Holder O_r
好 B-Degree O_a
惊 B-Trigger B_a
慌 I-Trigger I_a
咯 O O_o
。 O O_x
虽 O B_c
然 O I_c
未 O B_d
确 O I_d
定 O I_d
。 O O_x
北 O B_ns
区 O I_ns
网 O B_n
络 O I_n
中 O B_n
心 O I_n
最 O B_d
新 O I_d
小 O B_n
道 O I_n
消 O I_n
息 O I_n
， O O_x
欢 O B_v
迎 O I_v
转 O B_v
载 O I_v

不 O O_d
评 O B_n
论 O I_n
… O O_x
… O O_x
。 O O_x
这 B-Cause B_r
些 I-Cause I_r
回 I-Cause B_v
复 I-Cause I_v
都 I-Cause O_d
太 I-Cause O_d
有 I-Cause O_v
才 I-Cause O_d
鸟 I-Cause O_n
！ O O_x
我 B-Holder O_r
已 O B_d
经 O I_d
被 B-Trigger O_p
震 I-Trigger B_v
惊 I-Trigger I_v
了 O O_ul
！ O O_x

刚 O O_d
发 O B_v
现 O I_v
一 O B_m
个 O I_m
问 O B_n
题 O I_n
， O O_x
很 B-Degree O_zg
不 B-Trigger B_a
爽 I-Trigger I_a
… O O_x
… O O_x
有 O O_v
毛 O B_n
病 O I_n
啊 O O_zg
， O O_x
作 O O_v
变 O B_vn
动 O I_vn
连 O B_v
给 O I_v
人 O O_n
说 O O_v
都 O O_d
不 O O_d
说 O O_v
！ O O_x

5 O O_x
知 O B_v
道 O I_v
而 O O_c
家 O B_nr
既 O I_nr
尒 O O_zg
系 O O_v
度 O O_q
做 O O_v
紧 O O_d
咩 O O_o
捏 O O_v
。 O O_x
心 O O_n
卦 O O_n
卦 O O_q
咁 O O_y
样 O O_u
、 O O_x
希 O B_v
望 O I_v
尒 O O_yg
5 O O_m
好 B-Degree O_a
太 I-Degree O_n
辛 B-Trigger B_a
苦 I-Trigger I_a
啦 O O_y
。 O O_x

我 B-Holder O_r
喜 B-Trigger B_v
欢 I-Trigger I_v
上 O O_f
一 O B_m
个 O I_m
比 B-Property O_p
我 I-Property O_r
小 I-Property O_a
的 I-Property O_uj
腐 B-sent_Entity B_n
女 I-sent_Entity I_n
. O B_m
. O I_m
. O I_m
. O I_m
唉 O O_e
. O B_m
. O I_m
怎 O B_l
么 O I_l
办 O I_l
好 O O_a
啊 O O_y
. O B_m
. O I_m

终 O B_d
于 O I_d
要 O O_v
感 O B_v
冒 O I_v
了 O O_ul
啊 O O_y
。 O O_x
昨 O B_t
天 O I_t
损 O B_i
失 O I_i
惨 O I_i
重 O I_i
。 O O_x
但 O B_c
是 O I_c
好 B-Degree O_a
失 B-Trigger B_v
望 I-Trigger I_v
啊 O O_zg
， O O_x
原 O B_d
来 O I_d
是 O B_n
我 O I_n
太 O I_n
希 O B_v
望 O I_v
了 O O_ul
。 O O_x
. O B_m
. O I_m
. O I_m
. O I_m

怎 O B_r
么 O I_r
了 O O_ul
？ O O_x
晕 O O_v
了 O O_ul
无 B-Trigger B_nz
语 I-Trigger I_nz
真 B-Cause B_d
的 I-Cause I_d
不 I-Cause B_c
是 I-Cause I_c
我 I-Cause O_r
不 I-Cause O_d
明 I-Cause B_nr
白 I-Cause I_nr
是 I-Cause O_v
. I-Cause B_m
. I-Cause I_m
. I-Cause I_m
这 I-Cause B_r
个 I-Cause I_r
世 I-Cause B_n
界 I-Cause I_n
变 I-Cause B_vn
化 I-Cause I_vn
太 I-Cause O_d
快 I-Cause O_a

最 O B_f
近 O I_f
上 B-Holder O_f
校 I-Holder B_s
内 O I_s
总 O B_n
会 O I_n
被 O O_p
一 O B_m
种 O I_m
悲 B-Trigger B_a
愤 I-Trigger I_a
的 O O_uj
心 B-sent_Entity B_n
情 I-sent_Entity I_n
所 O O_c
围 O B_v
绕 O I_v
~ O O_x
~ O O_x
人 O O_n
在 O O_p
做 O O_v
， O O_x
天 O O_q
在 O O_p
看 O O_v
！ O O_x
上 O B_ns
海 O I_ns
不 O O_d
哭 O O_v
！ O O_x

你 O O_r
知 O B_v
道 O I_v
最 O B_n
让 O I_n
人 B-Holder I_n
恼 B-Trigger B_v
火 I-Trigger I_v
的 O O_uj
事 B-sent_Entity B_n
情 I-sent_Entity I_n
是 O O_v
什 O B_r
么 O I_r
吗 O O_y
？ O O_x
就 O B_d
是 O I_d
你 O O_r
状 O B_n
态 O I_n
饱 O B_v
满 O I_v
的 O O_uj
录 O B_v
完 O I_v
了 O O_ul
音 O O_n
， O O_x
还 O O_d
没 O B_v
存 O I_v
， O O_x
电 O B_n
脑 O I_n
被 O O_p
重 O B_v
启 O I_v
啦 O O_y
~ O O_x

真 O B_d
的 O I_d
要 O O_v
谢 O B_nr
谢 O I_nr
你 O O_r
为 O O_p
我 O O_r
所 O O_u
弄 O O_v
的 O O_uj
一 O B_r
切 O I_r
， O O_x
太 B-Trigger O_d
捧 I-Trigger O_v
了 I-Trigger O_ul
再 O O_d
来 O O_v
一 O B_m
张 O I_m

抓 B-Trigger B_v
狂 I-Trigger I_v
抓 I-Trigger B_v
狂 I-Trigger I_v
！ O O_x
！ O O_x
是 O B_l
不 O I_l
是 O I_l
人 O O_n
烦 O B_a
躁 O I_a
的 O O_uj
时 O B_n
候 O I_n
更 O B_d
是 O I_d
事 O B_n
事 O I_n
不 O B_a
顺 O I_a
！ O O_x
！ O O_x
！ O O_x
！ O O_x

" O O_x
强 B-Degree B_a
烈 I-Degree I_a
的 O O_uj
错 B-Trigger B_n
觉 I-Trigger I_n
史 O O_ng
上 O O_f
" O O_x
" O O_x
最 O O_d
不 O B_v
靠 O I_v
谱 O O_v
" O O_x
" O O_x
纹 O B_n
身 O I_n
" O O_x

窗 B-Cause B_s
外 I-Cause I_s
越 I-Cause B_d
发 I-Cause I_d
暴 I-Cause B_i
雨 I-Cause I_i
如 I-Cause I_i
注 I-Cause I_i
， O O_x
好 B-Degree O_a
鬼 I-Degree O_n
失 B-Trigger B_v
望 I-Trigger I_v
， O O_x
彻 B-Degree B_ad
底 I-Degree I_ad
绝 B-Trigger B_v
望 I-Trigger I_v
， O O_x
我 O O_r
睡 O B_v
觉 O I_v
去 O O_v
了 O O_ul
， O O_x
各 O B_r
位 O I_r
同 O B_n
学 O I_n
晚 O B_n
安 O I_n
~ O O_x
好 O O_a
梦 O O_n
~ O O_x

。 O O_x
。 O O_x
。 O O_x
老 B-Holder B_n
子 I-Holder I_n
貌 O B_v
似 O I_v
很 B-Degree O_zg
紧 B-Trigger B_a
张 I-Trigger I_a
嘛 O O_y
。 O O_x
。 O O_x
。 O O_x
莫 O B_ns
非 O I_ns
是 O B_c
因 B-Cause I_c
为 I-Cause I_c
大 I-Cause O_a
国 I-Cause B_n
际 I-Cause I_n
今 I-Cause B_t
天 I-Cause I_t
穿 I-Cause O_v
的 I-Cause O_uj
是 I-Cause O_v
白 I-Cause B_n
色 I-Cause I_n
？ O O_x
？ O O_x
？ O O_x

哎 O B_e
呀 O I_e
， O O_x
太 B-Degree O_d
可 B-Trigger B_v
爱 I-Trigger I_v
， O O_x
怎 O B_r
么 O I_r
就 O B_d
是 O I_d
那 O B_r
么 O I_r
喜 B-Trigger B_v
欢 I-Trigger I_v
圆 B-Property O_n
的 I-Property O_uj
东 B-sent_Entity B_ns
西 I-sent_Entity I_ns
呢 O O_y
我 O O_r
灰 O O_n
。 O O_x
。 O O_x
我 O O_r
灰 O O_n
。 O O_x
。 O O_x
。 O O_x
我 O O_r
灰 O O_n
不 O O_d
起 O B_v
来 O I_v
了 O O_ul
啦 O O_y
！ O O_x
呜 O O_o
， O O_x
该 O O_r
减 O B_v
肥 O I_v
了 O O_ul
。 O O_x
。 O O_x
。 O O_x

讨 B-Trigger B_v
厌 I-Trigger I_v
这 O B_r
样 O I_r
被 B-sent_Entity B_d
迫 I-sent_Entity I_d
的 I-sent_Entity O_uj
工 I-sent_Entity B_vn
作 I-sent_Entity I_vn
！ O O_x
非 B-Degree B_d
常 I-Degree I_d
讨 B-Trigger B_v
厌 I-Trigger I_v
！ O O_x
不 O B_i
管 O I_i
是 O I_i
谁 O I_i
， O O_x
我 O O_r
没 O B_v
有 O I_v
好 O O_a
脸 O B_n
色 O I_n
面 O B_v
对 O I_v
！ O O_x

学 B-sent_Entity B_n
长 I-sent_Entity I_n
你 B-sent_Entity O_r
真 O B_d
的 O I_d
是 O O_v
我 B-Holder O_r
见 O O_v
过 O O_ug
的 O O_uj
感 O B_n
情 O I_n
上 O O_f
最 B-Degree O_d
纯 B-Trigger B_a
洁 I-Trigger I_a
的 O O_uj
男 O B_n
生 O I_n
- O O_x
- O O_x
- O O_x
- O O_x
- O O_x
今 O B_t
晚 O I_t
收 O B_v
到 O I_v
的 O O_uj
评 O B_n
价 O I_n

伤 B-Trigger B_n
心 I-Trigger I_n
！ O O_x
关 O B_p
于 O I_p
小 O B_nr
贝 O I_nr
， O O_x
我 O O_r
必 O B_d
须 O I_d
承 O B_v
认 O I_v
自 O B_r
己 O I_r
很 O O_zg
“ O O_x
贝 O B_nr
利 O I_nr
” O O_x

什 O B_r
么 O I_r
电 O B_n
影 O I_n
？ O O_x
连 O B_a
续 O I_a
看 O O_v
了 O O_ul
三 O B_m
部 O I_m
电 O B_n
影 O I_n
都 O O_d
看 O B_v
到 O I_v
我 O O_r
哭 O O_v
了 O O_ul
. O B_m
. O I_m
. O I_m
难 O B_d
道 O I_d
我 O O_r
就 O B_d
是 O I_d
个 O O_q
悲 O B_n
剧 O I_n
吗 O O_y
? O O_x
. O B_m
. O I_m
. O I_m
有 O B_r
些 B-sent_Entity I_r
事 I-sent_Entity B_n
情 I-sent_Entity I_n
真 O B_d
的 O I_d
很 B-Degree O_zg
矛 B-Trigger B_an
盾 I-Trigger I_an
! O O_x

真 B-Degree B_d
的 I-Degree I_d
很 I-Degree O_zg
惊 B-Trigger B_a
人 I-Trigger I_a
， O O_x
祈 B-sent_Entity B_nz
福 I-sent_Entity I_nz
甘 I-sent_Entity B_ns
肃 I-sent_Entity I_ns
舟 I-sent_Entity B_ns
曲 I-sent_Entity I_ns
受 I-sent_Entity B_v
灾 I-sent_Entity I_v
前 I-sent_Entity B_f
后 I-sent_Entity I_f
对 I-sent_Entity B_v
比 I-sent_Entity I_v
图 I-sent_Entity O_n

谁 O B_v
能 O I_v
给 O I_v
我 O O_r
推 O B_v
荐 O I_v
几 O B_n
本 O I_n
书 O I_n
呢 O O_y
？ O O_x
准 O B_v
备 O I_v
下 O O_f
了 O O_ul
丧 O B_v
课 O I_v
看 O O_v
， O O_x
内 B-sent_Entity O_n
实 O B_v
在 O I_v
太 B-Degree O_d
痛 B-Trigger B_an
苦 I-Trigger I_an
鸟 O O_zg
！ O O_x
一 O B_d
定 O I_d
要 O O_v
想 O B_l
个 O I_l
办 O I_l
法 O I_l
~ O O_x

回 O B_v
复 O I_v
咋 O O_r
说 O B_v
话 O I_v
呢 O O_y
？ O O_x
世 B-Cause B_nz
界 I-Cause I_nz
杯 I-Cause I_nz
结 I-Cause B_v
束 I-Cause I_v
了 I-Cause O_ul
， O O_x
我 B-Holder O_r
感 O B_n
觉 O I_n
到 O O_v
空 B-Trigger B_n
虚 I-Trigger I_n
、 I-Trigger O_x
寂 I-Trigger B_a
寞 I-Trigger I_a
、 I-Trigger O_x
有 I-Trigger B_n
点 I-Trigger I_n
冷 I-Trigger O_a
， O O_x
我 B-sent_Entity O_r
的 I-sent_Entity O_uj
生 I-sent_Entity B_vn
活 I-sent_Entity I_vn
失 B-Trigger B_v
去 I-Trigger I_v
了 I-Trigger O_ul
奔 I-Trigger B_v
头 I-Trigger I_v
！ O O_x
哎 B-Trigger O_e
！ O O_x

一 O B_d
定 O I_d
是 O O_v
太 O O_d
累 O O_v
了 O O_ul
才 O O_d
会 O O_v
这 O B_r
样 O I_r
哭 O O_v
的 O O_uj
， O O_x
一 B-Cause B_d
定 I-Cause I_d
是 I-Cause O_v
下 I-Cause B_v
雨 I-Cause I_v
了 I-Cause O_ul
才 O O_d
这 O B_r
么 O I_r
伤 B-Negation B_n
心 I-Negation I_n
的 O O_uj
， O O_x
我 B-Holder O_r
真 O B_d
的 O I_d
真 O B_d
的 O I_d
也 O O_d
不 O B_v
想 O I_v
这 B-Degree B_r
么 I-Degree I_r
悲 B-Trigger B_a
伤 I-Trigger I_a
的 O O_uj
！ O O_x
！ O O_x

今 O B_t
天 O I_t
网 O B_v
购 O I_v
了 O O_ul
很 O B_m
多 O I_m
的 O O_uj
家 O B_n
具 O I_n
， O O_x
衣 O B_n
服 O I_n
， O O_x
书 O O_n
， O O_x
D O B_eng
V O I_eng
D O I_eng
人 B-sent_Entity B_n
生 I-sent_Entity I_n
真 O B_d
是 O I_d
有 B-Trigger O_v
乐 I-Trigger B_a
趣 I-Trigger I_a
~ O O_x

为 O B_r
啥 O I_r
我 B-Holder O_r
都 O O_d
是 O O_v
倒 B-Trigger B_a
霉 I-Trigger I_a
太 B-Degree O_d
强 I-Degree O_a
了 O O_ul
， O O_x
按 O B_p
了 O I_p
两 O B_m
次 O I_m
， O O_x
一 O B_m
个 O I_m
高 O B_b
兴 O I_b
， O O_x
一 O B_m
个 O I_m
是 O O_v
发 O B_v
呆 O I_v
。 O O_x
。 O O_x
。 O O_x
→ O O_x
点 O B_v
击 O I_v
图 O B_n
片 O I_n
→ O O_x
查 O B_v
看 O I_v
大 O B_n
图 O I_n
→ O O_x
按 O O_p
E O B_eng
s O I_eng
c O I_eng

诶 O O_e
地 O O_uv
神 O O_n
牛 O O_n
啊 O O_y
， O O_x
这 O O_r
是 O O_v
谁 O B_r
家 O I_r
的 O O_uj
？ O O_x
我 B-Holder O_r
有 B-Degree B_n
点 I-Degree I_n
后 B-Trigger B_v
悔 I-Trigger I_v
没 B-sent_Entity O_v
去 I-sent_Entity O_v
。 O O_x
。 O O_x

真 O B_d
的 O I_d
好 B-Trigger O_a
负 I-Trigger B_v
责 I-Trigger I_v
， O O_x
还 B-Cause O_d
不 I-Cause O_d
忘 I-Cause O_v
照 I-Cause B_v
顾 I-Cause I_v
我 I-Cause O_r
这 I-Cause B_r
种 I-Cause I_r
白 I-Cause B_nr
痴 I-Cause I_nr
。 O O_x
真 B-Degree B_d
的 I-Degree I_d
很 I-Degree O_d
D O O_eng
谢 B-Trigger B_nr
谢 I-Trigger I_nr
。 O O_x

要 O O_v
积 O B_ad
极 O I_ad
地 O O_uv
从 O O_p
现 O B_n
实 O I_n
中 O O_f
寻 O B_v
找 O I_v
幸 O B_a
福 O I_a
。 O O_x
又 B-Cause O_d
一 I-Cause B_m
个 I-Cause I_m
周 I-Cause B_t
末 I-Cause I_t
哎 I-Cause O_e
上 I-Cause B_v
班 I-Cause I_v
自 I-Cause B_p
从 I-Cause I_p
毕 I-Cause B_n
业 I-Cause I_n
上 I-Cause O_f
了 I-Cause O_ul
班 I-Cause O_n
还 I-Cause O_d
没 I-Cause O_v
享 I-Cause B_v
受 I-Cause I_v
过 I-Cause O_ug
周 I-Cause B_t
末 I-Cause I_t
吼 O B_v
吼 O I_v
怀 B-Trigger B_v
念 I-Trigger I_v
上 B-sent_Entity B_n
学 I-sent_Entity I_n
时 I-sent_Entity I_n
周 I-sent_Entity B_t
末 I-sent_Entity I_t
的 I-sent_Entity O_uj
疯 I-sent_Entity B_a
狂 I-sent_Entity I_a

刚 O B_t
才 O I_t
一 O B_m
个 O I_m
电 O B_n
话 O I_n
让 O O_v
我 O O_r
突 O B_ad
然 O I_ad
发 O B_v
觉 O I_v
我 O O_r
何 O B_c
时 O I_c
试 O B_v
图 O I_v
封 O B_v
闭 O I_v
自 O B_r
己 O I_r
的 O O_uj
内 O B_n
心 O I_n
不 O B_v
想 O I_v
接 O B_v
纳 O I_v
任 O B_r
何 O I_r
人 O I_r
了 O O_ul
呢 O O_y
？ O O_x
烦 B-Trigger O_v
很 B-Degree B_a
烦 B-Trigger I_a
我 O O_r
需 O B_v
要 O I_v
心 O B_n
理 O I_n
医 O I_n
生 O I_n
. O B_m
. O I_m
. O I_m

最 O B_f
近 O I_f
感 B-sent_Entity B_n
觉 I-sent_Entity I_n
自 I-sent_Entity B_r
己 I-sent_Entity I_r
瘦 I-sent_Entity O_a
了 I-sent_Entity O_ul
， O O_x
昨 O B_t
天 O I_t
很 B-Degree O_zg
兴 B-Trigger B_v
奋 I-Trigger I_v
的 O O_uj
走 O B_v
到 O I_v
药 O B_n
店 O I_n
门 O B_s
口 O I_s
称 O O_v
了 O O_ul
一 O B_m
下 O I_m
， O O_x
结 O B_n
果 O I_n
杯 B-Trigger O_q
具 I-Trigger O_vg
了 O O_ul
， O O_x
不 B-Cause B_l
降 I-Cause I_l
反 I-Cause I_l
升 I-Cause I_l
啊 I-Cause O_zg
！ O O_x

太 B-Degree O_d
可 B-Trigger B_v
爱 I-Trigger I_v
了 O O_ul
小 O B_nr
女 O I_nr
儿 O I_nr
穿 O O_v
夹 O O_v
脚 O O_n
拖 O B_n
鞋 O I_n
一 O B_d
直 O I_d
走 O O_v
不 O B_d
快 O I_d
， O O_x
原 O B_d
来 O I_d
. O B_m
. O I_m
. O I_m
. O I_m
！ O O_x
！ O O_x

这 O B_r
一 O I_r
跳 O O_v
， O O_x
说 O B_v
不 O I_v
出 O I_v
的 O O_uj
惆 B-Trigger B_a
怅 I-Trigger I_a
… O O_x
太 B-Degree O_d
经 B-Trigger B_n
典 I-Trigger I_n
了 O O_ul
， O O_x
转 O O_v
！ O O_x
朱 B-sent_Entity B_nrfg
德 I-sent_Entity I_nrfg
庸 I-sent_Entity I_nrfg
《 I-sent_Entity O_x
跳 I-sent_Entity O_v
》 I-sent_Entity O_x
完 I-sent_Entity B_n
整 I-sent_Entity I_n
版 I-sent_Entity I_n

支 O B_v
持 O I_v
裸 O B_v
睡 O I_v
， O O_x
不 O B_c
过 O I_c
宿 O B_n
舍 O I_n
的 O B_u
话 O I_u
， O O_x
有 B-Degree B_n
点 I-Degree I_n
麻 B-Trigger B_an
烦 I-Trigger I_an
。 O O_x
。 O O_x
。 O O_x
起 O B_v
床 O I_v
之 O B_f
后 O I_f
如 O B_c
果 O I_c
不 O B_v
用 O I_v
上 O B_v
课 O I_v
， O O_x
这 O B_r
天 O I_r
都 O O_d
不 O B_v
想 O I_v
穿 O B_n
衣 O I_n
服 O I_n
= O O_x
= O O_x

。 O O_x
【 O O_x
全 O B_n
集 O I_n
】 O O_x
— O O_x
— O O_x
十 B-Degree B_m
分 I-Degree I_m
有 B-Trigger B_a
趣 I-Trigger I_a
， O O_x
又 O O_d
很 O O_d
难 O O_a
找 O O_v
哦 O O_e
！ O O_x
喜 O B_v
欢 O I_v
就 O O_d
、 O O_x
收 O B_v
藏 O I_v
吧 O O_y
！ O O_x

妈 B-Holder B_n
妈 I-Holder I_n
非 B-Degree B_d
常 I-Degree I_d
无 B-Trigger B_d
奈 I-Trigger I_d
的 O O_uj
生 B-sent_Entity O_v
了 I-sent_Entity O_ul
这 I-sent_Entity B_r
么 I-sent_Entity I_r
挫 I-sent_Entity O_v
的 I-sent_Entity O_uj
我 I-sent_Entity O_r
谢 B-Trigger B_nr
谢 I-Trigger I_nr
你 B-sent_Entity O_r
给 I-sent_Entity B_v
予 I-sent_Entity I_v
我 I-sent_Entity O_r
生 I-sent_Entity B_vn
命 I-sent_Entity I_vn
， O O_x
谢 B-Trigger B_nr
谢 I-Trigger I_nr
你 B-sent_Entity O_r
给 I-sent_Entity B_v
予 I-sent_Entity I_v
我 I-sent_Entity O_r
爱 I-sent_Entity O_v
， O O_x
谢 B-Trigger B_nr
谢 I-Trigger I_nr
你 B-sent_Entity O_r
给 I-sent_Entity B_v
予 I-sent_Entity I_v
我 I-sent_Entity O_r
的 I-sent_Entity O_uj
一 I-sent_Entity B_r
切 I-sent_Entity I_r
， O O_x
母 O B_n
亲 O I_n
。 O O_x
。 O O_x
。 O O_x

关 O B_p
于 O I_p
， O O_x
我 O O_r
来 O B_u
说 O I_u
一 O B_m
句 O I_m
， B-sent_Entity O_x
英 I-sent_Entity B_ns
国 I-sent_Entity I_ns
这 I-sent_Entity B_r
种 I-sent_Entity I_r
相 I-sent_Entity B_n
貌 I-sent_Entity I_n
歧 I-sent_Entity B_v
视 I-sent_Entity I_v
比 I-sent_Entity B_d
较 I-sent_Entity I_d
少 I-sent_Entity O_a
， I-sent_Entity O_x
所 I-sent_Entity B_c
以 I-sent_Entity I_c
满 I-sent_Entity B_ns
街 I-sent_Entity I_ns
都 I-sent_Entity O_d
是 I-sent_Entity O_v
小 I-sent_Entity O_a
月 I-sent_Entity O_m
月 I-sent_Entity O_m
， O O_x
很 B-Degree O_zg
快 B-Trigger B_a
乐 I-Trigger I_a

没 O B_v
有 O I_v
什 O B_r
么 O I_r
比 O O_p
下 B-sent_Entity B_n
雨 I-sent_Entity I_n
天 I-sent_Entity I_n
上 I-sent_Entity B_n
学 I-sent_Entity I_n
更 B-Degree O_d
难 B-Trigger B_v
受 I-Trigger I_v
咯 O O_o
！ O O_x
公 O B_n
交 O I_n
车 O I_n
超 O B_b
级 O I_b
拥 O B_v
挤 O I_v
啊 O O_zg
！ O O_x
！ O O_x

真 B-Degree B_d
是 I-Degree I_d
幸 B-Trigger B_a
运 I-Trigger I_a
！ O O_x
太 B-Degree O_d
完 B-Trigger B_a
美 I-Trigger I_a
了 O O_ul
！ O O_x
成 B-Cause B_v
长 I-Cause I_v
时 I-Cause B_n
期 I-Cause I_n
遇 I-Cause B_v
到 I-Cause I_v
好 I-Cause O_a
父 I-Cause B_n
母 I-Cause I_n
， I-Cause O_x
求 I-Cause B_v
学 I-Cause I_v
遇 I-Cause B_v
到 I-Cause I_v
好 I-Cause O_a
老 I-Cause B_n
师 I-Cause I_n
， I-Cause O_x
生 I-Cause B_vn
活 I-Cause I_vn
遇 I-Cause B_v
到 I-Cause I_v
好 I-Cause O_a
妻 I-Cause B_n
子 I-Cause I_n
， I-Cause O_x
工 I-Cause B_vn
作 I-Cause I_vn
遇 I-Cause B_v
到 I-Cause I_v
好 I-Cause O_a
领 I-Cause B_n
导 I-Cause I_n
。 O O_x
” O O_x

刚 O O_d
游 O O_v
完 O B_v
泳 O I_v
回 O B_n
家 O I_n
， O O_x
晒 O B_v
黑 O I_v
了 O O_ul
， O O_x
也 O O_d
累 O O_v
了 O O_ul
！ O O_x
但 O B_c
是 O I_c
心 B-sent_Entity O_n
更 B-Degree B_v
累 B-Trigger I_v
， O O_x
都 O O_d
是 O B_c
因 O I_c
为 O I_c
他 O O_r
！ O O_x
好 O B_v
像 O I_v
痛 B-Trigger B_an
苦 I-Trigger I_an
一 O B_m
场 O I_m
！ O O_x
~ O O_x

我 B-Holder O_r
的 I-Holder O_uj
公 I-Holder B_n
主 I-Holder I_n
， O O_x
很 B-Degree O_zg
喜 B-Trigger B_v
欢 I-Trigger I_v
大 B-sent_Entity B_d
自 I-sent_Entity I_d
然 I-sent_Entity I_d
． O O_x
． O O_x
麻 O B_n
麻 O I_n
赚 O B_v
钱 O I_v
， O O_x
买 O O_v
带 O O_v
院 O B_n
子 O I_n
的 O O_uj
房 O B_n
子 O I_n
． O O_x
2 O B_m
0 O I_m
1 O I_m
0 O I_m
. O I_m
1 O I_m
0 O I_m
. O I_m
1 O I_m
5 O I_m
さ O O_x
ん O O_x
ぽ O O_x
( O O_x
散 O B_n
步 O I_n
) O O_x

关 O B_p
于 O I_p
， O O_x
我 O O_r
来 O B_u
说 O I_u
一 O B_m
句 O I_m
， O O_x
英 B-Cause B_ns
国 I-Cause I_ns
这 I-Cause B_r
种 I-Cause I_r
相 I-Cause B_n
貌 I-Cause I_n
歧 I-Cause B_v
视 I-Cause I_v
比 I-Cause B_d
较 I-Cause I_d
少 I-Cause O_a
， I-Cause O_x
所 O B_c
以 O I_c
满 O B_ns
街 O I_ns
都 O O_d
是 O O_v
小 O O_a
月 O O_m
月 O O_m
， O O_x
很 B-Degree O_zg
快 B-Trigger B_a
乐 I-Trigger I_a

最 O B_f
近 O I_f
上 B-Holder O_f
校 I-Holder B_s
内 O I_s
总 O B_n
会 O I_n
被 O O_p
一 O B_m
种 O I_m
悲 B-Trigger B_a
愤 I-Trigger I_a
的 O O_uj
心 B-sent_Entity B_n
情 I-sent_Entity I_n
所 O O_c
围 O B_v
绕 O I_v
~ O O_x
~ O O_x
人 O O_n
在 O O_p
做 O O_v
， O O_x
天 O O_q
在 O O_p
看 O O_v
！ O O_x
上 O B_ns
海 O I_ns
不 O O_d
哭 O O_v
！ O O_x

今 O B_t
天 O I_t
晚 O B_t
上 O I_t
， O O_x
染 O B_n
血 O I_n
将 O B_n
军 O I_n
的 O O_uj
凯 O B_nr
旋 O I_nr
最 O B_f
后 O I_f
一 O B_m
集 O I_m
了 O O_ul
， O O_x
期 B-Trigger B_v
待 I-Trigger I_v
… O O_x
… O O_x
真 B-Degree O_d
希 B-Trigger B_v
望 I-Trigger I_v
将 B-sent_Entity B_n
军 I-sent_Entity I_n
不 O B_v
会 O I_v
死 O O_v
… O O_x
… O O_x

大 O B_n
家 O I_n
快 O B_d
来 O I_d
听 O O_v
啊 O O_y
！ O O_x
我 B-Holder O_r
激 B-Trigger B_a
动 I-Trigger I_a
了 O O_ul
， O O_x
太 B-Degree O_d
好 B-Trigger B_v
听 I-Trigger I_v
了 O O_ul
！ O O_x
！ O O_x
！ O O_x
！ O O_x
！ O O_x
！ B-Trigger O_x
！ I-Trigger O_x
加 I-Trigger B_v
油 I-Trigger I_v
！ I-Trigger O_x
！ I-Trigger O_x
！ I-Trigger O_x
！ I-Trigger O_x
！ O O_x

万 O B_nr
圣 O I_nr
节 O I_nr
了 O O_ul
， O O_x
我 O B_r
们 O I_r
今 O B_t
天 O I_t
又 O O_d
去 O O_v
讨 O B_v
糖 O I_v
了 O O_ul
， O O_x
而 O B_c
且 O I_c
讨 O O_v
了 O O_ul
好 O B_m
多 O I_m
糖 O B_n
糖 O I_n
， O O_x
小 B-Holder B_n
朋 I-Holder I_n
友 I-Holder I_n
们 O O_k
都 O O_d
很 B-Degree O_d
开 B-Trigger B_v
心 I-Trigger I_v
， O O_x
我 B-Holder O_r
也 O O_d
很 B-Degree O_d
开 B-Trigger B_v
心 I-Trigger I_v
， O O_x
哈 B-Trigger B_o
哈 I-Trigger I_o

昨 O B_t
天 O I_t
看 O B_v
到 O I_v
《 O O_x
大 O B_v
笑 O I_v
江 O B_ns
湖 O I_ns
》 O O_x
的 O O_uj
剧 O B_n
照 O I_n
， O O_x
实 O B_v
在 O I_v
是 O O_v
太 B-Degree O_d
满 B-Trigger B_v
意 I-Trigger I_v
啦 O O_y
！ O O_x

好 B-Degree O_a
可 B-Trigger B_v
怜 I-Trigger I_v
！ O O_x
！ O O_x
！ O O_x
但 O B_c
是 O I_c
也 O O_d
很 B-Degree O_d
幸 B-Trigger B_a
福 I-Trigger I_a
~ I-Trigger O_x
呢 O O_y
短 O B_n
片 O I_n
真 O B_d
的 O I_d
要 O O_v
看 O O_v
~ O O_x
震 B-Property B_v
惊 I-Property I_v
世 I-Property B_n
界 I-Property I_n
的 O O_uj
短 B-sent_Entity B_n
片 I-sent_Entity I_n
， O O_x
看 O B_v
完 O I_v
我 B-Holder O_r
惊 B-Trigger O_v
了 O O_ul
。 O O_x
。 O O_x
。 O O_x
感 B-Trigger B_v
动 I-Trigger I_v
了 O O_ul
. O B_m
. O I_m
. O I_m

忽 O B_d
然 O I_d
觉 O B_v
得 O I_v
很 B-Degree O_zg
孤 B-Trigger B_a
单 I-Trigger I_a
。 O O_x
连 B-sent_Entity O_nr
个 I-sent_Entity O_q
说 I-sent_Entity B_v
话 I-sent_Entity I_v
的 I-sent_Entity O_uj
人 I-sent_Entity O_n
都 I-sent_Entity O_d
没 I-sent_Entity B_v
有 I-sent_Entity I_v
。 I-sent_Entity O_x
。 O O_x
。 O O_x

我 B-Holder O_r
是 O O_v
笨 O B_n
蛋 O I_n
。 O O_x
「 O O_x
抱 O B_v
住 O I_v
」 O O_x
不 O B_d
许 O I_d
不 B-Negation O_d
开 B-Trigger B_v
心 I-Trigger I_v
， O O_x
不 B-Negation O_d
开 B-Trigger B_v
心 I-Trigger I_v
的 O O_uj
是 O O_v
笨 O B_n
蛋 O I_n
。 O O_x
: O O_x
「 O O_x
抱 O O_v
」 O O_x
不 O O_d
给 O O_p
不 O B_d
好 O I_d
。 O O_x
心 B-sent_Entity B_n
情 I-sent_Entity I_n
不 O B_d
好 O I_d
、 O O_x
非 B-Degree B_d
常 I-Degree I_d
不 B-Negation B_d
好 I-Negation I_d
。 O O_x

w O B_eng
o O I_eng
h O I_eng
o O I_eng
h O I_eng
o O I_eng
， O O_x
我 B-Holder O_r
喜 B-Trigger B_v
欢 I-Trigger I_v
我 B-Holder O_r
很 O O_d
喜 B-Trigger B_v
欢 I-Trigger I_v
的 O O_uj
角 B-sent_Entity B_n
色 I-sent_Entity I_n
造 I-sent_Entity B_n
型 I-sent_Entity I_n
！ O O_x
这 O O_r
是 O O_v
我 O O_r
看 O B_v
到 O I_v
过 O O_ug
的 O O_uj
最 O O_d
有 O B_a
爱 O I_a
的 O O_uj
c O B_eng
o O I_eng
s O I_eng
p O I_eng
l O I_eng
a O I_eng
y O I_eng

心 B-sent_Entity B_n
情 I-sent_Entity I_n
不 B-Trigger B_a
爽 I-Trigger I_a
。 O O_x
。 O O_x
。 O O_x
M O B_eng
D O I_eng
活 O O_vn
越 O B_d
来 O I_d
越 O I_d
难 O O_a
干 O O_v
。 O O_x
。 O O_x
。 O O_x
P O O_eng
事 O O_n
越 O B_d
来 O I_d
越 O I_d
多 O O_m
。 O O_x
。 O O_x
。 O O_x
又 O O_d
碰 O B_v
到 O I_v
个 O O_m
S O B_eng
B O I_eng
。 O O_x
。 O O_x
。 O O_x

真 O B_d
的 O I_d
太 B-Degree B_l
过 B-Trigger I_l
分 I-Trigger I_l
了 I-Trigger B_v
让 O I_v
我 O B_r
们 O I_r
的 O O_uj
不 O B_a
满 O I_a
被 O O_p
听 O B_v
见 O I_v
。 O O_x
请 O O_v
随 O B_d
意 O I_d
使 O B_v
用 O I_v
及 O O_c
。 O O_x

不 B-Trigger B_a
错 I-Trigger I_a
， O O_x
牛 B-Trigger O_n
好 I-Trigger O_a
！ O O_x
强 B-Trigger B_n
力 I-Trigger I_n
支 I-Trigger B_v
持 I-Trigger I_v
！ O O_x
转 O O_v
呵 O B_v
呵 O I_v
， O O_x
很 B-Degree O_d
给 B-Trigger O_p
力 I-Trigger O_n
！ O O_x
今 O B_t
天 O I_t
突 O B_ad
然 O I_ad
看 O B_v
到 O I_v
这 O B_r
个 O I_r
广 O B_n
告 O I_n
牌 O I_n
， O O_x
心 B-sent_Entity B_n
情 I-sent_Entity I_n
大 B-Degree O_a
爽 B-Trigger O_nr
， O O_x
比 O O_p
吃 B-compared_Entity O_v
月 I-compared_Entity B_n
饼 I-compared_Entity I_n
还 O O_d
开 B-Trigger B_v
心 I-Trigger I_v
！ O O_x

每 O B_r
天 O I_r
都 O O_d
有 O O_v
一 O B_m
个 O I_m
坏 B-Negation B_n
消 B-sent_Entity I_n
息 I-sent_Entity I_n
， O O_x
今 O B_t
天 O I_t
来 O O_v
的 O O_uj
更 B-Degree B_d
加 I-Degree I_d
让 O O_v
人 B-sent_Entity O_n
伤 B-Trigger B_i
心 I-Trigger I_i
欲 I-Trigger I_i
绝 I-Trigger I_i
！ O O_x

分 O B_v
享 O I_v
图 O B_n
片 O I_n
现 B-sent_Entity B_n
场 I-sent_Entity I_n
听 I-sent_Entity O_v
i I-sent_Entity B_eng
b I-sent_Entity I_eng
e I-sent_Entity I_eng
l I-sent_Entity I_eng
i I-sent_Entity I_eng
e I-sent_Entity I_eng
v I-sent_Entity I_eng
e I-sent_Entity I_eng
真 O B_d
的 O I_d
太 B-Degree O_d
震 B-Trigger B_v
撼 I-Trigger I_v

经 O B_d
常 O I_d
在 O O_p
网 O B_s
上 O I_s
看 O B_v
到 O I_v
上 B-sent_Entity B_v
班 I-sent_Entity I_v
的 O O_uj
心 O B_n
情 O I_n
比 O O_p
上 B-compared_Entity B_v
坟 I-compared_Entity I_v
还 O O_d
沉 B-Trigger B_a
重 I-Trigger I_a
， O O_x
属 O O_v
又 O O_d
知 O O_v
上 B-sent_Entity B_v
坟 I-sent_Entity I_v
的 O O_uj
心 B-sent_Entity B_n
情 I-sent_Entity I_n
多 O O_m
悲 B-Trigger B_a
痛 I-Trigger I_a
？ O O_x
！ O O_x

音 O B_n
姐 O I_n
， O O_x
这 O O_r
也 O O_d
是 O O_v
… O O_x
… O O_x
日 O B_t
暮 O I_t
里 O O_f
？ O O_x
囧 O O_yg
人 O O_n
真 O B_d
的 O I_d
很 B-Degree O_d
帅 B-Trigger O_a
很 B-Degree O_d
帅 B-Trigger O_a
~ O O_x
~ O O_x
~ O O_x

这 O B_r
个 O I_r
情 O B_n
人 O I_n
节 O I_n
过 O O_ug
得 O O_ud
真 O B_d
的 O I_d
是 O O_v
很 B-Degree O_d
狼 B-Trigger B_an
狈 I-Trigger I_an
， O O_x
一 B-sent_Entity B_m
个 I-sent_Entity I_m
人 I-sent_Entity O_n
待 I-sent_Entity O_v
着 I-sent_Entity O_uz
家 I-sent_Entity O_q
吃 I-sent_Entity O_v
泡 I-sent_Entity B_n
面 I-sent_Entity I_n
， O O_x
哎 O O_e
… O O_x
… O O_x
我 O O_r
的 O O_uj
“ O O_x
情 O B_n
人 O I_n
” O O_x
呢 O O_y
… O O_x
… O O_x
？ O O_x

因 O B_c
为 O I_c
快 B-Cause B_a
乐 I-Cause I_a
太 I-Cause O_d
少 I-Cause O_a
。 O O_x
。 O O_x
。 O O_x
人 B-Holder O_n
为 O B_r
何 O I_r
不 O B_v
会 O I_v
觉 O B_v
得 O I_v
快 B-Trigger B_a
乐 I-Trigger I_a
漫 I-Trigger B_n
长 I-Trigger I_n
。 O O_x
。 O O_x
。 O O_x

" O O_x
真 B-Degree B_d
的 I-Degree I_d
, I-Degree O_x
很 I-Degree O_zg
可 B-Trigger B_v
爱 I-Trigger I_v
的 O O_uj
样 O B_n
子 O I_n
! O O_x
你 B-sent_Entity O_r
是 O O_v
可 B-Trigger B_v
爱 I-Trigger I_v
的 O O_uj
！ O O_x
转 O B_v
发 O I_v
微 O O_a
博 O O_n
。 O O_x
尽 O B_d
力 O I_d
了 O O_ul
! O O_x
永 O B_d
远 O I_d
爱 B-Trigger O_v
你 B-sent_Entity O_r
! I-sent_Entity O_x
! I-sent_Entity O_x
! I-sent_Entity O_x
" O O_x

太 B-Degree O_d
喜 B-Trigger B_n
剧 I-Trigger I_n
了 I-Trigger O_ul
想 O B_v
起 O I_v
了 O O_ul
侯 O O_nr
老 O O_a
的 O O_uj
相 O B_d
声 O I_d
。 O O_x
顺 O B_ad
便 O I_ad
说 O O_v
点 O O_q
什 O B_r
么 O I_r
吧 O O_y
. O B_m
. O I_m
. O I_m
人 O B_nt
民 O I_nt
大 O I_nt
会 O I_nt
堂 O I_nt
尴 O B_a
尬 O I_a
一 O B_m
幕 O I_m
~ O O_x
~ O O_x
~ O O_x
风 O B_n
骚 O I_n

深 B-sent_Entity B_b
深 I-sent_Entity I_b
爱 I-sent_Entity O_v
过 I-sent_Entity O_ug
你 I-sent_Entity O_r
这 I-sent_Entity O_r
首 I-sent_Entity B_n
歌 I-sent_Entity I_n
真 O B_d
的 O I_d
很 B-Degree O_d
有 B-Trigger O_v
意 I-Trigger B_n
境 I-Trigger I_n
~ O O_x
~ O O_x

你 O O_r
是 O O_v
哪 O O_r
一 O B_m
个 O I_m
， O O_x
报 O B_l
上 O I_l
名 O I_l
来 O I_l
！ O O_x
小 O B_n
心 O I_n
周 O B_t
日 O I_t
我 O O_r
去 O O_v
反 O B_v
扑 O I_v
你 O O_r
^ O O_x
^ O O_x
最 O B_f
近 O I_f
情 B-sent_Entity B_n
绪 I-sent_Entity I_n
不 B-Negation O_d
太 I-Negation O_d
稳 B-Trigger B_a
定 I-Trigger I_a
。 O O_x
。 O O_x
。 O O_x
。 O O_x
。 O O_x
。 O O_x
勿 O O_d
碰 O O_v
。 O O_x
。 O O_x
。 O O_x
。 O O_x

回 O B_v
复 O I_v
寂 O B_a
寞 O I_a
了 O O_ul
吗 O O_y
？ O O_x
。 O O_x
当 O O_p
哥 O O_ns
一 O B_m
个 O I_m
人 O O_n
的 O O_uj
时 O B_n
候 O I_n
， O O_x
就 O O_d
喜 B-Trigger B_v
欢 I-Trigger I_v
遥 B-sent_Entity B_v
望 I-sent_Entity I_v
远 I-sent_Entity B_s
方 I-sent_Entity I_s
… O O_x
… O O_x
… O O_x
… O O_x
寂 O B_a
寞 O I_a
~ O O_x
~ O O_x
太 O O_n
T O B_eng
M O I_eng
寂 O B_a
寞 O I_a
了 O O_ul

感 O B_v
冒 O I_v
好 O O_a
几 O B_m
天 O I_m
了 O O_ul
都 O B_nr
还 O I_nr
没 O I_nr
好 O O_a
， O O_x
膝 O B_n
盖 O I_n
上 O O_f
摔 O B_v
伤 O I_v
的 O O_uj
伤 O B_n
疤 O I_n
也 O O_d
没 O O_d
好 O O_a
， O O_x
我 B-Holder O_r
心 B-sent_Entity B_n
情 I-sent_Entity I_n
杂 O O_v
就 O O_d
不 B-Negation O_d
美 B-Trigger B_ns
丽 I-Trigger I_ns
的 B-Degree O_uj
很 I-Degree O_a
~ O O_x
！ O O_x

终 O B_d
于 O I_d
回 O B_v
到 O I_v
学 O B_n
校 O I_n
啦 O O_y
， O O_x
后 B-Trigger B_v
悔 I-Trigger I_v
今 B-sent_Entity B_t
天 I-sent_Entity I_t
回 I-sent_Entity B_v
来 I-sent_Entity I_v
啦 I-sent_Entity O_y
， O O_x
路 B-Cause B_s
上 I-Cause I_s
超 I-Cause O_v
多 I-Cause O_m
车 I-Cause O_n
， I-Cause O_x
比 I-Cause O_p
平 I-Cause B_t
时 I-Cause I_t
迟 I-Cause O_a
了 I-Cause O_ul
一 I-Cause B_m
个 I-Cause I_m
多 I-Cause B_m
种 I-Cause I_m

谁 O O_r
叫 O O_v
它 O O_r
长 O B_v
成 O I_v
那 O B_r
样 O I_r
了 O O_ul
呢 O O_y
， O O_x
经 B-Cause B_d
常 I-Cause I_d
会 I-Cause O_v
被 I-Cause B_n
误 I-Cause I_n
丢 I-Cause B_v
进 I-Cause I_v
洗 I-Cause B_n
衣 I-Cause I_n
机 I-Cause I_n
的 O O_uj
狗 B-Holder B_n
狗 I-Holder I_n
很 B-Degree O_zg
无 B-Trigger B_d
奈 I-Trigger I_d
。 O O_x

" O O_x
R B-Cause B_eng
A I-Cause I_eng
F I-Cause I_eng
A I-Cause I_eng
, I-Cause O_x
金 I-Cause O_nr
满 I-Cause B_nr
贯 I-Cause I_nr
！ O O_x
你 B-Holder O_r
真 B-Degree B_d
的 I-Degree I_d
太 I-Degree B_nr
棒 B-Trigger I_nr
了 I-Trigger I_nr
！ O O_x
" O O_x

新 O O_a
买 O O_v
了 O O_ul
一 O B_m
个 O I_m
旅 B-sent_Entity B_n
行 I-sent_Entity I_n
箱 I-sent_Entity I_n
， O O_x
超 B-Degree B_b
级 I-Degree I_b
喜 B-Trigger B_v
欢 I-Trigger I_v
。 O O_x
不 O B_c
过 O I_c
我 B-Holder O_r
很 B-Degree O_d
担 B-Trigger B_v
心 I-Trigger I_v
的 O O_uj
是 O O_v
， O O_x
我 O O_r
要 O B_c
是 O I_c
想 O O_v
天 O B_t
天 O I_t
见 O B_v
到 O I_v
它 O O_r
， O O_x
就 O O_d
得 O O_ud
出 O B_v
差 O I_v
。 O O_x
。 O O_x
。 O O_x

太 B-Degree O_d
可 B-Trigger B_v
爱 I-Trigger I_v
啦 O O_y
太 B-Degree O_d
可 B-Trigger B_v
爱 I-Trigger I_v
啦 O O_y
我 O B_r
们 O I_r
觉 O B_v
得 O I_v
， O O_x
发 O B_vn
型 O I_vn
真 O B_d
的 O I_d
真 O B_d
的 O I_d
很 O O_zg
重 O B_a
要 O I_a
。 O O_x

感 O B_n
觉 O I_n
现 O B_t
在 O I_t
的 O O_uj
自 O B_r
己 O I_r
真 O B_d
的 O I_d
很 B-Degree O_zg
敏 B-Trigger B_a
感 I-Trigger I_a
很 B-Degree O_zg
脆 B-Trigger B_a
弱 I-Trigger I_a
， O O_x
唉 O O_zg
， O O_x
愚 O B_n
人 O I_n
节 O I_n
， O O_x
却 O O_d
一 B-Degree B_m
点 I-Degree I_m
也 O O_d
不 B-Negation O_d
开 B-Trigger B_v
心 I-Trigger I_v

大 B-Cause B_n
家 I-Cause I_n
都 I-Cause O_d
要 I-Cause O_v
放 I-Cause B_v
假 I-Cause I_v
啦 I-Cause O_y
。 O O_x
。 O O_x
。 O O_x
我 O O_r
感 O B_n
觉 O I_n
到 O O_v
节 O B_t
日 O I_t
的 O O_uj
气 O B_n
氛 O I_n
了 O O_ul
哦 O O_e
。 O O_x
有 B-Degree B_n
点 I-Degree I_n
兴 B-Trigger B_v
奋 I-Trigger I_v
了 O O_ul
耶 O O_nr
~ O O_x

我 O O_r
的 O O_uj
心 O O_n
哪 O O_r
… O O_x
… O O_x
太 B-Degree O_d
可 B-Trigger B_v
怜 I-Trigger I_v
了 O O_ul
以 O B_f
后 O I_f
要 O O_v
幸 B-Trigger B_a
福 I-Trigger I_a
！ I-Trigger O_x
【 O O_x
祈 O B_nz
福 O I_nz
玉 O B_nr
树 O I_nr
幸 O B_nr
运 O I_nr
儿 O I_nr
】 O O_x
一 O B_m
个 O I_m
九 O B_m
个 O I_m
月 O O_m
大 O O_a
的 O O_uj
婴 O B_n
儿 O I_n
逃 O B_i
过 O I_i
一 O I_i
劫 O I_i
。 O O_x

。 O O_x
我 B-Holder O_r
就 O O_d
说 O O_v
思 O B_l
想 O I_l
解 O I_l
放 O I_l
的 O O_uj
有 B-Degree B_n
点 I-Degree I_n
可 B-Trigger B_c
怕 I-Trigger I_c
美 O B_n
女 O I_n
作 O I_n
家 O I_n
性 O B_n
感 O I_n
出 O O_v
位 O O_q
（ O O_x
） O O_x
作 B-Holder B_n
家 I-Holder I_n
也 O O_d
疯 B-Trigger B_a
狂 I-Trigger I_a
， O O_x
* O O_x
内 O O_f
有 O O_v
全 O B_i
裸 O I_i
* O O_x
看 O O_v
她 O O_r
全 O B_n
部 O I_n

吥 O O_yg
知 O O_v
是 O B_v
否 O I_v
受 O O_v
这 O B_r
些 O I_r
坏 B-sent_Entity B_n
天 I-sent_Entity I_n
气 I-sent_Entity I_n
啲 O O_zg
影 O B_vn
响 O I_vn
. O B_m
. O I_m
. O I_m
最 O B_f
近 O I_f
鈊 O O_yg
情 O O_n
都 O O_d
糟 B-Trigger B_a
糕 I-Trigger I_a
透 I-Trigger O_v
了 I-Trigger O_ul
. O B_m
. O I_m
. O I_m
~ O O_x

" O O_x
提 O B_v
示 O I_v
一 O B_m
下 O I_m
风 O B_n
险 O I_n
, O O_x
今 O B_t
天 O I_t
量 O O_n
能 O O_v
太 B-Degree O_d
疯 B-Trigger B_a
狂 I-Trigger I_a
了 O O_ul
. O O_m
大 O B_n
家 O I_n
注 O B_v
意 O I_v
呀 O O_y
. O O_m
市 O B_n
场 O I_n
如 O B_c
果 O I_c
不 O O_d
对 O O_p
, O O_x
大 O B_n
家 O I_n
一 O B_d
定 O I_d
转 O B_v
身 O I_v
快 O O_a
跑 O O_v
呀 O O_y
" O O_x

对 O O_p
说 O O_v
： O O_x
北 O B_ns
鼻 O I_ns
， O O_x
我 O O_r
后 O B_t
天 O I_t
就 O O_d
可 O B_c
以 O I_c
见 O B_v
到 O I_v
阔 O B_n
别 O I_n
已 O O_d
久 O O_a
的 O O_uj
你 O O_r
了 O O_ul
？ O O_x
你 O O_r
是 O B_v
否 O I_v
和 O O_c
我 O O_r
一 O B_r
样 O I_r
兴 O B_v
奋 O I_v
呢 O O_y
？ O O_x
不 B-Negation B_df
要 I-Negation I_df
太 B-Degree O_d
期 B-Trigger B_v
待 I-Trigger I_v
哦 O O_zg
！ O O_x

明 O B_t
天 O I_t
算 O B_v
是 O I_v
正 O B_ad
式 O I_ad
上 O B_v
课 O I_v
了 O O_ul
， O O_x
虽 O B_c
然 O I_c
很 O O_zg
盼 O B_v
望 O I_v
开 O B_n
学 O I_n
， O O_x
但 O O_c
每 B-sent_Entity B_r
次 I-sent_Entity I_r
一 I-sent_Entity B_m
堆 I-sent_Entity I_m
摸 I-sent_Entity B_n
底 I-sent_Entity I_n
考 I-sent_Entity O_v
总 O O_b
让 O O_v
我 B-Holder O_r
很 B-Degree O_d
烦 B-Trigger B_a
躁 I-Trigger I_a
。 O O_x
。 O O_x

天 B-Cause B_i
有 I-Cause I_i
不 I-Cause I_i
测 I-Cause I_i
风 I-Cause I_i
云 I-Cause I_i
啊 I-Cause O_zg
！ I-Cause O_x
太 I-Cause O_d
可 I-Cause B_c
怕 I-Cause I_c
了 I-Cause O_ul
广 I-Cause B_ns
东 I-Cause I_ns
暴 I-Cause B_n
雨 I-Cause I_n
呀 I-Cause O_y
！ I-Cause O_x
落 I-Cause B_n
雨 I-Cause I_n
大 I-Cause O_a
， I-Cause O_x
水 I-Cause B_n
浸 I-Cause I_n
街 I-Cause O_n
。 O O_x
看 O B_v
看 O I_v
这 O B_r
些 O I_r
可 B-Trigger B_v
怜 I-Trigger I_v
的 O O_uj
轿 B-sent_Entity B_n
车 I-sent_Entity I_n
们 I-sent_Entity O_k

有 O B_r
个 O I_r
东 O B_ns
西 O I_ns
叫 O O_v
考 O B_vn
试 O I_vn
… O O_x
它 B-sent_Entity O_r
很 B-Degree O_d
恶 B-Trigger B_n
心 I-Trigger I_n
… O O_x
它 O O_r
可 O B_c
以 O I_c
让 O O_v
你 O O_r
揪 O B_a
心 O I_a
的 O O_uj
烦 O O_a
… O O_x

" O O_x
主 B-sent_Entity B_n
力 I-sent_Entity I_n
开 I-sent_Entity B_v
始 I-sent_Entity I_v
拉 I-sent_Entity O_v
煤 I-sent_Entity B_n
炭 I-sent_Entity I_n
了 I-sent_Entity O_ul
, O O_x
太 B-Degree O_d
糟 B-Trigger B_a
糕 I-Trigger I_a
了 O O_ul
, O O_x
这 O B_r
时 O I_r
候 O I_r
拉 O O_v
煤 O B_n
炭 O I_n
, O O_x
只 O O_d
会 O O_v
引 O B_v
来 O I_v
更 O O_d
大 O O_a
抛 O B_v
盘 O I_v
. O O_x
" O O_x

视 O B_n
觉 O I_n
冲 O B_n
击 O I_n
力 O I_n
。 O O_x
她 O O_r
竟 O B_d
然 O I_d
能 O O_v
弯 O B_v
下 O I_v
去 O I_v
， O O_x
少 O B_l
儿 O I_l
不 O I_l
宜 O I_l
。 O O_x
恶 B-Trigger B_n
心 I-Trigger I_n
这 O B_r
啥 O I_r
玩 O B_n
意 O I_n
！ O O_x
太 B-Degree O_d
可 B-Trigger B_c
怕 I-Trigger I_c
了 O O_ul
我 O O_r
觉 O B_v
得 O I_v
这 O O_r
更 O B_d
是 O I_d
一 O B_m
个 O I_m
警 O B_v
惕 O I_v
~ O O_x

我 B-Holder O_r
很 B-Degree O_d
有 B-Trigger O_v
成 I-Trigger B_l
就 I-Trigger I_l
感 I-Trigger I_l
。 O O_x
Q O B_eng
A O I_eng
Q O I_eng
就 O B_d
是 O I_d
想 O O_v
叫 O O_v
但 O B_c
是 O I_c
已 O B_d
经 O I_d
被 O O_p
抢 O B_v
注 O I_v
了 O O_ul
啊 O B_nr
啊 O I_nr
啊 O I_nr
… O O_x

很 B-Degree O_zg
伤 B-Trigger B_n
心 I-Trigger I_n
！ O O_x
伤 B-Negation B_n
离 I-Negation I_n
别 I-Negation I_n
~ I-Negation O_x
（ O O_x
v O B_eng
i O I_eng
a O I_eng
@ O O_x
河 O B_n
蟹 O I_n
愚 O B_a
乐 O I_a
） O O_x

可 B-sent_Entity B_v
爱 I-sent_Entity I_v
的 I-sent_Entity O_uj
小 I-sent_Entity B_nr
狮 I-sent_Entity I_nr
子 I-sent_Entity I_nr
离 I-sent_Entity B_v
开 I-sent_Entity I_v
我 I-sent_Entity B_r
们 I-sent_Entity I_r
了 I-sent_Entity O_ul
在 I-sent_Entity O_p
的 I-sent_Entity B_n
士 I-sent_Entity I_n
上 O O_f
就 O O_d
听 O B_v
到 O I_v
广 O B_vn
播 O I_vn
真 O B_d
的 O I_d
很 B-Degree O_zg
可 B-Trigger B_v
惜 I-Trigger I_v

不 O B_d
得 O I_d
不 O I_d
说 O O_v
今 O B_t
天 O I_t
早 O B_t
上 O I_t
看 O O_v
了 O O_ul
上 B-sent_Entity B_f
面 I-sent_Entity I_f
这 I-sent_Entity B_r
个 I-sent_Entity I_r
新 I-sent_Entity B_n
闻 I-sent_Entity I_n
非 B-Degree B_d
常 I-Degree I_d
气 B-Trigger B_n
愤 I-Trigger I_n

看 B-sent_Entity B_v
到 I-sent_Entity I_v
海 I-sent_Entity B_ns
南 I-sent_Entity I_ns
的 I-sent_Entity O_uj
天 I-sent_Entity B_n
灾 I-sent_Entity I_n
， O O_x
真 B-Degree B_d
的 I-Degree I_d
很 I-Degree O_d
有 B-Trigger O_v
感 I-Trigger B_v
触 I-Trigger I_v
。 O O_x
可 B-Cause B_v
能 I-Cause I_v
之 I-Cause B_f
前 I-Cause I_f
有 I-Cause O_v
一 I-Cause B_m
个 I-Cause I_m
海 I-Cause B_ns
南 I-Cause I_ns
的 I-Cause O_uj
宿 I-Cause B_n
友 I-Cause I_n
吧 I-Cause O_y
。 O O_x

. O B_m
. O I_m
. O I_m
. O I_m
. O I_m
. O I_m
. O I_m
. O I_m
. O I_m
. O I_m
! O O_x
! O O_x
真 O B_d
的 O I_d
么 O O_y
？ O O_x
太 B-Degree O_n
B B-Trigger B_eng
T I-Trigger I_eng
了 O O_ul
据 O B_v
说 O I_v
这 O O_r
是 O O_v
日 O B_ns
本 O I_ns
人 O O_n
设 O B_vn
计 O I_vn
的 O O_uj
围 O B_n
巾 O I_n
， O O_x
太 B-Degree O_d
给 B-Trigger B_v
力 I-Trigger I_v
了 O O_ul
！ O O_x
！ O O_x

有 B-sent_Entity B_r
人 I-sent_Entity I_r
加 I-sent_Entity O_v
我 I-sent_Entity O_r
粉 I-sent_Entity B_n
丝 I-sent_Entity I_n
， O O_x
很 B-Degree O_zg
兴 B-Trigger B_v
奋 I-Trigger I_v
地 O B_n
点 O I_n
开 O O_v
来 O B_u
看 O I_u
， O O_x
结 O B_n
果 O I_n
是 O O_v
… O O_x
… O O_x
（ O O_x
而 O B_c
且 O I_c
， O O_x
老 O B_n
婆 O I_n
在 O O_p
身 O B_f
后 O I_f
… O O_x
… O O_x
） O O_x

就 O O_d
快 O O_a
开 O B_n
学 O I_n
啦 O O_y
！ O O_x
真 O B_n
舍 O I_n
5 O O_m
得 O O_ud
哩 O O_y
个 O O_q
快 O B_a
乐 O I_a
的 O O_uj
假 O B_t
期 O I_t
o O O_x
（ O O_x
— O O_x
- O O_x
— O O_x
） O O_x
o O O_eng
嘿 O O_e
！ O O_x
一 B-sent_Entity B_nr
霖 I-sent_Entity I_nr
到 I-sent_Entity O_v
仲 I-sent_Entity B_v
要 I-sent_Entity I_v
军 I-sent_Entity B_n
训 I-sent_Entity I_n
就 O O_d
更 B-Degree O_d
郁 B-Trigger B_a
闷 I-Trigger I_a
！ O O_x
！ O O_x
！ O O_x
- O O_x
互 O B_n
粉 O I_n
群 O O_n

【 O O_x
I O B_eng
M O I_eng
E O I_eng
怎 O B_r
么 O I_r
能 O O_v
配 O O_v
小 O B_n
艺 O I_n
呢 O O_y
！ O O_x
杯 B-Trigger B_n
具 I-Trigger I_n
一 O B_m
个 O I_m
！ O O_x
】 O O_x
【 O O_x
李 O B_nr
弘 O I_nr
基 O I_nr
的 O O_uj
中 O B_nz
文 O I_nz
真 O B_d
的 O I_d
越 O O_d
听 O O_v
越 O O_d
可 O B_v
爱 O I_v
！ O O_x
】 O O_x
【 O O_x
大 O O_a
爱 O O_v
亚 O B_nrt
当 O I_nrt
】 O O_x

最 B-Cause B_f
近 I-Cause I_f
q I-Cause B_eng
q I-Cause I_eng
号 I-Cause O_m
频 I-Cause B_a
繁 I-Cause I_a
被 I-Cause B_n
盗 I-Cause I_n
， I-Cause O_x
身 I-Cause B_s
边 I-Cause I_s
人 I-Cause O_n
的 I-Cause O_uj
q I-Cause B_eng
q I-Cause I_eng
也 I-Cause O_d
多 I-Cause O_m
有 I-Cause O_v
安 I-Cause B_an
全 I-Cause I_an
问 I-Cause B_n
题 I-Cause I_n
· O O_x
· O O_x
· O O_x
· O O_x
· O O_x
· O O_x
· O O_x
· O O_x
真 O B_d
是 O I_d
对 O O_p
q B-sent_Entity B_eng
q I-sent_Entity I_eng
失 B-Trigger B_v
望 I-Trigger I_v
了 O O_ul

" O O_x
3 O O_m
水 O B_n
说 O I_n
： O O_x
这 O B_r
样 O I_r
的 O O_uj
天 O B_n
气 O I_n
, O O_x
上 O B_v
课 O I_v
的 O O_uj
心 B-sent_Entity B_n
情 I-sent_Entity I_n
比 O O_p
上 B-compared_Entity B_v
坟 I-compared_Entity I_v
还 O B_c
要 O I_c
沉 B-Trigger B_a
重 I-Trigger I_a
。 O O_x
讲 O O_v
得 O O_ud
太 O B_l
好 O I_l
了 O I_l
" O O_x

陈 O B_nr
翔 O I_nr
， O O_x
你 O O_r
的 O O_uj
是 O O_v
这 O B_r
个 O I_r
夏 O B_t
天 O I_t
我 B-Holder O_r
最 B-Degree B_a
大 I-Degree I_a
的 I-Degree O_uj
欣 B-Trigger B_v
慰 I-Trigger I_v
. O B_m
. O I_m
陈 O B_nr
翔 O I_nr
典 O B_n
藏 O I_n
照 O B_n
片 O I_n

我 B-Holder O_r
最 B-Degree O_d
喜 B-Trigger B_v
欢 I-Trigger I_v
的 O O_uj
实 B-sent_Entity B_n
和 I-sent_Entity I_n
子 I-sent_Entity I_n
。 O O_x
。 O O_x
反 O B_d
正 O I_d
。 O O_x
。 O O_x
她 O O_r
和 O O_c
实 O O_v
果 O B_n
子 O I_n
长 O O_a
得 O O_ud
一 O B_r
样 O I_r
的 O O_uj
。 O O_x

太 O B_ns
阳 O I_ns
仔 O O_ng
都 O O_d
大 O B_m
个 O I_m
了 O O_ul
得 O B_v
得 O I_v
B O O_eng
好 O O_a
得 O B_v
意 O I_v
【 O O_x
劲 O O_n
搞 O B_v
笑 O I_v
！ O O_x
】 O O_x
天 O B_nz
线 O I_nz
宝 O I_nz
宝 O I_nz
版 O O_n
s O B_eng
o O I_eng
r O I_eng
r O I_eng
y O I_eng
s O I_eng
o O I_eng
r O I_eng
r O I_eng
y O I_eng
。 O O_x
我 B-Holder O_r
笑 B-Trigger O_v
抽 I-Trigger O_v
了 O O_ul
~ O O_x
~ O O_x
~ O O_x

烦 B-Trigger B_a
躁 I-Trigger I_a
地 O O_uv
心 B-sent_Entity B_n
情 I-sent_Entity I_n
， O O_x
我 O O_r
是 O B_l
不 O I_l
是 O I_l
有 O B_n
点 O I_n
更 O B_t
年 O I_t
期 O I_t
了 O O_ul
。 O O_x

这 B-sent_Entity O_r
图 I-sent_Entity O_n
太 B-Trigger O_d
逗 I-Trigger O_v
了 I-Trigger O_ul
对 O B_p
了 O I_p
明 O B_t
天 O I_t
1 O B_m
1 O I_m
1 O I_m
1 O I_m
大 O B_n
家 O I_n
节 O B_i
日 O I_i
快 O I_i
乐 O I_i
哈 O O_nr
！ O O_x
没 O B_v
脱 O I_v
的 O O_uj
不 O B_df
要 O I_df
瞎 O O_v
脱 O O_v
哦 O O_e
~ O O_x
要 O O_v
顺 O B_p
着 O I_p
脱 O O_v
~ O O_x

经 O B_n
典 O I_n
， O O_x
系 O B_q
列 O I_q
就 O O_d
这 O B_r
样 O I_r
产 O B_n
生 O I_n
了 O O_ul
! O O_x
这 B-sent_Entity B_r
些 I-sent_Entity I_r
作 I-sent_Entity B_n
者 I-sent_Entity I_n
让 O O_v
我 B-Holder O_r
很 B-Degree O_d
纠 B-Trigger B_v
结 I-Trigger I_v
… O O_x
… O O_x
到 O B_d
底 O I_d
高 O O_a
不 O O_d
高 O B_b
兴 O I_b
！ O O_x
！ O O_x
！ O O_x

哈 B-Trigger B_o
哈 I-Trigger I_o
， O O_x
很 B-Degree O_zg
幽 B-Trigger B_a
默 I-Trigger I_a
的 O O_uj
现 B-sent_Entity B_n
实 I-sent_Entity I_n
视 I-sent_Entity B_n
角 I-sent_Entity I_n
～ O O_x
与 O O_p
你 O O_r
为 O O_p
邻 O O_n
， O O_x
实 O B_v
吾 O I_v
不 O B_a
幸 O I_a
。 O O_x
非 O B_d
为 O I_d
钱 O O_n
故 O O_c
， O O_x
何 O B_nr
忍 O I_nr
至 O B_d
今 O I_d
？ O O_x

太 B-Degree O_d
乖 B-Trigger O_a
了 O O_ul
， O O_x
真 O O_d
招 O B_v
人 O I_v
喜 O B_v
欢 O I_v
乖 B-Trigger O_a
死 B-sent_Entity O_v
了 I-sent_Entity O_ul
乖 B-Degree O_a
死 B-sent_Entity O_v
了 I-sent_Entity O_ul
， O O_x
点 O B_v
击 O I_v
查 O B_v
看 O I_v
大 O B_n
图 O I_n
， O O_x
是 O B_v
动 O I_v
的 O O_uj

好 B-Degree O_a
可 B-Trigger B_v
爱 I-Trigger I_v
。 I-Trigger O_x
。 O O_x
。 O O_x
【 O O_x
萌 O O_v
， O O_x
太 O O_d
萌 O O_v
了 O O_ul
】 O O_x
你 O O_r
不 O B_df
要 O I_df
送 O O_v
我 O B_r
们 O I_r
走 O O_v
啊 O O_y
， O O_x
以 O B_f
后 O I_f
再 O B_d
也 O I_d
不 O O_d
惹 O O_v
你 B-sent_Entity O_r
生 B-Trigger B_n
气 I-Trigger I_n
了 I-Trigger O_ul
v O B_eng
i O I_eng
a O I_eng
@ O O_x
郑 O B_nr
薇 O I_nr
是 O O_v
政 O B_n
委 O I_n

魔 O O_n
道 O O_q
威 O B_nrt
武 O I_nrt
！ O O_x
望 O B_nr
天 O I_nr
。 O O_x
。 O O_x
。 O O_x
我 B-Holder O_r
内 O B_n
心 O I_n
十 B-Degree B_m
分 I-Degree I_m
惆 B-Trigger B_a
怅 I-Trigger I_a
十 B-Degree B_m
分 I-Degree I_m
挣 B-Trigger B_v
扎 I-Trigger I_v
。 O O_x
。 O O_x
你 O B_r
们 O I_r
不 O B_a
懂 O I_a
的 O O_uj

这 O O_r
就 O B_d
是 O I_d
案 O B_n
发 O I_n
现 O I_n
场 O I_n
记 B-Holder B_n
者 I-Holder I_n
的 O O_uj
心 B-sent_Entity B_n
情 I-sent_Entity I_n
很 B-Degree O_zg
复 B-Trigger B_a
杂 I-Trigger I_a
. O B_m
. O I_m
. O I_m
. O I_m
. O I_m
. O I_m
. O I_m
. O I_m
. O I_m
. O I_m
. O I_m
. O I_m
. O I_m
. O I_m

这 O B_r
个 O I_r
包 B-sent_Entity O_v
的 O O_uj
造 B-Property B_n
型 I-Property I_n
和 I-Property O_c
名 I-Property B_n
字 I-Property I_n
都 O O_d
很 B-Degree O_d
给 B-Trigger O_p
力 I-Trigger O_n
! O O_x
在 B-Cause O_p
C I-Cause B_eng
P I-Cause I_eng
I I-Cause I_eng
疯 I-Cause B_a
狂 I-Cause I_a
上 I-Cause B_v
涨 I-Cause I_v
的 I-Cause O_uj
社 I-Cause B_n
会 I-Cause I_n
条 I-Cause B_n
件 I-Cause I_n
下 I-Cause O_f
极 I-Cause B_n
具 I-Cause I_n
性 I-Cause B_n
价 I-Cause I_n
比 I-Cause I_n
! I-Cause O_x

最 O B_f
近 O I_f
不 O O_d
晓 O B_v
得 O I_v
为 O B_r
啥 O I_r
， O O_x
对 O O_p
吃 O O_v
东 O B_ns
西 O I_ns
这 O B_mq
件 O I_mq
曾 O B_d
经 O I_d
对 O O_p
我 B-Holder O_r
最 O O_d
重 O B_a
要 O I_a
的 O O_uj
事 O B_n
情 O I_n
不 B-Negation B_c
是 O I_c
很 B-Degree O_d
有 B-Trigger O_v
兴 I-Trigger B_n
趣 I-Trigger I_n
， O O_x
这 O O_r
是 O O_v
意 O B_v
味 O I_v
着 O I_v
我 O O_r
要 O O_v
变 O O_v
瘦 O O_a
了 O O_ul
吧 O O_y

最 O B_f
近 O I_f
天 O B_t
天 O I_t
的 O O_uj
吖 O O_x
！ O O_x
还 O O_d
好 O B_m
几 O I_m
条 O I_m
的 O O_uj
、 O O_x
、 O O_x
、 O O_x
烦 B-Trigger B_a
躁 I-Trigger I_a
。 O O_x
就 O B_v
业 O I_v
中 O B_n
心 O I_n
你 O O_r
够 O O_v
了 O O_ul
吧 O O_y
每 O B_r
天 O I_r
一 O B_d
次 O I_d
性 O I_d
发 O O_v
可 O B_c
以 O I_c
吗 O O_y
？ O O_x

那 O B_r
天 B-Cause I_r
是 I-Cause O_v
个 I-Cause O_q
生 I-Cause B_l
日 I-Cause I_l
派 I-Cause I_l
对 I-Cause I_l
， I-Cause O_x
这 I-Cause B_r
样 I-Cause I_r
的 I-Cause O_uj
蜡 I-Cause B_n
烛 I-Cause I_n
恰 I-Cause B_i
到 I-Cause I_i
好 I-Cause I_i
处 I-Cause I_i
蜡 I-Cause B_n
烛 I-Cause I_n
是 I-Cause O_v
亮 I-Cause B_n
点 I-Cause I_n
。 O O_x
更 B-Degree O_d
喜 B-Trigger B_v
欢 I-Trigger I_v
这 O O_r
张 B-sent_Entity O_q
餐 I-sent_Entity B_n
桌 I-sent_Entity I_n
的 O O_uj
布 B-Property B_n
置 I-Property I_n
气 I-Property B_n
氛 I-Property I_n

看 O B_v
到 O I_v
放 O B_v
假 O I_v
还 O O_d
不 B-Negation O_d
开 B-Trigger B_v
心 I-Trigger I_v
的 O O_uj
小 B-sent_Entity B_n
孩 I-sent_Entity I_n
子 I-sent_Entity I_n
e O O_x
， O O_x
你 B-Holder O_r
妈 I-Holder O_n
很 B-Degree O_d
欣 B-Trigger B_v
慰 I-Trigger I_v
吧 O O_y
梦 O O_n
蘖 O O_ng
摹 O O_v
！ O O_x
！ O O_x
? O O_x
还 O O_d
不 O B_c
如 O I_c
去 O O_v
学 O B_n
校 O I_n
过 O O_ug
上 O O_f
充 O B_ad
实 O I_ad
的 O O_uj
天 O O_n
。 O O_x

感 B-sent_Entity B_v
冒 I-sent_Entity I_v
真 B-Degree B_d
的 I-Degree I_d
很 B-Degree O_d
不 B-Negation O_d
舒 B-Trigger B_a
服 I-Trigger I_a
啊 O O_y
. O B_m
. O I_m
. O I_m
好 B-Degree O_a
辛 B-Trigger B_a
苦 I-Trigger I_a
啊 O O_y
. O O_m

我 B-Holder O_r
很 B-Degree O_d
讨 B-Trigger B_v
厌 I-Trigger I_v
很 B-Degree O_zg
讨 B-Trigger B_v
厌 I-Trigger I_v
被 O O_p
人 O O_n
耍 O O_v
的 O O_uj
感 O B_n
觉 O I_n
一 O B_m
次 O I_m
又 O O_d
一 O B_m
次 O I_m
的 O O_uj
烦 O B_a
不 O I_a
烦 O I_a
啊 O O_y

喜 B-Trigger B_v
欢 I-Trigger I_v
温 B-sent_Entity O_nr
宝 I-sent_Entity B_nr
宝 I-sent_Entity I_nr
我 B-Holder O_r
也 O O_d
喜 B-Trigger B_v
欢 I-Trigger I_v
温 B-sent_Entity B_n
总 I-sent_Entity I_n
理 I-sent_Entity I_n
的 I-sent_Entity O_uj
一 I-sent_Entity B_m
张 I-sent_Entity I_m
新 I-sent_Entity B_n
闻 I-sent_Entity I_n
照 I-sent_Entity I_n
片 I-sent_Entity I_n
， O O_x
他 O O_r
没 O O_d
笑 O O_v
， O O_x
很 O O_zg
严 O B_a
肃 O I_a
， O O_x
但 O B_c
是 O I_c
我 B-Holder O_r
很 B-Degree O_d
喜 B-Trigger B_v
欢 I-Trigger I_v
。 O O_x

最 O B_f
近 O I_f
喜 B-Trigger B_v
欢 I-Trigger I_v
上 O O_f
相 B-sent_Entity B_v
宜 I-sent_Entity I_v
本 I-sent_Entity B_n
草 I-sent_Entity I_n
！ O O_x
啊 O O_zg
， O O_x
今 O B_t
天 O I_t
的 O O_uj
天 O B_l
天 O I_l
向 O I_l
上 O I_l
没 O O_v
看 O O_v
， O O_x
阿 O B_ns
兰 O I_ns
阿 O B_ns
兰 O I_ns
啊 O O_zg

成 O B_a
熟 O I_a
了 O O_ul
不 O B_d
少 O I_d
这 O O_r
张 O O_q
显 O B_v
得 O I_v
脸 O O_n
太 O O_d
结 O B_n
实 O I_n
了 O O_ul
， O O_x
哈 B-Trigger B_o
哈 I-Trigger I_o
！ O O_x
转 O B_v
发 O I_v
微 O O_a
博 O O_n
。 O O_x
昨 O B_t
晚 O I_t
真 O B_d
的 O I_d
是 O O_v
帅 O O_a
惨 O O_a
了 O O_ul
！ O O_x
又 O O_d
帅 O B_n
气 O I_n
又 O O_d
深 O B_n
情 O I_n
的 O O_uj

看 O O_v
得 O O_ud
难 B-Trigger B_v
受 I-Trigger I_v
四 O O_m
了 O O_ul
看 O B_v
着 O I_v
超 B-Degree O_v
不 B-Trigger B_a
爽 I-Trigger I_a
！ O O_x
恶 O B_n
心 O I_n
靠 O O_v
！ O O_x
！ O O_x
！ O O_x
！ O O_x
太 O O_d
逼 O B_v
真 O I_v
了 O O_ul
， O O_x
是 O O_v
狗 O O_n
还 O B_c
是 O I_c
寿 O B_n
丝 O I_n
啊 O O_y
. O B_m
. O I_m
. O I_m
. O I_m
. O I_m

羚 O B_n
羊 O I_n
~ O O_x
真 O B_d
的 O I_d
很 B-Trigger O_d
准 I-Trigger O_a
耶 O O_j
~ O O_x
！ O O_x
【 O O_x
性 B-sent_Entity B_n
格 I-sent_Entity I_n
测 I-sent_Entity B_vn
试 I-sent_Entity I_vn
】 O O_x
测 O B_vn
测 O I_vn
你 O O_r
是 O O_v
谁 O O_r
？ O O_x
准 O B_v
得 O I_v
让 O O_v
你 O O_r
受 O B_l
不 O I_l
了 O I_l
！ O O_x
（ O O_x
v O B_eng
i O I_eng
a O I_eng
@ O O_x
微 O O_a
博 O O_n
男 O B_n
女 O I_n
） O O_x

" O O_x
内 O B_n
牛 O I_n
满 O B_n
面 O I_n
啊 O O_zg
, O O_x
小 O B_n
时 O I_n
候 O I_n
最 B-Degree O_d
喜 B-Trigger B_v
欢 I-Trigger I_v
的 O O_uj
动 B-sent_Entity B_n
画 I-sent_Entity I_n
片 I-sent_Entity I_n
主 B-Property B_n
题 I-Property I_n
曲 I-Property I_n
原 O B_d
来 O I_d
中 O B_nz
文 O I_nz
译 O B_n
音 O I_n
是 O O_v
这 O B_r
么 O I_r
恶 O B_i
趣 O I_i
味 O I_i
（ O O_x
v O B_eng
i O I_eng
a O I_eng
恶 O B_i
趣 O I_i
味 O I_i
先 O B_n
生 O I_n
） O O_x
" O O_x

这 O B_r
样 O I_r
也 O O_d
可 O B_c
以 O I_c
！ O O_x
这 B-sent_Entity B_r
个 I-sent_Entity I_r
也 O O_d
太 B-Degree O_d
疯 B-Trigger B_a
狂 I-Trigger I_a
了 O O_ul
吧 O O_y
！ O O_x
胃 O B_n
口 O I_n
太 O B_n
重 O I_n
！ O O_x

N O O_eng
边 O O_d
了 O O_ul
， O O_x
可 O O_v
我 O O_r
还 O B_c
是 O I_c
要 O O_v
。 O O_x
太 B-Trigger O_d
他 I-Trigger O_r
妈 I-Trigger O_n
悲 I-Trigger B_a
愤 I-Trigger I_a
了 O O_ul
。 O O_x
连 O O_nr
黑 O B_nt
社 O I_nt
会 O I_nt
下 O B_v
手 O I_v
都 O O_d
没 O O_v
这 O B_r
么 O I_r
黑 O O_a
。 O O_x

逃 O O_v
了 O O_ul
三 O B_m
节 O I_m
毛 O B_n
概 O I_n
， O O_x
不 O B_c
过 O I_c
据 B-Cause B_v
说 I-Cause I_v
党 I-Cause B_n
委 I-Cause I_n
书 I-Cause I_n
记 I-Cause I_n
会 I-Cause B_t
来 I-Cause I_t
抓 I-Cause O_v
人 I-Cause O_n
， O O_x
我 B-Holder O_r
表 O B_v
示 O I_v
很 B-Degree O_zg
忐 B-Trigger B_a
忑 I-Trigger I_a
外 O B_v
加 O I_v
荣 B-Trigger B_nr
幸 I-Trigger I_nr

离 B-Cause O_v
预 I-Cause B_v
定 I-Cause I_v
轨 I-Cause B_n
道 I-Cause I_n
越 I-Cause B_nr
来 I-Cause I_nr
越 I-Cause I_nr
近 I-Cause I_nr
， I-Cause O_x
离 I-Cause O_v
胖 I-Cause B_z
胖 I-Cause I_z
越 I-Cause B_d
来 I-Cause I_d
越 I-Cause I_d
远 I-Cause O_a
。 O O_x
有 O B_r
时 O I_r
我 B-Holder O_r
竟 O O_d
不 O O_d
知 O B_v
道 O I_v
自 O B_r
己 O I_r
的 O O_uj
伤 B-Trigger B_n
心 I-Trigger I_n
是 O B_l
不 O I_l
是 O I_l
真 O B_d
的 O I_d
。 O O_x
。 O O_x
难 O B_d
道 O I_d
这 O O_r
就 O B_d
是 O I_d
成 O B_a
熟 O I_a
？ O O_x

绝 B-Trigger B_v
望 I-Trigger I_v
啊 I-Trigger O_zg
绝 I-Trigger B_v
望 I-Trigger I_v
啊 I-Trigger O_zg
绝 I-Trigger B_v
望 I-Trigger I_v
… O O_x
… O O_x
哈 B-Trigger B_o
哈 I-Trigger I_o
哈 I-Trigger I_o
哈 I-Trigger B_o
哈 I-Trigger I_o
哈 I-Trigger I_o
你 O O_r
这 O O_r
地 O B_n
图 O I_n
， O O_x
居 O B_d
然 O I_d
重 O B_ns
庆 O I_ns
还 O O_d
在 O O_p
四 O B_ns
川 O I_ns
里 O O_f
， O O_x
太 O O_d
落 O B_a
后 O I_a
了 O O_ul
！ O O_x
分 O B_v
享 O I_v
图 O B_n
片 O I_n
五 O B_m
一 O I_m
去 O O_v
哪 O B_r
里 O I_r

太 B-Degree O_d
可 B-Trigger B_v
爱 I-Trigger I_v
了 O O_ul
， O O_x
让 O O_v
我 O O_r
开 O B_v
心 O I_v
一 O O_m
笑 O O_v
啊 O O_y
！ O O_x
H O B_eng
a O I_eng
h O I_eng
a O I_eng
a O I_eng
a O I_eng
. O B_m
. O I_m
. O I_m
. O I_m
. O I_m
. O I_m
. O I_m
好 O O_a
神 O B_n
经 O I_n
！ O O_x
！ O O_x

太 B-Degree O_d
油 B-Trigger B_n
菜 I-Trigger I_n
花 I-Trigger I_n
了 O O_ul
分 O B_v
享 O I_v
图 O B_n
片 O I_n
做 O O_v
了 O O_ul
几 O B_m
张 O I_m
～ O O_x
～ O O_x
全 O O_a
是 O O_v
自 O B_r
己 O I_r
喜 O B_v
欢 O I_v
的 O O_uj
！ O O_x
～ O O_x

和 O O_c
逛 O O_v
完 O B_v
街 O I_v
回 O B_v
来 O I_v
， O O_x
打 O O_v
了 B-sent_Entity O_ul
N I-sent_Entity O_eng
个 I-sent_Entity O_m
电 I-sent_Entity B_n
话 I-sent_Entity I_n
找 I-sent_Entity O_v
人 I-sent_Entity O_n
吃 I-sent_Entity B_i
宵 I-sent_Entity I_i
夜 I-sent_Entity I_i
都 I-sent_Entity O_d
被 I-sent_Entity O_p
拒 I-sent_Entity B_v
绝 I-sent_Entity I_v
， O O_x
太 B-Degree O_d
失 B-Trigger B_v
败 I-Trigger I_v
鸟 O O_zg

我 O O_r
放 O B_v
假 O I_v
这 O O_r
几 O B_m
天 O I_m
就 O O_d
指 O B_v
着 O I_v
【 O O_x
康 O B_nrfg
熙 O I_nrfg
】 O O_x
【 O O_x
国 O B_n
光 O I_n
】 O O_x
活 O O_n
呢 O O_y
， O O_x
P O B_eng
P O I_eng
S O I_eng
怎 O B_r
么 O I_r
更 O B_d
新 O I_d
那 O B_r
么 O I_r
慢 O O_a
， O O_x
我 B-Holder O_r
太 B-Degree O_d
失 B-Trigger B_v
望 I-Trigger I_v
了 O O_ul
~ O O_x
~ O O_x
~ O O_x

我 O O_r
香 O B_n
蕉 O I_n
你 O B_r
个 O I_r
奥 O B_nz
利 O I_nz
奥 O O_nr
~ O O_x
中 O B_t
午 O I_t
谁 O O_r
吃 O O_v
奥 O B_nz
利 O I_nz
奥 O O_j
配 O O_v
香 O B_n
蕉 O I_n
？ O O_x
？ O O_x
？ O O_x
冷 O O_a
兔 O O_ng
我 O O_r
请 O O_v
！ O O_x
卡 B-Holder B_nrt
夫 I-Holder I_nrt
公 I-Holder B_n
司 I-Holder I_n
感 O B_v
到 O I_v
鸭 B-Trigger B_n
梨 I-Trigger I_n
很 B-Degree B_a
大 I-Degree I_a
… O O_x
… O O_x

金 O B_nr
老 O I_nr
云 O I_nr
= O O_x
= O O_x
你 B-Holder O_r
很 B-Degree O_d
喜 B-Trigger B_v
欢 I-Trigger I_v
勾 B-sent_Entity B_i
肩 I-sent_Entity I_i
搭 I-sent_Entity I_i
背 I-sent_Entity I_i
- O O_x
- O O_x
虽 O B_c
然 O I_c
很 B-Degree O_zg
嫉 B-Trigger B_v
妒 I-Trigger I_v
， O O_x
但 O B_c
是 O I_c
大 B-Holder B_nr
云 I-Holder I_nr
哥 I-Holder I_nr
， O O_x
喜 B-Trigger B_v
欢 I-Trigger I_v
就 O O_d
好 O O_a

这 B-Cause O_r
叫 I-Cause O_v
真 I-Cause B_d
的 I-Cause I_d
很 I-Cause B_d
狠 I-Cause I_d
， O O_x
现 O B_t
在 O I_t
看 O B_v
着 O I_v
还 O B_c
是 O I_c
很 O O_d
替 O O_p
阿 B-sent_Entity B_nr
隆 I-sent_Entity I_nr
索 I-sent_Entity I_nr
担 B-Trigger B_v
心 I-Trigger I_v
啊 O O_zg
！ B-Cause O_x
“ I-Cause O_x
惊 I-Cause B_a
爆 I-Cause I_a
阿 I-Cause B_nr
隆 I-Cause I_nr
索 I-Cause I_nr
肋 I-Cause B_n
骨 I-Cause I_n
骨 I-Cause B_n
折 I-Cause I_n
德 I-Cause B_nr
容 I-Cause I_nr
穿 I-Cause O_v
心 I-Cause B_i
脚 I-Cause I_i
恐 I-Cause I_i
影 I-Cause B_vn
响 I-Cause I_vn
铁 I-Cause B_n
腰 I-Cause I_n
一 I-Cause B_m
生 I-Cause I_m
” I-Cause O_x

乖 B-Holder O_a
妞 I-Holder O_ng
今 O B_t
天 O I_t
好 O B_v
像 O I_v
很 B-Degree O_d
d O O_eng
不 B-Negation O_c
舒 B-Trigger B_a
服 I-Trigger I_a
， O O_x
早 B-Cause B_t
上 I-Cause I_t
起 I-Cause B_v
床 I-Cause I_v
也 I-Cause O_d
没 I-Cause B_i
精 I-Cause I_i
打 I-Cause I_i
采 I-Cause I_i
， I-Cause O_x
鼻 I-Cause B_n
子 I-Cause I_n
也 I-Cause O_d
干 I-Cause B_z
干 I-Cause I_z
的 I-Cause I_z
， O O_x
好 B-Degree O_a
担 B-Negation B_v
心 I-Negation I_v
！ O O_x

我 B-Holder O_r
更 B-Degree O_d
喜 B-Trigger B_v
欢 I-Trigger I_v
叫 B-sent_Entity O_v
你 I-sent_Entity O_r
大 I-sent_Entity O_a
腹 I-sent_Entity B_n
婆 I-sent_Entity I_n
嘛 O O_y
～ O O_x
内 O B_n
馅 O I_n
越 O B_d
来 O I_d
越 O I_d
多 O O_m
了 O O_ul
. O B_m
. O I_m
. O I_m
. O I_m
. O I_m
请 O O_v
叫 O O_v
我 O O_r
小 O B_n
腹 O I_n
婆 O O_n
！ O O_x
耶 O O_nr
～ O O_x

【 O O_x
对 O O_p
说 O O_v
】 O O_x
： O O_x
老 O B_a
大 O I_a
辞 O B_v
演 O I_v
了 O O_ul
！ O O_x
对 O O_p
外 O B_f
面 O I_f
的 O O_uj
评 B-sent_Entity B_nz
语 I-sent_Entity I_nz
真 O B_d
的 O I_d
很 B-Degree O_d
难 B-Trigger O_a
忍 I-Trigger B_v
受 I-Trigger I_v
！ O O_x

想 O B_v
到 O I_v
今 O B_t
天 O I_t
回 O B_n
家 O I_n
， O O_x
很 B-Degree O_zg
开 B-Trigger B_v
心 I-Trigger I_v
， O O_x
想 B-sent_Entity B_v
到 I-sent_Entity I_v
准 I-sent_Entity B_v
备 I-sent_Entity I_v
军 I-sent_Entity B_n
训 I-sent_Entity I_n
， O O_x
很 B-Degree O_zg
伤 B-Trigger B_n
心 I-Trigger I_n
， O O_x
想 O B_v
到 O I_v
蛋 B-Trigger O_n
疼 I-Trigger O_a
的 O O_uj
生 B-sent_Entity B_vn
活 I-sent_Entity I_vn
， O O_x
很 B-Degree B_m
杯 B-Trigger I_m
具 I-Trigger O_v

最 B-Cause B_f
近 I-Cause I_f
情 I-Cause B_n
绪 I-Cause I_n
不 I-Cause O_d
稳 I-Cause B_a
定 I-Cause I_a
啊 I-Cause O_zg
经 I-Cause B_d
常 I-Cause I_d
低 I-Cause B_v
落 I-Cause I_v
。 O O_x
好 B-Degree O_a
烦 B-Trigger B_a
恼 I-Trigger I_a
啊 O O_zg
。 O O_x
心 B-sent_Entity B_s
里 I-sent_Entity I_s
烦 B-Trigger O_v

害 B-Trigger B_v
怕 I-Trigger I_v
的 O O_uj
时 B-sent_Entity B_n
候 I-sent_Entity I_n
， O O_x
总 B-Cause B_c
是 I-Cause I_c
很 I-Cause O_d
难 I-Cause O_a
把 I-Cause B_v
握 I-Cause I_v
事 I-Cause B_n
情 I-Cause I_n
， I-Cause O_x
又 I-Cause O_d
作 I-Cause O_v
过 I-Cause B_n
头 I-Cause I_n
了 I-Cause O_ul
， O O_x
还 O O_d
睡 O O_v
得 O O_ud
着 O O_uz
吗 O O_y
？ O O_x

… O O_x
… O O_x
写 O O_v
的 O O_uj
靠 O O_v
谱 O O_v
吗 O O_y
？ O O_x
凡 O B_nr
客 O I_nr
火 O O_n
了 O O_ul
。 O O_x
。 O O_x
爱 O B_nr
老 O I_nr
郭 O I_nr
更 O O_d
爱 O O_v
春 O B_n
妮 O I_n
我 O O_r
是 O O_v
大 O O_a
拿 O O_v
何 O B_nr
云 O I_nr
伟 O I_nr
我 O O_r
是 O O_v
少 O O_a
帮 O B_v
主 O I_v
李 O B_nr
菁 O I_nr
太 B-Degree O_d
欢 B-Trigger B_a
乐 I-Trigger I_a
了 O O_ul
~ O O_x

我 B-Holder O_r
i B-sent_Entity B_eng
q I-sent_Entity I_eng
岂 O O_d
不 O B_c
是 O I_c
很 B-Degree O_d
不 B-Negation O_d
稳 B-Trigger B_a
定 I-Trigger I_a
？ O O_x
真 O B_l
的 O I_l
假 O I_l
的 O O_uj
？ O O_x
难 O B_d
道 O I_d
我 O O_r
的 O O_uj
I O B_eng
Q O I_eng
越 O B_d
来 O I_d
越 O I_d
高 O O_a
啦 O O_y
？ O O_x

我 B-Holder O_r
很 B-Degree O_d
讨 B-Trigger B_v
厌 I-Trigger I_v
这 B-sent_Entity B_r
样 I-sent_Entity I_r
。 O O_x
。 O O_x
。 O O_x
我 B-Holder O_r
真 B-Degree B_d
的 I-Degree I_d
已 O B_d
经 O I_d
开 O B_v
始 O I_v
后 B-Trigger B_v
悔 I-Trigger I_v
了 O O_ul
。 O O_x
。 O O_x
。 O O_x

力 B-Holder O_n
宏 I-Holder O_nr
跳 O O_v
得 O O_ud
很 B-Degree O_d
开 B-Trigger B_v
心 I-Trigger I_v
呀 O O_y
~ O O_x
~ O O_x
力 O O_n
宏 O O_n
搞 O B_v
笑 O I_v
配 O B_v
合 O I_v
小 O B_nr
燕 O I_nr
姐 O I_nr
一 O B_m
起 O I_m
大 O O_a
跳 O O_v
恰 O B_d
恰 O I_d

? O O_x
人 B-Holder B_n
家 I-Holder I_n
都 O O_d
无 B-Trigger B_v
视 I-Trigger I_v
你 B-sent_Entity O_r
的 O O_uj
却 O O_d
很 B-Trigger O_d
二 I-Trigger B_b
小 O I_b
二 O O_m
~ O O_x
二 O B_ns
哥 O I_ns
， O O_x
你 B-sent_Entity O_r
真 O B_d
的 O I_d
很 B-Trigger B_m
二 I-Trigger I_m
— O O_x
— O O_x
鉴 O B_v
定 O I_v
完 O B_v
毕 O I_v
！ O O_x

相 B-sent_Entity B_v
亲 I-sent_Entity I_v
什 I-sent_Entity B_r
么 I-sent_Entity I_r
的 I-sent_Entity O_uj
最 B-Degree O_a
讨 B-Trigger B_v
厌 I-Trigger I_v
了 O O_ul
我 O O_r
不 O B_df
要 O I_df
相 O B_v
亲 O I_v
， O O_x
烦 B-Trigger B_a
死 I-Trigger I_a
了 I-Trigger O_ul
~ O O_x
抓 B-Trigger B_v
狂 I-Trigger I_v
啊 O O_zg
。 O O_x
。 O O_x

" O O_x
老 O B_n
师 O I_n
们 O O_k
给 O O_p
成 O B_n
绩 O I_n
会 O O_v
不 O B_v
会 O I_v
太 O O_n
o O B_eng
v O I_eng
e O I_eng
r O I_eng
, O O_x
要 B-sent_Entity B_c
么 I-sent_Entity I_c
第 I-sent_Entity B_m
一 I-sent_Entity I_m
要 I-sent_Entity B_c
么 I-sent_Entity I_c
倒 I-sent_Entity B_n
数 I-sent_Entity I_n
的 I-sent_Entity O_uj
冰 I-sent_Entity B_n
火 I-sent_Entity I_n
两 I-sent_Entity B_z
重 I-sent_Entity I_z
天 I-sent_Entity I_z
真 O B_d
的 O I_d
让 B-Degree O_v
人 I-Degree O_n
相 I-Degree B_d
当 I-Degree I_d
难 B-Trigger O_a
树 I-Trigger O_v
啊 O O_y
! O O_x
" O O_x

。 O O_x
。 O O_x
。 O O_x
老 B-Holder B_n
子 I-Holder I_n
貌 O B_v
似 O I_v
很 B-Degree O_zg
紧 B-Trigger B_a
张 I-Trigger I_a
嘛 O O_y
。 O O_x
。 O O_x
。 O O_x
莫 B-Cause B_ns
非 I-Cause I_ns
是 I-Cause B_c
因 I-Cause I_c
为 I-Cause I_c
大 I-Cause O_a
国 I-Cause B_n
际 I-Cause I_n
今 I-Cause B_t
天 I-Cause I_t
穿 I-Cause O_v
的 I-Cause O_uj
是 I-Cause O_v
白 I-Cause B_n
色 I-Cause I_n
？ I-Cause O_x
？ I-Cause O_x
？ I-Cause O_x

这 B-sent_Entity B_r
个 I-sent_Entity I_r
拍 I-sent_Entity O_v
大 I-sent_Entity B_n
腿 I-sent_Entity I_n
的 I-sent_Entity O_uj
动 I-sent_Entity B_n
作 I-sent_Entity I_n
真 B-Degree B_d
的 I-Degree I_d
很 I-Degree O_zg
可 B-Trigger B_v
爱 I-Trigger I_v
！ O O_x
是 O O_v
不 O B_i
敢 O I_i
相 O I_i
信 O I_i
么 O O_y
~ O O_x
~ O O_x
~ O O_x
。 O O_x
当 O B_t
天 O I_t
王 O O_nr
知 O B_v
道 O I_v
小 O B_nr
燕 O I_nr
子 O I_nr
是 O O_v
海 O B_nr
涛 O I_nr
的 O O_uj
时 O B_n
候 O I_n
， O O_x
他 O O_r
这 O B_r
样 O I_r
了 O O_ul
~ O O_x

这 O O_r
是 O O_v
怎 O B_r
么 O I_r
爬 O B_v
上 O I_v
去 O I_v
的 O O_uj
呢 O O_y
？ O O_x
？ O O_x
呃 O O_y
呃 O O_y
呃 O O_y
， O O_x
S O B_eng
B O I_eng
结 O B_v
束 O I_v
了 O O_ul
， O O_x
恐 B-sent_Entity B_n
怖 I-sent_Entity I_n
片 I-sent_Entity I_n
开 I-sent_Entity B_v
始 I-sent_Entity I_v
了 O O_ul
: O O_x
有 B-Degree B_n
点 I-Degree I_n
可 B-Trigger B_c
怕 I-Trigger I_c

现 O B_t
在 O I_t
最 O B_a
大 O I_a
的 O O_uj
兴 O B_n
趣 O I_n
就 O B_d
是 O I_d
围 O B_n
脖 O I_n
一 O B_m
天 O I_m
开 O B_n
窗 O I_n
V O O_eng
. O O_m
S O O_eng
. O O_m
校 O B_s
内 O I_s
一 O B_m
周 O I_m
登 O O_v
一 O B_m
两 O I_m
次 O I_m
V O O_eng
. O O_m
S O O_eng
. O O_m
开 B-Trigger B_v
心 I-Trigger I_v
一 O B_m
天 O I_m
登 O O_v
一 O B_m
次 O I_m

我 O O_r
去 O O_v
找 O O_v
千 O B_m
年 O I_m
女 O B_n
优 O I_n
了 O O_ul
请 O B_v
化 O I_v
悲 O B_a
痛 O I_a
为 O O_p
力 O B_n
量 O I_n
， O O_x
继 O B_v
续 O I_v
为 O B_p
了 O I_p
电 O B_n
影 O I_n
事 O B_n
业 O I_n
奋 O B_v
斗 O I_v
吧 O O_y
今 O O_tg
敏 O O_ag
真 O B_d
的 O I_d
死 O O_v
了 O O_ul
， O O_x
很 B-Degree O_zg
悲 B-Trigger B_a
痛 I-Trigger I_a

大 O B_n
家 O I_n
都 O O_d
在 O O_p
关 O B_n
心 O I_n
山 O B_ns
西 O I_ns
的 O O_uj
甲 B-sent_Entity B_n
流 I-sent_Entity I_n
疫 I-sent_Entity B_n
苗 I-sent_Entity I_n
事 I-sent_Entity B_n
件 I-sent_Entity I_n
， O O_x
很 B-Degree O_zg
愤 B-Trigger B_v
怒 I-Trigger I_v
， O O_x
为 B-Negation O_p
那 I-Negation B_r
些 I-Negation I_r
无 I-Negation B_n
辜 I-Negation I_n
的 I-Negation O_uj
婴 I-Negation B_n
儿 I-Negation I_n
。 O O_x
希 O B_v
望 O I_v
尽 O B_d
快 O I_d
把 O O_p
那 O B_r
些 O I_r
可 O B_v
恶 O I_v
的 O O_uj
人 O O_n
揪 O B_v
出 O I_v
来 O I_v
! O O_x

" O O_x
很 B-Degree O_zg
喜 B-Trigger B_v
欢 I-Trigger I_v
L B-sent_Entity B_eng
a I-sent_Entity I_eng
d I-sent_Entity I_eng
y I-sent_Entity I_eng
G I-sent_Entity I_eng
a I-sent_Entity I_eng
g I-sent_Entity I_eng
a I-sent_Entity I_eng
, O O_x
咛 O O_x
瞩 O B_v
了 O I_v
" O O_x

这 O B_r
个 O I_r
容 O B_a
易 O I_a
记 O O_n
， O O_x
好 B-Trigger O_a
， O O_x
我 B-Holder O_r
喜 B-Trigger B_v
欢 I-Trigger I_v
~ O O_x
记 O B_v
住 O I_v
了 O O_ul
这 O B_r
个 O I_r
嘛 O O_y
应 O B_v
该 O I_v
是 O O_v
中 O B_t
秋 O I_t
以 O B_c
及 O I_c
国 O B_t
庆 O I_t
放 O B_v
假 O I_v
最 O O_d
形 O B_n
象 O I_n
的 O O_uj
一 O B_m
个 O I_m
时 O B_n
间 O I_n
表 O I_n
啦 O O_y
~ O O_x
~ O O_x
~ O O_x

最 O B_f
近 O I_f
感 B-sent_Entity B_n
觉 I-sent_Entity I_n
自 I-sent_Entity B_r
己 I-sent_Entity I_r
瘦 I-sent_Entity O_a
了 I-sent_Entity O_ul
， O O_x
昨 O B_t
天 O I_t
很 B-Degree O_zg
兴 B-Trigger B_v
奋 I-Trigger I_v
的 O O_uj
走 O B_v
到 O I_v
药 O B_n
店 O I_n
门 O B_s
口 O I_s
称 O O_v
了 O O_ul
一 O B_m
下 O I_m
， O O_x
结 O B_n
果 O I_n
杯 B-Trigger O_q
具 I-Trigger O_vg
了 O O_ul
， O O_x
不 O B_l
降 O I_l
反 O I_l
升 O I_l
啊 O O_zg
！ O O_x

, B-Holder O_x
我 I-Holder O_r
现 O B_t
在 O I_t
最 B-Degree B_a
大 I-Degree I_a
的 I-Degree O_uj
痛 B-Trigger B_an
苦 I-Trigger I_an
就 O B_d
是 O I_d
没 O B_v
能 B-sent_Entity I_v
很 I-sent_Entity B_a
好 I-sent_Entity I_a
的 I-sent_Entity O_uj
满 I-sent_Entity B_v
足 I-sent_Entity I_v
别 I-sent_Entity B_r
人 I-sent_Entity I_r
的 I-sent_Entity O_uj
需 I-sent_Entity B_v
求 I-sent_Entity I_v
， O O_x
这 O B_r
样 O I_r
我 B-Holder O_r
无 B-Degree B_v
比 I-Degree I_v
的 I-Degree O_uj
内 B-Trigger B_a
疚 I-Trigger I_a
。 O O_x
。 O O_x
。 O O_x
。 O O_x
。 O O_x
。 O O_x

世 B-sent_Entity B_nz
界 I-sent_Entity I_nz
杯 I-sent_Entity I_nz
进 I-sent_Entity B_n
球 I-sent_Entity I_n
报 I-sent_Entity B_n
数 I-sent_Entity I_n
国 I-sent_Entity B_n
语 I-sent_Entity I_n
版 I-sent_Entity I_n
念 I-sent_Entity B_n
法 I-sent_Entity I_n
指 I-sent_Entity B_n
南 I-sent_Entity I_n
以 O B_f
前 O I_f
看 O B_v
过 O I_v
， O O_x
不 O B_c
过 O I_c
今 O B_t
天 O I_t
再 O O_d
看 O O_v
还 O B_c
是 O I_c
感 O B_n
觉 O I_n
， O O_x
太 B-Trigger O_d
逗 I-Trigger O_v
了 I-Trigger O_ul
笑 B-Trigger O_v
抽 I-Trigger O_v
了 I-Trigger O_ul
。 O O_x
真 O B_d
的 O I_d

太 B-Degree O_d
可 B-Trigger B_v
爱 I-Trigger I_v
了 O O_ul
~ O O_x
~ O O_x
呼 O B_v
呼 O I_v
~ O O_x
好 B-Degree O_a
得 B-Trigger B_v
意 I-Trigger I_v
啊 O O_y
. O B_m
. O I_m
右 O B_f
边 B-sent_Entity I_f
第 I-sent_Entity B_m
三 I-sent_Entity I_m
只 I-sent_Entity I_m
。 O O_x
。 O O_x
。 O O_x
分 O B_v
享 O I_v
图 O B_n
片 O I_n

不 O O_d
解 O B_v
释 O I_v
! O O_x
! O O_x
虐 O O_ag
虐 O O_ag
更 O O_d
健 O B_a
康 O I_a
。 O O_x
。 O O_x
三 O B_m
位 O I_m
姑 O B_n
奶 O I_n
奶 O I_n
最 O B_f
近 O I_f
思 O B_n
念 O I_n
过 O B_n
度 O I_n
， O O_x
把 O O_p
自 O B_r
己 O I_r
折 O B_v
磨 O I_v
的 O O_uj
不 O B_v
成 O I_v
样 O B_n
子 O I_n
， O O_x
看 O O_v
了 O O_ul
就 O O_d
心 B-Trigger B_a
疼 I-Trigger I_a
啊 O O_zg

我 B-Holder O_r
也 O O_d
喜 B-Trigger B_v
欢 I-Trigger I_v
！ O O_x
s O B_eng
h O I_eng
e O I_eng
l O I_eng
d O I_eng
o O I_eng
n O I_eng
越 O O_d
看 O B_v
越 O I_v
可 B-Trigger B_v
爱 I-Trigger I_v

而 B-Cause B_c
且 I-Cause I_c
很 I-Cause O_zg
极 I-Cause B_d
致 I-Cause I_d
! I-Cause O_x
! I-Cause O_x
! I-Cause O_x
社 I-Cause B_n
会 I-Cause I_n
矛 I-Cause B_an
盾 I-Cause I_an
真 I-Cause B_d
的 I-Cause I_d
到 I-Cause O_v
了 I-Cause O_ul
一 I-Cause B_m
个 I-Cause I_m
新 I-Cause O_a
阶 I-Cause B_n
段 I-Cause I_n
了 I-Cause O_ul
永 I-Cause B_ns
州 I-Cause I_ns
零 I-Cause O_m
陵 I-Cause B_n
区 I-Cause I_n
法 I-Cause B_n
院 I-Cause I_n
门 I-Cause B_s
前 I-Cause I_s
花 I-Cause B_n
圈 I-Cause I_n
上 I-Cause B_v
书 I-Cause I_v
“ O O_x
朱 B-Holder B_nr
军 I-Holder I_nr
英 I-Holder B_ns
雄 I-Holder I_ns
人 I-Holder B_n
民 I-Holder I_n
敬 B-Trigger B_v
重 I-Trigger I_v
你 B-sent_Entity O_r
” O O_x

囧 O O_zg
人 B-Trigger B_n
情 I-Trigger I_n
味 I-Trigger I_n
真 O B_d
的 O I_d
特 B-Trigger O_d
浓 I-Trigger O_a
. O B_m
. O I_m
. O I_m
最 B-Degree O_d
有 B-Trigger O_v
人 I-Trigger B_n
情 I-Trigger I_n
味 I-Trigger I_n
的 O O_uj
交 B-sent_Entity B_n
通 I-sent_Entity I_n
警 I-sent_Entity B_v
示 I-sent_Entity I_v
标 I-sent_Entity B_n
语 I-sent_Entity I_n
? O O_x

B O B_eng
r O I_eng
a O I_eng
君 O O_nz
？ O O_x
· O O_x
· O O_x
· O O_x
很 O B_l
久 O I_l
以 O I_l
前 O I_l
发 O O_v
过 O O_ug
， O O_x
但 O O_c
还 O B_c
是 O I_c
最 B-Degree O_d
喜 B-Trigger B_v
欢 I-Trigger I_v
的 O O_uj
一 B-sent_Entity B_m
张 I-sent_Entity I_m

豪 B-sent_Entity O_ag
豪 I-sent_Entity O_ag
很 B-Degree O_d
乖 B-Trigger O_a
， O O_x
美 O B_n
术 O I_n
课 O I_n
后 O O_f
能 O O_v
记 O B_v
得 O I_v
上 O B_t
来 O I_t
找 O O_v
我 O O_r
。 O O_x
健 O B_a
健 O I_a
， O O_x
居 O B_d
然 O I_d
敢 O O_v
逃 O O_v
！ O O_x
亏 O O_v
我 O O_r
昨 O B_t
天 O I_t
还 O O_d
用 O O_p
棒 O B_n
棒 O I_n
糖 O I_n
哄 O O_v
他 O O_r
， O O_x
失 O B_v
败 O I_v
啊 O O_zg
！ O O_x

我 B-Holder O_r
把 O O_p
两 B-Cause B_m
份 I-Cause I_m
调 I-Cause B_n
料 I-Cause I_n
扔 I-Cause B_v
进 I-Cause I_v
一 I-Cause B_m
碗 I-Cause I_m
辛 I-Cause O_nr
拉 I-Cause B_n
面 I-Cause I_n
。 I-Cause O_x
。 I-Cause O_x
想 I-Cause O_v
刺 I-Cause B_v
激 I-Cause I_v
一 I-Cause B_m
下 I-Cause I_m
。 O O_x
。 O O_x
恩 O O_nr
。 O O_x
。 O O_x
现 O B_t
在 O I_t
觉 O B_v
得 O I_v
很 B-Degree O_zg
难 B-Trigger B_v
受 I-Trigger I_v
。 O O_x
。 O O_x

阿 O B_nr
根 O I_nr
廷 O I_nr
阿 O B_nr
根 O I_nr
廷 O I_nr
， O O_x
梅 O B_nr
西 O I_nr
， O O_x
阿 O B_nr
奎 O I_nr
罗 O I_nr
， O O_x
伊 O B_ns
瓜 O I_ns
因 O O_c
， O O_x
太 O O_d
威 O B_nrt
武 O I_nrt
了 O O_ul
， O O_x
棒 O B_n
子 O I_n
真 O B_d
是 O I_d
输 O O_v
惨 O O_a
了 O O_ul
， O O_x
哈 O B_o
哈 O I_o
， O O_x
我 B-Holder O_r
是 O O_v
多 B-Degree B_r
么 I-Degree I_r
兴 B-Trigger B_v
奋 I-Trigger I_v
啊 O O_zg
！ O O_x

， O O_x
太 B-Degree O_d
伤 B-Trigger B_n
心 I-Trigger I_n
了 O O_ul
， O O_x
哭 O O_v
了 O O_ul
呢 O O_y
， B-sent_Entity O_x
意 I-sent_Entity B_ns
大 I-sent_Entity I_ns
利 I-sent_Entity I_ns
很 I-sent_Entity O_zg
努 I-sent_Entity B_ad
力 I-sent_Entity I_ad
了 I-sent_Entity O_ul
， I-sent_Entity O_x
英 I-sent_Entity B_ns
雄 I-sent_Entity I_ns
的 I-sent_Entity O_uj
！ I-sent_Entity O_x

我 B-Holder O_r
现 O B_t
在 O I_t
被 O O_p
那 O B_r
些 O I_r
所 O B_b
谓 O I_b
的 O O_uj
自 O B_vn
查 O I_vn
表 O O_n
搞 O O_v
得 O O_ud
非 B-Degree B_d
常 I-Degree I_d
烦 B-Trigger O_v
！ O O_x
！ O O_x
我 O O_r
就 O O_d
知 O B_v
道 O I_v
， O O_x
哪 O O_r
有 O O_v
这 O B_r
么 O I_r
容 O B_a
易 O I_a
就 O O_d
给 O O_p
你 O O_r
轻 O B_z
轻 O I_z
松 O I_z
松 O I_z
放 O O_v
个 O O_q
国 O B_t
庆 O I_t
假 O B_t
期 O I_t
的 O O_uj
~ O O_x
~ O O_x

强 B-Degree B_a
烈 I-Degree I_a
同 B-Trigger B_d
意 I-Trigger I_d
六 B-sent_Entity B_m
级 I-sent_Entity I_m
你 O O_r
也 O O_d
是 O O_v
意 O B_n
思 O I_n
， O O_x
你 O O_r
说 O O_v
我 O B_r
们 O I_r
为 O B_r
什 O I_r
么 O I_r
很 O B_m
少 O I_m
学 O O_n
中 O B_nz
文 O I_nz
， O O_x
不 O O_d
都 O O_d
是 O B_c
因 B-Cause I_c
为 I-Cause I_c
你 I-Cause O_r
和 I-Cause O_c
你 I-Cause O_r
妹 I-Cause O_n
。 O O_x

帅 B-Trigger O_a
的 O O_uj
无 B-Degree B_i
可 I-Degree I_i
奈 I-Degree I_i
何 I-Degree I_i
. I-Degree B_m
. O I_m
. O I_m
因 O B_c
为 O I_c
花 O B_n
痴 O I_n
太 B-Degree O_d
多 I-Degree O_m
第 O B_m
二 O I_m
弹 O O_v

班 O B_n
会 O I_n
中 O O_f
… O O_x
… O O_x
有 B-Degree B_n
点 I-Degree I_n
丢 B-Trigger B_v
脸 I-Trigger I_v
了 O O_ul
， O O_x
居 O B_d
然 O I_d
放 B-Cause O_v
我 I-Cause O_r
空 I-Cause B_n
间 I-Cause I_n
秋 I-Cause B_n
游 I-Cause I_n
的 I-Cause O_uj
照 I-Cause B_n
片 I-Cause I_n
给 I-Cause O_p
全 I-Cause B_n
班 I-Cause I_n
看 I-Cause O_v
， O O_x

太 B-Degree O_d
残 B-Trigger B_a
忍 I-Trigger I_a
了 O O_ul
， O O_x
实 O B_v
在 O I_v
看 O B_v
不 O I_v
下 O I_v
去 O I_v
了 O O_ul
看 O B_v
不 O I_v
下 O I_v
去 O I_v
了 O O_ul
！ O O_x
！ O O_x
！ O O_x
实 O B_v
在 O I_v
是 O O_v
看 O B_v
不 O I_v
下 O I_v
去 O I_v
了 O O_ul
， O O_x
这 O B_r
个 O I_r
世 O B_n
界 O I_n
有 O B_r
时 O I_r
很 O O_zg
疯 O B_a
狂 O I_a
[ B-Degree O_x
@ I-Degree O_x
如 I-Degree O_c
D O O_eng
此 O O_r
残 B-Trigger B_a
忍 I-Trigger I_a
. O O_x

。 O O_x
今 O B_t
晚 O I_t
的 O O_uj
扬 O B_ns
州 O I_ns
炒 O B_v
饭 O I_v
味 O B_n
道 O I_n
变 O O_v
了 O O_ul
， O O_x
难 O B_d
道 O I_d
炒 O B_v
饭 O I_v
的 O O_uj
大 B-sent_Entity B_n
妈 I-sent_Entity I_n
今 O B_t
天 O I_t
心 O B_n
情 O I_n
不 O B_d
好 O I_d
？ O O_x
饭 O O_n
太 O B_n
烂 O I_n
， O O_x
又 O O_d
不 O B_a
辣 O I_a
， O O_x
吃 O O_v
着 O O_uz
好 B-Degree O_a
没 B-Trigger B_v
劲 I-Trigger I_v

预 O B_vn
报 O I_vn
说 O O_v
郑 O B_ns
州 O I_ns
几 O B_m
天 O I_m
都 O O_d
有 O O_v
雨 O O_n
， O O_x
外 O B_f
面 O I_f
下 O O_f
了 O O_ul
一 O B_m
天 O I_m
了 O O_ul
。 O O_x
。 O O_x
忽 O B_z
大 O I_z
忽 O I_z
小 O I_z
的 O O_uj
。 O O_x
。 O O_x
有 B-Degree B_n
点 I-Degree I_n
不 B-Negation B_a
耐 B-Trigger I_a
烦 I-Trigger I_a
了 O O_ul
。 O O_x

⊙ O O_x
. O O_x
⊙ O O_x
太 B-Degree O_d
有 B-Trigger O_v
才 I-Trigger O_d
了 O O_ul
， O O_x
哈 O B_o
哈 O I_o
老 O B_n
外 O I_n
也 O O_d
疯 O B_a
狂 O I_a
， O O_x
学 O O_n
起 O O_v
中 O B_nz
文 O I_nz
一 O B_m
点 O I_m
也 O O_d
不 O B_z
含 O I_z
糊 O I_z
。 O O_x
笔 B-Negation B_n
记 I-Negation I_n
做 I-Negation O_v
的 I-Negation O_uj
那 I-Negation O_r
是 I-Negation O_v
相 I-Negation B_d
当 I-Negation I_d
好 I-Negation O_a
。 O O_x
。 O O_x
。 O O_x

" O O_x
真 O B_d
的 O I_d
真 O B_d
的 O I_d
很 B-Degree O_zg
感 B-Trigger B_v
动 I-Trigger I_v
~ O O_x
流 O B_n
泪 O I_n
了 O O_ul
~ O O_x
~ O O_x
很 B-Degree O_zg
感 B-Trigger B_v
动 I-Trigger I_v
, O O_x
不 O B_c
论 O I_c
你 O O_r
喜 O B_i
不 O I_i
喜 O I_i
欢 O I_i
罗 O B_nr
志 O I_nr
祥 O I_nr
, O O_x
看 O O_v
完 O O_v
之 O B_f
后 O I_f
很 O O_d
有 O O_v
收 O B_v
获 O I_v
" O O_x

最 O B_f
近 O I_f
累 B-Trigger B_v
累 I-Trigger I_v
累 I-Trigger O_a
今 B-Cause B_t
天 I-Cause I_t
运 I-Cause B_n
动 I-Cause I_n
会 I-Cause I_n
扔 I-Cause O_v
铅 I-Cause B_n
球 I-Cause I_n
倒 I-Cause O_v
一 I-Cause O_m
能 I-Cause O_v
不 I-Cause B_l
能 I-Cause I_l
不 I-Cause I_l
要 I-Cause I_l
这 I-Cause B_r
么 I-Cause I_r
丢 I-Cause B_v
脸 I-Cause I_v
好 I-Cause B_n
歹 I-Cause I_n
今 I-Cause B_t
天 I-Cause I_t
难 I-Cause B_d
得 I-Cause I_d
运 I-Cause B_vn
动 I-Cause I_vn
装 I-Cause B_v
扮 I-Cause I_v
一 I-Cause B_m
下 I-Cause I_m

回 O B_v
复 O I_v
今 O B_t
天 O I_t
一 O O_m
上 O B_t
来 O I_t
就 O O_d
看 O B_v
到 O I_v
你 O O_r
的 O O_uj
回 O B_v
复 O I_v
， O O_x
心 B-sent_Entity B_n
情 I-sent_Entity I_n
好 B-Trigger B_m
多 I-Trigger I_m
啦 I-Trigger O_y
， O O_x
嘻 B-Trigger O_zg
， O O_x
因 B-Cause B_c
为 I-Cause I_c
昨 I-Cause B_t
天 I-Cause I_t
被 I-Cause O_p
朋 I-Cause B_n
友 I-Cause I_n
灌 I-Cause B_vn
醉 I-Cause I_vn
。 O O_x
。 O O_x
。 O O_x
头 O B_n
痛 O I_n
得 O O_ud
很 O O_d
！ O O_x
恩 O B_nr
恩 O I_nr
~ O O_x
爱 O O_v
嗷 O B_o
嗷 O I_o

事 O B_d
先 O I_d
声 O B_n
明 O I_n
我 O O_r
不 O B_c
是 O I_c
怪 O O_v
姐 O B_n
姐 O I_n
更 O O_d
不 O B_c
是 O I_c
怪 O O_a
姨 O B_n
姨 O I_n
但 O B_c
是 O I_c
这 O B_r
个 O I_r
小 B-sent_Entity B_nr
萝 I-sent_Entity I_nr
莉 I-sent_Entity I_nr
真 I-sent_Entity B_d
的 I-sent_Entity I_d
是 I-sent_Entity O_v
秒 I-sent_Entity B_n
杀 I-sent_Entity I_n
我 I-sent_Entity O_r
了 O O_ul
实 B-Degree B_v
在 I-Degree I_v
太 I-Degree O_d
可 B-Trigger B_v
爱 I-Trigger I_v
了 O O_ul

哈 B-Trigger B_o
哈 I-Trigger I_o
今 B-Cause B_t
天 I-Cause I_t
吃 I-Cause O_v
到 I-Cause O_v
我 I-Cause O_r
小 I-Cause B_n
时 I-Cause I_n
候 I-Cause I_n
最 I-Cause O_d
爱 I-Cause O_v
吃 I-Cause O_v
的 I-Cause O_uj
棒 I-Cause B_n
棒 I-Cause I_n
糖 I-Cause I_n
了 I-Cause O_ul
！ O O_x
开 B-Trigger B_v
心 I-Trigger I_v
开 B-Trigger B_v
心 I-Trigger I_v
！ O O_x

亲 O B_a
爱 O I_a
的 O O_uj
， O O_x
你 B-sent_Entity O_r
是 O O_v
幸 B-Trigger B_a
运 I-Trigger I_a
的 O O_uj
， O O_x
因 B-Cause B_c
为 I-Cause I_c
你 I-Cause O_r
可 I-Cause B_c
以 I-Cause I_c
选 I-Cause B_v
择 I-Cause I_v
爱 I-Cause O_v
我 I-Cause O_r
， I-Cause O_x
也 I-Cause O_d
可 I-Cause B_c
以 I-Cause I_c
选 I-Cause B_v
择 I-Cause I_v
不 I-Cause O_d
爱 I-Cause O_v
我 I-Cause O_r
， I-Cause O_x
而 I-Cause O_c
我 I-Cause O_r
只 I-Cause B_v
能 I-Cause I_v
选 I-Cause B_v
择 I-Cause I_v
爱 I-Cause O_v
你 I-Cause O_r
， I-Cause O_x
或 I-Cause B_c
者 I-Cause I_c
更 I-Cause O_d
爱 I-Cause O_v
你 I-Cause O_r
。 O O_x

时 O B_n
差 O I_n
中 O O_f
大 O B_t
半 O I_t
夜 O I_t
又 O O_d
不 O O_d
睡 O B_v
觉 O I_v
， O O_x
你 O O_r
上 O B_t
次 O I_t
说 O O_v
很 B-Degree O_d
好 B-Trigger B_v
看 I-Trigger I_v
的 O O_uj
电 B-sent_Entity B_n
影 I-sent_Entity I_n
， O O_x
是 O O_v
黄 O B_nr
真 O I_nr
真 O B_d
的 O I_d
《 O O_x
分 O B_v
手 O I_v
说 O O_v
爱 O O_v
你 O O_r
》 O O_x
么 O O_y
？ O O_x

我 B-Holder O_r
喜 B-Trigger B_v
欢 I-Trigger I_v
！ O O_x
！ O O_x
太 O B_n
合 O I_n
我 O O_r
胃 O B_n
口 O I_n
了 O O_ul
！ O O_x
我 B-Trigger O_r
擦 I-Trigger O_v
！ O O_x
这 O O_r
哪 O B_r
位 O I_r
啊 O O_zg
？ O O_x
我 O O_r
要 O O_v
正 O B_nz
太 O I_nz
！ O O_x
我 O O_r
不 O B_df
要 O I_df
卷 O B_n
毛 O I_n
泰 O B_nz
迪 O I_nz
！ O O_x
！ O O_x

, B-Cause O_x
痛 I-Cause B_i
心 I-Cause I_i
疾 I-Cause I_i
首 I-Cause I_i
周 I-Cause B_nr
渝 I-Cause I_nr
民 I-Cause I_nr
低 I-Cause B_v
调 I-Cause I_v
现 I-Cause B_n
身 I-Cause I_n
机 I-Cause B_n
场 I-Cause I_n
， O O_x
看 B-sent_Entity B_v
到 I-sent_Entity I_v
这 I-sent_Entity O_r
张 I-sent_Entity O_q
图 I-sent_Entity O_n
， O O_x
我 B-Holder O_r
有 B-Degree B_n
点 I-Degree I_n
不 B-Negation B_l
蛋 B-Trigger I_l
定 I-Trigger I_l
。 O O_x

好 O B_d
好 O I_d
休 O B_v
息 O I_v
吧 O O_y
！ O O_x
忙 O O_v
了 O O_ul
一 O B_m
天 O I_m
也 O O_d
该 O B_v
累 O I_v
了 O O_ul
！ O O_x
真 B-Degree B_d
的 I-Degree I_d
很 B-Trigger O_d
有 I-Trigger O_v
表 I-Trigger B_v
演 I-Trigger I_v
细 I-Trigger B_n
胞 I-Trigger I_n
！ O O_x
歌 O B_n
迷 O I_n
送 O O_v
的 O O_uj
礼 O B_n
物 O I_n
让 O O_v
我 O B_r
们 O I_r
发 O B_v
挥 O I_v
自 O B_r
己 O I_r
的 O O_uj
表 O B_v
演 O I_v
细 O B_n
胞 O I_n
！ O O_x

小 O O_a
三 O O_m
是 O O_v
可 O B_c
怕 O I_c
的 O O_uj
； O O_x
小 B-sent_Entity O_a
三 I-sent_Entity O_m
是 O O_v
前 O B_n
女 O I_n
友 O I_n
最 B-Degree O_d
可 B-Trigger B_c
怕 I-Trigger I_c
； O O_x
小 B-sent_Entity O_a
三 I-sent_Entity O_m
是 O O_v
被 B-sent_Entity O_p
甩 I-sent_Entity O_v
的 I-sent_Entity O_uj
前 I-sent_Entity B_n
女 I-sent_Entity I_n
友 I-sent_Entity I_n
更 B-Degree O_d
可 B-Trigger B_c
怕 I-Trigger I_c
！ O O_x

我 B-Holder O_r
好 O B_v
像 O I_v
真 B-Degree B_d
的 I-Degree I_d
只 I-Degree O_d
喜 B-Trigger B_v
欢 I-Trigger I_v
熊 B-sent_Entity O_nr
玩 I-sent_Entity B_n
偶 I-sent_Entity I_n
诶 O O_e
… O O_x
… O O_x
最 O B_f
近 O I_f
好 O B_v
像 O I_v
基 O O_ng
的 O O_uj
内 O B_n
容 O I_n
太 O O_d
多 O O_m
了 O O_ul
一 O B_m
些 O I_m
O O B_eng
R O I_eng
Z O I_eng
， O O_x
换 O O_v
个 O O_q
口 O B_n
味 O I_n
治 O B_v
愈 O I_v
一 O B_m
下 O I_m
吧 O O_y
… O O_x
… O O_x

好 B-Degree O_a
无 B-Trigger B_a
聊 I-Trigger I_a
， O O_x
切 O B_ad
开 O I_ad
心 O B_n
网 O I_n
逛 O O_v
了 O O_ul
一 O B_m
圈 O I_m
， O O_x
发 O B_v
现 O I_v
以 O B_f
前 O I_f
的 O O_uj
农 O B_n
场 O I_n
居 O B_d
然 O I_d
已 O B_d
经 O I_d
变 O B_v
成 O I_v
庄 O B_nr
园 O I_nr
了 O O_ul
， O O_x
额 O O_n
， O O_x
我 O O_r
真 O B_d
的 O I_d
是 O O_v
太 O B_nr
久 O I_nr
没 O B_v
点 O I_v
开 O I_v
过 O O_ug
了 O O_ul
。 O O_x

， O O_x
白 O B_t
底 O I_t
的 O O_uj
波 O B_n
点 O I_n
我 B-Holder O_r
最 B-Degree O_d
喜 B-Trigger B_v
欢 I-Trigger I_v
老 B-sent_Entity B_r
何 I-sent_Entity I_r
， O O_x
你 O O_r
更 O O_d
迷 O B_n
人 O I_n
呀 O O_y
。 O O_x
。 O O_x
。 O O_x
。 O O_x
巴 O B_ns
黎 O I_ns
午 O B_t
后 O I_t
阳 O B_nr
光 O I_nr
下 O O_f
的 O O_uj
波 O B_n
点 O I_n
时 O B_n
光 O I_n
。 O O_x
让 O O_v
人 O O_n
迷 O O_v
。 O O_x

原 O B_d
来 O I_d
我 B-sent_Entity O_r
真 O B_d
的 O I_d
很 B-Degree B_a
傻 B-Trigger I_a
. O B_m
. O I_m
大 O B_n
家 O I_n
叫 O O_v
我 O O_r
猪 O B_n
头 O I_n
妹 O O_n
. O B_m
. O I_m
确 O B_ad
实 O I_ad
没 O B_v
错 O I_v
. O O_m
好 O O_a
吧 O O_y
. O B_m
. O I_m
我 B-Holder O_r
就 O O_d
勇 B-Trigger B_a
敢 I-Trigger I_a
地 O O_uv
接 O B_v
受 O I_v
吧 O O_y
. O B_m
. O I_m
. O I_m
. O I_m
继 O B_v
续 O I_v
讨 B-Trigger B_v
厌 I-Trigger I_v
自 B-sent_Entity B_r
己 I-sent_Entity I_r

残 B-Trigger B_a
忍 I-Trigger I_a
的 O O_uj
人 B-sent_Entity B_n
类 I-sent_Entity I_n
！ O O_x
人 B-Holder B_n
类 I-Holder I_n
的 O O_uj
贪 B-Trigger B_v
欲 I-Trigger I_v
给 O O_p
很 O B_m
多 O I_m
生 O B_n
灵 O I_n
带 O B_v
来 O I_v
了 O O_ul
噩 O B_n
梦 O I_n
和 O O_c
杀 O B_v
戮 O I_v
。 O O_x
为 O B_r
什 O I_r
么 O I_r
亚 B-Holder B_ns
洲 I-Holder I_ns
人 I-Holder O_n
喜 B-Trigger B_v
欢 I-Trigger I_v
犀 B-sent_Entity B_n
牛 I-sent_Entity I_n
角 I-sent_Entity I_n
？ O O_x
？ O O_x
？ O O_x
？ O O_x
？ O O_x
？ O O_x
？ O O_x

吵 O O_v
到 O O_v
这 O B_r
个 O I_r
死 O O_v
人 O O_n
了 O O_ul
！ O O_x
你 O O_r
T O B_eng
M O I_eng
D O I_eng
能 O O_v
不 O B_v
能 O I_v
别 O O_d
吹 O O_v
啊 O O_y
， O O_x
吵 O O_v
死 O O_v
人 O O_n
了 O O_ul
。 O O_x
老 B-Holder B_nr
爷 I-Holder I_nr
爷 I-Holder I_nr
尴 B-Trigger B_a
尬 I-Trigger I_a
地 O O_uv
收 O B_v
起 O I_v
笛 B-sent_Entity B_n
子 I-sent_Entity I_n
， O O_x
我 B-Holder O_r
无 B-Trigger O_v
语 I-Trigger O_n
， O O_x
感 O B_v
到 O I_v
很 B-Degree O_zg
难 B-Trigger B_v
受 I-Trigger I_v
。 O O_x

今 O B_t
天 O I_t
的 O O_uj
话 O B_n
题 O I_n
太 B-Degree O_d
欢 B-Trigger B_a
乐 I-Trigger I_a
了 O O_ul
最 O B_f
后 O I_f
一 O B_m
句 O I_m
给 O O_p
我 O O_r
整 O B_v
笑 O I_v
了 O O_ul

遇 O B_v
到 O I_v
很 O B_m
多 O I_m
老 O B_n
妈 O I_n
以 O B_f
前 O I_f
的 O O_uj
老 O B_n
同 O I_n
事 O I_n
， O O_x
她 B-Cause B_r
们 I-Cause I_r
都 I-Cause O_d
说 I-Cause O_v
我 I-Cause O_r
瘦 I-Cause O_a
了 I-Cause O_ul
， O O_x
于 O B_c
是 O I_c
兴 B-Trigger B_i
高 I-Trigger I_i
采 I-Trigger I_i
烈 I-Trigger I_i
去 O O_v
称 O O_v
体 O B_n
重 O I_n
， O O_x
居 O B_d
然 O I_d
比 O O_p
之 O B_f
前 O I_f
还 O O_d
重 O O_a
了 O O_ul
2 O O_m
斤 O O_m
， O O_x
靠 O O_v

哦 O O_zg
， O O_x
为 O O_p
你 B-sent_Entity O_r
难 B-Trigger B_v
过 I-Trigger I_v
， O O_x
第 O B_m
一 O I_m
次 O I_m
啊 O O_zg
， O O_x
爸 B-sent_Entity B_n
爸 I-sent_Entity I_n
就 I-sent_Entity O_d
帮 I-sent_Entity O_v
我 I-sent_Entity O_r
洗 I-sent_Entity B_v
头 I-sent_Entity I_v
很 B-Degree O_d
那 O O_r
。 O O_x

啊 B-Trigger B_nr
啊 I-Trigger I_nr
啊 I-Trigger I_nr
啊 I-Trigger O_zg
啊 I-Trigger B_nr
啊 I-Trigger I_nr
啊 I-Trigger I_nr
啊 I-Trigger B_nr
啊 I-Trigger I_nr
啊 I-Trigger I_nr
啊 I-Trigger O_zg
、 O O_x
抓 B-Trigger B_v
狂 I-Trigger I_v
啊 O O_zg
我 O B_r
家 O I_r
阿 O B_nr
布 O I_nr
呜 O B_l
呜 O I_l
呜 O O_o
华 O O_j
研 O O_v
你 O O_r
哌 O O_n
@ O O_x
才 O O_d
是 O O_v
才 B-Holder O_d
是 I-Holder O_v
[ I-Holder O_x
@ I-Holder O_x
我 I-Holder O_r
最 B-Degree O_d
受 B-Trigger B_l
不 I-Trigger I_l
了 I-Trigger I_l
的 O O_uj

怀 B-Trigger B_v
念 I-Trigger I_v
我 B-sent_Entity O_r
头 I-sent_Entity B_n
发 I-sent_Entity I_n
的 O O_uj
颜 B-Property B_n
色 I-Property I_n
P O B_eng
r O I_eng
o O I_eng
p O I_eng
e O I_eng
r O I_eng
t O I_eng
y O I_eng
* O O_x
] O O_x
怀 B-Trigger B_v
念 I-Trigger I_v
我 B-sent_Entity O_r
还 I-sent_Entity O_d
不 I-sent_Entity B_v
算 I-sent_Entity I_v
太 I-sent_Entity B_a
胖 I-sent_Entity I_a
的 I-sent_Entity O_uj
脸 I-sent_Entity O_n
怀 B-Trigger B_v
念 I-Trigger I_v
我 O O_r
还 B-sent_Entity O_d
不 I-sent_Entity B_v
算 I-sent_Entity I_v
太 I-sent_Entity O_d
糟 I-sent_Entity B_a
糕 I-sent_Entity I_a
的 I-sent_Entity O_uj
皮 I-sent_Entity B_n
肤 I-sent_Entity I_n

最 O B_a
爱 O I_a
龙 B-sent_Entity B_n
猫 I-sent_Entity I_n
~ O O_x
今 O B_t
日 O I_t
有 O O_v
雨 O O_n
， O O_x
心 B-sent_Entity B_n
情 I-sent_Entity I_n
不 B-Trigger B_a
爽 I-Trigger I_a
， O O_x
请 O B_v
勿 O I_v
近 O O_a
身 O O_ng
， O O_x
我 O O_r
要 O O_v
变 O B_v
身 O I_v
。 O O_x
变 O B_v
成 O I_v
龙 O B_n
猫 O I_n
， O O_x
吓 O B_v
死 O I_v
你 O O_r
- O O_x
- O O_x
哼 O O_v
！ O O_x

对 O O_p
说 O O_v
： O O_x
我 B-Holder O_r
太 B-Degree B_n
苦 B-Trigger I_n
了 O O_ul
， O O_x
最 B-sent_Entity B_n
亲 I-sent_Entity I_n
的 I-sent_Entity O_uj
亲 I-sent_Entity B_n
人 I-sent_Entity I_n
走 I-sent_Entity O_v
了 I-sent_Entity O_ul
。 O O_x
我 B-Holder O_r
伤 B-Trigger B_n
心 I-Trigger I_n
了 O O_ul

明 O B_t
天 O I_t
会 O O_v
越 O B_d
来 O I_d
越 O I_d
好 O O_a
！ O O_x
大 B-sent_Entity B_n
家 I-sent_Entity I_n
都 I-sent_Entity O_d
是 I-sent_Entity O_v
看 I-sent_Entity B_v
到 I-sent_Entity I_v
那 I-sent_Entity B_r
么 I-sent_Entity I_r
多 I-sent_Entity O_m
人 I-sent_Entity O_n
对 I-sent_Entity O_p
年 I-sent_Entity B_n
轻 I-sent_Entity I_n
人 I-sent_Entity I_n
的 I-sent_Entity O_uj
支 I-sent_Entity B_v
持 I-sent_Entity I_v
和 I-sent_Entity O_c
鼓 I-sent_Entity B_v
励 I-sent_Entity I_v
， O O_x
很 B-Degree O_zg
欣 B-Trigger B_v
慰 I-Trigger I_v
， O O_x
我 O B_r
们 O I_r
都 O O_d
相 O B_v
信 O I_v
— O O_x
— O O_x
明 O B_t
天 O I_t
会 O O_v
更 O B_d
好 O I_d
！ O O_x

支 O B_v
持 O I_v
西 O B_ns
班 O I_ns
牙 O I_ns
的 O O_uj
朋 O B_n
友 O I_n
昨 O B_t
天 O I_t
看 O O_v
比 O B_vn
赛 O I_vn
时 O B_n
候 O I_n
紧 O B_a
张 O I_a
吗 O O_y
？ O O_x
我 B-Holder O_r
是 O O_v
紧 B-Trigger B_a
张 I-Trigger I_a
得 O O_ud
不 O B_l
得 O I_l
了 O I_l
。 O O_x

看 O O_v
别 O B_r
人 O I_r
的 O O_uj
甜 O B_a
蜜 O I_a
， O O_x
看 O O_v
的 O O_uj
我 B-Holder O_r
自 I-Holder B_r
己 I-Holder I_r
丢 B-Trigger O_v
了 I-Trigger O_ul
魂 I-Trigger O_n
。 O O_x
是 O B_l
不 O I_l
是 O I_l
越 O B_d
是 O I_d
幸 O B_a
福 O I_a
就 O B_d
越 O I_d
不 O O_d
满 O B_v
足 O I_v
？ O O_x

很 B-Degree O_d
想 O O_v
老 O O_a
于 O O_p
~ B-Trigger O_x
他 I-Trigger O_r
奶 I-Trigger B_n
奶 I-Trigger I_n
个 I-Trigger O_m
腿 I-Trigger O_n
~ I-Trigger O_x
~ I-Trigger O_x
~ I-Trigger O_x
总 O B_c
是 O I_c
一 O B_m
秒 O I_m
不 O B_v
见 O I_v
如 O B_i
隔 O I_i
三 O I_i
秋 O I_i
！ O O_x
！ O O_x
！ O O_x
烦 B-Trigger B_a
死 B-Degree I_a
了 I-Degree O_ul
！ O O_x
我 O O_r
喝 O B_nr
咖 O I_nr
啡 O I_nr
去 O O_v
了 O O_ul
！ O O_x

习 O B_n
惯 O I_n
就 O O_d
好 O O_a
了 O O_ul
期 B-sent_Entity B_v
望 I-sent_Entity I_v
变 I-sent_Entity B_v
成 I-sent_Entity I_v
失 I-sent_Entity B_v
望 I-sent_Entity I_v
， O O_x
确 B-Degree B_ad
实 I-Degree I_ad
很 I-Degree O_zg
难 B-Trigger B_v
受 I-Trigger I_v
. O B_m
. O I_m
. O I_m
. O I_m
晚 O B_n
安 O I_n

谢 B-Trigger B_nr
谢 I-Trigger I_nr
妈 B-sent_Entity O_n
， O O_x
谢 B-Trigger B_nr
谢 I-Trigger I_nr
妈 B-sent_Entity O_n
一 B-sent_Entity B_d
直 I-sent_Entity I_d
都 I-sent_Entity O_d
这 I-sent_Entity B_r
么 I-sent_Entity I_r
理 I-sent_Entity B_v
解 I-sent_Entity I_v
我 I-sent_Entity O_r
， O O_x
这 O B_r
么 O I_r
支 O B_v
持 O I_v
我 O O_r
。 O O_x
能 O O_v
当 O O_p
你 O O_r
女 O B_n
儿 O I_n
是 O O_v
我 O O_r
这 O B_l
辈 O I_l
子 O I_l
最 O O_d
幸 O B_a
运 O I_a
的 O O_uj
事 O O_n
。 O O_x

分 O B_v
享 O I_v
图 O B_n
片 O I_n
小 O O_a
北 O B_n
极 O I_n
熊 O I_n
时 O O_ng
潜 O O_v
时 O O_ng
浮 O O_v
， O O_x
玩 B-sent_Entity O_v
得 I-sent_Entity O_ud
很 B-Degree O_d
开 B-Trigger B_v
心 I-Trigger I_v
， O O_x
北 O B_n
极 O I_n
熊 O I_n
妈 O B_n
妈 O I_n
充 O B_a
满 O I_a
爱 O B_n
意 O I_n
地 O O_uv
看 O B_v
着 O I_v
自 O B_r
己 O I_r
的 O O_uj
孩 O B_n
子 O I_n
。 O O_x

噗 O O_zg
罗 O B_nrt
莎 O I_nrt
莎 O B_nr
我 O I_nr
不 O B_df
要 O I_df
关 O B_v
注 O I_v
你 O O_r
了 O O_ul
， O O_x
你 B-Holder O_r
刷 B-sent_Entity O_v
频 I-sent_Entity O_n
真 B-Degree B_d
的 I-Degree I_d
太 I-Degree O_d
厉 B-Trigger B_a
害 I-Trigger I_a
了 O O_ul

这 O B_r
个 O I_r
真 O B_d
的 O I_d
很 B-Degree O_d
有 B-Trigger O_v
说 I-Trigger B_l
服 I-Trigger I_l
力 I-Trigger I_l
！ O O_x
。 O O_x
朋 O B_n
友 O I_n
， O O_x
开 O O_v
慢 O B_d
点 O I_d
， O O_x
你 O O_r
爸 O O_n
不 O B_c
是 O I_c
李 O B_nr
刚 O I_nr
。 O O_x

香 B-Cause B_ns
港 I-Cause I_ns
下 I-Cause O_f
着 I-Cause O_uz
大 I-Cause B_n
雨 I-Cause I_n
！ O O_x
真 B-Degree B_d
的 I-Degree I_d
很 I-Degree O_zg
难 B-Trigger B_v
过 I-Trigger I_v
！ O O_x
为 O O_p
正 B-sent_Entity B_t
在 I-sent_Entity I_t
菲 I-sent_Entity B_ns
律 I-sent_Entity I_ns
宾 I-sent_Entity I_ns
的 I-sent_Entity O_uj
香 I-sent_Entity B_ns
港 I-sent_Entity I_ns
朋 I-sent_Entity B_n
友 I-sent_Entity I_n
祈 B-Trigger B_v
祷 I-Trigger I_v
！ I-Trigger O_x
祝 B-Trigger B_v
愿 I-Trigger I_v
平 I-Trigger B_a
安 I-Trigger I_a
！ I-Trigger O_x

坏 O B_n
天 O I_n
气 O I_n
. O B_m
. O I_m
坏 O O_a
心 O B_n
情 O I_n
. O B_m
. O I_m
哎 O O_e
. O B_m
. O I_m
. O I_m
最 O B_f
近 O I_f
好 B-sent_Entity B_m
多 I-sent_Entity I_m
事 I-sent_Entity B_n
情 I-sent_Entity I_n
都 O O_d
不 B-Degree B_i
顺 B-Trigger I_i
心 I-Trigger I_i
. O B_m
. O I_m

难 O B_d
道 O I_d
f B-sent_Entity B_eng
b I-sent_Entity I_eng
b I-sent_Entity I_eng
真 I-sent_Entity B_d
的 I-sent_Entity I_d
和 I-sent_Entity O_c
老 I-sent_Entity B_nr
王 I-sent_Entity I_nr
恋 I-sent_Entity B_v
爱 I-sent_Entity I_v
了 O O_ul
？ O O_x
太 B-Degree O_d
不 B-Trigger B_i
可 I-Trigger I_i
思 I-Trigger I_i
议 I-Trigger I_i
了 O O_ul
， O O_x
但 O O_c
也 O O_d
是 O O_v
郎 O B_nr
才 O I_nr
女 O I_nr
貌 O I_nr
了 O O_ul
！ O O_x

我 O O_r
就 O B_d
是 O I_d
记 O B_n
性 O I_n
很 O O_d
差 O O_a
记 O B_n
性 O I_n
不 O B_d
好 O I_d
但 O B_c
是 O I_c
又 O O_d
不 O O_d
快 O B_a
乐 O I_a
的 O O_uj
人 O O_n
是 O B_l
不 O I_l
是 O I_l
很 O O_zg
另 O B_n
类 O I_n
~ O O_x
~ O O_x
难 O B_d
怪 O I_d
我 B-Holder O_r
很 B-Degree O_d
快 B-Trigger B_a
乐 I-Trigger I_a
~ O O_x
~ O O_x
浪 B-Trigger O_n
里 I-Trigger B_nrt
格 I-Trigger I_nrt
朗 I-Trigger O_nr
~ O O_x

有 B-Degree B_n
点 I-Degree I_n
无 B-Trigger B_v
助 I-Trigger I_v
， O O_x
有 B-Degree B_r
些 I-Degree I_r
无 B-Trigger B_n
力 I-Trigger I_n
， O O_x
不 B-sent_Entity O_d
知 I-sent_Entity B_v
道 I-sent_Entity I_v
自 I-sent_Entity B_r
己 I-sent_Entity I_r
还 I-sent_Entity O_d
能 I-sent_Entity O_v
做 I-sent_Entity O_v
些 I-sent_Entity O_q
什 I-sent_Entity B_r
么 I-sent_Entity I_r
， O O_x
只 O B_c
是 O I_c
很 B-Degree O_zg
无 B-Trigger B_v
能 I-Trigger I_v
的 O O_uj
哭 O O_v
了 O O_ul
一 O O_m
鼻 O B_n
子 O I_n
！ O O_x

中 O B_t
午 O I_t
谁 O O_r
吃 O O_v
奥 O B_nz
利 O I_nz
奥 O O_j
配 O O_v
香 O B_n
蕉 O I_n
？ O O_x
？ O O_x
？ O O_x
冷 O O_a
兔 O O_ng
我 O O_r
请 O O_v
！ O O_x
卡 B-Holder B_nrt
夫 I-Holder I_nrt
公 I-Holder B_n
司 I-Holder I_n
感 O B_v
到 O I_v
鸭 B-Trigger B_n
梨 I-Trigger I_n
很 B-Degree B_a
大 I-Degree I_a
… O O_x
… O O_x

太 O B_ns
阳 O I_ns
好 O O_a
毒 O O_n
啊 O O_y
， O O_x
今 B-sent_Entity B_nr
天 I-sent_Entity I_nr
下 I-sent_Entity I_nr
午 I-sent_Entity I_nr
去 I-sent_Entity O_v
八 I-sent_Entity B_m
棵 I-sent_Entity I_m
树 I-sent_Entity B_n
练 I-sent_Entity I_n
车 I-sent_Entity I_n
又 I-sent_Entity O_d
被 I-sent_Entity O_p
晒 I-sent_Entity O_v
过 I-sent_Entity B_nr
敏 I-sent_Entity I_nr
啦 I-sent_Entity O_y
， O O_x
难 B-Trigger B_v
受 I-Trigger I_v
死 B-Degree O_v
了 I-Degree O_ul
； O O_x
下 O B_t
次 O I_t
再 O O_d
去 O O_v
要 O O_v
穿 O B_v
成 O I_v
阿 O B_nr
拉 O I_nr
伯 O I_nr
妇 O B_n
女 O I_n
那 O B_r
样 O I_r
了 O O_ul

这 B-sent_Entity B_r
个 I-sent_Entity I_r
真 B-Degree B_d
的 I-Degree I_d
很 I-Degree O_zg
搞 B-Trigger B_v
笑 I-Trigger I_v
哎 O O_e
. O B_m
. O I_m
. O I_m
. O I_m
. O I_m
. O I_m
. O I_m
. O I_m
. O I_m
. O I_m
. O I_m
. O I_m
. O I_m
. O I_m
. O I_m
. O I_m
. O I_m
. O I_m
. O I_m
. O I_m
. O I_m
. O I_m
. O I_m
. O I_m
. O I_m
. O I_m
怎 O B_r
么 O I_r
可 O B_c
以 O I_c
这 O B_r
样 O I_r
！ O O_x
！ O O_x

小 O O_a
可 O B_v
怜 O I_v
快 O O_a
去 O O_v
休 O B_v
息 O I_v
哈 O O_nr
， O O_x
你 B-sent_Entity O_r
这 O B_r
样 O I_r
要 O O_v
心 B-Trigger B_n
痛 I-Trigger I_n
死 B-Degree O_v
芝 B-Holder B_n
麻 I-Holder I_n
吗 O O_y
有 B-Cause B_v
点 I-Cause I_v
累 I-Cause I_v
了 I-Cause O_ul
。 O O_x
。 O O_x
。 O O_x
。 O O_x
。 O O_x
。 O O_x
。 O O_x
。 O O_x
。 O O_x
。 O O_x
。 O O_x
。 O O_x
。 O O_x
。 O O_x
。 O O_x

说 O O_v
得 O O_ud
太 O O_d
对 O B_p
了 O I_p
孤 B-Trigger B_a
单 I-Trigger I_a
， O O_x
是 O O_v
你 B-Holder O_r
心 B-sent_Entity B_s
里 B-Cause I_s
面 I-Cause O_n
没 I-Cause B_v
有 I-Cause I_v
人 I-Cause O_n
。 O O_x
寂 B-Trigger B_a
寞 I-Trigger I_a
， O O_x
是 O O_v
你 B-Holder O_r
心 B-sent_Entity B_s
里 O I_s
有 B-Cause B_r
人 I-Cause I_r
却 I-Cause O_d
不 I-Cause O_d
在 I-Cause O_p
身 I-Cause B_s
边 I-Cause I_s
。 O O_x
早 O B_n
安 O I_n

回 O B_v
复 O I_v
你 O O_r
很 O B_a
松 O I_a
吗 O O_y
挖 O O_v
， O O_x
你 O B_l
好 O I_l
紧 O O_a
每 O B_r
次 O I_r
体 O B_v
检 O I_v
之 O B_f
后 O I_f
我 B-Holder O_r
都 O O_d
好 B-Degree O_a
兴 B-Trigger B_v
奋 I-Trigger I_v
， O O_x
又 B-Cause O_d
可 I-Cause B_c
以 I-Cause I_c
和 I-Cause O_c
别 I-Cause B_r
人 I-Cause I_r
攀 I-Cause B_v
比 I-Cause I_v
骨 I-Cause B_n
密 I-Cause I_n
度 I-Cause I_n
了 I-Cause O_ul

被 O O_p
逼 O O_v
无 O B_d
奈 O I_d
之 O B_f
下 O I_f
， O O_x
今 O B_t
天 O I_t
我 O O_r
讲 O O_v
了 O O_ul
很 O B_m
多 O I_m
白 O B_n
话 O I_n
， O O_x
感 O B_n
觉 O I_n
比 O O_p
讲 O O_v
谎 O B_n
话 O I_n
要 O O_v
难 B-Trigger B_v
受 I-Trigger I_v

今 O B_t
日 O I_t
买 B-Trigger O_v
噶 I-Trigger O_x
雀 B-sent_Entity B_nz
巢 I-sent_Entity I_nz
特 O B_d
然 O I_d
觉 O B_v
得 O I_v
我 O O_r
买 O O_v
的 O O_uj
太 B-Degree O_d
多 I-Degree O_m
有 I-Degree O_v
D I-Degree O_eng
后 B-Trigger B_v
悔 I-Trigger I_v
。 O O_x

伤 B-Cause B_a
痛 I-Cause I_a
是 I-Cause O_v
自 I-Cause B_r
己 I-Cause I_r
给 I-Cause O_p
自 I-Cause B_r
己 I-Cause I_r
的 I-Cause O_uj
~ I-Cause O_x
是 I-Cause B_v
否 I-Cause I_v
要 I-Cause O_v
不 I-Cause B_i
顾 I-Cause I_i
一 I-Cause I_i
切 I-Cause I_i
的 I-Cause O_uj
快 I-Cause B_a
乐 I-Cause I_a
起 I-Cause B_v
来 I-Cause I_v
呢 O O_y
？ B-sent_Entity O_x
笑 I-sent_Entity B_n
容 I-sent_Entity I_n
背 I-sent_Entity B_f
后 I-sent_Entity I_f
永 I-sent_Entity B_d
远 I-sent_Entity I_d
隐 I-sent_Entity B_v
藏 I-sent_Entity I_v
着 I-sent_Entity O_uz
关 I-sent_Entity B_p
于 I-sent_Entity I_p
我 I-sent_Entity B_r
们 I-sent_Entity I_r
之 I-sent_Entity B_f
间 I-sent_Entity I_f
· I-sent_Entity O_x
· I-sent_Entity O_x
· O O_x
很 B-Degree O_zg
伤 B-Trigger B_n
心 I-Trigger I_n
！ O O_x

这 O B_r
个 O I_r
视 O B_n
频 O I_n
看 O B_v
过 O I_v
的 O O_uj
不 O B_m
多 O I_m
？ O O_x
我 B-Holder O_r
好 B-Degree O_a
喜 B-Trigger B_v
欢 I-Trigger I_v
， O O_x
突 O B_ad
然 O I_ad
觉 O B_v
得 O I_v
0 O B_m
9 O I_m
年 O O_m
太 B-Degree O_n
幸 B-Trigger B_a
福 I-Trigger I_a
了 O O_ul
， O O_x
太 B-Degree O_d
顺 B-Trigger B_ad
利 I-Trigger I_ad
了 O O_ul
。 O O_x
我 O O_r
当 O B_t
时 O I_t
居 O B_d
然 O I_d
不 O O_d
满 O B_v
足 O I_v
。 O O_x

哇 O O_y
， O O_x
我 B-Holder O_r
最 B-Degree O_d
喜 B-Trigger B_v
欢 I-Trigger I_v
吃 B-sent_Entity O_v
草 I-sent_Entity B_n
莓 I-sent_Entity I_n
啦 O O_y
好 O B_v
吃 O I_v
不 O B_c
怕 O I_c
胖 O O_a
的 O O_uj
草 O B_n
莓 O I_n
优 O B_n
格 O I_n
冰 O B_nr
淇 O I_nr
淋 O I_nr
！ O O_x
呜 O O_o
耶 O O_j

大 O O_a
得 O O_ud
瑟 O O_z
. O B_m
. O I_m
大 O O_a
冷 O B_t
天 O I_t
儿 O O_n
的 O O_uj
. O B_m
. O I_m
不 O B_c
过 O I_c
这 B-sent_Entity O_r
张 I-sent_Entity O_q
照 I-sent_Entity B_n
片 I-sent_Entity I_n
儿 I-sent_Entity O_n
还 B-Trigger O_d
不 I-Trigger B_a
错 I-Trigger I_a
看 O O_v
我 O O_r
的 O O_uj
小 O O_a
棉 O B_n
窝 O I_n
饱 O B_v
满 O I_v
么 O O_y
今 O B_t
天 O I_t
很 B-Degree O_zg
开 B-Trigger B_v
心 I-Trigger I_v

很 B-Degree O_zg
害 B-Trigger B_v
怕 I-Trigger I_v
在 O O_p
工 O B_vn
作 O I_vn
上 O O_f
遇 O B_v
到 O I_v
一 O B_m
些 O I_m
假 B-sent_Entity B_n
装 I-sent_Entity I_n
有 I-sent_Entity O_v
知 I-sent_Entity B_v
识 I-sent_Entity I_v
的 I-sent_Entity O_uj
人 I-sent_Entity O_n
. O B_m
. O I_m
. O I_m

" O O_x
好 B-Degree O_a
可 B-Trigger B_v
爱 I-Trigger I_v
的 O O_uj
章 B-sent_Entity B_nr
鱼 I-sent_Entity I_nr
机 I-sent_Entity B_n
械 I-sent_Entity I_n
人 I-sent_Entity O_n
, O O_x
怎 O B_r
么 O I_r
有 B-Degree B_n
点 I-Degree I_n
忧 B-Trigger B_a
郁 I-Trigger I_a
的 O O_uj
样 B-sent_Entity B_n
子 I-sent_Entity I_n
相 O B_n
片 O I_n
来 O B_n
源 O I_n
: O O_x
g O B_eng
i O I_eng
z O I_eng
m O I_eng
o O I_eng
d O I_eng
o O I_eng
. O O_m
j O B_eng
p O I_eng
" O O_x

这 B-sent_Entity O_r
两 I-sent_Entity B_m
天 I-sent_Entity I_m
人 I-sent_Entity B_n
品 I-sent_Entity I_n
太 I-sent_Entity O_d
差 I-sent_Entity O_a
！ O O_x
又 B-Trigger O_d
烦 I-Trigger O_v
又 I-Trigger O_d
郁 I-Trigger B_a
闷 I-Trigger I_a
又 I-Trigger O_d
生 I-Trigger B_n
气 I-Trigger I_n
！ O O_x
~ O O_x
~ O O_x
~ O O_x
~ O O_x
求 O O_v
提 O B_v
升 O I_v
人 O B_n
品 O I_n
小 O O_a
秘 O B_n
诀 O I_n
！ O O_x

比 O O_p
三 B-compared_Entity B_nz
鹿 I-compared_Entity I_nz
更 B-Degree O_d
可 B-Trigger B_c
怕 I-Trigger I_c
的 O O_uj
… O O_x
… O O_x
， O O_x
想 O B_v
吐 O I_v
… O O_x
… O O_x
哪 O B_l
敢 O I_l
吃 O O_v
啊 O O_y
— O O_x
— O O_x
虾 O B_n
米 O I_n

山 B-Cause B_ns
东 I-Cause I_ns
惊 I-Cause B_v
现 I-Cause I_v
“ I-Cause O_x
稻 I-Cause B_n
草 I-Cause I_n
” I-Cause O_x
井 I-Cause B_nr
盖 I-Cause I_nr
， O O_x
真 O B_d
的 O I_d
是 O O_v
太 B-Degree O_d
让 O O_v
人 O O_n
寒 B-Trigger B_n
心 I-Trigger I_n
了 O O_ul
， O O_x
我 O B_r
们 O I_r
纳 O B_n
税 O I_n
人 O I_n
的 O O_uj
钱 O O_n
都 O O_d
花 O O_v
到 O O_v
哪 O B_r
里 O I_r
去 O O_v
了 O O_ul
？ O O_x

这 O B_r
个 O I_r
给 O O_p
力 O O_n
！ O O_x
这 O B_r
个 O I_r
必 O B_d
须 O I_d
转 O O_v
！ O O_x
！ O O_x
！ O O_x
！ O O_x
！ O O_x
我 O O_r
哭 O O_v
啦 O O_y
， O O_x
真 B-Degree B_d
的 I-Degree I_d
很 I-Degree O_zg
感 B-Trigger B_v
动 I-Trigger I_v
林 B-sent_Entity B_nr
俊 I-sent_Entity I_nr
杰 I-sent_Entity I_nr
I I-sent_Entity B_eng
A I-sent_Entity I_eng
M I-sent_Entity I_eng
北 I-sent_Entity B_ns
京 I-sent_Entity I_ns
演 I-sent_Entity B_n
唱 I-sent_Entity I_n
会 I-sent_Entity I_n
（ I-sent_Entity O_x
自 I-sent_Entity B_v
制 I-sent_Entity I_v
M I-sent_Entity B_eng
V I-sent_Entity I_eng
） I-sent_Entity O_x

要 O O_v
低 O B_v
调 O I_v
， O O_x
微 O O_a
博 O O_nr
上 O O_f
很 O O_d
容 O B_a
易 O I_a
引 O B_v
起 O I_v
万 O B_m
丈 O I_m
怒 O B_n
火 O I_n
。 O O_x
有 B-Cause O_v
那 I-Cause B_r
么 I-Cause I_r
多 I-Cause B_nr
微 I-Cause I_nr
博 I-Cause I_nr
主 I-Cause B_n
人 I-Cause I_n
不 I-Cause B_c
是 I-Cause I_c
公 I-Cause B_n
众 I-Cause I_n
人 I-Cause B_n
物 I-Cause I_n
， I-Cause O_x
却 I-Cause O_d
有 I-Cause O_v
几 I-Cause B_m
十 I-Cause I_m
几 I-Cause I_m
百 I-Cause I_m
的 I-Cause O_uj
粉 I-Cause B_n
丝 I-Cause I_n
， O O_x
佩 B-Trigger B_v
服 I-Trigger I_v
了 O O_ul
。 O O_x

今 O B_t
天 O I_t
打 O B_l
电 O I_l
话 O I_l
遇 O B_v
到 O I_v
一 O B_m
个 O I_m
超 O B_b
级 O I_b
彬 O B_i
彬 O I_i
有 O I_i
礼 O I_i
的 O O_uj
客 O B_n
户 O I_n
， O O_x
声 B-sent_Entity B_n
音 I-sent_Entity I_n
也 O O_d
很 B-Degree O_d
好 B-Trigger B_v
听 I-Trigger I_v
， O O_x
算 O B_v
是 O I_v
糟 O B_a
糕 O I_a
的 O O_uj
一 O B_m
天 O I_m
里 O O_f
唯 O B_b
一 O I_b
的 O O_uj
安 O B_v
慰 O I_v
了 O O_ul
。 O O_x
。 O O_x
。 O O_x

现 O B_t
在 O I_t
很 B-Degree O_zg
讨 B-Trigger B_v
厌 I-Trigger I_v
很 B-sent_Entity O_zg
大 I-sent_Entity B_m
声 I-sent_Entity I_m
的 I-sent_Entity O_uj
东 I-sent_Entity B_ns
西 I-sent_Entity I_ns
。 O O_x
。 O O_x
。 O O_x
好 B-Degree B_a
烦 B-Trigger I_a
啊 O O_zg

整 O B_b
个 O I_b
曼 B-sent_Entity B_ns
哈 I-sent_Entity I_ns
顿 I-sent_Entity I_ns
d O B_eng
o O I_eng
w O I_eng
n O I_eng
t O I_eng
o O I_eng
w O I_eng
n O I_eng
今 O B_t
天 O I_t
大 O B_z
呼 O I_z
小 O I_z
叫 O I_z
了 O O_ul
一 O B_m
个 O I_m
下 O B_t
午 O I_t
英 B-sent_Entity B_ns
格 I-sent_Entity I_ns
兰 I-sent_Entity I_ns
v O B_eng
s O I_eng
美 B-sent_Entity B_ns
国 I-sent_Entity I_ns
1 O O_x
： O O_x
1 O O_m
太 B-Degree O_n
失 B-Trigger B_v
望 I-Trigger I_v
了 O O_ul
！ O O_x

放 O B_v
到 O I_v
网 O B_s
上 O I_s
吧 O O_y
别 O O_d
让 O O_v
人 O O_n
太 B-Degree O_d
绝 B-Trigger B_v
望 I-Trigger I_v
啊 O O_y
. O B_m
. O I_m
. O I_m
. O I_m
. O I_m

刚 O B_t
才 O I_t
看 O O_v
快 O B_a
乐 O I_a
大 O B_n
本 O I_n
营 O I_n
太 B-Degree O_d
搞 B-Trigger B_v
笑 I-Trigger I_v
咯 O O_o
， O O_x
果 O B_d
然 O I_d
只 O B_c
要 O I_c
看 O O_v
大 O B_n
本 O I_n
营 O I_n
什 O B_r
么 O I_r
不 O B_d
好 O I_d
的 O O_uj
心 O B_n
情 O I_n
都 O O_d
没 O B_v
有 O I_v
了 O O_ul
啊 O O_y
！ O O_x

我 O B_r
们 O I_r
这 O B_r
里 O I_r
四 O B_mq
十 O I_mq
度 O I_mq
今 O B_t
天 O I_t
很 O O_d
热 O O_a
， O O_x
不 O O_d
打 O B_v
算 O I_v
出 O B_v
门 O I_v
， O O_x
泡 O O_v
了 O O_ul
一 O B_m
杯 O I_m
黑 O O_a
咖 O B_n
啡 O I_n
， O O_x
虽 O B_c
然 O I_c
在 O O_p
家 O B_s
里 O I_s
， O O_x
也 O O_d
希 B-Trigger B_v
望 I-Trigger I_v
精 B-sent_Entity B_i
神 I-sent_Entity I_i
抖 I-sent_Entity I_i
擞 I-sent_Entity I_i
。 O O_x

好 B-Trigger B_a
烦 I-Trigger I_a
。 O O_x
很 O O_zg
受 O B_l
不 O I_l
了 O I_l
某 B-sent_Entity B_r
些 I-sent_Entity I_r
人 I-sent_Entity O_n
。 O O_x
如 O B_c
果 O I_c
可 O B_c
以 O I_c
我 O O_r
真 O B_d
的 O I_d
想 O O_v
发 O B_v
火 O I_v
， O O_x
之 O B_f
后 O I_f
离 O B_v
开 O I_v
。 O O_x

灰 B-Degree O_n
常 I-Degree O_d
尴 B-Trigger B_a
尬 I-Trigger I_a
。 O O_x
。 O O_x
。 O O_x
尴 O B_a
尬 O I_a
天 B-Cause B_n
气 I-Cause I_n
太 I-Cause O_d
热 I-Cause O_a
！ O O_x
女 O B_n
性 O I_n
防 O B_v
止 O I_v
尴 O B_a
尬 O I_a
事 O B_n
件 O I_n
， O O_x
腋 B-sent_Entity B_n
窝 I-sent_Entity I_n
和 I-sent_Entity O_c
胯 I-sent_Entity B_n
下 I-sent_Entity I_n
都 I-sent_Entity O_d
容 I-sent_Entity B_a
易 I-sent_Entity I_a
汗 I-sent_Entity B_n
渍 I-sent_Entity I_n

超 B-Degree O_v
经 B-Trigger B_n
典 I-Trigger I_n
啊 O O_zg
！ O O_x
！ O O_x
你 O O_r
还 O O_d
记 O B_v
得 O I_v
最 O B_t
初 O I_t
用 O O_p
Q O B_eng
Q O I_eng
时 O O_ng
的 O O_uj
心 O B_n
情 O I_n
吗 O O_y
？ O O_x
（ O O_x
感 O B_v
谢 O I_v
投 O B_n
稿 O I_n
分 O B_v
享 O I_v
） O O_x

美 O O_ns
！ O O_x
！ O O_x
美 O O_j
得 O O_ud
让 O O_v
人 O O_n
抓 B-Trigger B_v
狂 I-Trigger I_v
！ O O_x
！ O O_x
最 O O_d
有 O B_a
爱 O I_a
的 O O_uj
村 O B_n
庄 O I_n
！ O O_x
5 O O_m
秒 O O_n
内 O O_f
， O O_x
保 O B_v
佑 O I_v
你 O O_r
3 O B_m
0 O I_m
岁 O B_t
前 O I_t
能 O O_v
和 O O_c
心 O B_n
爱 O I_n
的 O O_uj
人 O O_n
在 O O_p
旁 O B_f
边 O I_f
拥 O B_v
有 O I_v
一 O B_m
栋 O I_m
小 O B_n
别 O I_n
野 O O_n
。 O O_x

喜 B-Trigger B_v
欢 I-Trigger I_v
！ O O_x
好 B-Trigger O_a
萌 I-Trigger O_v
！ O O_x
樱 O B_n
桃 O I_n
小 O B_nr
丸 O I_nr
子 O I_nr
同 O B_n
学 O I_n
很 O B_a
小 O I_a
很 O B_a
小 O I_a
的 O O_uj
Q O O_eng
候 O O_nr
。 O O_x
你 O O_r
喜 O B_v
欢 O I_v
吗 O O_y
？ O O_x

果 O B_d
然 O I_d
几 O B_d
乎 O I_d
不 O B_v
会 O I_v
。 O O_x
据 B-Cause B_v
说 I-Cause I_v
世 I-Cause B_n
界 I-Cause I_n
上 I-Cause O_ns
9 I-Cause B_m
9 I-Cause I_m
% I-Cause O_x
的 I-Cause O_uj
人 I-Cause O_n
都 I-Cause O_d
不 I-Cause B_v
会 I-Cause I_v
的 I-Cause O_uj
动 I-Cause B_n
作 I-Cause I_n
！ I-Cause O_x
越 I-Cause O_d
到 I-Cause O_v
后 I-Cause B_f
面 I-Cause I_f
越 I-Cause O_d
抓 I-Cause B_v
狂 I-Cause I_v
， O O_x
我 B-Holder O_r
受 B-Trigger B_l
不 I-Trigger I_l
了 I-Trigger I_l
了 O O_ul
… O O_x
… O O_x

有 B-Cause B_r
时 I-Cause I_r
都 I-Cause O_d
不 I-Cause O_d
应 I-Cause B_v
该 I-Cause I_v
有 I-Cause O_v
期 I-Cause B_v
望 I-Cause I_v
。 I-Cause O_x
期 I-Cause B_v
望 I-Cause I_v
越 I-Cause O_d
大 I-Cause O_a
， I-Cause O_x
失 I-Cause B_v
望 I-Cause I_v
越 I-Cause O_d
大 I-Cause O_a
！ I-Cause O_x
: I-Cause O_x
期 I-Cause B_v
望 I-Cause I_v
变 I-Cause B_v
成 I-Cause I_v
失 I-Cause B_v
望 I-Cause I_v
， O O_x
确 O B_ad
实 O I_ad
很 B-Degree O_zg
难 B-Trigger B_v
受 I-Trigger I_v
. O B_m
. O I_m
. O I_m
. O I_m
晚 O B_n
安 O I_n

说 O O_v
是 O O_v
发 O B_v
钱 O I_v
， O O_x
更 O O_d
不 O B_c
如 O I_c
说 O I_c
是 O I_c
打 O B_v
发 O I_v
叫 O B_n
花 O I_n
子 O I_n
。 O O_x
太 B-Degree O_d
气 B-Trigger B_n
愤 I-Trigger I_n
了 O O_ul
， O O_x
我 B-Holder O_r
实 B-Degree B_v
在 I-Degree I_v
是 I-Degree O_v
太 I-Degree O_d
生 B-Trigger B_n
气 I-Trigger I_n
了 O O_ul
！ O O_x
生 O B_n
气 O I_n
害 O O_v
我 O O_r
又 O O_d
长 O B_n
痘 O I_n
痘 O I_n
， O O_x
我 B-Holder O_r
更 B-Degree O_d
恨 B-Trigger O_v
了 O O_ul
E O B_eng
E O I_eng
E O I_eng
E O I_eng
E O I_eng
！ O O_x

买 B-Cause O_v
铜 I-Cause B_n
锣 I-Cause I_n
烧 I-Cause O_v
回 I-Cause B_v
来 I-Cause I_v
的 I-Cause O_uj
路 I-Cause B_s
上 I-Cause I_s
看 I-Cause B_v
到 I-Cause I_v
有 I-Cause O_v
买 I-Cause O_v
狗 I-Cause O_n
的 I-Cause O_uj
， O O_x
萨 B-sent_Entity B_nr
摩 I-sent_Entity I_nr
耶 I-sent_Entity I_nr
， O O_x
真 B-Degree B_d
的 I-Degree I_d
很 I-Degree O_zg
可 B-Trigger B_v
爱 I-Trigger I_v
。 O O_x
可 B-Trigger B_v
惜 I-Trigger I_v
家 B-sent_Entity B_s
里 I-sent_Entity I_s
不 I-sent_Entity O_d
方 I-sent_Entity B_a
便 I-sent_Entity I_a
养 I-sent_Entity O_v
， O O_x
过 O O_ug
过 O B_n
眼 O I_n
瘾 O O_n
吧 O O_y
… O O_x
… O O_x

回 O B_v
复 O I_v
一 O B_m
个 O I_m
字 O O_n
闷 O O_v
， O O_x
3 O O_m
D O O_eng
好 O B_v
玩 O I_v
D O O_x
感 O B_n
觉 O I_n
如 O B_r
何 O I_r
？ O O_x
开 O B_v
始 O I_v
实 O B_v
习 O I_v
啦 O O_y
， O O_x
终 O B_d
于 O I_d
有 O O_v
自 O B_r
己 O I_r
的 O O_uj
办 O B_n
公 O I_n
桌 O I_n
啦 O O_y
， O O_x
高 O B_b
兴 O I_b
之 O B_r
余 O I_r
却 O O_d
很 B-Degree O_d
累 B-Trigger O_a
啊 O O_y
！ O O_x
！ O O_x
！ O O_x

看 O B_v
来 O I_v
迈 O B_v
迷 O I_v
的 O O_uj
听 O B_v
觉 O I_v
都 O O_d
是 O O_v
一 O B_r
样 O I_r
的 O O_uj
我 B-Holder O_r
也 O O_d
喜 B-Trigger B_v
欢 I-Trigger I_v
这 B-sent_Entity B_r
个 I-sent_Entity I_r
我 B-Holder O_r
更 B-Degree O_d
喜 B-Trigger B_v
欢 I-Trigger I_v
这 B-sent_Entity B_r
个 I-sent_Entity I_r
版 I-sent_Entity B_n
本 I-sent_Entity I_n
， O O_x
喜 B-Trigger B_v
欢 I-Trigger I_v
这 B-sent_Entity B_r
个 I-sent_Entity I_r
编 I-sent_Entity B_n
曲 I-sent_Entity I_n

终 O B_d
于 O I_d
. O B_m
. O I_m
. O I_m
R B-sent_Entity B_eng
A I-sent_Entity I_eng
Y I-sent_Entity I_eng
和 I-sent_Entity O_c
迅 I-sent_Entity B_n
雷 I-sent_Entity I_n
都 I-sent_Entity O_d
开 I-sent_Entity B_v
始 I-sent_Entity I_v
龟 I-sent_Entity B_nz
速 I-sent_Entity I_nz
爬 I-sent_Entity B_v
行 I-sent_Entity I_v
. I-sent_Entity B_m
. I-sent_Entity I_m
. I-sent_Entity I_m
好 I-sent_Entity O_a
感 I-sent_Entity B_v
动 I-sent_Entity I_v
， I-sent_Entity O_x
只 I-sent_Entity B_c
要 I-sent_Entity I_c
你 I-sent_Entity B_r
们 I-sent_Entity I_r
不 I-sent_Entity O_d
装 I-sent_Entity B_v
死 I-sent_Entity I_v
， O O_x
姐 B-Holder B_n
姐 I-Holder I_n
我 O O_r
就 O O_d
很 B-Degree O_d
欣 B-Trigger B_v
慰 I-Trigger I_v
了 I-Trigger O_ul
. O B_m
. O I_m
. O I_m

集 O B_b
中 O I_b
营 O I_b
对 O B_l
外 O I_l
开 O I_l
放 O I_l
了 O O_ul
看 O B_v
着 O I_v
鱼 B-sent_Entity B_n
儿 I-sent_Entity I_n
们 I-sent_Entity O_k
自 O B_d
已 O I_d
玩 O O_v
的 O O_uj
很 B-Degree O_a
开 B-Trigger B_v
心 I-Trigger I_v
， O O_x
我 B-Holder O_r
也 O O_d
满 B-Trigger B_i
心 I-Trigger I_i
欢 I-Trigger I_i
喜 I-Trigger I_i
的 O O_uj
下 O B_v
班 O I_v
喽 O O_n
. O B_m
. O I_m
. O I_m

, B-Holder O_x
我 I-Holder O_r
太 B-Degree O_d
喜 B-Trigger B_v
欢 I-Trigger I_v
这 B-sent_Entity B_r
个 I-sent_Entity I_r
观 I-sent_Entity B_n
点 I-sent_Entity I_n
了 O O_ul
网 O B_n
友 O I_n
说 O O_v
: O O_x
每 O O_zg
一 O B_m
个 O I_m
喜 B-Trigger B_v
欢 I-Trigger I_v
虐 B-sent_Entity B_v
待 I-sent_Entity I_v
乙 I-sent_Entity B_n
方 I-sent_Entity I_n
的 O O_uj
客 B-Holder B_n
户 I-Holder I_n
， O O_x
上 O B_l
辈 O I_l
子 O I_l
都 O O_d
是 O O_v
被 O O_p
甲 O B_n
方 O I_n
群 O O_n
P O O_eng
的 O O_uj
天 O B_n
使 O I_n
。 O O_x

哈 B-Trigger B_o
哈 I-Trigger I_o
， O O_x
这 O B_r
个 O I_r
太 O O_d
形 O B_n
象 O I_n
了 O O_ul
， O O_x
最 B-Degree O_d
喜 B-Trigger B_v
欢 I-Trigger I_v
葫 B-sent_Entity B_n
芦 I-sent_Entity I_n
兄 I-sent_Entity I_n
弟 I-sent_Entity I_n
。 O O_x
当 O O_p
你 O O_r
童 O B_t
年 O I_t
的 O O_uj
偶 O B_n
像 O I_n
长 O B_ns
大 O I_ns
了 O O_ul
… O O_x
… O O_x

我 B-Holder O_r
要 O O_v
看 O O_v
杜 O O_nr
拉 O B_nrt
拉 O I_nrt
， O O_x
但 O B_c
是 O I_c
不 B-Negation O_d
太 B-Degree O_d
喜 B-Trigger O_v
吴 B-sent_Entity B_nr
佩 I-sent_Entity I_nr
慈 I-sent_Entity I_nr
， O O_x
这 O O_r
不 O O_d
影 O B_vn
响 O I_vn
我 O O_r
看 O O_v
老 O O_a
徐 O O_nr
. O B_m
. O I_m
5 O I_m
. O I_m
1 O I_m
去 O O_v
看 O B_n
吧 O I_n
， O O_x
就 O O_d
这 O B_r
样 O I_r
愉 B-Trigger B_a
快 I-Trigger I_a
的 O O_uj
决 O B_v
定 O I_v
啦 O O_y

回 O B_v
复 O I_v
哈 B-Trigger B_o
哈 I-Trigger I_o
， O O_x
有 B-sent_Entity B_r
时 I-sent_Entity I_r
差 I-sent_Entity O_a
真 B-Trigger B_n
棒 I-Trigger I_n
！ O O_x
一 O B_a
般 O I_a
半 O B_m
夜 O I_m
发 O B_v
出 O I_v
来 O O_v
都 O O_d
只 O B_v
能 O I_v
留 O B_v
给 O I_v
自 O B_r
己 O I_r
看 O O_v
。 O O_x
你 B-sent_Entity O_r
比 O O_p
他 B-compared_Entity O_r
帅 B-Trigger O_a
！ O O_x
林 O B_nr
宥 O I_nr
真 O B_d
的 O I_d
有 O O_v
和 O O_c
我 O O_r
像 O O_v
吗 O O_y
？ O O_x

电 O B_n
脑 O I_n
孩 B-sent_Entity B_n
子 I-sent_Entity I_n
最 B-Cause B_f
近 I-Cause I_f
一 I-Cause B_d
直 I-Cause I_d
闹 I-Cause B_v
脾 I-Cause I_v
气 I-Cause I_v
妈 B-Holder B_n
妈 I-Holder I_n
好 B-Degree O_a
伤 B-Trigger B_n
心 I-Trigger I_n
啊 O O_zg
， O O_x
常 O B_d
常 O I_d
说 O O_v
黑 O B_nr
屏 O I_nr
就 O O_d
黑 O B_nr
屏 O I_nr
， O O_x
完 O B_ad
全 O I_ad
不 O O_d
理 O B_v
睬 O I_v
妈 O B_n
妈 O I_n
现 O B_t
在 O I_t
的 O O_uj
小 O B_n
孩 O I_n
都 O O_d
好 O O_a
难 O O_a
教 O O_n

睡 O B_v
觉 O I_v
了 O O_ul
。 O O_x
晚 O B_n
安 O I_n
。 O O_x
嘎 O B_o
嘎 O I_o
。 O O_x
今 O B_t
天 O I_t
很 B-Degree O_d
是 I-Degree O_v
失 B-Trigger B_v
败 I-Trigger I_v
。 O O_x

最 O B_f
近 O I_f
都 O O_d
没 O B_v
有 O I_v
什 O B_r
么 O I_r
心 O B_n
情 O I_n
看 O O_v
电 O B_n
影 O I_n
， O O_x
但 O B_c
是 O I_c
这 O B_r
部 O I_r
我 O O_r
要 O O_v
看 O O_v
【 O O_x
近 O B_i
在 O I_i
咫 O I_i
尺 O I_i
的 O O_uj
爱 O B_nr
恋 O I_nr
】 O O_x
， O O_x
因 O B_c
为 O I_c
是 O O_v
E O B_eng
d O I_eng
d O I_eng
i O I_eng
e O I_eng
演 O O_v
的 O O_uj
！ O O_x
哈 B-Trigger B_o
哈 I-Trigger I_o
、 O O_x
、 O O_x
、 O O_x

小 B-Holder B_z
胖 I-Holder I_z
太 B-Degree O_d
伤 B-Trigger B_n
人 B-sent_Entity I_n
了 O O_ul
！ O O_x
. O B_m
. O I_m
. O I_m
从 O B_d
没 O I_d
见 O O_v
爵 O B_n
爷 O I_n
如 O B_c
此 O I_c
苍 O B_a
老 O I_a
从 O B_d
没 O I_d
看 O B_v
到 O I_v
弗 B-sent_Entity B_nr
格 I-sent_Entity I_nr
森 I-sent_Entity I_nr
如 B-Degree B_c
此 I-Degree I_c
悲 B-Trigger B_a
伤 I-Trigger I_a
。 O O_x
。 O O_x
。 O O_x

出 O B_v
去 O I_v
散 O O_v
了 O O_ul
一 O B_m
天 O I_m
的 O O_uj
心 O O_n
， O O_x
回 O B_v
到 O I_v
家 O O_q
心 B-sent_Entity B_n
情 I-sent_Entity I_n
还 O B_c
是 O I_c
不 B-Negation B_v
太 B-Degree I_v
好 B-Trigger I_v
！ O O_x

" O O_x
乌 B-Cause B_ns
迪 I-Cause I_ns
内 I-Cause I_ns
斯 I-Cause I_ns
V I-Cause B_eng
S I-Cause I_eng
卡 I-Cause B_nrt
利 I-Cause I_nrt
亚 I-Cause I_nrt
里 I-Cause I_nrt
的 I-Cause O_uj
比 I-Cause B_vn
赛 I-Cause I_vn
中 I-Cause O_f
, I-Cause O_x
看 I-Cause B_v
到 I-Cause I_v
前 I-Cause O_f
国 I-Cause B_nz
际 I-Cause I_nz
米 I-Cause I_nz
兰 I-Cause I_nz
的 I-Cause O_uj
左 I-Cause B_nr
后 I-Cause I_nr
卫 I-Cause I_nr
: I-Cause O_x
帕 I-Cause B_nr
斯 I-Cause I_nr
夸 I-Cause B_nrt
莱 I-Cause I_nrt
, O O_x
顿 O B_d
时 O I_d
心 B-sent_Entity B_n
情 I-sent_Entity I_n
复 B-Trigger B_a
杂 I-Trigger I_a
啊 O O_zg
" O O_x

黑 B-sent_Entity B_ns
龙 I-sent_Entity I_ns
江 I-sent_Entity I_ns
伊 I-sent_Entity B_nr
春 I-sent_Entity I_nr
客 I-sent_Entity B_n
机 I-sent_Entity I_n
失 I-sent_Entity B_v
事 I-sent_Entity I_v
， O O_x
太 B-Degree O_d
可 B-Trigger B_c
怕 I-Trigger I_c
了 O O_ul
。 O O_x
最 B-Cause B_f
近 I-Cause I_f
不 I-Cause B_c
是 I-Cause I_c
天 I-Cause B_n
灾 I-Cause I_n
就 I-Cause B_d
是 I-Cause I_d
人 I-Cause B_n
祸 I-Cause I_n
的 I-Cause O_uj
。 O O_x

我 B-Holder O_r
希 B-Trigger B_v
望 I-Trigger I_v
[ O O_x
@ O O_x
我 O O_r
的 O O_uj
老 O B_n
板 O I_n
看 O B_v
到 O I_v
# O O_x
s O B_eng
e O I_eng
n O I_eng
t O I_eng
_ O O_x
E O B_eng
n O I_eng
t O I_eng
i O I_eng
t O I_eng
y O I_eng
* O O_x
， O O_x
并 O B_c
且 O I_c
借 O B_v
鉴 O I_v
哈 O O_nr
！ O O_x
某 O O_r
公 O B_n
司 O I_n
“ O O_x
世 O B_nz
界 O I_nz
杯 O I_nz
期 O B_f
间 O I_f
最 O B_d
新 O I_d
通 O B_v
知 O I_v
” O O_x
～ O O_x
～ O O_x
好 O O_a
人 O B_n
性 O I_n
化 O I_n
。 O O_x
。 O O_x
。 O O_x
。 O O_x

很 B-Degree O_zg
高 B-Trigger B_b
兴 I-Trigger I_b
通 B-sent_Entity B_p
过 I-sent_Entity I_p
微 I-sent_Entity B_a
薄 I-sent_Entity I_a
认 I-sent_Entity B_v
识 I-sent_Entity I_v
T I-sent_Entity B_eng
e I-sent_Entity I_eng
r I-sent_Entity I_eng
r I-sent_Entity I_eng
i I-sent_Entity I_eng
y I-sent_Entity I_eng
a I-sent_Entity I_eng
k I-sent_Entity I_eng
i I-sent_Entity I_eng

楠 O O_n
楠 O O_n
， O O_x
要 O O_v
克 O B_v
制 O I_v
… O O_x
… O O_x
P O B_eng
S O I_eng
， O O_x
还 O O_d
越 B-Degree B_d
来 I-Degree I_d
越 I-Degree I_d
喜 B-Trigger B_v
欢 I-Trigger I_v
吴 B-sent_Entity B_nr
秀 I-sent_Entity I_nr
波 I-sent_Entity I_nr
嗯 O O_e
， O O_x
帮 O O_v
你 O O_r
哈 O B_o
哈 O I_o
哈 O I_o
刘 O B_nr
恭 O I_nr
正 O I_nr

希 B-Trigger B_v
望 I-Trigger I_v
这 B-sent_Entity B_r
个 I-sent_Entity I_r
传 I-sent_Entity B_n
说 I-sent_Entity I_n
不 I-sent_Entity B_c
是 I-sent_Entity I_c
传 I-sent_Entity B_n
说 I-sent_Entity I_n
。 O O_x
★ O O_x
传 B-Cause B_n
说 I-Cause I_n
中 I-Cause O_f
的 I-Cause O_uj
多 I-Cause O_m
啦 I-Cause O_y
A I-Cause O_eng
梦 I-Cause O_n
大 I-Cause B_n
结 I-Cause I_n
局 I-Cause I_n
， I-Cause O_x
2 I-Cause B_m
7 I-Cause I_m
分 I-Cause B_q
钟 I-Cause I_q
的 I-Cause O_uj
经 I-Cause B_n
典 I-Cause I_n
情 I-Cause B_n
节 I-Cause I_n
， I-Cause O_x
勾 I-Cause B_v
起 I-Cause I_v
了 I-Cause O_ul
太 I-Cause O_d
多 I-Cause O_m
童 I-Cause B_t
年 I-Cause I_t
的 I-Cause O_uj
回 I-Cause B_v
忆 I-Cause I_v
。 I-Cause O_x

我 O O_r
又 O O_d
看 O B_v
见 O I_v
梅 O B_nr
丽 O I_nr
了 O O_ul
！ O O_x
黄 O B_n
金 O I_n
梅 O B_nr
丽 O I_nr
号 O I_nr
~ O O_x
~ O O_x
很 B-Degree O_zg
可 B-Trigger B_v
爱 I-Trigger I_v
诶 O O_e
很 O O_d
开 O B_v
心 O I_v
就 O O_d
拍 O O_v
了 O O_ul
照 O O_v
得 O O_ud
瑟 O O_z
一 O B_m
下 O I_m
~ O O_x
~ O O_x
K O B_eng
E O I_eng
K O I_eng
E O I_eng
~ O O_x
~ O O_x
~ O O_x

哇 O O_y
~ O O_x
~ O O_x
太 B-Degree O_d
萌 B-Trigger O_v
了 O O_ul
~ O O_x
~ O O_x
好 B-Degree O_a
可 B-Trigger B_v
爱 I-Trigger I_v
哟 O O_zg
~ O O_x
你 O B_r
们 O I_r
没 O B_v
事 O I_v
千 O B_i
万 O I_i
别 O I_i
烦 O O_v
我 O O_r
。 O O_x
。 O O_x
。 O O_x
。 O O_x
。 O O_x
有 O B_r
事 O I_r
更 O B_d
别 O I_d
烦 O O_v
我 O O_r
。 O O_x
。 O O_x
。 O O_x
我 O O_r
要 O O_v
睡 O B_v
觉 O I_v
。 O O_x
。 O O_x

这 O O_r
场 O B_n
景 O I_n
怎 O B_r
么 O I_r
就 O O_d
像 O B_v
是 O I_v
8 O B_m
0 O I_m
年 O B_t
代 O I_t
的 O O_uj
呢 O O_y
， O O_x
歌 B-sent_Entity B_n
声 I-sent_Entity I_n
真 B-Degree O_d
好 B-Trigger B_v
听 I-Trigger I_v
太 B-Degree O_d
好 B-Trigger B_v
听 I-Trigger I_v
了 O O_ul
太 O O_n
清 O B_a
楚 O I_a
了 O O_ul
！ O O_x
！ O O_x
迷 B-sent_Entity B_n
宫 I-sent_Entity I_n
是 O O_v
我 B-Holder O_r
一 B-Degree B_m
辈 I-Degree I_m
子 I-Degree I_m
的 O O_uj
遗 B-Trigger B_a
憾 I-Trigger I_a

真 O B_i
不 O I_i
知 O I_i
道 O I_i
我 B-Holder O_r
早 B-sent_Entity B_t
上 I-sent_Entity I_t
考 I-sent_Entity O_v
无 I-sent_Entity B_n
菌 I-sent_Entity I_n
时 O O_n
紧 B-Trigger B_a
张 I-Trigger I_a
个 O O_m
P O O_eng
啊 O O_y
， O O_x
一 B-Cause O_m
紧 I-Cause B_a
张 I-Cause I_a
什 I-Cause B_r
么 I-Cause I_r
都 I-Cause O_d
忘 I-Cause B_v
记 I-Cause I_v
啦 I-Cause O_y
， I-Cause O_x
呆 I-Cause O_v
着 I-Cause O_uz
又 I-Cause O_d
做 I-Cause O_v
错 I-Cause O_n
很 I-Cause B_m
多 O I_m
， O O_x
天 B-Trigger O_q
那 I-Trigger O_r
！ I-Trigger O_x
！ I-Trigger O_x

梁 O B_nr
太 O I_nr
~ O O_x
你 O O_r
一 O B_d
定 O I_d
要 O O_v
坚 O B_v
强 O I_v
生 O B_vn
活 O I_vn
下 O B_t
去 O I_t
! O O_x
! O O_x
! O O_x
不 O B_df
要 O I_df
令 O O_v
你 B-Holder O_r
丈 I-Holder B_n
夫 I-Holder I_n
失 B-Trigger B_v
望 I-Trigger I_v
呀 O O_y
! O O_x
! O O_x
! O O_x
好 O B_d
好 O I_d
生 O B_vn
活 O I_vn
照 O B_v
顾 O I_v
儿 O B_n
子 O I_n
! O O_x
! O O_x
加 O B_v
油 O I_v
! O O_x
! O O_x

刚 O O_d
游 O O_v
完 O B_v
泳 O I_v
回 O B_n
家 O I_n
， O O_x
晒 O B_v
黑 O I_v
了 O O_ul
， O O_x
也 O O_d
累 O O_v
了 O O_ul
！ O O_x
但 O B_c
是 O I_c
心 B-sent_Entity O_n
更 B-Degree B_v
累 B-Trigger I_v
， O O_x
都 B-Cause O_d
是 I-Cause B_c
因 I-Cause I_c
为 I-Cause I_c
他 I-Cause O_r
！ O O_x
好 O B_v
像 O I_v
痛 O B_an
苦 O I_an
一 O B_m
场 O I_m
！ O O_x
~ O O_x

当 O B_t
里 O I_t
个 O O_m
当 O O_t
~ O O_x
【 O O_x
上 O B_nz
班 O I_nz
族 O I_nz
采 O B_v
访 O I_v
】 O O_x
即 O B_c
使 O I_c
每 O B_r
天 O I_r
更 B-Degree O_d
更 I-Degree O_d
更 I-Degree O_d
痛 B-Trigger B_an
苦 I-Trigger I_an
地 O O_uv
天 B-sent_Entity B_t
天 I-sent_Entity I_t
无 I-sent_Entity B_v
偿 I-sent_Entity I_v
加 I-sent_Entity B_v
班 I-sent_Entity I_v
， O O_x
只 O O_d
为 O B_p
了 O I_p
那 O B_r
些 O I_r
爱 O O_v
我 O O_r
的 O O_uj
和 O O_c
我 O O_r
爱 O O_v
的 O O_uj
人 O O_n
。 O O_x
。 O O_x
。 O O_x
。 O O_x

草 B-sent_Entity B_n
泥 I-sent_Entity I_n
马 I-sent_Entity I_n
应 O B_v
该 O I_v
被 O O_p
推 O B_v
崇 O I_v
为 O O_p
国 O B_nz
宝 O I_nz
啊 O O_zg
！ O O_x
太 B-Degree O_n
t I-Degree B_eng
m I-Degree I_eng
帅 B-Trigger O_a
了 O O_ul
！ O O_x
！ O O_x
每 O B_r
天 O I_r
早 O B_t
上 O I_t
老 O O_a
被 O O_p
自 O B_r
己 O I_r
帅 O B_nr
醒 O I_nr
， O O_x
头 O B_n
痛 O I_n
啊 O O_zg
， O O_x
上 O B_v
班 O I_v
米 O O_m
有 O O_v
精 O B_n
神 O I_n
了 O O_ul
。 O O_x
。 O O_x
。 O O_x

最 B-Degree O_d
喜 B-Trigger B_v
欢 I-Trigger I_v
m O B_eng
a O I_eng
d O I_eng
i O I_eng
笑 O O_v
得 O O_ud
跟 O O_p
月 O B_n
牙 O I_n
似 O B_u
的 O I_u
眼 O O_n
今 O B_t
天 O I_t
的 O O_uj
主 O B_n
角 O I_n
- O O_x
m O B_eng
a O I_eng
d O I_eng
i O I_eng
和 O O_c
大 O B_nz
厨 O I_nz
刘 O O_nr
. O O_m
幸 O B_a
福 O I_a
的 O O_uj
你 O B_r
们 O I_r
呀 O O_y
! O O_x

你 B-Holder O_r
两 I-Holder B_m
个 I-Holder I_m
都 O O_d
喜 B-Trigger B_v
欢 I-Trigger I_v
啊 O O_zg
~ O O_x
哗 O O_vg
， O O_x
正 O O_d
啊 O O_y
！ O O_x
光 B-sent_Entity B_z
良 I-sent_Entity I_z
同 O O_p
李 B-sent_Entity B_nr
玖 I-sent_Entity I_nr
哲 I-sent_Entity I_nr
都 O O_d
出 O B_v
新 B-sent_Entity I_v
碟 I-sent_Entity O_ng
！ O O_x
太 O B_nr
天 O I_nr
真 O I_nr
. O B_m
. O I_m
. O I_m
. O I_m
. O I_m
正 O O_d
！ O O_x

不 O B_v
会 O I_v
很 O B_a
痛 O I_a
呀 O O_y
。 O O_x
。 O O_x
只 O B_c
是 O I_c
酸 O O_n
的 O O_uj
一 O B_m
身 O I_m
发 O B_a
软 O I_a
。 O O_x
哈 B-Trigger B_o
哈 I-Trigger I_o
。 O O_x
。 O O_x
怎 O B_r
么 O I_r
啦 O O_y
？ O O_x
蛀 O B_n
牙 O I_n
啊 O O_zg
？ O O_x
明 B-Cause B_t
天 I-Cause I_t
要 I-Cause O_v
去 I-Cause O_v
看 I-Cause B_v
牙 I-Cause I_v
了 I-Cause O_ul
， O O_x
希 B-Trigger B_v
望 I-Trigger I_v
不 B-sent_Entity B_df
要 I-sent_Entity I_df
太 I-sent_Entity B_n
痛 I-sent_Entity I_n
~ I-sent_Entity O_x
~ I-sent_Entity O_x
~ I-sent_Entity O_x

我 B-Cause O_r
一 I-Cause B_m
会 I-Cause I_m
要 I-Cause O_v
去 I-Cause O_v
3 I-Cause O_m
国 I-Cause O_n
杀 I-Cause O_v
比 I-Cause B_vn
赛 I-Cause I_vn
啦 I-Cause O_y
， I-Cause O_x
希 I-Cause B_v
望 I-Cause I_v
进 I-Cause O_v
决 I-Cause B_n
赛 I-Cause I_n
哦 I-Cause O_zg
， I-Cause O_x
对 O O_p
自 B-sent_Entity B_r
己 I-sent_Entity I_r
没 B-Negation O_v
信 B-Trigger B_n
心 I-Trigger I_n

回 O B_v
复 O I_v
表 O O_v
伤 B-Trigger B_n
心 I-Trigger I_n
！ O O_x
就 O O_d
不 O O_d
一 O B_r
样 O I_r
了 O B_v
想 O I_v
怎 O B_r
样 O I_r
啊 O O_zg
！ O O_x
老 B-Holder B_nr
姐 I-Holder I_nr
自 B-Trigger B_v
信 I-Trigger I_v
！ O O_x
自 B-Cause B_v
信 I-Cause I_v
就 I-Cause B_d
是 I-Cause I_d
秘 I-Cause B_n
密 I-Cause I_n
武 I-Cause I_n
器 I-Cause I_n
看 I-Cause O_v
你 I-Cause O_r
姐 I-Cause B_n
姐 I-Cause I_n
我 I-Cause O_r
就 I-Cause O_d
知 I-Cause B_v
道 I-Cause I_v
不 I-Cause O_d
太 I-Cause O_d
准 I-Cause O_v
！ I-Cause O_x

。 O O_x
【 O O_x
宠 O B_n
物 O I_n
一 O O_m
族 O O_ng
】 O O_x
亲 O B_a
爱 O I_a
的 O O_uj
~ O O_x
这 O O_r
是 O O_v
很 O O_d
危 O B_an
险 O I_an
的 O O_uj
！ O O_x
不 O B_c
过 O I_c
真 B-Degree B_d
的 I-Degree I_d
好 I-Degree O_a
可 B-Trigger B_v
爱 I-Trigger I_v
啊 O O_zg
~ O O_x
萌 B-Trigger O_v
一 I-Trigger B_m
个 I-Trigger I_m
！ I-Trigger O_x

明 O B_t
天 O I_t
我 O O_r
就 O O_d
支 O B_v
持 O I_v
阿 O B_nr
根 O I_nr
廷 O I_nr
了 O O_ul
， O O_x
诶 O O_e
， O O_x
巴 O B_ns
西 O I_ns
你 O O_r
走 O O_v
好 O O_a
了 O O_ul
， O O_x
我 O O_r
以 O B_f
后 O I_f
还 O B_c
是 O I_c
会 O O_v
支 O B_v
持 O I_v
你 O O_r
的 O O_uj
， O O_x
卡 O B_nrt
卡 O I_nrt
我 B-Holder O_r
一 O B_d
直 O I_d
都 O O_d
会 O O_v
很 B-Degree O_d
喜 B-Trigger B_v
欢 I-Trigger I_v
你 B-sent_Entity O_r
的 O O_uj

我 B-Holder O_r
已 O B_d
经 O I_d
好 B-Degree O_a
唔 B-Trigger O_y
开 I-Trigger B_v
心 I-Trigger I_v
嘎 I-Trigger B_o
啦 I-Trigger I_o
， O O_x
日 O B_nz
语 O I_nz
2 O O_m
级 O O_q
你 O O_r
识 O O_v
做 O O_v
就 O O_d
比 O O_p
我 O O_r
过 O O_ug
啦 O O_y
！ O O_x

一 O B_r
切 O I_r
安 O B_a
好 O I_a
… O O_x
… O O_x
听 B-sent_Entity B_v
到 I-sent_Entity I_v
个 I-sent_Entity O_q
消 I-sent_Entity B_n
息 I-sent_Entity I_n
， O O_x
很 B-Degree O_zg
担 B-Trigger B_v
心 I-Trigger I_v
也 O O_d
很 B-Degree O_d
失 B-Trigger B_v
落 I-Trigger I_v
， O O_x
希 O B_v
望 O I_v
一 O B_r
切 O I_r
安 O B_a
好 O I_a
~ O O_x

手 O B_n
机 O I_n
同 O B_d
步 O I_d
到 O O_v
街 O B_s
旁 O I_s
， O O_x
街 O B_s
旁 O I_s
同 O B_d
步 O I_d
到 O O_v
围 O B_n
脖 O I_n
， O O_x
围 O B_n
脖 O I_n
同 O B_d
步 O I_d
到 O O_v
开 O B_v
心 O I_v
… O O_x
… O O_x
太 B-Degree O_d
可 B-Trigger B_c
怕 I-Trigger I_c
了 O O_ul
… O O_x
… O O_x
不 O B_d
敢 O I_d
随 O B_d
便 O I_d
发 O B_n
消 O I_n
息 O I_n
了 O O_ul

这 O B_r
个 O I_r
视 O B_n
频 O I_n
看 O B_v
过 O I_v
的 O O_uj
不 O B_m
多 O I_m
？ O O_x
我 B-Holder O_r
好 B-Degree O_a
喜 B-Trigger B_v
欢 I-Trigger I_v
， O O_x
突 O B_ad
然 O I_ad
觉 B-sent_Entity B_v
得 I-sent_Entity I_v
0 I-sent_Entity B_m
9 I-sent_Entity I_m
年 I-sent_Entity O_m
太 I-sent_Entity O_n
幸 I-sent_Entity B_a
福 I-sent_Entity I_a
了 I-sent_Entity O_ul
， O O_x
太 O O_d
顺 O B_ad
利 O I_ad
了 O O_ul
。 O O_x
我 O O_r
当 O B_t
时 O I_t
居 O B_d
然 O I_d
不 O O_d
满 O B_v
足 O I_v
。 O O_x

回 O B_v
复 O I_v
精 O B_n
神 O I_n
很 O O_zg
重 O B_a
要 O I_a
那 O O_r
要 O O_v
当 O B_n
心 O I_n
了 O O_ul
耶 B-Trigger O_nr
谢 I-Trigger B_nr
谢 I-Trigger I_nr
独 B-Holder B_v
翅 I-Holder I_v
雄 I-Holder B_n
鹰 I-Holder I_n
医 I-Holder B_n
生 I-Holder I_n
检 O B_vn
查 O I_vn
后 O O_f
怀 B-Trigger B_v
疑 I-Trigger I_v
我 B-sent_Entity O_r
有 I-sent_Entity O_v
癌 I-sent_Entity B_n
症 I-sent_Entity I_n
， O O_x
早 O B_t
期 O I_t
乳 O B_n
腺 O I_n
癌 O I_n
。 O O_x

谁 O O_r
都 O O_d
把 O O_p
自 O B_r
己 O I_r
当 O O_t
大 O B_n
爷 O I_n
。 O O_x
。 O O_x
。 O O_x
办 B-sent_Entity B_n
公 I-sent_Entity I_n
室 I-sent_Entity I_n
小 I-sent_Entity B_n
妹 I-sent_Entity I_n
真 I-sent_Entity B_d
的 I-sent_Entity I_d
很 I-sent_Entity O_d
难 I-sent_Entity O_a
做 I-sent_Entity O_v
。 O O_x
。 O O_x
很 B-Degree O_d
不 B-Negation O_d
高 B-Trigger B_b
兴 I-Trigger I_b
。 O O_x
。 O O_x
。 O O_x
吃 O O_v
东 O B_ns
西 O I_ns
！ O O_x
！ O O_x
！ O O_x

我 O O_r
感 O B_v
冒 O I_v
了 O O_ul
， O O_x
昨 B-sent_Entity B_t
晚 I-sent_Entity I_t
梦 I-sent_Entity B_v
见 I-sent_Entity I_v
蛇 I-sent_Entity O_n
了 I-sent_Entity O_ul
， I-sent_Entity O_x
会 I-sent_Entity O_v
不 I-sent_Entity B_v
会 I-sent_Entity I_v
真 I-sent_Entity B_d
的 I-sent_Entity I_d
灵 I-sent_Entity B_n
验 I-sent_Entity I_n
会 I-sent_Entity O_v
生 I-sent_Entity B_n
病 I-sent_Entity I_n
了 I-sent_Entity O_ul
！ I-sent_Entity O_x
其 O B_d
实 O I_d
我 O O_r
一 O B_d
直 O I_d
不 O O_d
相 O B_v
信 O I_v
这 O B_r
些 O I_r
的 O O_uj
！ O O_x
真 O B_d
的 O I_d
！ O O_x
现 O B_t
在 O I_t
很 B-Degree O_zg
难 B-Trigger B_v
受 I-Trigger I_v

, B-Holder O_x
李 I-Holder B_nr
霄 I-Holder I_nr
云 I-Holder I_nr
一 O B_d
直 O I_d
都 O O_d
很 B-Degree O_d
喜 B-Trigger B_v
欢 I-Trigger I_v
小 B-sent_Entity B_n
孩 I-sent_Entity I_n
的 O O_uj
哎 B-Trigger O_e
呦 I-Trigger O_e
喂 I-Trigger O_v
· I-Trigger O_x
· I-Trigger O_x
· I-Trigger O_x
， O O_x
嫩 B-Holder O_a
是 O O_v
多 B-Degree O_m
喜 B-Trigger B_v
欢 I-Trigger I_v
宝 B-sent_Entity B_nr
宝 I-sent_Entity I_nr
团 I-sent_Entity O_n
啊 O O_y
， O O_x
瓦 B-Holder O_nr
表 O B_v
示 O I_v
墙 B-Degree O_n
烈 I-Degree O_a
嫉 B-Trigger B_v
妒 I-Trigger I_v
！ O O_x
！ O O_x
！ O O_x
卷 O B_n
毛 O I_n
， O O_x
来 O O_v
香 O O_ns
一 O B_m
个 O I_m
！ O O_x

啊 O O_zg
~ O O_x
我 B-Holder O_r
太 B-Degree B_a
笨 B-Trigger I_a
了 O O_ul
· O O_x
· B-Cause O_x
到 I-Cause O_v
现 I-Cause B_t
在 I-Cause I_t
都 I-Cause O_d
没 I-Cause O_v
搞 I-Cause B_v
懂 I-Cause I_v
微 I-Cause O_a
博 I-Cause O_n
怎 I-Cause B_r
么 I-Cause I_r
玩 I-Cause O_v
~ I-Cause O_x
~ O O_x
~ O O_x
悲 B-Trigger B_a
哀 I-Trigger I_a
哦 O O_zg
~ O O_x
~ O O_x

我 O O_r
非 O B_d
常 O I_d
确 O B_v
定 O I_v
刚 O B_t
才 O I_t
有 O O_v
一 O B_m
枚 O I_m
黑 O B_n
色 O I_n
的 O O_uj
昆 O B_n
虫 O I_n
从 O O_p
门 O B_n
缝 O I_n
杀 O O_v
进 O O_v
室 O B_s
内 O I_s
， O O_x
但 O O_c
我 B-Holder O_r
绝 B-Degree B_d
不 I-Degree I_d
愿 I-Degree B_v
意 I-Degree I_v
相 B-Trigger B_v
信 I-Trigger I_v
它 B-sent_Entity O_r
是 I-sent_Entity O_v
蟑 I-sent_Entity B_n
螂 I-sent_Entity I_n
！ O O_x

最 B-Degree O_d
可 B-Trigger B_v
爱 I-Trigger I_v
的 O O_uj
人 B-sent_Entity O_n
， O O_x
我 O B_r
们 O I_r
的 O O_uj
战 O B_n
士 O I_n
。 O O_x
有 O O_v
你 O B_r
们 O I_r
我 O B_r
们 O I_r
一 O B_d
直 O I_d
很 O O_zg
安 O B_v
心 O I_v
！ O O_x
为 O O_p
遇 O B_v
难 O I_v
同 O B_n
胞 O I_n
默 O B_a
哀 O I_a
。 O O_x
也 O O_d
为 O O_p
菲 B-sent_Entity B_ns
律 I-sent_Entity I_ns
宾 I-sent_Entity I_ns
的 I-sent_Entity O_uj
人 I-sent_Entity B_n
民 I-sent_Entity I_n
悲 B-Trigger B_a
哀 I-Trigger I_a
！ O O_x

哇 B-Trigger O_y
！ O O_x
小 O B_b
小 O I_b
小 O B_nr
丸 O I_nr
子 O I_nr
？ O O_x
樱 B-sent_Entity B_n
桃 I-sent_Entity I_n
小 I-sent_Entity B_nr
丸 I-sent_Entity I_nr
子 I-sent_Entity I_nr
同 O B_n
学 O I_n
很 O B_a
小 O I_a
很 O B_a
小 O I_a
的 O O_uj
时 O B_n
候 O I_n
。 O O_x
你 O O_r
喜 O B_v
欢 O I_v
吗 O O_y
？ O O_x

【 O O_x
强 B-Degree B_i
烈 I-Degree I_i
推 B-Trigger I_i
荐 I-Trigger I_i
】 O O_x
《 B-sent_Entity O_x
走 I-sent_Entity B_v
向 I-sent_Entity I_v
共 I-sent_Entity B_nz
和 I-sent_Entity I_nz
》 I-sent_Entity O_x
最 I-sent_Entity B_f
后 I-sent_Entity I_f
一 I-sent_Entity B_m
集 I-sent_Entity I_m
被 I-sent_Entity O_p
C I-sent_Entity B_eng
C I-sent_Entity I_eng
T I-sent_Entity I_eng
V I-sent_Entity I_eng
删 I-sent_Entity B_v
掉 I-sent_Entity I_v
的 I-sent_Entity O_uj
孙 I-sent_Entity B_nr
中 I-sent_Entity I_nr
山 I-sent_Entity I_nr
演 I-sent_Entity B_v
讲 I-sent_Entity I_v
! O O_x

" O O_x
乌 O B_ns
迪 O I_ns
内 O I_ns
斯 O I_ns
V O B_eng
S O I_eng
卡 O B_nrt
利 O I_nrt
亚 O I_nrt
里 O I_nrt
的 O O_uj
比 O B_vn
赛 O I_vn
中 O O_f
, O O_x
看 O B_v
到 O I_v
前 O O_f
国 O B_nz
际 O I_nz
米 O I_nz
兰 O I_nz
的 O O_uj
左 B-Property B_nr
后 I-Property I_nr
卫 I-Property I_nr
: O O_x
帕 B-sent_Entity B_nr
斯 I-sent_Entity I_nr
夸 I-sent_Entity B_nrt
莱 I-sent_Entity I_nrt
, O O_x
时 O O_n
心 B-Trigger B_n
情 I-Trigger I_n
复 I-Trigger B_a
杂 I-Trigger I_a
啊 O O_zg
" O O_x

, B-Cause O_x
有 I-Cause B_r
人 I-Cause I_r
加 I-Cause O_v
我 I-Cause O_r
粉 I-Cause B_n
丝 I-Cause I_n
， O O_x
很 B-Degree O_zg
兴 B-Trigger B_v
奋 I-Trigger I_v
地 O B_n
点 O I_n
开 O O_v
来 O B_u
看 O I_u
， O O_x
结 O B_n
果 O I_n
是 O O_v
… O O_x
… O O_x
（ O O_x
而 O B_c
且 O I_c
， O O_x
老 O B_n
婆 O I_n
在 O O_p
身 O B_f
后 O I_f
… O O_x
… O O_x
） O O_x

大 O B_n
家 O I_n
等 O B_v
待 O I_v
这 O O_r
一 O B_m
刻 O I_m
很 O B_m
久 O I_m
啦 O O_y
激 B-Trigger B_a
动 I-Trigger I_a
得 O O_ud
哇 O O_o
? O O_x
给 O O_p
我 O O_r
点 O O_q
时 O B_n
间 O I_n
回 O B_v
复 O I_v
我 O O_r
来 O B_v
不 O I_v
及 O I_v
看 O O_v
啦 O O_y

( O O_x
⊙ O O_x
o O O_x
⊙ O O_x
) O O_x
哇 O O_y
， O O_x
奥 O B_nr
特 O I_nr
曼 O I_nr
与 O O_p
怪 O B_n
兽 O I_n
谈 O B_v
恋 O I_v
爱 O I_v
。 O O_x
这 O O_r
世 O B_n
界 O I_n
太 O O_d
疯 O B_a
狂 O I_a
了 O O_ul
， O O_x
耗 O B_n
子 O I_n
都 O O_d
给 O O_p
猫 O O_n
当 O O_p
伴 O B_n
娘 O I_n
了 O O_ul
。 O O_x
太 B-Degree O_d
可 B-Trigger B_v
爱 I-Trigger I_v
了 O O_ul
。 O O_x
。 O O_x
。 O O_x
。 O O_x

看 B-sent_Entity B_v
到 I-sent_Entity I_v
海 I-sent_Entity B_ns
南 I-sent_Entity I_ns
的 I-sent_Entity O_uj
天 I-sent_Entity B_n
灾 I-sent_Entity I_n
， O O_x
真 B-Degree B_d
的 I-Degree I_d
很 I-Degree O_d
有 B-Trigger O_v
感 I-Trigger B_v
触 I-Trigger I_v
。 O O_x
可 B-Cause B_v
能 I-Cause I_v
之 I-Cause B_f
前 I-Cause I_f
有 I-Cause O_v
一 I-Cause B_m
个 I-Cause I_m
海 I-Cause B_ns
南 I-Cause I_ns
的 I-Cause O_uj
宿 I-Cause B_n
友 I-Cause I_n
吧 I-Cause O_y
。 O O_x

后 O B_v
退 O I_v
了 O O_ul
太 B-Degree O_d
让 B-Trigger O_v
人 I-Trigger O_n
震 I-Trigger B_v
惊 I-Trigger I_v
了 I-Trigger O_ul
， O O_x
这 O O_r
是 O O_v
真 O B_d
的 O I_d
吗 O O_y
？ O O_x
1 O B_m
6 O I_m
4 O I_m
. O I_m
7 O I_m
5 O I_m
c O B_eng
m O I_eng
。 O O_x
看 O B_v
看 O I_v
你 O O_r
拖 O O_v
了 O O_ul
后 O B_n
腿 O I_n
么 O O_y
？ O O_x

这 O O_r
口 O B_n
号 O I_n
很 O O_zg
实 O B_v
用 O I_v
都 O O_d
表 O O_v
紧 O B_a
张 O I_a
我 O O_r
我 B-sent_Entity B_r
们 I-sent_Entity I_r
的 I-sent_Entity O_uj
口 I-sent_Entity B_n
号 I-sent_Entity I_n
是 O O_v
没 B-Negation O_v
期 B-Trigger B_v
待 I-Trigger I_v
无 B-Negation O_v
恐 B-Trigger B_an
惧 I-Trigger I_an
不 B-Negation O_d
失 B-Trigger B_v
望 I-Trigger I_v
~ O O_x

" O O_x
看 O O_v
T O B_eng
V O I_eng
B O I_eng
新 O B_n
闻 O I_n
采 O B_v
访 O I_v
梁 O B_nr
太 O I_nr
的 O O_uj
时 O B_n
候 O I_n
我 B-Holder O_r
真 B-Degree B_d
的 I-Degree I_d
快 B-Degree B_d
要 I-Degree I_d
哭 B-Trigger O_v
了 I-Trigger O_ul
可 O B_v
怜 O I_v
死 O O_v
在 O O_p
一 O B_m
群 O I_m
欠 O O_v
干 O O_v
的 O O_uj
货 O O_n
手 O B_s
里 O I_s
安 O B_v
息 O I_v
, O O_x
一 O B_m
路 O I_m
好 O O_a
走 O O_v
安 O B_v
息 O I_v
～ O O_x
" O O_x

民 O B_n
族 O I_n
特 O I_n
色 O I_n
， O O_x
申 O B_v
请 O I_v
非 O O_h
遗 O O_n
！ O O_x
送 O O_v
姐 O O_n
一 O B_m
支 O I_m
玫 O B_n
瑰 O I_n
花 O I_n
. O B_m
. O I_m
. O I_m
. O I_m
！ O O_x
保 O B_v
留 O I_v
处 O B_n
女 O I_n
！ O O_x
谢 B-Trigger B_nr
谢 I-Trigger I_nr
！ O O_x
尊 B-Trigger B_a
重 I-Trigger I_a
男 B-sent_Entity B_n
人 I-sent_Entity I_n
！ O O_x
很 B-Degree O_zg
满 B-Trigger B_v
意 I-Trigger I_v
. O B_m
. O I_m
. O I_m
. O I_m
！ O O_x

哈 B-Trigger B_o
哈 I-Trigger I_o
不 O B_df
要 O I_df
， O O_x
太 O B_nr
贵 O I_nr
！ O O_x
唉 B-Trigger O_zg
， O O_x
连 O O_nr
痛 B-Trigger B_a
快 I-Trigger I_a
痛 B-Trigger B_a
快 I-Trigger I_a
嘴 B-sent_Entity O_n
的 I-sent_Entity O_uj
机 I-sent_Entity B_n
会 I-sent_Entity I_n
都 I-sent_Entity O_d
没 I-sent_Entity B_v
有 I-sent_Entity I_v
。 O O_x

狄 O B_nr
仁 O I_nr
杰 O I_nr
还 O B_c
是 O I_c
可 O B_c
以 O I_c
嘛 O O_y
。 O O_x
我 B-Holder O_r
比 O B_d
较 O I_d
固 O B_a
执 O I_a
的 O O_uj
喜 B-Trigger B_v
欢 I-Trigger I_v
徐 B-sent_Entity B_nr
克 I-sent_Entity I_nr
。 O O_x
哎 O O_e
， O O_x
当 O B_t
年 O I_t
也 O O_d
是 O O_v
有 O O_v
过 O O_ug
一 O B_i
面 O I_i
之 O I_i
缘 O I_i
的 O O_uj
人 O B_n
呐 O I_n
， O O_x
哈 O B_o
哈 O I_o

嘴 B-Cause B_n
唇 I-Cause I_n
果 I-Cause B_d
然 I-Cause I_d
起 I-Cause B_v
泡 I-Cause I_v
了 I-Cause O_ul
. I-Cause B_m
. O I_m
. B-Degree I_m
. I-Degree I_m
好 I-Degree O_a
难 B-Trigger B_v
受 I-Trigger I_v
5 B-Trigger B_m
5 I-Trigger I_m
5 I-Trigger I_m
5 I-Trigger I_m
5 I-Trigger I_m
5 I-Trigger I_m
5 I-Trigger I_m
. O I_m
. O I_m
. O I_m
. O I_m
. O I_m
. O I_m
. O I_m
要 O O_v
多 O O_m
晒 O B_n
太 O I_n
阳 O I_n
了 O O_ul
. O B_m
. O I_m
. O I_m
. O I_m
. O I_m

“ O O_x
一 O B_m
帮 O I_m
老 O O_a
男 O B_n
人 O I_n
来 O B_u
看 O I_u
一 O B_m
帮 O I_m
老 O O_a
男 O B_n
人 O I_n
唱 O B_n
歌 O I_n
” O O_x
很 B-Degree O_zg
不 B-Trigger B_a
幸 I-Trigger I_a
， B-sent_Entity O_x
我 I-sent_Entity O_r
被 I-sent_Entity O_p
轻 I-sent_Entity B_a
易 I-sent_Entity I_a
地 I-sent_Entity O_uv
归 I-sent_Entity B_v
入 I-sent_Entity I_v
了 I-sent_Entity O_ul
老 I-sent_Entity O_n
男 I-sent_Entity B_n
人 I-sent_Entity I_n
一 I-sent_Entity B_m
类 I-sent_Entity I_m
… I-sent_Entity O_x

今 O B_t
天 O I_t
真 O B_d
的 O I_d
很 B-Degree O_zg
开 B-Trigger B_v
心 I-Trigger I_v
， O O_x
因 B-Cause B_c
为 I-Cause I_c
我 I-Cause O_r
也 I-Cause O_d
开 I-Cause B_v
通 I-Cause I_v
微 I-Cause B_a
薄 I-Cause I_a
了 I-Cause O_ul
， O O_x
希 O B_v
望 O I_v
我 O O_r
的 O O_uj
生 O B_vn
活 O I_vn
会 O O_v
因 O B_c
此 O I_c
更 O O_d
丰 O B_a
富 O I_a
精 O B_n
彩 O I_n
！ O O_x

" O O_x
回 O B_v
复 O I_v
很 B-Degree O_zg
抱 B-Trigger B_v
歉 I-Trigger I_v
, O O_x
免 B-Cause B_vn
费 I-Cause I_vn
的 I-Cause O_uj
东 I-Cause B_ns
西 I-Cause I_ns
我 B-Holder O_r
一 O B_a
般 O I_a
都 O O_d
没 B-Trigger O_v
兴 I-Trigger B_n
趣 I-Trigger I_n
! I-Trigger O_x
顺 O B_ad
便 O I_ad
唠 O B_z
叨 O I_z
一 O B_m
句 O I_m
: O O_x
“ O O_x
这 O O_r
世 O B_n
界 O I_n
骗 O B_n
子 O I_n
太 O O_d
多 O O_m
, O O_x
傻 O B_n
子 O I_n
明 O B_a
显 O I_a
不 O B_v
够 O I_v
用 O O_p
! O O_x
” O O_x
" O O_x

这 B-sent_Entity O_r
张 I-sent_Entity O_q
很 B-Degree B_a
美 B-Trigger I_a
啊 O O_y
。 O O_x
。 O O_x
祝 O B_nr
你 O I_nr
成 O I_nr
功 O I_nr
。 O O_x
。 O O_x
。 O O_x
糟 O B_a
糕 O I_a
～ O O_x
不 O O_d
知 O B_v
道 O I_v
怎 O B_r
样 O I_r
拍 O O_v
比 O B_d
较 O I_d
好 O O_a
捏 O O_v
！ O O_x
！ O O_x

套 O B_n
图 O I_n
都 O O_d
米 O O_m
有 O O_v
， O O_x
太 B-Degree O_d
失 B-Trigger B_v
望 I-Trigger I_v
了 O O_ul
无 O B_i
图 O I_i
无 O I_i
真 O B_d
相 O I_d
， O O_x
时 B-sent_Entity B_n
效 I-sent_Entity I_n
性 I-sent_Entity I_n
太 B-Degree O_d
差 B-Trigger O_a
了 O O_ul
. O B_m
. O I_m
. O I_m
凤 O B_nr
姐 O I_nr
， O O_x
空 O B_n
姐 O I_n
， O O_x
芙 O B_ns
蓉 O I_ns
姐 O I_ns
姐 O I_ns
三 O O_m
姐 O O_n
将 O O_d
同 O B_n
台 O I_n
P O B_eng
K O I_eng

话 O O_n
说 O O_v
： O O_x
好 B-Degree O_a
可 B-Trigger B_v
爱 I-Trigger I_v
… O O_x
樱 O B_n
桃 O I_n
小 O B_nr
丸 O I_nr
子 O I_nr
同 O B_n
学 O I_n
很 O B_a
小 O I_a
很 O B_a
小 O I_a
的 O O_uj
时 O B_n
候 O I_n
。 O O_x
你 O O_r
喜 O B_v
欢 O I_v
吗 O O_y
？ O O_x

我 B-Holder O_r
喜 B-Trigger B_v
欢 I-Trigger I_v
这 B-sent_Entity O_r
张 I-sent_Entity O_q
~ O O_x
~ O O_x
哈 B-Trigger B_o
哈 I-Trigger I_o
: O O_x
: O O_x
。 O O_x
越 O O_d
看 O B_v
越 O I_v
感 B-Trigger B_v
动 I-Trigger I_v
. O B_m
. O I_m
. O I_m
. O I_m
好 O B_v
像 O I_v
好 O B_v
像 O I_v
好 O B_v
像 O I_v
好 O B_v
像 O I_v
. O B_m
. O I_m
. O I_m
. O I_m

离 O O_v
王 O B_nr
力 O I_nr
宏 O I_nr
成 O B_ns
都 O I_ns
演 O B_n
唱 O I_n
会 O I_n
开 O B_v
唱 O I_v
还 O B_v
有 O I_v
两 O B_m
个 O I_m
多 O O_m
小 O B_n
时 O I_n
， O O_x
全 O B_n
球 O I_n
歌 O B_i
迷 O I_i
会 O I_i
已 O O_d
聚 O B_v
集 O I_v
成 O B_v
演 O I_v
中 O B_n
心 O I_n
整 O B_n
队 O I_n
合 O B_vn
练 O I_vn
口 O B_n
号 O I_n
了 O O_ul
。 O O_x
太 O O_d
有 O O_v
热 B-Trigger B_n
情 I-Trigger I_n
了 O O_ul
嘛 O O_y

真 B-Degree B_d
的 I-Degree I_d
很 I-Degree O_zg
可 B-Trigger B_v
爱 I-Trigger I_v
， O O_x
一 O B_d
心 O I_d
要 O O_v
为 O O_p
黄 O B_nr
健 O I_nr
翔 O I_nr
解 O B_v
围 O I_v
。 O O_x
话 O O_n
说 O O_v
长 O O_a
得 O O_ud
蛮 O O_d
余 B-sent_Entity B_nrfg
秋 I-sent_Entity I_nrfg
雨 I-sent_Entity I_nrfg
的 O O_uj
。 O O_x

这 B-Degree B_l
辈 I-Degree I_l
子 I-Degree I_l
最 I-Degree B_a
大 I-Degree I_a
的 I-Degree O_uj
遗 B-Trigger B_a
憾 I-Trigger I_a
就 O B_d
是 O I_d
不 B-sent_Entity B_v
能 I-sent_Entity I_v
坐 I-sent_Entity B_v
在 I-sent_Entity I_v
台 I-sent_Entity B_s
下 I-sent_Entity I_s
看 I-sent_Entity B_v
看 I-sent_Entity I_v
自 I-sent_Entity B_r
己 I-sent_Entity I_r
到 I-sent_Entity B_d
底 I-sent_Entity I_d
能 I-sent_Entity O_v
紧 I-sent_Entity B_a
张 I-sent_Entity I_a
成 I-sent_Entity O_n
什 I-sent_Entity B_r
么 I-sent_Entity I_r
德 I-sent_Entity B_n
性 I-sent_Entity I_n
~ I-sent_Entity O_x

Q O B_eng
Q O I_eng
O O I_eng
U O I_eng
T O I_eng
了 O O_ul
啊 O O_y
~ O O_x
~ O O_x
~ O O_x
~ O O_x
我 O B_r
们 O I_r
是 O O_v
谁 O O_r
啊 O O_y
！ O O_x
？ O O_x
必 O B_d
须 O I_d
潮 O O_n
起 O B_v
来 O I_v
~ O O_x
~ O O_x
~ O O_x
今 O B_t
天 O I_t
太 B-Degree O_d
难 B-Trigger B_v
过 I-Trigger I_v
了 O O_ul
！ O O_x
憋 B-Trigger B_a
气 I-Trigger I_a
中 I-Trigger O_f
！ O O_x

对 O O_p
啊 O O_y
， O O_x
有 O O_v
的 O O_uj
很 O O_a
好 O B_v
吃 O I_v
的 O O_uj
。 O O_x
不 O B_c
过 O I_c
这 O O_r
里 O B_f
面 O I_f
没 O B_v
有 O I_v
我 B-Holder O_r
最 B-Degree O_d
喜 B-Trigger B_v
欢 I-Trigger I_v
的 O O_uj
手 B-sent_Entity B_n
指 I-sent_Entity I_n
饼 I-sent_Entity O_n
。 O O_x
。 O O_x
蜂 B-sent_Entity B_n
蜜 I-sent_Entity I_n
蛋 I-sent_Entity B_n
糕 I-sent_Entity I_n
也 O O_d
好 O B_v
吃 O I_v
。 O O_x
好 B-Degree B_v
像 I-Degree I_v
很 I-Degree O_zg
好 B-Trigger B_v
吃 I-Trigger I_v
的 O O_uj
样 O B_n
子 O I_n
。 O O_x

笑 B-Trigger O_v
死 I-Trigger O_v
我 I-Trigger O_r
了 I-Trigger O_ul
！ O O_x
这 O O_r
是 O O_v
金 O B_n
丝 O I_n
熊 O O_nr
， O O_x
很 O O_zg
明 O B_a
显 O I_a
也 O O_d
不 O B_c
是 O I_c
白 O B_n
色 O I_n
。 O O_x
真 O B_d
的 O I_d
很 O O_zg
草 O B_n
泥 O I_n
马 O I_n
！ O O_x
小 O B_n
白 O I_n
鼠 O I_n
变 O O_v
身 O O_ng
草 O B_n
泥 O I_n
马 O I_n
！ O O_x

姬 O B_nr
哥 O I_nr
被 O O_p
挤 O B_v
到 O I_v
一 O B_d
边 O I_d
去 O O_v
了 O O_ul
这 O O_r
眼 B-sent_Entity B_n
镜 I-sent_Entity I_n
我 B-Holder O_r
太 B-Degree O_d
喜 B-Trigger B_v
欢 I-Trigger I_v
了 O O_ul
， O O_x
很 O O_zg
模 O B_a
特 O I_a
也 O B_d
狠 O I_d
模 O B_a
特 O I_a
啊 O O_y
跟 O O_p
模 O B_n
特 O I_n
儿 O I_n
们 O O_k
合 O B_n
影 O I_n
… O O_x

今 O B_t
日 O I_t
上 O B_t
午 O I_t
见 O O_v
一 O O_m
极 B-sent_Entity B_d
其 I-sent_Entity I_d
讨 I-sent_Entity O_v
踹 I-sent_Entity O_v
之 I-sent_Entity B_r
人 I-sent_Entity I_r
， O O_x
怒 B-Trigger B_i
火 I-Trigger I_i
中 I-Trigger I_i
烧 I-Trigger I_i
， O O_x
强 O B_a
忍 O I_a
、 O O_x
冷 O B_a
静 O I_a
后 O O_f
没 O B_v
有 O I_v
大 O B_nz
爆 O I_nz
。 O O_x
反 O B_c
之 O I_c
， O O_x
后 O B_n
果 O I_n
不 O B_i
堪 O I_i
设 O I_i
想 O I_i
。 O O_x
。 O O_x
。 O O_x
。 O O_x

好 O O_a
爱 O B_n
点 O I_n
舍 O B_v
得 O I_v
吃 O I_v
啊 O O_zg
！ O O_x
！ O O_x
: O O_x
每 B-Cause B_r
种 I-Cause I_r
点 I-Cause B_v
心 I-Cause I_v
都 I-Cause O_d
喜 I-Cause B_v
欢 I-Cause I_v
， I-Cause O_x
但 I-Cause B_c
是 I-Cause I_c
又 I-Cause O_d
舍 I-Cause B_v
不 I-Cause I_v
得 I-Cause I_v
吃 I-Cause O_v
的 I-Cause O_uj
点 I-Cause B_v
心 I-Cause I_v
。 O O_x
纠 B-Trigger B_v
结 I-Trigger I_v
啊 O O_zg
~ O O_x
~ O O_x
你 O O_r
最 O O_d
喜 O B_v
欢 O I_v
哪 O B_r
款 O I_r
呢 O O_y
？ O O_x

杯 B-Trigger O_q
催 I-Trigger O_v
了 O O_ul
， O O_x
太 B-Degree O_d
兴 B-Trigger B_v
奋 I-Trigger I_v
， O O_x
睡 O B_v
不 O I_v
着 O I_v
了 O O_ul
， O O_x
明 O B_t
天 O I_t
还 O B_c
要 O I_c
上 O B_v
班 O I_v
呢 O O_y
想 B-Trigger B_v
念 I-Trigger I_v
英 B-sent_Entity B_ns
格 I-sent_Entity I_ns
兰 I-sent_Entity I_ns
想 B-Trigger B_v
念 I-Trigger I_v
大 B-sent_Entity B_n
卫 I-sent_Entity I_n
贝 I-sent_Entity B_nr
贝 I-sent_Entity I_nr
了 O O_ul

太 B-Degree O_d
喜 B-Trigger B_n
剧 I-Trigger I_n
了 I-Trigger O_ul
真 O B_d
的 O I_d
吗 O O_y
？ O O_x
今 O B_t
天 O I_t
买 O O_v
了 O O_ul
一 O B_a
大 O I_a
瓶 O O_n
冰 O B_nr
红 O I_nr
茶 O I_nr
， O O_x
看 O B_v
到 O I_v
赠 O B_n
品 O I_n
我 O O_r
哭 O O_v
了 O O_ul
。 O O_x
。 O O_x
。 O O_x
你 O O_r
见 O O_v
过 O O_ug
红 O B_nr
茶 O I_nr
口 O B_n
服 O I_n
液 O I_n
吗 O O_y
？ O O_x

猫 O B_n
猫 O I_n
喺 O O_yg
最 B-Degree O_d
得 B-Trigger B_v
意 I-Trigger I_v
既 O O_c
动 O B_n
物 O I_n
~ O O_x
九 O B_m
只 O I_m
小 O B_nr
家 O I_nr
伙 O I_nr
！ O O_x

吃 O B_v
饱 O I_v
了 O O_ul
， O O_x
马 O B_d
上 O I_d
就 O O_d
睡 O O_v
不 O O_d
合 O B_a
适 O I_a
吧 O O_y
？ O O_x
可 O B_c
是 O I_c
我 B-Holder O_r
真 B-Degree B_d
的 I-Degree I_d
很 I-Degree B_a
困 B-Trigger I_a
， O O_x
眼 O B_n
睛 O I_n
都 O O_d
睁 O B_n
不 O I_n
开 O I_n
了 O O_ul
， O O_x
管 O B_l
不 O I_l
了 O I_l
了 O O_ul
， O O_x
睡 O B_v
觉 O I_v
了 O O_ul
！ O O_x
肥 O O_n
死 O O_v
我 O O_r
吧 O O_y

最 B-Degree O_d
悲 B-Trigger B_n
情 I-Trigger I_n
， O O_x
最 B-Degree O_d
失 B-Trigger B_v
败 I-Trigger I_v
的 O O_uj
超 B-sent_Entity B_b
级 I-sent_Entity I_b
英 I-sent_Entity B_ns
雄 I-sent_Entity I_ns
— I-sent_Entity O_x
— I-sent_Entity O_x
S I-sent_Entity B_eng
p I-sent_Entity I_eng
i I-sent_Entity I_eng
d I-sent_Entity I_eng
e I-sent_Entity I_eng
r I-sent_Entity I_eng
M I-sent_Entity I_eng
a I-sent_Entity I_eng
n I-sent_Entity I_eng

“ O O_x
明 O B_t
天 O I_t
回 O B_n
家 O I_n
” O O_x
— O O_x
— O O_x
这 O O_r
是 O O_v
春 O B_t
节 O I_t
最 B-Degree O_d
值 B-Trigger B_v
得 I-Trigger I_v
高 I-Trigger B_b
兴 I-Trigger I_b
的 O O_uj
事 B-sent_Entity O_n
！ O O_x

, B-Holder O_x
我 I-Holder B_r
们 I-Holder I_r
觉 O B_v
得 O I_v
他 B-sent_Entity B_r
们 I-sent_Entity I_r
可 B-Trigger B_v
怜 I-Trigger I_v
， O O_x
其 O B_d
实 O I_d
他 B-Holder B_r
们 I-Holder I_r
觉 O B_v
得 O I_v
自 B-sent_Entity B_r
己 I-sent_Entity I_r
很 B-Degree O_zg
幸 B-Trigger B_a
福 I-Trigger I_a
！ O O_x
穷 B-Trigger B_i
开 I-Trigger I_i
心 I-Trigger I_i
~ I-Trigger O_x
穷 O B_n
人 O I_n
玩 O O_v
的 O O_uj
摩 O B_nz
天 O I_nz
轮 O I_nz
. O B_m
. O I_m
. O I_m

这 B-sent_Entity O_r
只 I-sent_Entity O_d
比 I-sent_Entity O_p
熊 I-sent_Entity B_nr
狗 I-sent_Entity I_nr
好 O O_a
得 O B_v
意 O I_v
啊 O O_zg
得 O B_v
意 O I_v
~ O O_x
超 B-Degree O_v
可 B-Trigger B_v
爱 I-Trigger I_v
超 B-Degree O_v
可 B-Trigger B_v
爱 I-Trigger I_v
! O O_x
! O O_x
! O O_x
! O O_x
! O O_x

【 O O_x
来 O O_v
吧 O O_y
， O O_x
帅 O O_a
锅 O O_n
， O O_x
啵 O O_y
一 O B_m
个 O I_m
~ O O_x
~ O O_x
~ O O_x
】 O O_x
你 O O_r
小 O O_a
的 O O_uj
时 O B_n
候 O I_n
干 O O_v
过 O O_ug
， O O_x
或 O O_c
被 O O_p
干 O O_v
过 O O_ug
这 O O_r
狼 O B_a
漫 O I_a
的 O O_uj
事 O O_n
吗 O O_y
？ O O_x
我 B-Holder O_r
很 B-Degree O_d
遗 B-Trigger B_a
憾 I-Trigger I_a
耶 O O_nr
~ O O_x
~ O O_x
~ O O_x

什 O B_r
么 O I_r
电 O B_n
影 O I_n
？ O O_x
连 B-Cause B_a
续 I-Cause I_a
看 I-Cause O_v
了 I-Cause O_ul
三 I-Cause B_m
部 I-Cause I_m
电 I-Cause B_n
影 I-Cause I_n
都 I-Cause O_d
看 I-Cause B_v
到 I-Cause I_v
我 I-Cause O_r
哭 I-Cause O_v
了 I-Cause O_ul
. I-Cause B_m
. I-Cause I_m
. I-Cause I_m
难 I-Cause B_d
道 I-Cause I_d
我 I-Cause O_r
就 I-Cause B_d
是 I-Cause I_d
个 I-Cause O_q
悲 I-Cause B_n
剧 I-Cause I_n
吗 I-Cause O_y
? I-Cause O_x
. O B_m
. O I_m
. O I_m
有 B-sent_Entity B_r
些 I-sent_Entity I_r
事 I-sent_Entity B_n
情 I-sent_Entity I_n
真 B-Trigger B_d
的 I-Trigger I_d
很 B-Degree O_zg
矛 B-Trigger B_an
盾 I-Trigger I_an
! O O_x
[ O O_x
@ O O_x

为 O B_p
了 O I_p
完 O B_v
成 O I_v
小 O B_n
组 O I_n
作 O B_n
业 O I_n
， O O_x
一 B-Cause B_m
天 I-Cause I_m
都 I-Cause O_d
没 I-Cause O_v
吃 I-Cause B_v
饭 I-Cause I_v
， O O_x
真 O B_d
的 O I_d
真 O B_d
的 O I_d
很 B-Degree O_d
累 B-Trigger O_v
。 O O_x
。 O O_x
。 O O_x
。 O O_x

那 O O_r
怎 O B_r
么 O I_r
能 O O_v
说 O O_v
是 O O_v
热 O B_n
情 O I_n
呢 O O_y
？ O O_x
那 O O_r
是 O O_v
相 B-Degree B_d
当 I-Degree I_d
热 B-Trigger B_n
情 I-Trigger I_n
啊 O O_y
太 O O_d
坑 O B_n
人 O I_n
了 O O_ul
！ O O_x
刚 O O_d
买 O O_v
一 O B_m
杯 O I_m
水 O O_n
， O O_x
被 O O_p
热 O B_n
情 O I_n
的 O O_uj
歌 O B_n
迷 O I_n
干 O B_a
洒 O I_a
了 O O_ul
！ O O_x
安 O B_nr
全 O I_nr
感 O I_nr
！ O O_x

太 B-Degree O_d
过 B-Trigger B_n
瘾 I-Trigger I_n
了 I-Trigger O_ul
！ O O_x
！ O O_x
我 B-Holder O_r
也 O O_d
想 O O_v
这 O B_r
样 O I_r
抱 O O_v
一 O B_m
下 O I_m
他 B-sent_Entity B_r
们 I-sent_Entity I_r
！ O O_x
！ O O_x
惊 B-Trigger B_a
喜 I-Trigger I_a
。 O O_x
。 O O_x
。 O O_x
。 O O_x
七 O B_t
夕 O I_t
情 O B_n
人 O I_n
节 O I_n
要 O O_v
送 O O_v
就 O O_d
送 O O_v
这 O B_r
样 O I_r
的 O O_uj
花 O O_v
哦 O O_e
， O O_x
保 O B_v
证 O I_v
惊 O B_a
喜 O I_a
！ O O_x

熨 O B_v
斗 O I_v
哥 O O_n
， O O_x
牛 B-Trigger O_n
。 O O_x
发 O B_v
现 O I_v
又 O O_d
一 O O_m
传 O B_n
说 O I_n
— O O_x
— O O_x
四 B-sent_Entity B_ns
川 I-sent_Entity I_ns
乐 I-sent_Entity B_ns
山 I-sent_Entity I_ns
熨 O B_v
斗 O I_v
哥 O O_n
— O O_x
— O O_x
这 O O_r
真 O O_d
不 O B_d
好 O I_d
模 O B_v
仿 O I_v
。 O O_x
牛 O O_n
人 O O_n
真 O B_d
的 O I_d
很 O B_m
多 O I_m
， O O_x
需 O B_v
要 O I_v
大 O B_n
家 O I_n
一 O B_m
起 O I_m
发 O B_v
现 O I_v

我 O O_r
得 B-Trigger B_v
意 I-Trigger I_v
儿 I-Trigger O_n
个 I-Trigger O_q
笑 I-Trigger O_v
王 O B_n
导 O I_n
每 O B_r
次 O I_r
听 O B_nr
菲 O I_nr
说 O B_v
话 O I_v
的 O O_uj
表 O B_n
情 O I_n
都 O O_d
有 O B_n
点 O I_n
放 O B_v
空 O I_v
都 O O_d
有 O B_n
点 O I_n
飘 O B_a
渺 O I_a
~ O O_x
魂 O B_n
游 O I_n
太 O B_nrt
虚 O I_nrt
~ O O_x

太 B-Degree B_l
紧 B-Trigger I_l
张 I-Trigger I_l
了 O O_ul
， O O_x
要 O O_v
正 O B_v
视 O I_v
体 B-sent_Entity B_v
检 I-sent_Entity I_v
。 O O_x
这 B-Cause O_r
周 I-Cause O_nr
星 I-Cause B_t
期 I-Cause I_t
六 I-Cause I_t
要 I-Cause O_v
体 I-Cause B_v
检 I-Cause I_v
纳 I-Cause B_v
闷 I-Cause I_v
我 I-Cause O_r
现 I-Cause B_t
在 I-Cause I_t
见 I-Cause O_v
针 I-Cause O_n
就 I-Cause O_d
发 I-Cause B_v
抖 I-Cause I_v
不 I-Cause O_d
知 I-Cause B_v
道 I-Cause I_v
怎 I-Cause B_l
么 I-Cause I_l
办 I-Cause I_l
哦 I-Cause O_zg

我 B-Holder O_r
艹 O O_y
~ O O_x
忒 B-Degree O_d
震 B-Trigger B_v
惊 I-Trigger I_v
了 O O_ul
~ O O_x
我 O O_r
日 O O_m
！ O O_x
死 O O_v
切 O O_v
！ O O_x
我 O O_r
册 O O_q
那 O O_r
伪 O B_n
娘 O I_n
的 O O_uj
最 O B_a
高 O I_a
境 O B_n
界 O I_n
我 B-Holder O_r
羡 B-Trigger B_v
慕 I-Trigger I_v
我 B-Holder O_r
嫉 B-Trigger B_v
妒 I-Trigger I_v
- O O_x
- O O_x

看 O O_v
了 O O_ul
《 B-sent_Entity O_x
深 I-sent_Entity B_ns
海 I-sent_Entity I_ns
寻 I-sent_Entity B_nr
人 I-sent_Entity I_nr
》 I-sent_Entity O_x
又 O O_d
是 O O_v
意 O B_n
识 O I_n
片 O O_q
不 B-Negation O_d
纠 B-Trigger B_v
结 I-Trigger I_v
不 B-Negation O_d
压 B-Trigger B_v
抑 I-Trigger I_v
有 B-Degree B_n
点 I-Degree I_n
乱 B-Trigger O_d

第 O B_m
四 O I_m
款 O I_m
创 O B_n
可 O I_n
贴 O I_n
也 O O_d
要 O B_a
好 O I_a
看 O I_a
， O O_x
也 O O_d
要 O O_v
时 O B_n
尚 O I_n
！ O O_x
你 B-Holder O_r
最 B-Degree O_d
喜 B-Trigger B_v
欢 I-Trigger I_v
哪 B-sent_Entity O_r
一 I-sent_Entity B_m
款 I-sent_Entity I_m
？ O O_x

好 B-Degree O_a
可 B-Trigger B_v
爱 I-Trigger I_v
周 O B_t
末 O I_t
又 O O_d
要 O O_v
到 O O_v
了 O O_ul
啊 O O_y
， O O_x
朋 O B_n
友 O I_n
们 O O_k
都 O O_d
打 O B_v
算 O I_v
到 O O_v
哪 O B_r
里 O I_r
去 O O_v
玩 O O_v
啊 O O_y
？ O O_x
放 O B_v
松 O I_v
心 O B_n
情 O I_n
最 O O_d
重 O B_a
要 O I_a

咋 O B_v
办 O I_v
咋 O B_v
办 O I_v
， O O_x
越 B-Degree B_d
来 I-Degree I_d
越 I-Degree I_d
喜 B-Trigger B_v
欢 I-Trigger I_v
胡 B-sent_Entity B_nr
夏 I-sent_Entity I_nr
那 O O_r
孩 O B_n
子 O I_n
了 O O_ul
= O O_x
= O O_x
。 O O_x

这 O O_r
只 O O_d
猫 B-sent_Entity B_n
猫 I-sent_Entity I_n
是 O O_v
我 B-Holder O_r
最 B-Degree O_d
喜 B-Trigger B_v
欢 I-Trigger I_v
的 O O_uj
一 O B_m
只 O I_m
， O O_x
我 O O_r
总 O O_b
q O O_eng
记 O B_v
住 O I_v
她 O O_r
的 O O_uj
名 O B_n
字 O I_n
， O O_x
还 O B_c
是 O I_c
叫 O O_v
她 O O_r
白 O B_n
猫 O I_n
吧 O O_y
， O O_x
喵 O O_o

今 O B_i
天 O I_i
天 O I_i
气 O I_i
太 O B_l
好 O I_l
了 O I_l
！ O O_x
！ O O_x
光 O B_n
是 O I_n
看 O B_v
着 O I_v
心 B-sent_Entity B_n
情 I-sent_Entity I_n
都 O O_d
舒 B-Trigger B_a
畅 I-Trigger I_a
， O O_x
重 B-Cause B_ns
庆 I-Cause I_ns
的 I-Cause O_uj
秋 I-Cause B_t
天 I-Cause I_t
好 I-Cause B_m
久 I-Cause I_m
都 I-Cause O_d
没 I-Cause B_v
有 I-Cause I_v
这 I-Cause B_r
么 I-Cause I_r
好 I-Cause O_a
的 I-Cause O_uj
天 I-Cause B_n
气 I-Cause I_n
了 I-Cause O_ul
。 I-Cause O_x
。 O O_x
。 O O_x

虽 O B_c
然 O I_c
是 O O_v
P O O_eng
图 O O_n
， O O_x
还 O B_c
是 O I_c
好 O O_a
希 O B_v
望 O I_v
你 O B_r
们 O I_r
在 O O_p
一 O B_m
起 O I_m
真 O B_l
的 O I_l
假 O I_l
的 O O_uj
？ O O_x
？ O O_x
求 O B_nz
真 O I_nz
相 O B_v
传 O I_v
双 O O_n
J O O_eng
最 B-Degree O_d
温 B-Trigger B_nr
馨 I-Trigger I_nr
的 O O_uj
照 O B_n
片 O I_n
？ O O_x

怎 O B_r
么 O I_r
最 O B_f
近 O I_f
不 B-sent_Entity B_c
是 I-sent_Entity I_c
感 I-sent_Entity B_v
冒 I-sent_Entity I_v
就 I-sent_Entity B_d
是 I-sent_Entity I_d
呼 I-sent_Entity B_l
吸 I-sent_Entity I_l
道 I-sent_Entity I_l
感 I-sent_Entity B_v
染 I-sent_Entity I_v
～ O O_x
～ O O_x
～ O O_x
～ O O_x
太 B-Degree O_d
折 B-Trigger B_v
磨 I-Trigger I_v
人 I-Trigger O_n
了 I-Trigger O_ul
· O O_x
～ O O_x
～ O O_x
～ O O_x
～ O O_x
等 O O_u
病 O O_n
好 O O_a
了 O O_ul
该 O O_r
好 O B_d
好 O I_d
锻 O B_v
炼 O I_v
锻 O B_n
炼 O I_n
身 O I_n
体 O I_n
了 O O_ul
～ O O_x
～ O O_x
～ O O_x

色 B-sent_Entity B_n
调 I-sent_Entity I_n
特 B-Degree O_d
亮 B-Trigger B_a
丽 I-Trigger I_a
~ O O_x
~ O O_x
黄 O B_nr
绿 O I_nr
红 O O_a
呢 O O_y
比 O B_d
大 O I_d
地 O B_n
震 O I_n
海 O B_n
报 O I_n
大 O O_a
啊 O O_y
， O O_x
哈 B-Trigger B_o
哈 I-Trigger I_o
， O O_x
小 B-Degree O_a
开 B-Trigger B_v
心 I-Trigger I_v
一 O B_m
下 O I_m
恋 O B_v
爱 O I_v
通 O B_n
告 O I_n
， O O_x
哈 B-Trigger B_o
哈 I-Trigger I_o

我 B-Trigger O_r
操 I-Trigger O_v
你 I-Trigger O_r
妈 I-Trigger O_n
！ O O_x
中 B-sent_Entity B_ns
国 I-sent_Entity I_ns
城 I-sent_Entity B_n
管 I-sent_Entity I_n
！ O O_x
太 B-Degree O_d
不 B-Trigger B_l
要 I-Trigger I_l
脸 I-Trigger I_l
了 O O_ul
！ O O_x
狂 B-Trigger O_zg
气 I-Trigger B_n
愤 I-Trigger I_n
！ O O_x

我 B-Holder O_r
明 B-sent_Entity B_t
天 I-sent_Entity I_t
又 I-sent_Entity O_d
要 I-sent_Entity O_v
进 I-sent_Entity B_v
行 I-sent_Entity I_v
狱 I-sent_Entity O_zg
般 I-sent_Entity B_u
的 I-sent_Entity I_u
生 I-sent_Entity B_vn
活 I-sent_Entity I_vn
了 O O_ul
真 B-Degree B_d
的 I-Degree I_d
很 I-Degree O_zg
无 B-Trigger B_d
奈 I-Trigger I_d

我 B-Holder B_r
们 I-Holder I_r
不 B-Negation B_v
能 I-Negation I_v
歧 B-Trigger B_v
视 I-Trigger I_v
人 B-sent_Entity B_n
类 I-sent_Entity I_n
！ O O_x
这 O B_r
样 O I_r
活 O B_v
着 O I_v
还 O B_v
有 O I_v
意 O B_n
思 O I_n
么 O O_y
恶 B-Trigger B_n
心 I-Trigger I_n
这 O B_r
啥 O I_r
玩 O B_n
意 O I_n
！ O O_x
太 B-Degree O_d
可 B-Trigger B_c
怕 I-Trigger I_c
了 O O_ul
我 O O_r
觉 O B_v
得 O I_v
这 O O_r
更 O B_d
是 O I_d
一 O B_m
个 O I_m
警 O B_v
惕 O I_v
~ O O_x

。 O O_x
谢 O B_nr
谢 O I_nr
小 O B_nr
宇 O I_nr
哥 O I_nr
的 O O_uj
服 O B_vn
装 O I_vn
支 O B_v
持 O I_v
！ O O_x
真 O B_d
的 O I_d
非 B-Degree B_d
常 I-Degree I_d
好 B-Trigger B_v
看 I-Trigger I_v
！ O O_x
快 O B_d
来 O I_d
收 O B_v
图 O I_v
啦 O O_y
~ O O_x
~ O O_x
~ O O_x
预 O B_v
祝 O I_v
9 O O_m
号 O O_m
的 O O_uj
发 O B_n
布 O I_n
会 O I_n
成 O B_a
功 O I_a
！ O O_x

我 B-Holder O_r
喜 B-Trigger B_v
欢 I-Trigger I_v
这 B-sent_Entity B_r
个 I-sent_Entity I_r
表 I-sent_Entity B_n
情 I-sent_Entity I_n
、 I-sent_Entity O_x
很 I-sent_Entity O_d
有 I-sent_Entity O_v
内 I-sent_Entity B_n
容 I-sent_Entity I_n
的 I-sent_Entity O_uj
说 I-sent_Entity O_v
宝 I-sent_Entity B_nr
图 I-sent_Entity I_nr
签 I-sent_Entity O_v
T I-sent_Entity B_eng
W I-sent_Entity I_eng
O I-sent_Entity I_eng

早 O B_t
上 O I_t
起 O B_v
来 O I_v
突 O B_ad
然 O I_ad
很 B-Degree O_zg
孤 B-Trigger B_a
独 I-Trigger I_a
， O O_x
因 O B_c
为 O I_c
身 B-Cause B_s
边 I-Cause I_s
没 I-Cause B_v
有 I-Cause I_v
你 I-Cause O_r
相 I-Cause B_v
陪 I-Cause I_v
。 O O_x
。 O O_x
。 O O_x
。 O O_x
。 O O_x

今 O B_t
天 O I_t
生 O B_t
日 O I_t
， O O_x
我 B-sent_Entity B_r
一 I-sent_Entity I_r
人 I-sent_Entity B_n
食 I-sent_Entity I_n
晚 I-sent_Entity B_n
饭 I-sent_Entity I_n
算 O B_v
不 O I_v
算 O I_v
太 B-Degree O_d
凄 B-Trigger B_a
凉 I-Trigger I_a
？ O O_x
！ O O_x
~ O O_x
老 O B_n
爸 O I_n
老 O B_n
妈 O I_n
去 O O_v
世 O B_nr
博 O I_nr
了 O O_ul
~ O O_x

喜 B-Trigger B_v
欢 I-Trigger I_v
呢 O O_y
， O O_x
有 O O_v
这 O B_r
些 O I_r
小 O B_nr
家 O I_nr
伙 O I_nr
， O O_x
一 O B_d
定 O I_d
很 B-Degree O_zg
有 B-Trigger B_l
意 I-Trigger I_l
思 I-Trigger I_l
吧 O O_y
图 B-sent_Entity B_n
文 I-sent_Entity I_n
爆 I-sent_Entity B_v
笑 I-sent_Entity I_v
: O O_x
【 O O_x
两 O B_m
日 O I_m
受 O B_v
欢 O I_v
迎 O I_v
度 O O_zg
- O O_x
排 O B_v
名 O I_v
第 O B_m
一 O I_m
】 O O_x
耶 O O_nr
！ O O_x

" O O_x
不 B-sent_Entity B_d
好 I-sent_Entity I_d
评 I-sent_Entity B_n
价 I-sent_Entity I_n
, O O_x
有 B-Degree B_n
点 I-Degree I_n
忧 B-Trigger B_a
郁 I-Trigger I_a
. O B_m
. O I_m
< O O_x
感 O B_v
谢 O I_v
百 O B_n
度 O I_n
I O B_eng
D O I_eng
★ O O_x
蔷 O B_n
薇 O I_n
花 O I_n
> O O_x
" O O_x

对 O O_p
说 O O_v
： O O_x
那 O B_r
天 O I_r
“ O O_x
快 O B_a
乐 O I_a
大 O B_n
本 O I_n
营 O I_n
” O O_x
看 O B_v
见 O I_v
“ O O_x
令 O B_nrt
堂 O I_nrt
” O O_x
， O O_x
再 O O_d
看 O O_v
“ O O_x
海 O B_nr
涛 O I_nr
” O O_x
你 O O_r
， O O_x
你 B-sent_Entity O_r
很 B-Trigger O_d
好 I-Trigger O_a
， O O_x
不 O B_v
用 O I_v
减 O B_v
肥 O I_v
了 O O_ul
！ O O_x
！ O O_x

这 O O_r
就 O B_d
是 O I_d
人 B-sent_Entity B_n
类 I-sent_Entity I_n
世 I-sent_Entity B_n
界 I-sent_Entity I_n
的 I-sent_Entity O_uj
爱 I-sent_Entity B_n
情 I-sent_Entity I_n
很 B-Degree O_zg
可 B-Trigger B_c
怕 I-Trigger I_c
对 O O_p
吧 O O_y
~ O O_x
港 O O_j
女 O B_n
争 O I_n
仔 O O_ad
， O O_x
最 O B_f
后 O I_f
抓 B-Trigger B_v
狂 I-Trigger I_v
好 B-Degree O_a
爆 B-Trigger B_v
笑 I-Trigger I_v
。 I-Trigger O_x
。 O O_x

罗 B-sent_Entity O_j
主 I-sent_Entity B_b
任 I-sent_Entity I_b
` O O_x
` O O_x
你 O O_r
真 B-Degree B_d
的 O I_d
很 B-Trigger O_zg
好 I-Trigger B_v
笑 I-Trigger I_v
~ O O_x
~ O O_x
！ O O_x
好 O O_a
了 O O_ul
! O O_x
下 O B_t
次 O I_t
再 O O_d
发 O O_v
照 O B_n
片 O I_n
给 O O_p
你 O B_r
们 O I_r
看 O O_v
喔 O O_e
! O O_x
我 O O_r
要 O O_v
去 O O_v
睡 O O_v
啦 O O_y
! O O_x
晚 O B_n
安 O I_n
喔 O O_e
! O O_x

为 O B_r
什 O I_r
么 O I_r
这 O B_r
个 O I_r
超 O B_a
贵 O I_a
这 B-sent_Entity O_r
也 O O_d
太 B-Degree O_d
可 B-Trigger B_v
爱 I-Trigger I_v
了 O O_ul
， O O_x
喜 B-Trigger B_v
欢 I-Trigger I_v
死 O O_v
你 B-sent_Entity O_r
了 O O_ul
。 O O_x
。 O O_x
。 O O_x

想 O B_l
干 O I_l
什 O I_l
么 O I_l
？ O O_x
？ O O_x
内 B-Trigger B_n
忧 I-Trigger I_n
外 I-Trigger O_f
。 O O_x
平 O B_a
定 O I_a
。 O O_x
疯 B-Trigger B_a
狂 I-Trigger I_a
！ O O_x
誓 B-sent_Entity O_vg
占 I-sent_Entity O_v
南 I-sent_Entity B_ns
沙 I-sent_Entity I_ns
越 I-sent_Entity B_ns
南 I-sent_Entity I_ns
民 I-sent_Entity B_n
众 I-sent_Entity I_n
冲 I-sent_Entity B_vn
击 I-sent_Entity I_vn
中 I-sent_Entity B_nt
国 I-sent_Entity I_nt
大 I-sent_Entity I_nt
使 I-sent_Entity I_nt
馆 I-sent_Entity I_nt
！ O O_x
组 O B_v
图 O I_v

诶 O O_e
， O O_x
这 O O_r
是 O O_v
我 B-Holder O_r
喜 B-Trigger B_v
欢 I-Trigger I_v
的 O O_uj
风 B-sent_Entity B_n
格 I-sent_Entity I_n
b O B_eng
a O I_eng
b O I_eng
y O I_eng
s O I_eng
t O I_eng
y O I_eng
l O I_eng
e O I_eng
3 O I_eng
孩 B-Cause B_n
子 I-Cause I_n
天 I-Cause B_i
真 I-Cause I_i
无 I-Cause I_i
邪 I-Cause I_i
的 I-Cause O_uj
笑 I-Cause B_n
容 I-Cause I_n
是 I-Cause O_v
最 I-Cause B_a
美 I-Cause I_a
的 I-Cause O_uj
！ O O_x

博 O B_n
主 O I_n
今 O B_t
天 O I_t
给 O O_p
做 O B_n
的 O I_n
的 O O_uj
造 O B_n
型 O I_n
很 O B_a
棒 O I_a
& O O_x
9 O B_m
7 O I_m
3 O I_m
3 O I_m
; O O_x
今 O B_nr
天 O I_nr
下 O I_nr
午 O I_nr
再 O B_d
次 O I_d
与 O O_p
尚 O B_nr
雯 O I_nr
婕 O I_nr
合 O B_vn
作 O I_vn
， O O_x
越 B-Degree B_d
来 I-Degree I_d
越 I-Degree I_d
喜 B-Trigger B_v
欢 I-Trigger I_v
她 B-sent_Entity O_r
了 O O_ul

" O O_x
一 O B_d
定 O I_d
要 O O_v
好 O B_d
好 O I_d
地 O O_uv
活 O B_l
下 O I_l
去 O I_l
啊 O O_y
有 O O_v
爱 O O_v
就 O O_d
有 O O_v
希 O B_v
望 O I_v
, O O_x
有 O O_v
希 O B_v
望 O I_v
就 O O_d
不 O B_df
要 O I_df
放 O B_v
弃 O I_v
. O O_x
“ O O_x
非 B-Degree B_i
常 I-Degree I_i
感 B-Trigger I_i
谢 I-Trigger I_i
大 B-sent_Entity B_n
家 I-sent_Entity I_n
的 O O_uj
帮 O B_v
助 O I_v
和 O O_c
关 O B_n
心 O I_n
” O O_x
。 O O_x
" O O_x

最 B-Degree O_d
痛 B-Trigger B_an
苦 I-Trigger I_an
的 O O_uj
事 O B_n
情 O I_n
~ O O_x
莫 B-sent_Entity B_d
过 I-sent_Entity I_d
于 I-sent_Entity I_d
自 I-sent_Entity B_r
己 I-sent_Entity I_r
倒 I-sent_Entity B_a
霉 I-sent_Entity I_a
的 I-sent_Entity O_uj
时 I-sent_Entity B_n
候 I-sent_Entity I_n
看 I-sent_Entity B_v
到 I-sent_Entity I_v
别 I-sent_Entity B_r
人 I-sent_Entity I_r
幸 I-sent_Entity B_a
福 I-sent_Entity I_a
. I-sent_Entity B_m
. I-sent_Entity I_m
. I-sent_Entity I_m

祈 B-Trigger B_v
祷 I-Trigger I_v
更 O B_d
多 B-sent_Entity I_d
的 I-sent_Entity O_uj
人 I-sent_Entity O_n
平 B-Trigger B_a
安 I-Trigger I_a
希 O B_v
望 O I_v
里 O B_f
面 O I_f
的 O O_uj
人 O B_n
们 O I_n
跑 O B_l
得 O I_l
快 O I_l
些 O O_q
~ O O_x
~ O O_x
~ O O_x
祈 O B_v
祷 O I_v
！ O O_x

严 O B_a
重 O I_a
关 B-Trigger B_n
心 I-Trigger I_n
美 B-sent_Entity B_n
女 I-sent_Entity I_n
的 O O_uj
工 O B_vn
作 B-Property I_vn
状 I-Property B_n
态 I-Property I_n
在 I-Property O_p
极 I-Property B_d
度 I-Property I_d
疲 I-Property B_a
惫 I-Property I_a
中 O O_f
， O O_x
上 O O_f
早 O B_n
班 O I_n
， O O_x
人 O B_n
生 O I_n
第 O B_m
一 O I_m
次 O I_m
尝 O B_vn
试 O I_vn
， O O_x
一 O O_m
通 O B_n
宵 O I_n
不 O O_d
睡 O B_v
觉 O I_v
第 O B_m
二 O I_m
天 O I_m
继 O B_v
续 O I_v
上 O B_v
班 O I_v

从 O O_p
早 O B_t
上 O I_t
到 O O_v
现 O B_t
在 O I_t
， O O_x
一 B-Cause B_d
直 I-Cause I_d
左 I-Cause B_f
边 I-Cause I_f
大 I-Cause B_n
脑 I-Cause I_n
非 I-Cause B_d
常 I-Cause I_d
痛 I-Cause O_a
。 O O_x
。 O O_x
。 O O_x
用 O O_p
“ O O_x
头 B-Trigger B_n
痛 I-Trigger I_n
裂 I-Trigger O_v
” O O_x
来 O O_v
形 O B_n
容 O I_n
都 O O_d
不 O B_l
为 O I_l
过 O I_l
。 O O_x
难 O B_d
道 O I_d
我 O O_r
要 O O_v
挂 O O_v
了 O O_ul
哇 O O_y
？ O O_x
] O O_x

经 O B_d
常 O I_d
在 O O_p
网 O B_s
上 O I_s
看 O B_v
到 O I_v
上 B-sent_Entity B_v
班 I-sent_Entity I_v
的 I-sent_Entity O_uj
心 I-sent_Entity B_n
情 I-sent_Entity I_n
比 O O_p
上 B-compared_Entity B_v
坟 I-compared_Entity I_v
还 O O_d
沉 B-Trigger B_a
重 I-Trigger I_a
， O O_x
属 O O_v
又 O O_d
知 O O_v
上 B-compared_Entity B_v
坟 I-compared_Entity I_v
的 O O_uj
心 B-sent_Entity B_n
情 I-sent_Entity I_n
多 B-Degree O_m
悲 B-Trigger B_a
痛 I-Trigger I_a
？ O O_x
！ O O_x

对 O O_p
说 O O_v
： O O_x
求 O O_v
工 O B_vn
作 O I_vn
！ O O_x
对 O O_p
计 B-sent_Entity B_n
算 I-sent_Entity I_n
机 I-sent_Entity I_n
互 I-sent_Entity B_n
联 I-sent_Entity I_n
网 I-sent_Entity I_n
很 B-Degree B_l
感 B-Trigger I_l
兴 I-Trigger I_l
趣 I-Trigger I_l
！ O O_x
愿 O B_v
意 O I_v
学 O B_v
习 O I_v
！ O O_x
无 O O_v
工 O B_vn
资 O I_vn
也 O O_d
可 O O_v
！ O O_x
求 O O_v
发 O B_vn
展 O I_vn
！ O O_x
求 O O_v
工 O B_vn
作 O I_vn
激 O B_n
情 O I_n
！ O O_x

对 O O_p
啊 O O_y
， O O_x
有 O O_v
的 O O_uj
很 B-Degree O_a
好 B-Trigger B_v
吃 I-Trigger I_v
的 O O_uj
。 O O_x
不 O B_c
过 O I_c
这 O O_r
里 O B_f
面 O I_f
没 O B_v
有 O I_v
我 B-Holder O_r
最 B-Degree O_d
喜 B-Trigger B_v
欢 I-Trigger I_v
的 O O_uj
手 B-sent_Entity B_n
指 I-sent_Entity I_n
饼 I-sent_Entity O_n
。 O O_x
。 O O_x
蜂 B-sent_Entity B_n
蜜 I-sent_Entity I_n
蛋 I-sent_Entity B_n
糕 I-sent_Entity I_n
也 O O_d
好 B-Trigger B_v
吃 I-Trigger I_v
。 O O_x
好 O B_v
像 O I_v
很 O O_zg
好 O B_v
吃 O I_v
的 O O_uj
样 O B_n
子 O I_n
。 O O_x

感 O B_v
冒 O I_v
鸟 O O_zg
。 O O_x
真 B-Degree B_d
是 I-Degree I_d
太 I-Degree B_l
难 B-Trigger I_l
受 I-Trigger I_l
了 O O_ul
， O O_x
头 O B_n
晕 O I_n
脑 O B_l
胀 O I_l
流 O B_n
鼻 O I_n
涕 O I_n
。 O O_x

今 O B_t
天 O I_t
Q O B_eng
Q O I_eng
在 O O_p
香 O B_n
港 O I_n
股 O I_n
市 O I_n
跌 O O_v
了 O O_ul
7 O O_m
块 O O_m
八 O O_m
， O O_x
那 O B_r
些 O I_r
小 B-sent_Entity O_a
股 I-sent_Entity B_n
东 I-sent_Entity I_n
真 O B_d
的 O I_d
很 B-Degree O_zg
无 B-Trigger B_n
辜 I-Trigger I_n
。 O O_x

我 B-Holder B_r
们 I-Holder I_r
小 O B_n
时 O I_n
候 O I_n
最 B-Degree O_d
喜 B-Trigger B_v
欢 I-Trigger I_v
去 O O_v
草 B-sent_Entity B_n
地 I-sent_Entity I_n
里 I-sent_Entity O_f
抓 I-sent_Entity O_v
他 I-sent_Entity O_r
玩 I-sent_Entity O_v
什 I-sent_Entity B_r
么 I-sent_Entity I_r
玩 I-sent_Entity B_n
意 I-sent_Entity I_n
？ O O_x
吓 O B_v
唬 O I_v
谁 O O_r
呢 O O_y
？ O O_x

这 O B_r
一 O I_r
跳 O O_v
， O O_x
说 O B_v
不 O I_v
出 O I_v
的 O O_uj
惆 O B_a
怅 O I_a
… O O_x
太 B-Degree O_d
经 B-Trigger B_n
典 I-Trigger I_n
了 O O_ul
， O O_x
转 O O_v
！ O O_x
朱 O B_nrfg
德 O I_nrfg
庸 O I_nrfg
《 B-sent_Entity O_x
跳 I-sent_Entity O_v
》 I-sent_Entity O_x
完 I-sent_Entity B_n
整 I-sent_Entity I_n
版 I-sent_Entity I_n

日 O O_m
和 O O_c
的 O O_uj
其 O B_r
他 O I_r
专 O B_n
辑 O I_n
也 O O_d
很 B-Degree O_d
搞 B-Trigger B_v
笑 I-Trigger I_v
的 O O_uj
· O O_x
~ O O_x
~ O O_x
我 O O_r
快 O O_a
笑 O O_v
岔 O B_n
气 O I_n
儿 O O_n
了 O O_ul
~ O O_x
真 O B_d
的 O I_d
很 B-Degree O_d
搞 B-Trigger O_v
~ O O_x
中 O B_nz
文 O I_nz
配 O B_n
音 O I_n
真 O O_d
无 O B_v
敌 O I_v
~ O O_x

学 O B_n
生 O I_n
顶 O B_n
瘾 O I_n
， O O_x
老 O B_n
师 O I_n
更 O O_d
顶 O O_v
瘾 O O_n
哈 B-Trigger B_o
哈 I-Trigger I_o
哈 I-Trigger I_o
哈 I-Trigger I_o
· O O_x
· O O_x
· O O_x
好 B-Degree O_a
得 B-Trigger B_v
意 I-Trigger I_v
！ O O_x
！ O O_x
！ O O_x
很 O O_zg
直 O B_v
白 O I_v
的 O O_uj
考 O B_v
生 O I_v
和 O O_c
阅 O B_v
卷 O I_v
老 O B_n
师 O I_n
。 O O_x
。 O O_x
。 O O_x

我 B-Holder O_r
真 B-Degree B_d
的 I-Degree I_d
很 I-Degree O_zg
喜 B-Trigger B_v
欢 I-Trigger I_v
郭 B-sent_Entity B_nr
德 I-sent_Entity I_nr
纲 I-sent_Entity I_nr
. I-sent_Entity B_m
. I-sent_Entity I_m
. O I_m
” O O_x
事 O B_n
情 O I_n
正 O B_t
在 O I_t
起 O O_v
变 O B_vn
化 O I_vn
“ O O_x
好 O O_a
熟 O B_a
细 O I_a
的 O O_uj
话 O B_n
语 O I_n
！ O O_x

强 O B_l
烈 O I_l
要 O I_l
求 O I_l
加 O O_v
一 O B_m
个 O I_m
色 O B_i
迷 O I_i
迷 O I_i
的 O O_uj
表 O B_n
情 O I_n
！ O O_x
！ O O_x
！ O O_x
！ O O_x
！ O O_x
涨 O B_n
价 O I_n
了 O O_ul
。 O O_x
。 O O_x
。 O O_x
快 O O_a
来 O B_u
看 O I_u
！ O O_x
臀 B-sent_Entity B_n
线 I-sent_Entity I_n
很 B-Degree O_d
美 B-Trigger B_a
好 I-Trigger I_a
！ O O_x

其 O B_d
实 O I_d
我 B-Holder O_r
也 O O_d
很 B-Degree O_d
脆 B-Trigger B_a
弱 I-Trigger I_a
， O O_x
偶 O B_d
尔 O I_d
也 O O_d
希 O B_v
望 O I_v
有 O O_v
一 O B_m
个 O I_m
人 O O_n
可 O B_c
以 O I_c
依 O B_v
赖 O I_v
一 O B_m
下 O I_m
， O O_x
想 O B_v
家 O I_v
了 O O_ul
~ O O_x
~ O O_x

王 B-Trigger B_nr
八 I-Trigger I_nr
蛋 I-Trigger I_nr
恨 I-Trigger B_d
死 I-Trigger I_d
了 I-Trigger O_ul
~ O O_x
难 B-Trigger B_v
过 I-Trigger I_v
太 I-Trigger O_d
惨 I-Trigger O_a
了 I-Trigger O_ul
我 B-Holder O_r
就 O O_d
想 O O_v
X O B_eng
X O I_eng
X O I_eng
！ O O_x

哈 B-Trigger B_o
哈 I-Trigger I_o
， O O_x
我 B-Holder O_r
也 O O_d
来 O O_v
转 O O_v
俺 O O_r
此 O B_r
刻 O I_r
的 O O_uj
心 O B_n
情 O I_n
是 O O_v
极 B-Degree B_d
其 I-Degree I_d
激 B-Trigger B_a
动 I-Trigger I_a
雀 I-Trigger B_v
跃 I-Trigger I_v
的 O O_uj
— O O_x
— O O_x
静 O B_v
待 O I_v
被 O O_p
和 O B_a
谐 O I_a

太 B-Trigger O_d
贱 I-Trigger O_a
了 I-Trigger O_ul
！ O O_x
！ O O_x
！ O O_x
！ O O_x
！ O O_x
！ O O_x
他 B-Trigger O_r
奶 I-Trigger B_n
奶 I-Trigger I_n
的 I-Trigger O_uj
！ O O_x
草 B-Negation B_n
泥 I-Negation I_n
马 I-Negation I_n
！ I-Negation O_x
！ I-Negation O_x
！ O O_x
他 B-Trigger B_r
们 I-Trigger I_r
真 I-Trigger B_d
的 I-Trigger I_d
下 I-Trigger O_f
的 I-Trigger O_uj
了 I-Trigger O_ul
手 I-Trigger O_n
啊 I-Trigger O_y
！ O O_x
！ O O_x
！ O O_x

好 B-Trigger O_a
创 I-Trigger B_v
意 I-Trigger I_v
~ O O_x
中 O B_ns
国 O I_ns
就 O B_d
是 O I_d
喜 O B_v
欢 O I_v
山 O B_ns
寨 O I_ns
~ O O_x
这 O O_r
是 O O_v
种 O O_q
文 O B_n
化 O I_n
~ O O_x
哈 B-Trigger B_o
哈 I-Trigger I_o
哈 I-Trigger I_o
哈 I-Trigger I_o
哈 I-Trigger B_o
哈 I-Trigger I_o
哈 I-Trigger I_o
哈 I-Trigger I_o
莫 O B_nr
文 O I_nr
蔚 O I_nr
和 O O_c
佳 O B_n
能 O I_n
纷 O B_i
纷 O I_i
表 O I_i
示 O I_i
压 O B_n
力 O I_n
很 O B_a
大 O I_a

我 B-Cause O_r
想 I-Cause O_v
吃 I-Cause O_v
口 I-Cause O_q
热 I-Cause B_n
饭 I-Cause I_n
. O B_m
. O I_m
. O I_m
冷 B-sent_Entity O_a
饭 I-sent_Entity O_n
太 B-Degree B_l
难 B-Trigger I_l
受 I-Trigger I_l
了 O O_ul
. O B_m
. O I_m
. O I_m
真 O B_l
对 O I_l
不 O I_l
起 O I_l
我 O O_r
的 O O_uj
胃 O O_n
. O B_m
. O I_m
. O I_m
5 B-Trigger I_m
5 I-Trigger I_m
5 I-Trigger I_m
5 I-Trigger I_m

真 O B_nr
是 O I_nr
太 B-Degree I_nr
激 B-Trigger B_a
动 I-Trigger I_a
了 O O_ul
。 O O_x
今 O B_t
天 O I_t
怎 O B_r
么 O I_r
这 O B_r
样 O I_r
幸 O B_a
运 O I_a
呀 O O_y
。 O O_x
。 O O_x
。 O O_x
。 O O_x
。 O O_x
~ O O_x
~ O O_x
~ O O_x
~ O O_x
~ O O_x
~ O O_x
~ O O_x
~ O O_x

喜 B-Trigger B_v
欢 I-Trigger I_v
你 B-sent_Entity O_r
这 I-sent_Entity B_r
个 I-sent_Entity I_r
牌 I-sent_Entity B_n
子 I-sent_Entity I_n
， O O_x
很 O O_d
有 O O_v
自 O B_r
己 O I_r
的 O O_uj
想 O B_v
法 O I_v
， O O_x
不 O O_d
知 O B_v
道 O I_v
啥 O B_r
时 O I_r
候 O I_r
能 O O_v
引 O B_v
进 O I_v
内 O B_n
地 O I_n
呢 O O_y
？ O O_x
H O B_eng
O O I_eng
T O I_eng
H O I_eng
E O I_eng
A O I_eng
R O I_eng
T O I_eng
春 O B_t
夏 O I_t
形 O B_n
象 O I_n
大 O O_a
发 O B_v
表 O I_v

可 B-Trigger B_v
爱 I-Trigger I_v
死 B-Degree O_v
了 I-Degree O_ul
~ O O_x
~ O O_x
> O O_x
< O O_x
= O O_x
3 O O_x
= O O_x
看 O B_v
见 O I_v
你 O O_r
就 O O_d
元 O B_n
气 O I_n
了 O O_ul
。 O O_x
生 B-sent_Entity B_vn
活 I-sent_Entity I_vn
虽 O B_c
然 O I_c
很 B-Degree O_zg
糟 B-Trigger B_a
糕 I-Trigger I_a
， O O_x
但 O B_c
是 O I_c
我 O B_r
们 O I_r
都 O O_d
要 O O_v
给 O O_p
力 O O_n
啊 O O_y
！ O O_x
！ O O_x
！ O O_x
！ O O_x

我 B-Trigger O_r
靠 I-Trigger O_v
~ I-Trigger O_x
自 B-Holder B_r
己 I-Holder I_r
越 B-sent_Entity B_v
狱 I-sent_Entity I_v
怎 O B_r
么 O I_r
那 B-Degree B_r
么 I-Degree I_r
麻 B-Trigger B_an
烦 I-Trigger I_an
~ O O_x
~ O O_x
~ O O_x

人 O O_n
一 O O_m
有 O O_v
心 O B_n
事 O I_n
之 O B_f
后 O I_f
真 O B_d
的 O I_d
很 O O_d
难 O O_a
睡 O B_v
着 O I_v
， O O_x
我 B-Holder O_r
知 O B_v
道 O I_v
纠 B-Trigger B_v
结 I-Trigger I_v
我 O O_r
的 O O_uj
是 O O_v
什 O B_r
么 O I_r
事 O B_n
情 O I_n
， O O_x
但 O B_c
是 O I_c
却 O O_d
无 O B_n
力 O I_n
改 O B_v
变 O I_v
什 O B_r
么 O I_r
， O O_x
所 O B_c
以 O I_c
我 B-Holder O_r
更 B-Degree B_d
加 I-Degree I_d
纠 B-Trigger B_v
结 I-Trigger I_v
！ O O_x

累 O O_a
了 O O_ul
好 O B_v
像 O I_v
又 O O_d
很 B-Degree O_d
开 B-Trigger B_v
心 I-Trigger I_v
. O B_m
. O I_m
好 O B_v
像 O I_v
又 O O_d
很 B-Degree O_d
不 B-Negation O_d
开 B-Trigger B_v
心 I-Trigger I_v
. O B_m
. O I_m
. O I_m
， O O_x
你 O O_r
到 O B_d
底 O I_d
开 O B_v
心 O I_v
不 O O_d
开 O B_v
心 O I_v

回 O B_v
复 O I_v
那 O O_r
是 O O_v
一 O B_m
种 O I_m
不 O O_d
被 O O_p
人 O O_n
读 O B_v
懂 O I_v
的 O O_uj
煎 B-Trigger B_v
熬 I-Trigger I_v
. O B_m
. O I_m
. O I_m
确 O B_ad
实 O I_ad
啊 O O_zg
~ O O_x
和 O O_c
笑 B-sent_Entity B_n
点 I-sent_Entity I_n
不 I-sent_Entity O_d
一 I-sent_Entity O_m
的 I-sent_Entity O_uj
人 I-sent_Entity O_n
很 I-sent_Entity O_d
难 I-sent_Entity O_a
相 I-sent_Entity B_d
处 I-sent_Entity I_d
啊 I-sent_Entity O_y
. I-sent_Entity B_m
. I-sent_Entity I_m
. I-sent_Entity I_m

心 B-sent_Entity B_n
情 I-sent_Entity I_n
真 B-Degree B_d
的 I-Degree I_d
严 B-Degree B_a
重 I-Degree I_a
不 B-Trigger B_d
好 I-Trigger I_d
等 O O_u
下 O O_v
还 O B_c
要 O I_c
考 O B_vn
试 O I_vn
真 O B_d
的 O I_d
各 O B_r
种 O I_r
无 O B_n
力 O I_n
好 O B_l
想 O I_l
哭 O I_l
一 O B_r
切 O I_r
都 O O_d
太 O O_d
可 O B_v
笑 O I_v
了 O O_ul

" O O_x
粽 B-Cause B_n
子 I-Cause I_n
节 I-Cause O_t
国 I-Cause B_s
内 I-Cause I_s
有 I-Cause O_v
放 I-Cause B_v
假 I-Cause I_v
呀 I-Cause O_y
, O O_x
太 B-Degree O_d
开 B-Trigger B_v
心 I-Trigger I_v
了 O O_ul
丸 O B_n
子 O I_n
同 O B_n
学 O I_n
正 O B_v
解 O I_v
. O B_m
. O I_m
“ O O_x
与 O B_c
其 O I_c
过 O O_ug
别 O B_r
人 O I_r
的 O O_uj
节 O O_n
， O O_x
不 O B_c
如 O I_c
睡 O O_v
自 O B_r
己 O I_r
的 O O_uj
觉 O O_v
。 O O_x
” O O_x
" O O_x

现 O B_t
在 O I_t
就 O O_d
很 O O_d
艰 O B_a
难 O I_a
~ O O_x
难 B-Trigger O_a
的 I-Trigger O_uj
云 B-Degree B_ns
里 I-Degree I_ns
雾 I-Degree I_ns
里 I-Degree I_ns
~ I-Degree O_x
难 B-Trigger O_a
的 I-Trigger O_uj
一 B-Degree B_i
塌 I-Degree I_i
糊 I-Degree I_i
涂 I-Degree I_i
~ I-Degree O_x
难 B-Trigger O_a
的 I-Trigger O_uj
素 B-Degree B_n
手 I-Degree I_n
无 I-Degree B_n
策 I-Degree I_n
~ I-Degree O_x
难 B-Trigger O_a
的 I-Trigger O_uj
伤 B-Degree B_i
心 I-Degree I_i
欲 I-Degree I_i
绝 I-Degree I_i
~ I-Degree O_x

世 O B_nz
界 O I_nz
杯 O I_nz
期 O B_f
间 O I_f
， O O_x
上 B-sent_Entity B_v
班 I-sent_Entity I_v
的 I-sent_Entity O_uj
心 I-sent_Entity B_n
情 I-sent_Entity I_n
， O O_x
比 O O_p
上 B-compared_Entity B_v
坟 I-compared_Entity I_v
还 O B_c
要 O I_c
沉 B-Trigger B_a
重 I-Trigger I_a
。 O O_x
。 O O_x
。 O O_x
我 O O_r
说 O O_v
姑 O B_n
娘 O I_n
们 O O_k
， O O_x
你 O B_r
们 O I_r
菜 O B_n
色 O I_n
了 O O_ul
没 O O_v

整 O B_vn
整 O I_vn
三 O B_m
个 O I_m
小 O B_n
时 O I_n
坐 B-Cause O_v
了 I-Cause O_ul
三 I-Cause B_m
个 I-Cause I_m
小 I-Cause B_n
时 I-Cause I_n
打 I-Cause B_i
吊 I-Cause I_i
针 I-Cause I_i
很 B-Degree B_a
烦 B-Trigger I_a
最 B-Degree O_d
难 B-Trigger B_v
受 I-Trigger I_v
的 O O_uj
是 O O_v
明 B-Cause B_t
天 I-Cause I_t
还 I-Cause O_d
重 I-Cause B_d
复 I-Cause I_d
。 O O_x
四 O B_n
叶 O I_n
草 O I_n
快 O B_i
给 O I_i
我 O I_i
点 O O_m
幸 O B_a
运 O I_a
吧 O O_y
。 O O_x

她 O O_r
还 O O_d
能 O O_v
再 O O_d
可 B-Trigger B_v
爱 I-Trigger I_v
点 I-Trigger O_m
不 I-Trigger O_d
认 I-Trigger B_ad
真 I-Trigger I_ad
的 O O_uj
女 B-sent_Entity B_n
人 I-sent_Entity I_n
最 B-Degree O_d
美 B-Trigger B_ns
丽 I-Trigger I_ns
， O O_x
认 O B_ad
真 O I_ad
拍 O O_v
鸡 O B_n
蛋 O I_n
的 O O_uj
女 B-sent_Entity B_n
人 I-sent_Entity I_n
最 B-Degree O_d
X B-Trigger B_eng
X I-Trigger I_eng
. I-Trigger B_m
. I-Trigger I_m
. I-Trigger I_m
. I-Trigger I_m

这 B-Cause O_r
两 I-Cause B_m
天 I-Cause I_m
人 I-Cause B_n
品 I-Cause I_n
太 I-Cause O_d
差 I-Cause O_a
！ I-Cause O_x
又 O O_d
烦 B-Trigger O_v
又 O O_d
郁 B-Trigger B_a
闷 I-Trigger I_a
又 O O_d
生 B-Trigger B_n
气 I-Trigger I_n
！ O O_x
~ O O_x
~ O O_x
~ O O_x
~ O O_x
求 O O_v
提 O B_v
升 O I_v
人 O B_n
品 O I_n
小 O O_a
秘 O B_n
诀 O I_n
！ O O_x

今 O B_t
天 O I_t
有 O O_v
很 O B_m
多 O I_m
人 B-sent_Entity O_n
很 B-Degree O_d
激 B-Trigger B_a
动 I-Trigger I_a
， O O_x
我 O O_r
知 O B_v
道 O I_v
的 O O_uj
. O B_m
. O I_m
. O I_m

真 O B_d
的 O I_d
是 O O_v
太 O B_nr
久 O I_nr
没 O O_v
运 O B_vn
动 O I_vn
了 O O_ul
， O O_x
刚 O O_d
做 B-sent_Entity O_v
了 I-sent_Entity O_ul
套 I-sent_Entity O_q
瑜 I-sent_Entity B_n
伽 I-sent_Entity I_n
很 B-Degree O_zg
舒 B-Trigger B_a
服 I-Trigger I_a
， O O_x
只 O B_c
是 O I_c
现 O B_t
在 O I_t
肌 O B_n
肉 O I_n
还 O O_d
在 O O_p
颤 O O_v

谢 B-Trigger B_nr
谢 I-Trigger I_nr
大 B-sent_Entity B_n
家 I-sent_Entity I_n
的 O O_uj
关 O B_v
注 O I_v
很 O B_m
多 O I_m
人 O O_n
问 O O_v
我 O O_r
要 O O_v
不 O B_df
要 O I_df
重 O B_v
返 O I_v
微 O O_a
博 O O_n
所 O B_c
以 O I_c
我 O O_r
回 O B_v
来 O I_v
了 O O_ul
昨 O B_t
天 O I_t
下 O I_t
午 O I_t
刚 O O_d
到 O O_v
米 O B_ns
兰 O I_ns
希 O B_v
望 O I_v
一 O B_i
切 O I_i
顺 O I_i
利 O I_i
大 O B_n
家 O I_n
也 O O_d
是 O O_v
！ O O_x

真 B-Degree B_d
的 I-Degree I_d
太 B-Degree O_d
悲 B-Trigger B_n
剧 I-Trigger I_n
了 O O_ul
， O O_x
巴 B-sent_Entity B_ns
西 I-sent_Entity I_ns
回 O B_n
家 O I_n
了 O O_ul
， O O_x
阿 B-sent_Entity B_nr
根 I-sent_Entity I_nr
廷 I-sent_Entity I_nr
也 O O_d
回 O B_n
家 O I_n
了 O O_ul
， O O_x
大 O B_n
牌 O I_n
的 O O_uj
球 O B_n
星 O I_n
都 O O_d
回 O B_n
家 O I_n
了 O O_ul
. O B_m
. O I_m
. O I_m
早 O B_d
点 O I_d
洗 O B_v
洗 O I_v
睡 O B_v
觉 O I_v
. O B_m
. O I_m
. O I_m

我 B-Holder O_r
比 O O_p
你 O O_r
更 B-Degree O_d
紧 B-Trigger B_a
张 I-Trigger I_a
@ O O_x
你 O B_r
家 O I_r
票 O B_n
爷 O I_n
， O O_x
你 B-Holder B_r
家 I-Holder I_r
票 I-Holder B_n
爷 I-Holder I_n
， I-Holder O_x
[ I-Holder O_x
@ I-Holder O_x
我 I-Holder O_r
现 O B_t
在 O I_t
特 B-Degree O_d
紧 B-Trigger B_a
张 I-Trigger I_a
！ O O_x

这 O O_r
一 O B_m
张 O I_m
， O O_x
咱 O B_r
们 O I_r
郎 O O_ng
还 O O_d
年 O B_a
轻 O I_a
的 O O_uj
很 O O_d
呢 O O_y
！ O O_x
其 O B_d
实 O I_d
我 B-Holder O_r
很 B-Degree O_d
喜 B-Trigger B_v
欢 I-Trigger I_v
这 B-sent_Entity O_r
一 I-sent_Entity B_m
张 I-sent_Entity I_m
， O O_x
但 O O_c
P O O_eng
得 O O_ud
不 O B_v
够 O I_v
自 O B_d
然 O I_d

这 B-sent_Entity O_r
图 I-sent_Entity O_n
我 B-Holder O_r
很 B-Degree O_d
喜 B-Trigger B_v
欢 I-Trigger I_v
， O O_x
我 O O_r
想 O O_v
小 O O_a
改 O O_v
一 O B_m
下 O I_m
这 O B_r
个 O I_r
图 O O_n
， O O_x
特 O B_d
向 O I_d
老 O O_a
贫 O B_n
头 O I_n
言 O B_nr
明 O I_nr
。 O O_x
如 O O_v
有 O O_v
冒 O B_v
犯 O I_v
， O O_x
马 O B_d
上 O I_d
删 O B_v
除 O I_v
。 O O_x

完 B-Trigger B_v
蛋 I-Trigger I_v
啦 O O_y
！ O O_x
！ O O_x
输 B-sent_Entity O_v
了 I-sent_Entity O_ul
。 O O_x
尽 O B_c
管 O I_c
我 B-Holder O_r
很 B-Degree O_d
喜 B-Trigger B_v
欢 I-Trigger I_v
刘 B-sent_Entity B_nr
诗 I-sent_Entity I_nr
雯 I-sent_Entity I_nr
。 O O_x
～ O O_x
～ O O_x
但 O B_c
是 O I_c
还 O B_c
是 O I_c
输 O B_v
掉 O I_v
了 O O_ul
～ O O_x

晚 B-Cause B_n
饭 I-Cause I_n
吃 I-Cause O_v
什 I-Cause B_r
么 I-Cause I_r
呢 I-Cause O_y
？ I-Cause O_x
一 I-Cause B_m
点 I-Cause I_m
都 I-Cause O_d
不 I-Cause O_d
饿 I-Cause O_v
， I-Cause O_x
还 I-Cause O_d
有 I-Cause B_n
点 I-Cause I_n
芋 I-Cause B_n
头 I-Cause I_n
、 I-Cause O_x
几 I-Cause B_m
个 I-Cause I_m
青 I-Cause B_n
椒 I-Cause I_n
， I-Cause O_x
可 I-Cause B_c
是 I-Cause I_c
什 I-Cause B_r
么 I-Cause I_r
都 I-Cause O_d
得 I-Cause B_v
现 I-Cause I_v
做 I-Cause O_v
呀 I-Cause O_y
， O O_x
好 B-Degree O_a
麻 B-Trigger B_an
烦 I-Trigger I_an

" O O_x
你 O O_r
知 O B_i
不 O I_i
知 O I_i
道 O I_i
我 O O_r
今 O B_t
天 O I_t
有 O O_v
什 O B_r
么 O I_r
不 O O_d
一 O B_r
样 O I_r
? O O_x
. O B_m
. O I_m
. O I_m
. O I_m
我 O O_r
跟 O O_p
以 O B_f
前 O I_f
一 O B_r
样 O I_r
, O O_x
还 O B_c
是 O I_c
很 B-Degree O_d
爱 B-Trigger O_v
你 O O_r
。 O O_x
。 O O_x
。 O O_x
好 B-Trigger B_v
看 I-Trigger I_v
， O O_x
喜 B-Trigger B_v
欢 I-Trigger I_v
薛 B-sent_Entity B_nr
凯 I-sent_Entity I_nr
琪 I-sent_Entity I_nr
" O O_x

太 B-Degree B_ns
高 B-Trigger I_ns
兴 I-Trigger I_ns
了 O O_ul
， O O_x
淘 B-sent_Entity B_nz
宝 I-sent_Entity I_nz
店 I-sent_Entity O_n
升 I-sent_Entity O_v
钻 I-sent_Entity O_v
了 I-sent_Entity O_ul
！ O O_x
为 O B_p
了 O I_p
答 O B_v
谢 O I_v
新 O O_a
老 O B_n
客 O I_n
户 O I_n
本 O B_n
店 O I_n
推 O B_v
出 O I_v
超 O B_v
值 O I_v
优 O B_n
惠 O I_n
价 O I_n
格 O I_n
包 O B_ns
邮 O I_ns
活 O B_vn
动 O I_vn
！ O O_x

我 O O_r
两 O O_m
大 O O_a
最 O O_d
爱 O O_v
都 O O_d
进 O B_n
球 O I_n
了 O O_ul
， O O_x
而 O O_c
北 B-sent_Entity B_ns
鼻 I-sent_Entity I_ns
却 O O_d
又 O O_d
杯 B-Trigger O_q
具 I-Trigger O_v
f O O_eng
鸟 O O_n
。 O O_x
。 O O_x
。 O O_x
为 O O_p
森 O O_nr
么 O O_nr
不 O O_d
可 O B_c
以 O I_c
球 O B_n
场 O I_n
赛 O B_n
车 O I_n
场 O I_n
双 O O_n
得 O B_v
意 O I_v
啊 O O_zg

同 O O_p
羡 O B_v
慕 O I_v
I O B_eng
N O I_eng
G O I_eng
这 B-Holder O_r
a O O_eng
也 O O_d
是 O O_v
我 O O_r
最 B-Degree O_d
喜 B-Trigger B_v
欢 I-Trigger I_v
的 B-sent_Entity O_uj
一 I-sent_Entity B_m
首 I-sent_Entity I_m
… O O_x
… O O_x
各 B-Degree B_r
种 I-Degree I_r
羡 B-Trigger B_v
慕 I-Trigger I_v
你 B-sent_Entity O_r
去 O O_v
了 O O_ul
现 O B_n
场 O I_n
… O O_x
… O O_x
我 O O_r
最 O B_a
爱 O I_a
的 O O_uj
歌 O O_n
之 O B_r
一 O I_r
。 O O_x
催 O B_v
眠 O I_v
。 O O_x

相 O B_v
比 O I_v
起 O O_v
阿 O B_nr
姨 O I_nr
家 O O_m
的 O O_uj
房 O B_n
子 O I_n
， O O_x
我 O B_r
家 O I_r
真 O B_d
的 O I_d
是 O O_v
蜗 O B_n
居 O I_n
· O O_x
· O O_x
· O O_x
· O O_x
嫉 B-Trigger B_v
妒 I-Trigger I_v
啊 O O_zg

谁 B-Cause O_r
叫 I-Cause O_v
它 I-Cause O_r
长 I-Cause B_v
成 I-Cause I_v
那 I-Cause B_r
样 I-Cause I_r
了 I-Cause O_ul
呢 I-Cause O_y
， I-Cause O_x
经 I-Cause B_d
常 I-Cause I_d
会 I-Cause O_v
被 I-Cause B_n
误 I-Cause I_n
丢 I-Cause B_v
进 I-Cause I_v
洗 I-Cause B_n
衣 I-Cause I_n
机 I-Cause I_n
的 O O_uj
狗 B-Holder B_n
狗 I-Holder I_n
很 B-Degree O_zg
无 B-Trigger B_d
奈 I-Trigger I_d
。 O O_x

我 B-Holder O_r
很 B-Degree O_d
庆 B-Trigger B_v
幸 I-Trigger I_v
昨 O B_t
晚 O I_t
回 O B_n
家 O I_n
的 O O_uj
时 O B_n
候 O I_n
我 O O_r
居 O B_d
然 O I_d
没 O B_v
买 O I_v
吃 O O_v
的 O O_uj
。 O O_x
后 O B_t
来 O I_t
发 O B_v
现 O I_v
， O O_x
我 O O_r
吃 O O_v
了 O O_ul
一 O B_m
袋 O I_m
饼 O B_n
干 O I_n
， O O_x
半 O B_n
筒 O I_n
薯 O B_n
片 O I_n
欠 O O_v
打 O O_v

大 O B_n
家 O I_n
来 O O_v
质 O B_v
疑 O I_v
一 O B_m
下 O I_m
很 B-Degree O_zg
感 B-Trigger B_v
激 I-Trigger I_v
这 O B_rz
位 O I_rz
童 B-sent_Entity B_nr
鞋 I-sent_Entity I_nr
， O O_x
对 B-Cause O_p
罗 I-Cause O_nr
罗 I-Cause B_nr
布 I-Cause I_nr
做 I-Cause B_v
出 I-Cause I_v
如 I-Cause B_c
此 I-Cause I_c
合 I-Cause B_vn
理 I-Cause I_vn
的 I-Cause O_uj
评 I-Cause B_n
价 I-Cause I_n
和 I-Cause O_c
形 I-Cause B_n
容 I-Cause I_n
！ O O_x
！ O O_x
！ O O_x
灭 O O_v
哈 O B_o
哈 O I_o
… O O_x
… O O_x
【 O O_x
请 O O_v
不 O B_df
要 O I_df
怀 O B_v
疑 O I_v
！ O O_x
！ O O_x

" O O_x
感 O B_v
动 O I_v
到 O O_v
喊 O O_v
， O O_x
好 B-Degree O_a
佩 B-Trigger B_v
服 I-Trigger I_v
小 B-sent_Entity B_n
猪 I-sent_Entity I_n
～ O O_x
很 B-Degree O_zg
感 B-Trigger B_v
动 I-Trigger I_v
, O O_x
不 O B_c
论 O I_c
你 O O_r
喜 O B_i
不 O I_i
喜 O I_i
欢 O I_i
罗 O B_nr
志 O I_nr
祥 O I_nr
, O O_x
看 O O_v
完 O O_v
之 O B_f
后 O I_f
很 O O_d
有 O O_v
收 O B_v
获 O I_v
" O O_x

终 B-Cause B_d
于 I-Cause I_d
找 I-Cause B_v
到 I-Cause I_v
新 I-Cause O_a
工 I-Cause B_vn
作 I-Cause I_vn
了 I-Cause O_ul
， I-Cause O_x
可 I-Cause B_c
是 I-Cause I_c
却 I-Cause O_d
没 I-Cause B_v
有 I-Cause I_v
时 I-Cause B_n
间 I-Cause I_n
谈 I-Cause B_v
恋 I-Cause I_v
爱 I-Cause I_v
了 I-Cause O_ul
， O O_x
好 B-Degree O_a
矛 B-Trigger B_an
盾 I-Trigger I_an
啊 O O_zg
！ O O_x
钱 O O_n
， O O_x
真 O B_d
的 O I_d
太 O O_d
难 O B_v
赚 O I_v
了 O O_ul
！ O O_x
怎 O B_r
么 O I_r
会 O O_v
这 O B_r
样 O I_r
啊 O O_zg
！ O O_x
！ O O_x
！ O O_x

今 O B_t
天 O I_t
很 B-Degree O_zg
开 B-Trigger B_v
心 I-Trigger I_v
『 O O_x
明 O B_n
信 O I_n
片 O I_n
』 O O_x
梦 O B_n
会 O I_n
开 O B_v
出 O I_v
花 O B_v
来 O I_v
的 O O_uj
， O O_x
梦 O B_n
会 O I_n
开 O B_v
出 O I_v
娇 O B_a
妍 O I_a
的 O O_uj
花 O B_v
来 O I_v
的 O O_uj
， O O_x
去 O B_v
求 O I_v
无 O B_v
价 O I_v
的 O O_uj
珍 O B_nz
宝 O I_nz
吧 O O_y
— O O_x
— O O_x
戴 O B_nr
望 O I_nr
舒 O I_nr
《 O O_x
寻 O B_v
梦 O I_v
者 O O_k
》 O O_x

m O B_eng
d O I_eng
， O O_x
我 B-Holder O_r
对 O O_p
麦 B-sent_Entity B_n
记 I-sent_Entity I_n
彻 B-Degree B_ad
底 I-Degree I_ad
没 B-Negation O_v
兴 B-Trigger B_n
趣 I-Trigger I_n
了 O O_ul
超 O B_v
牛 O I_v
！ O O_x
麦 O B_nrt
当 O I_nrt
劳 O I_nrt
薯 O B_n
条 O I_n
的 O O_uj
最 O B_d
新 O I_d
吃 O B_v
法 O I_v
！ O O_x
！ O O_x
！ O O_x
！ O O_x

一 B-Cause B_m
下 I-Cause I_m
子 I-Cause I_m
变 I-Cause B_v
成 I-Cause I_v
最 I-Cause B_f
后 I-Cause I_f
一 I-Cause B_m
天 I-Cause I_m
~ O O_x
~ O O_x
心 O B_n
情 O I_n
一 O B_m
下 O I_m
跌 B-Trigger B_v
倒 I-Trigger I_v
谷 I-Trigger B_t
底 I-Trigger I_t
啊 O O_zg
~ O O_x
~ O O_x

最 B-Degree O_d
喜 B-Trigger B_v
欢 I-Trigger I_v
的 O O_uj
一 B-sent_Entity B_m
组 I-sent_Entity I_m
同 I-sent_Entity B_n
感 I-sent_Entity I_n
自 I-sent_Entity O_p
拍 I-sent_Entity B_v
求 I-sent_Entity I_v
夙 I-sent_Entity B_n
因 I-sent_Entity I_n
兮 I-sent_Entity O_y
思 I-sent_Entity O_n
何 I-sent_Entity B_r
处 I-sent_Entity I_r
， O O_x
情 O O_n
相 O B_v
伴 O I_v
兮 O O_y
心 O O_n
相 O B_v
投 O I_v
刷 O B_n
屏 O I_n
泄 O O_zg
相 O B_v
思 O I_v
┭ O O_x
┮ O O_x
﹏ O O_x
┭ O O_x
┮ O O_x

真 O B_l
的 O I_l
假 O I_l
的 O O_uj
！ O O_x
真 O O_d
， O O_x
真 O B_d
的 O I_d
？ O O_x
比 O B_nr
峰 B-compared_Entity I_nr
仓 I-compared_Entity O_nr
老 I-compared_Entity B_n
师 I-compared_Entity I_n
还 B-Trigger B_v
给 I-Trigger I_v
力 I-Trigger O_n
啊 O O_y
～ O O_x
呃 O O_y
。 O O_x
。 O O_x
。 O O_x
。 O O_x
。 O O_x
泪 O O_n
奔 O O_v
。 O O_x
。 O O_x
。 O O_x
。 O O_x
= O O_x
= O O_x

这 B-Cause O_r
就 I-Cause B_d
是 I-Cause I_d
现 I-Cause B_n
实 I-Cause I_n
！ I-Cause O_x
孩 I-Cause B_n
子 I-Cause I_n
的 I-Cause O_uj
眼 I-Cause B_n
神 I-Cause I_n
与 I-Cause O_p
城 I-Cause B_n
管 I-Cause I_n
冷 I-Cause B_n
漠 I-Cause I_n
的 I-Cause O_uj
神 I-Cause B_n
态 I-Cause I_n
对 I-Cause B_v
比 I-Cause I_v
何 I-Cause B_c
其 I-Cause I_c
强 I-Cause B_a
烈 I-Cause I_a
谁 O O_r
能 O O_v
消 O B_v
除 O I_v
这 O O_r
孩 O B_n
子 O I_n
对 O O_p
城 B-sent_Entity B_n
管 I-sent_Entity I_n
充 O B_a
满 O I_a
仇 B-Trigger B_n
恨 I-Trigger I_n
的 O O_uj
眼 O B_n
神 O I_n
？ O O_x

与 O O_p
困 O B_an
难 O I_an
作 O O_v
斗 O B_vn
争 O I_vn
， O O_x
虽 O B_c
然 O I_c
要 O O_v
历 O B_d
尽 O I_d
艰 O B_a
苦 O I_a
， O O_x
但 O O_c
苦 O B_i
尽 O I_i
甘 O I_i
来 O I_i
， O O_x
这 O O_r
也 O O_d
是 O O_v
一 O B_m
种 O I_m
乐 O B_n
事 O I_n
。 O O_x
这 O O_r
才 O O_d
是 O O_v
史 O O_ng
最 B-Degree O_d
令 I-Degree B_nrt
人 I-Degree I_nrt
纠 B-Trigger B_v
结 I-Trigger I_v
的 O O_uj
时 B-sent_Entity B_n
钟 I-sent_Entity I_n
。 O O_x

同 O O_p
问 O O_v
啊 O O_y
？ O O_x
最 B-Degree O_d
喜 B-Trigger B_v
欢 I-Trigger I_v
坐 O O_v
摩 B-sent_Entity B_nz
天 I-sent_Entity I_nz
轮 I-sent_Entity I_nz
， O O_x
感 O B_n
觉 O I_n
一 O O_m
进 O B_v
入 O I_v
那 O B_r
个 O I_r
空 O B_n
间 O I_n
， O O_x
就 O O_d
与 O B_l
世 O I_l
隔 O I_l
绝 O I_l
了 O O_ul
。 O O_x
。 O O_x
。 O O_x
柠 O B_n
檬 O I_n
摩 O B_nz
天 O I_nz
轮 O I_nz
？ O O_x
！ O O_x
向 O O_p
童 O B_nr
鞋 O I_nr
们 O O_k
跪 O B_v
求 O I_v
地 O B_n
址 O I_n
~ O O_x

看 B-Cause B_v
到 I-Cause I_v
两 I-Cause B_m
个 I-Cause I_m
重 I-Cause B_a
要 I-Cause I_a
的 I-Cause O_uj
男 I-Cause B_n
人 I-Cause I_n
在 I-Cause O_p
左 I-Cause B_m
右 I-Cause I_m
真 B-Degree B_d
的 I-Degree I_d
很 B-Trigger O_zg
幸 I-Trigger B_a
福 I-Trigger I_a
真 O O_d
好 O O_a
， O O_x
这 O O_r
就 O B_d
是 O I_d
一 O B_n
家 O I_n
人 O I_n
， O O_x
我 B-Holder O_r
为 O O_p
你 O B_r
们 O I_r
而 O O_c
感 B-Trigger B_v
动 I-Trigger I_v
。 O O_x
。 O O_x
。 O O_x
分 O B_v
享 O I_v
图 O B_n
片 O I_n

不 O B_c
是 O I_c
单 O B_a
纯 O I_a
的 O O_uj
… O O_x
… O O_x
？ O O_x
双 B-sent_Entity B_n
人 I-sent_Entity I_n
蹦 I-sent_Entity B_v
床 I-sent_Entity I_v
太 O B_n
小 O I_n
了 O O_ul
好 O B_n
象 O I_n
比 O O_p
吃 B-compared_Entity O_v
皮 I-compared_Entity B_nr
皮 I-compared_Entity I_nr
虾 I-compared_Entity I_nr
好 B-Trigger B_v
玩 I-Trigger I_v
啊 O O_zg
。 O O_x
年 O B_a
轻 O I_a
真 O O_d
好 O O_a
! O O_x
夏 O B_t
天 O I_t
真 O B_d
的 O I_d
来 O O_v
了 O O_ul
. O B_m
. O I_m
. O I_m
. O I_m
. O I_m
. O I_m
. O I_m
. O I_m
. O I_m

我 O O_r
也 O O_d
要 O O_v
我 O O_r
也 O O_d
要 O O_v
我 O O_r
想 O O_v
也 O O_d
要 O O_v
， O O_x
在 O O_p
哪 O O_r
掏 O B_v
到 O I_v
得 O O_ud
啊 O O_y
谢 O B_nr
谢 O I_nr
你 B-sent_Entity O_r
的 I-sent_Entity O_uj
戒 I-sent_Entity B_n
指 I-sent_Entity I_n
。 O O_x
我 O O_r
收 O B_v
到 O I_v
了 O O_ul
。 O O_x
我 B-Holder O_r
很 B-Degree O_d
喜 B-Trigger B_v
欢 I-Trigger I_v
。 O O_x
不 O B_a
愧 O I_a
是 O O_v
带 O O_v
过 O O_ug
的 O O_uj

连 O B_a
续 O I_a
数 O B_m
日 O I_m
不 O B_d
断 O I_d
早 O B_v
起 O I_v
， O O_x
疲 O B_l
惫 O I_l
不 O I_l
堪 O I_l
， O O_x
乃 O B_c
至 O I_c
今 O B_t
天 O I_t
睡 O B_v
到 O I_v
7 O O_m
点 O O_m
半 O O_m
起 O B_v
床 O I_v
都 O O_d
觉 O B_v
得 O I_v
很 B-Degree O_zg
舒 B-Trigger B_a
服 I-Trigger I_a
， O O_x
叹 O O_zg
… O O_x
… O O_x

唉 B-Trigger O_zg
！ O O_x
现 O B_t
在 O I_t
什 O B_r
么 O I_r
都 O O_d
不 O B_v
想 O I_v
搞 O O_v
了 O O_ul
， O O_x
这 O O_r
两 O B_m
天 O I_m
太 B-Degree O_d
伤 B-Trigger B_n
心 I-Trigger I_n
了 O O_ul
！ O O_x
再 O O_d
淘 B-sent_Entity B_nz
宝 I-sent_Entity I_nz
上 O O_f
又 O O_d
被 O O_p
骗 O B_n
子 O I_n
骗 O O_v
了 O O_ul
， O O_x
手 O B_n
机 O I_n
也 O O_d
被 O O_p
偷 O O_v
了 O O_ul
！ O O_x

法 B-sent_Entity B_nt
国 I-sent_Entity I_nt
队 I-sent_Entity I_nt
太 O O_d
让 O O_v
我 B-Holder O_r
失 B-Trigger B_v
望 I-Trigger I_v
了 O O_ul
， O O_x
竟 B-Cause B_d
然 I-Cause I_d
和 I-Cause O_c
乌 I-Cause B_ns
拉 I-Cause I_ns
圭 I-Cause I_ns
踢 I-Cause O_v
平 I-Cause O_a
. I-Cause B_m
. I-Cause I_m
. I-Cause I_m
. I-Cause I_m
. I-Cause I_m

化 B-sent_Entity B_n
妆 I-sent_Entity I_n
好 O B_v
比 O I_v
整 B-compared_Entity B_n
容 I-compared_Entity I_n
· O O_x
· O O_x
· O O_x
我 B-Holder O_r
真 B-Degree B_d
的 I-Degree I_d
服 B-Trigger O_v
了 I-Trigger O_ul
· O O_x
· O O_x
· O O_x
· O O_x
· O O_x

感 B-sent_Entity B_v
冒 I-sent_Entity I_v
真 B-Degree B_d
的 I-Degree I_d
很 I-Degree O_d
不 B-Negation O_d
舒 B-Trigger B_a
服 I-Trigger I_a
啊 O O_y
. O B_m
. O I_m
. O I_m
好 B-Degree O_a
辛 B-Trigger B_a
苦 I-Trigger I_a
啊 O O_y
. O O_m

真 O B_n
亲 O I_n
呀 O O_y
很 B-Degree O_d
高 B-Trigger B_b
兴 I-Trigger I_b
大 B-sent_Entity B_n
家 I-sent_Entity I_n
洗 I-sent_Entity B_v
翻 I-sent_Entity I_v
我 I-sent_Entity O_r
的 I-sent_Entity O_uj
这 I-sent_Entity O_r
一 I-sent_Entity B_m
面 I-sent_Entity I_m
人 I-sent_Entity O_n
嘛 O O_y
羞 O B_a
涩 O I_a
有 O B_r
时 O I_r
来 O O_v
疯 O B_n
儿 O I_n
有 O B_r
时 O I_r
~ O O_x
~ O O_x

最 B-Degree O_d
可 B-Trigger B_v
爱 I-Trigger I_v
的 O O_uj
人 B-sent_Entity O_n
， O O_x
我 O B_r
们 O I_r
的 O O_uj
战 O B_n
士 O I_n
。 O O_x
有 O O_v
你 O B_r
们 O I_r
我 B-Holder B_r
们 I-Holder I_r
一 O B_d
直 O I_d
很 B-Degree O_zg
安 B-Trigger B_v
心 I-Trigger I_v
！ O O_x
为 O O_p
遇 O B_v
难 O I_v
同 O B_n
胞 O I_n
默 O B_a
哀 O I_a
。 O O_x
也 O O_d
为 O O_p
菲 B-sent_Entity B_ns
律 I-sent_Entity I_ns
宾 I-sent_Entity I_ns
的 I-sent_Entity O_uj
人 I-sent_Entity B_n
民 I-sent_Entity I_n
悲 B-Trigger B_a
哀 I-Trigger I_a
！ O O_x

, B-Trigger O_x
迷 I-Trigger B_v
死 I-Trigger I_v
我 B-Holder O_r
了 O O_ul
嗲 O B_l
灵 O I_l
赞 O I_l
悲 O B_n
剧 O I_n
啊 O O_y
我 B-Holder O_r
昨 O B_t
晚 O I_t
也 O O_d
为 O O_p
这 B-sent_Entity O_r
张 I-sent_Entity B_nr
美 I-sent_Entity I_nr
照 I-sent_Entity I_nr
秒 O O_n
到 O O_v
了 O O_ul
， O O_x
惊 B-Trigger B_a
艳 I-Trigger I_a
惊 I-Trigger B_a
艳 I-Trigger I_a
。 I-Trigger O_x
。 O O_x
。 O O_x
。 O O_x
。 O O_x
。 O O_x
真 B-Degree B_d
的 I-Degree I_d
好 I-Degree O_a
美 B-Trigger O_j
~ O O_x
~ O O_x
老 B-sent_Entity B_a
大 I-sent_Entity I_a
太 B-Degree B_a
美 B-Trigger I_a
了 I-Trigger O_ul

讨 B-Trigger B_v
厌 I-Trigger I_v
那 B-sent_Entity B_r
些 I-sent_Entity I_r
骗 I-sent_Entity B_n
粉 I-sent_Entity I_n
的 I-sent_Entity O_uj
人 I-sent_Entity O_n
， O O_x
先 O B_n
粉 O I_n
了 O O_ul
我 O O_r
， O O_x
当 B-Cause O_p
我 I-Cause O_r
粉 I-Cause O_n
你 I-Cause O_r
以 I-Cause B_f
后 I-Cause I_f
， I-Cause O_x
你 I-Cause O_r
却 I-Cause O_d
取 I-Cause B_v
消 I-Cause I_v
了 I-Cause O_ul
对 I-Cause O_p
我 I-Cause O_r
的 I-Cause O_uj
关 I-Cause B_v
注 I-Cause I_v
。 O O_x
真 B-Degree B_d
的 I-Degree I_d
很 I-Degree O_zg
可 B-Trigger B_v
恶 I-Trigger I_v
。 O O_x

喜 B-Trigger B_v
欢 I-Trigger I_v
喜 I-Trigger B_v
欢 I-Trigger I_v
哦 O O_zg
。 O O_x
。 O O_x
。 O O_x
★ O O_x
日 O B_ns
本 O I_ns
北 O B_ns
海 O I_ns
道 O I_ns
的 O O_uj
多 O O_m
啦 O O_y
A O O_eng
梦 O O_n
电 O B_n
车 O I_n
。 O O_x
建 O B_n
议 O I_n
咱 O O_r
的 O O_uj
地 O B_n
铁 O I_n
都 O O_d
装 O B_n
饰 O I_n
成 O O_n
喜 O B_ns
洋 O I_ns
洋 O I_ns
和 O B_nz
灰 O I_nz
太 O I_nz
狼 O I_nz

今 O B_t
天 O I_t
上 O B_v
映 O I_v
跑 O O_v
了 O O_ul
去 O O_v
看 O O_v
。 O O_x
。 O O_x
不 B-Negation O_d
喜 B-Trigger B_v
欢 I-Trigger I_v
结 B-sent_Entity B_n
局 I-sent_Entity I_n
， O O_x
细 O B_n
鬼 O I_n
死 O O_v
得 O O_ud
太 O O_d
惨 O O_a
了 O O_ul
证 O B_n
件 O I_n
快 O O_a
下 O B_t
来 O I_t
， O O_x
都 O O_d
要 O O_v
开 O B_n
学 O I_n
了 O O_ul
哼 O O_v

不 B-Cause O_d
去 I-Cause O_v
红 I-Cause B_n
眼 I-Cause I_n
的 I-Cause O_uj
小 I-Cause B_n
天 I-Cause I_n
像 I-Cause O_v
野 I-Cause B_n
兽 I-Cause I_n
~ I-Cause O_x
安 I-Cause B_nr
公 I-Cause I_nr
主 I-Cause I_nr
和 I-Cause O_c
小 I-Cause B_nr
天 I-Cause I_nr
一 O B_d
直 O I_d
在 O O_p
很 B-Degree O_m
开 B-Trigger B_v
心 I-Trigger I_v
的 O O_uj
聊 B-sent_Entity B_nz
天 I-sent_Entity I_nz
我 O O_r
不 O B_v
会 O I_v
去 O O_v
红 O B_n
眼 O I_n
= O O_x
= O O_x

我 B-Cause O_r
一 I-Cause B_m
会 I-Cause I_m
要 I-Cause O_v
去 I-Cause O_v
3 I-Cause O_m
国 I-Cause O_n
杀 I-Cause O_v
比 I-Cause B_vn
赛 I-Cause I_vn
啦 I-Cause O_y
， I-Cause O_x
希 B-Trigger B_v
望 I-Trigger I_v
进 B-sent_Entity O_v
决 I-sent_Entity B_n
赛 I-sent_Entity I_n
哦 O O_zg
， O O_x
对 O O_p
自 O B_r
己 O I_r
没 O O_v
信 O B_n
心 O I_n

最 B-Degree O_d
痛 B-Trigger B_an
苦 I-Trigger I_an
的 O O_uj
事 B-sent_Entity B_n
情 I-sent_Entity I_n
~ O O_x
莫 B-sent_Entity B_d
过 I-sent_Entity I_d
于 I-sent_Entity I_d
自 I-sent_Entity B_r
己 I-sent_Entity I_r
倒 I-sent_Entity B_a
霉 I-sent_Entity I_a
的 I-sent_Entity O_uj
时 I-sent_Entity B_n
候 I-sent_Entity I_n
看 I-sent_Entity B_v
到 I-sent_Entity I_v
别 I-sent_Entity B_r
人 I-sent_Entity I_r
幸 I-sent_Entity B_a
福 I-sent_Entity I_a
. I-sent_Entity B_m
. I-sent_Entity I_m
. O I_m

耐 O B_i
人 O I_i
寻 O I_i
味 O I_i
哈 B-Trigger B_o
哈 I-Trigger I_o
哈 I-Trigger I_o
哈 I-Trigger I_o
看 O O_v
了 O O_ul
很 B-Degree O_m
欢 B-Trigger B_a
乐 I-Trigger I_a
耐 O B_i
人 O I_i
寻 O I_i
味 O I_i

不 O O_d
知 O B_v
道 O I_v
怎 O B_l
么 O I_l
回 O I_l
事 O I_l
工 O B_vn
作 O I_vn
打 O B_v
不 O I_v
起 O I_v
精 O B_n
神 O I_n
来 O O_v
， O O_x
有 B-Degree B_n
点 I-Degree I_n
烦 B-Trigger B_a
躁 I-Trigger I_a
， O O_x
接 O B_v
触 O I_v
到 O O_v
英 O B_nz
语 O I_nz
就 O O_d
头 O B_n
晕 O I_n
看 O O_v
了 O O_ul
一 O B_m
点 O I_m
就 O O_d
看 O B_v
不 O I_v
下 O I_v
去 O I_v
了 O O_ul

牛 B-Trigger B_nr
逼 I-Trigger I_nr
赞 I-Trigger I_nr
牛 I-Trigger O_nr
帅 I-Trigger B_n
气 I-Trigger I_n
d O O_eng
大 B-sent_Entity O_a
日 I-sent_Entity B_ns
本 I-sent_Entity I_ns
! I-sent_Entity O_x
日 O B_ns
本 O I_ns
最 O B_d
新 O I_d
的 O O_uj
红 O B_nr
绿 O I_nr
灯 O I_nr
· O O_x
· O O_x
· O O_x
· O O_x
· O O_x
· O O_x
· O O_x
· O O_x
真 O B_d
的 O I_d
？ O O_x

哎 O B_e
呀 O I_e
， O O_x
太 B-Degree O_d
可 B-Trigger B_v
爱 I-Trigger I_v
， O O_x
怎 O B_r
么 O I_r
就 O B_d
是 O I_d
那 B-Degree B_r
么 I-Degree I_r
喜 B-Trigger B_v
欢 I-Trigger I_v
圆 B-sent_Entity O_n
的 I-sent_Entity O_uj
东 I-sent_Entity B_ns
西 I-sent_Entity I_ns
呢 O O_y
我 O O_r
灰 O O_n
。 O O_x
。 O O_x
我 O O_r
灰 O O_n
。 O O_x
。 O O_x
。 O O_x
我 O O_r
灰 O O_n
不 O O_d
起 O B_v
来 O I_v
了 O O_ul
啦 O O_y
！ O O_x
呜 O O_o
， O O_x
该 O O_r
减 O B_v
肥 O I_v
了 O O_ul
。 O O_x
。 O O_x
。 O O_x

失 B-sent_Entity B_v
眠 I-sent_Entity I_v
+ I-sent_Entity O_x
落 I-sent_Entity B_v
枕 I-sent_Entity I_v
可 I-sent_Entity O_v
真 B-Degree O_d
难 B-Trigger B_v
受 I-Trigger I_v
。 O O_x
。 O O_x
。 O O_x
可 O B_v
算 O I_v
见 O O_v
了 O O_ul
点 O O_m
太 O B_nr
阳 O I_nr
光 O I_nr
。 O O_x

汗 O O_zg
好 O B_m
多 O I_m
啊 O O_zg
~ O O_x
~ O O_x
辛 O B_a
苦 O I_a
~ O O_x
~ O O_x
本 B-Holder B_r
人 I-Holder I_r
很 B-Degree O_zg
喜 B-Trigger B_v
欢 I-Trigger I_v
这 B-sent_Entity O_r
张 I-sent_Entity O_q
· O O_x
点 O B_v
击 O I_v
大 O B_n
图 O I_n
宝 O B_nr
贝 O I_nr
是 O B_l
不 O I_l
是 O I_l
很 O O_d
热 O O_a
啊 O O_y
· O O_x

回 O B_v
复 O I_v
更 B-Degree O_d
不 B-Trigger B_a
爽 I-Trigger I_a
！ O O_x
你 O O_r
又 O O_d
在 O O_p
喝 O O_vg
椰 O B_n
子 O I_n
啊 O O_zg
哈 B-Trigger B_o
哈 I-Trigger I_o
我 O O_r
在 O O_p
三 O B_ns
亚 O I_ns
相 O B_v
爱 O I_v
不 O B_d
难 O I_d
， O O_x
只 O B_c
是 O I_c
比 O B_n
重 O I_n
有 O B_d
别 O I_d
， O O_x
时 O B_n
间 O I_n
不 O O_d
对 O O_p
而 O B_y
已 O I_y
。 O O_x

这 O B_r
个 O I_r
七 O B_t
夕 O I_t
显 O B_v
得 O I_v
格 B-Degree B_d
外 I-Degree I_d
沉 B-Trigger B_a
重 I-Trigger I_a
愿 O O_v
我 O O_r
爱 O O_v
的 O O_uj
人 O O_n
和 O O_c
爱 O O_v
我 O O_r
的 O O_uj
人 O B_n
能 O I_n
平 O B_a
安 O I_a
健 O B_a
康 O I_a
快 O B_a
乐 O I_a

看 B-Cause B_v
到 I-Cause I_v
大 I-Cause B_n
家 I-Cause I_n
给 I-Cause O_p
我 I-Cause O_r
这 I-Cause B_r
么 I-Cause I_r
多 I-Cause O_m
支 I-Cause B_v
持 I-Cause I_v
非 B-Degree B_d
常 I-Degree I_d
的 O O_uj
高 B-Trigger B_b
兴 I-Trigger I_b
， O O_x
哈 B-Trigger B_o
哈 I-Trigger I_o
， O O_x
谢 O B_nr
谢 O I_nr
大 O B_n
家 O I_n
对 O O_p
我 O O_r
的 O O_uj
关 O B_n
心 O I_n
！ O O_x

自 O B_v
嚎 O I_v
! O O_x
“ O O_x
中 O B_ns
国 O I_ns
人 O O_n
东 O B_ns
亚 O I_ns
病 O B_n
夫 O I_n
的 O O_uj
时 O B_n
代 O I_n
一 O B_i
去 O I_i
不 O I_i
复 O I_i
返 O I_i
， O O_x
今 O B_t
天 O I_t
的 O O_uj
中 O B_ns
国 O I_ns
人 O O_n
百 O B_l
毒 O I_l
不 O I_l
侵 O I_l
。 O O_x
” O O_x
嗯 O O_e
， O O_x
我 B-Holder O_r
感 O B_v
到 O I_v
非 B-Degree B_d
常 I-Degree I_d
自 B-Trigger B_v
嚎 I-Trigger I_v

今 O B_t
天 O I_t
挺 B-Degree O_d
开 B-Trigger B_v
心 I-Trigger I_v
的 O O_uj
。 O O_x
群 O O_n
， O O_x
你 B-sent_Entity O_r
的 I-sent_Entity O_uj
一 I-sent_Entity B_m
句 I-sent_Entity I_m
话 I-sent_Entity O_n
让 O O_v
人 O O_n
感 B-Trigger B_v
伤 I-Trigger I_v
了 O O_ul
。 O O_x
“ O O_x
再 O B_d
也 O I_d
回 O O_v
不 O B_v
到 O I_v
最 O B_t
初 O I_t
的 O O_uj
感 O B_n
觉 O I_n
了 O O_ul
。 O O_x
” O O_x

# O O_x
D O B_eng
e O I_eng
g O I_eng
r O I_eng
e O I_eng
e O I_eng
* O O_x
] O O_x
太 B-Degree O_d
可 B-Degree B_c
怕 I-Degree I_c
了 O O_ul
， O O_x
我 O O_r
再 O B_d
也 O I_d
不 O B_d
敢 O I_d
跟 O O_p
你 O O_r
说 O B_v
话 O I_v
了 O O_ul
， O O_x
我 B-Trigger O_r
害 B-Holder B_v
怕 I-Holder I_v
。 O O_x
。 O O_x
。 O O_x
是 O O_v
心 O B_n
虚 O I_n
了 O O_ul
么 O O_y
？ O O_x
？ O O_x
？ O O_x
害 B-Trigger B_v
怕 I-Trigger I_v
。 O O_x
。 O O_x
。 O O_x
祝 B-Trigger B_nr
你 I-Trigger I_nr
们 I-Trigger I_nr
开 I-Trigger B_v
心 I-Trigger I_v
吧 I-Trigger O_y
我 B-Trigger O_r
还 O B_c
是 O I_c
。 O O_x
。 O O_x
。 O O_x

这 O B_r
个 O I_r
谁 O O_r
手 B-sent_Entity B_n
指 I-sent_Entity I_n
也 O O_d
太 B-Degree B_a
美 B-Trigger I_a
了 O O_ul
吧 O O_y
~ O O_x
~ O O_x
~ O O_x
猜 O B_v
猜 O I_v
这 O O_r
使 O O_v
谁 O O_r
这 O B_r
么 O I_r
认 O B_ad
真 O I_ad
的 O O_uj
发 O B_vn
微 B-sent_Entity I_vn
博 I-sent_Entity O_n

无 O B_n
人 O I_n
在 O O_p
面 O B_v
临 O I_v
幸 B-Trigger B_a
福 I-Trigger I_a
时 O B_n
会 O I_n
突 O B_ad
然 O I_ad
变 O B_v
得 O I_v
胆 B-Trigger B_a
怯 I-Trigger I_a
， O O_x
抓 O B_v
住 O I_v
幸 O B_a
福 O I_a
其 O B_d
实 O I_d
比 O O_p
忍 O B_v
受 O I_v
痛 O B_an
苦 O I_an
更 O O_d
需 O B_v
要 O I_v
勇 O B_n
气 O I_n
。 O O_x
早 O B_n
安 O I_n

回 O B_v
复 O I_v
不 O O_d
痛 O O_a
不 O B_d
快 O I_d
， O O_x
真 O B_d
是 O I_d
妙 O B_nr
文 O I_nr
！ O O_x
你 O O_r
痛 O B_i
不 O I_i
？ O O_x
《 B-sent_Entity O_x
没 I-sent_Entity B_v
有 I-sent_Entity I_v
一 I-sent_Entity B_m
个 I-sent_Entity I_m
新 I-sent_Entity B_n
娘 I-sent_Entity I_n
在 I-sent_Entity O_p
新 I-sent_Entity B_i
婚 I-sent_Entity I_i
之 I-sent_Entity I_i
夜 I-sent_Entity I_i
叫 I-sent_Entity O_v
痛 I-sent_Entity O_a
》 I-sent_Entity O_x
刚 O O_d
看 O O_v
完 O O_v
， O O_x
还 O B_c
是 O I_c
很 O O_zg
写 O B_v
实 O I_v
滴 O O_v
有 B-Trigger B_a
趣 I-Trigger I_a
～ O O_x
～ O O_x
～ O O_x

回 O B_v
复 O I_v
感 B-sent_Entity B_n
觉 I-sent_Entity I_n
很 B-Degree O_zg
压 B-Trigger B_v
抑 I-Trigger I_v
是 O O_v
的 B-Cause O_uj
天 I-Cause O_q
好 I-Cause O_a
暗 I-Cause O_v
肯 I-Cause B_v
定 I-Cause I_v
是 I-Cause O_v
大 I-Cause B_n
雨 I-Cause I_n
灰 I-Cause B_z
暗 I-Cause I_z
的 I-Cause O_uj
天 I-Cause O_n
、 I-Cause O_x
又 I-Cause O_d
下 I-Cause B_v
雨 I-Cause I_v

希 O B_v
望 O I_v
今 O B_t
天 O I_t
的 O O_uj
发 O B_v
问 O I_v
没 O B_v
有 O I_v
让 O O_v
M B-sent_Entity B_eng
r I-sent_Entity I_eng
P I-sent_Entity I_eng
困 B-Trigger B_v
扰 I-Trigger I_v
… O O_x
… O O_x
有 B-Degree B_n
点 I-Degree I_n
不 B-Trigger B_a
安 I-Trigger I_a
… O O_x
… O O_x

真 B-Degree B_d
的 I-Degree I_d
很 I-Degree O_zg
美 B-Trigger O_ns
！ O O_x
好 B-Degree O_a
靓 B-Trigger O_g
喔 O O_o
. O B_m
. O I_m
. O I_m
. O I_m
. O I_m
. O I_m
. O I_m
. O I_m
. O I_m
. O I_m
. O I_m
. O I_m
. O I_m
. O I_m
. O I_m
. O I_m
. O I_m
. O I_m
. O I_m
她 O O_r
是 O O_v
谁 O O_r
你 O B_r
们 O I_r
知 O B_v
道 O I_v
的 O O_uj
! O O_x

无 B-sent_Entity B_n
神 I-sent_Entity I_n
论 I-sent_Entity I_n
者 I-sent_Entity I_n
真 B-Degree O_d
可 B-Trigger B_c
怕 I-Trigger I_c
。 O O_x
。 O O_x
。 O O_x
太 B-Degree O_n
T I-Degree B_eng
M I-Degree I_eng
杯 B-Trigger O_q
具 I-Trigger O_vg
了 O O_ul
( O O_x
图 O O_n
为 O O_p
雄 O B_z
浑 O I_z
壮 O B_a
丽 O I_a
的 O O_uj
雅 O B_ns
鲁 O I_ns
藏 O I_ns
布 O I_ns
江 O I_ns
) O O_x

震 O B_v
感 O I_v
强 O B_a
烈 O I_a
嘛 O O_y
？ O O_x
我 O O_r
在 O O_p
东 O B_ns
莞 O I_ns
都 O O_d
感 O B_n
觉 O I_n
到 O O_v
地 O B_n
板 O I_n
在 O O_p
晃 O B_v
动 O I_v
。 O O_x
。 O O_x
。 O O_x
不 O B_c
过 O I_c
就 O O_d
几 O B_m
秒 O I_m
。 O O_x
偶 B-Holder O_d
表 O B_v
示 O I_v
很 B-Degree B_a
淡 B-Trigger I_a
定 I-Trigger O_v
刚 B-sent_Entity B_d
刚 I-sent_Entity I_d
地 I-sent_Entity B_n
震 I-sent_Entity I_n
了 O O_ul
！ O O_x
！ O O_x
！ O O_x

淡 B-Trigger B_b
定 I-Trigger I_b
， I-Trigger O_x
， O O_x
， O O_x
， O O_x
， O O_x
， O O_x
我 B-Cause O_r
都 I-Cause O_d
不 I-Cause O_d
看 I-Cause O_v
练 I-Cause B_nr
习 I-Cause I_nr
赛 I-Cause I_nr
的 I-Cause O_uj
维 I-Cause B_nrt
特 I-Cause I_nrt
还 I-Cause B_c
是 I-Cause I_c
比 I-Cause O_p
维 I-Cause B_ns
伯 I-Cause I_ns
慢 I-Cause O_a
， O O_x
不 B-Trigger B_a
安 I-Trigger I_a
。 O O_x
。 O O_x
。 O O_x

看 O O_v
了 O O_ul
感 B-Trigger B_v
动 I-Trigger I_v
. B-Degree O_x
有 I-Degree B_n
点 I-Degree I_n
心 B-Trigger B_n
痛 I-Trigger I_n
. O B_m
. O I_m
. O I_m
. O I_m
. O I_m
. O I_m
也 O B_d
许 O I_d
这 O O_r
叫 O B_v
做 O I_v
爱 O O_nr
. O B_m
. O I_m
. O I_m
. O I_m
. O I_m
. O I_m
. O I_m
短 B-sent_Entity B_n
尾 I-sent_Entity I_n
猴 I-sent_Entity I_n
收 I-sent_Entity B_v
养 I-sent_Entity I_v
流 I-sent_Entity B_n
浪 I-sent_Entity I_n
猫 I-sent_Entity O_n
当 I-sent_Entity O_p
孩 I-sent_Entity B_n
子 I-sent_Entity I_n
， I-sent_Entity O_x
相 I-sent_Entity B_i
依 I-sent_Entity I_i
为 I-sent_Entity I_i
命 I-sent_Entity I_i
成 I-sent_Entity B_n
亲 I-sent_Entity I_n
人 I-sent_Entity O_n

明 O B_t
明 O I_t
心 O B_n
痛 O I_n
不 O B_d
已 O I_d
， O O_x
却 O O_d
忍 O B_v
不 O I_v
住 O I_v
关 O B_n
心 O I_n
！ O O_x
分 O B_l
不 O I_l
清 O I_l
是 O O_v
伤 O B_n
心 O I_n
所 O B_c
以 O I_c
想 O B_v
念 O I_v
， O O_x
还 O B_c
是 O I_c
因 O B_c
为 O I_c
想 B-Cause B_v
念 I-Cause I_v
所 I-Cause B_c
以 I-Cause I_c
伤 I-Cause B_n
心 I-Cause I_n
。 I-Cause O_x
真 B-Degree B_d
的 I-Degree I_d
很 I-Degree O_zg
怀 B-Trigger B_v
疑 I-Trigger I_v
自 B-sent_Entity B_r
己 I-sent_Entity I_r
心 I-sent_Entity B_l
理 I-sent_Entity I_l
变 I-sent_Entity I_l
态 I-sent_Entity I_l

我 B-Holder O_r
相 O B_v
信 O I_v
全 O B_n
港 O I_n
市 O B_n
民 O I_n
都 O O_d
需 O B_v
要 O I_v
接 O B_v
受 O I_v
心 O B_n
理 O I_n
辅 O B_vn
导 O I_vn
! O O_x
香 O B_ns
港 O I_ns
历 O B_n
史 O I_n
上 O O_f
最 B-Degree O_d
恐 B-Trigger B_a
怖 I-Trigger I_a
的 O O_uj
一 B-sent_Entity B_m
次 I-sent_Entity I_m
直 I-sent_Entity B_vn
播 I-sent_Entity I_vn
！ O O_x
心 B-Trigger B_n
痛 I-Trigger I_n
不 I-Trigger B_d
已 I-Trigger I_d
! O O_x

有 O B_r
时 O I_r
都 O O_d
不 O O_d
应 O B_v
该 O I_v
有 O O_v
期 O B_v
望 O I_v
。 O O_x
期 O B_v
望 O I_v
越 O O_d
大 O O_a
， O O_x
失 O B_v
望 O I_v
越 O O_d
大 O O_a
！ O O_x
: O O_x
期 O B_v
望 O I_v
变 O B_v
成 O I_v
失 O B_v
望 O I_v
， O O_x
确 B-Degree B_ad
实 I-Degree I_ad
很 I-Degree O_zg
难 B-Trigger B_v
受 I-Trigger I_v
. O B_m
. O I_m
. O I_m
. O I_m
晚 O B_n
安 O I_n

太 B-Degree O_d
有 B-Trigger O_v
才 I-Trigger O_d
了 O O_ul
。 O O_x
我 O O_r
也 O O_d
想 O O_v
当 O O_p
老 O B_n
师 O I_n
哈 B-Trigger B_o
哈 I-Trigger I_o
哈 I-Trigger I_o
每 O B_r
天 O I_r
都 O O_d
开 B-Trigger B_v
心 I-Trigger I_v
老 O B_n
师 O I_n
的 O O_uj
字 O O_n
真 B-Degree B_a
够 B-Trigger I_a
烂 I-Trigger O_v
、 O O_x
、 O O_x
: O O_x
一 O B_m
篇 O I_m
另 O B_n
类 O I_n
的 O O_uj
日 O B_n
记 O I_n

一 O B_i
口 O I_i
气 O I_i
看 O O_v
了 O O_ul
几 O B_m
集 O I_m
《 B-sent_Entity O_x
公 I-sent_Entity B_n
主 I-sent_Entity I_n
嫁 I-sent_Entity O_v
到 I-sent_Entity O_v
》 I-sent_Entity O_x
， O O_x
看 O B_v
到 O I_v
2 O B_m
2 O I_m
集 O O_q
啦 O O_y
， O O_x
貌 B-Cause B_v
似 I-Cause I_v
真 I-Cause B_d
的 I-Cause I_d
越 I-Cause O_d
看 I-Cause B_v
越 I-Cause I_v
没 I-Cause B_v
劲 I-Cause I_v
啊 I-Cause O_zg
， O O_x
实 B-Degree B_v
在 I-Degree I_v
太 I-Degree O_d
无 B-Trigger B_a
聊 I-Trigger I_a
啦 O O_y
！ O O_x
！ O O_x

天 O O_q
啊 O O_y
我 B-Holder O_r
打 B-sent_Entity B_l
游 I-sent_Entity I_l
戏 I-sent_Entity I_l
真 O B_d
的 O I_d
打 O B_v
得 O I_v
之 O O_u
撇 O B_v
比 O I_v
菜 B-compared_Entity B_n
鸟 I-compared_Entity I_n
还 O O_d
菜 B-Trigger B_n
鸟 I-Trigger I_n
！ O O_x
！ O O_x
！ O O_x
天 O B_n
生 O I_n
的 O O_uj
吗 O O_y
？ O O_x
郁 B-Trigger B_a
闷 I-Trigger I_a

希 B-Trigger B_v
望 I-Trigger I_v
获 B-sent_Entity B_v
救 I-sent_Entity I_v
的 I-sent_Entity O_uj
5 I-sent_Entity B_m
3 I-sent_Entity I_m
人 I-sent_Entity O_n
都 I-sent_Entity O_d
平 I-sent_Entity B_a
安 I-sent_Entity I_a
。 O O_x
死 O B_n
者 O I_n
安 O B_v
息 O I_v
。 O O_x
最 O B_n
新 O I_n
消 O I_n
息 O I_n
： O O_x
飞 O B_n
机 O I_n
上 O O_ns
9 O B_m
6 O I_m
人 O O_n

" O O_x
呜 O B_l
呜 O I_l
, O O_x
昨 O B_t
晚 O I_t
晕 O O_v
得 O O_ud
我 O O_r
简 O B_d
直 O I_d
晕 O B_v
到 O I_v
回 O B_n
家 O I_n
, O O_x
很 O O_zg
早 O B_d
就 O I_d
走 O O_v
了 O O_ul
, O O_x
现 O B_t
在 O I_t
想 O B_v
起 O I_v
真 O B_d
的 O I_d
有 B-Degree B_n
点 I-Degree I_n
不 B-Negation O_d
甘 B-Trigger B_n
心 I-Trigger I_n
和 O O_c
失 B-Trigger B_v
礼 I-Trigger I_v
, O O_x
保 O B_v
证 O I_v
没 O O_v
下 O B_t
次 O I_t
. O O_x
" O O_x

赢 O O_v
了 O O_ul
。 O O_x
。 O O_x
。 O O_x
= O O_x
= O O_x
！ O O_x
！ O O_x
！ O O_x
太 B-Degree O_d
有 B-Trigger O_v
爱 I-Trigger O_v
了 O O_ul
吧 O O_y
这 O B_r
个 O I_r
。 O O_x
。 O O_x
。 O O_x
真 B-Degree B_d
的 I-Degree I_d
很 I-Degree O_d
有 B-Trigger O_v
爱 I-Trigger O_v
. O B_m
. O I_m
. O I_m

最 O B_f
后 O I_f
一 O B_m
个 O I_m
夏 O B_t
天 O I_t
？ O O_x
怎 O B_r
么 O I_r
听 O O_v
着 O O_uz
听 O O_v
着 O O_uz
心 B-sent_Entity B_s
里 I-sent_Entity I_s
莫 O B_v
名 O I_v
的 O O_uj
忧 B-Trigger B_v
伤 I-Trigger I_v
和 O O_c
纠 B-Trigger B_v
结 I-Trigger I_v
， O O_x
烦 B-Trigger B_a
恼 I-Trigger I_a
不 B-Degree B_i
欲 I-Degree I_i
而 I-Degree I_i
出 I-Degree I_i
。 O O_x

太 B-Degree O_d
惨 B-Trigger O_a
了 I-Trigger O_ul
， O O_x
人 B-sent_Entity B_n
类 I-sent_Entity I_n
的 I-sent_Entity O_uj
退 I-sent_Entity B_v
化 I-sent_Entity I_v
无 I-sent_Entity B_v
知 I-sent_Entity I_v
比 O O_p
贫 B-compared_Entity B_a
穷 I-compared_Entity I_a
更 B-Degree O_d
可 B-Trigger B_c
怕 I-Trigger I_c
不 B-Cause B_v
能 I-Cause I_v
活 I-Cause O_v
了 I-Cause O_ul
~ I-Cause O_x
印 I-Cause B_ns
度 I-Cause I_ns
巫 I-Cause B_nr
医 I-Cause I_nr
是 I-Cause O_v
这 I-Cause B_r
样 I-Cause I_r
给 I-Cause O_p
小 I-Cause B_n
孩 I-Cause I_n
治 I-Cause B_v
疗 I-Cause I_v
喉 I-Cause B_vn
咙 I-Cause I_vn
痛 I-Cause I_vn
~ I-Cause O_x
~ I-Cause O_x

很 O O_zg
不 O B_l
人 O I_l
道 O I_l
. O O_x
那 O B_r
个 O I_r
谁 O O_r
快 O O_a
去 O O_v
解 O B_v
救 O I_v
他 O B_r
们 O I_r
狗 O O_n
来 O O_v
的 O O_uj
！ O O_x
！ O O_x
！ O O_x
这 O O_r
还 O B_c
是 O I_c
人 O O_n
嘛 O O_y
~ O O_x
很 B-Degree O_zg
生 B-Trigger B_n
气 I-Trigger I_n
很 B-Degree O_zg
生 B-Trigger B_n
气 I-Trigger I_n
痴 O O_a
线 O O_n
噶 O O_x

口 O B_n
味 O I_n
的 O O_uj
~ O O_x
~ O O_x
我 B-Holder O_r
最 B-Degree O_d
喜 B-Trigger B_v
欢 I-Trigger I_v
， O O_x
也 O O_d
是 O O_v
这 O B_r
里 O I_r
最 O O_d
畅 O B_v
销 O I_v
的 O O_uj
口 O B_n
味 O I_n
。 O O_x

妈 B-sent_Entity B_n
妈 I-sent_Entity I_n
下 I-sent_Entity B_t
个 I-sent_Entity I_t
月 I-sent_Entity I_t
就 I-sent_Entity O_d
走 I-sent_Entity O_v
了 I-sent_Entity O_ul
好 B-Degree O_a
难 B-Trigger B_v
过 I-Trigger I_v
。 O O_x
。 O O_x
。 O O_x
现 O B_t
在 O I_t
的 O O_uj
我 O O_r
还 O O_d
能 O O_v
寄 O B_v
托 O I_v
什 O B_r
么 O I_r
？ O O_x
以 O B_f
后 O I_f
的 O O_uj
路 O O_n
更 O B_d
加 O I_d
的 O O_uj
孤 O B_a
单 O I_a
了 O O_ul
还 O B_v
有 O I_v
谁 O O_r
会 O O_v
陪 O O_v
在 O O_p
我 O O_r
身 O B_s
边 O I_s

永 O B_d
远 O I_d
的 O O_uj
心 B-Trigger B_n
痛 I-Trigger I_n
* O O_x
， O O_x
你 O B_r
们 O I_r
有 O O_v
吗 O O_y
？ O O_x
有 O B_r
些 O I_r
事 O O_n
至 O B_d
今 O I_d
想 O O_v
起 O B_v
来 O I_v
还 O B_c
是 O I_c
那 O B_r
样 O I_r
的 O O_uj
痛 O O_an
。 O O_x
挥 O O_v
也 O O_d
挥 O O_v
不 O O_d
掉 O O_v
， O O_x
昨 O B_t
夜 O I_t
又 O O_d
想 O B_v
起 O I_v
， O O_x
几 O B_d
乎 O I_d
泪 O B_l
如 O I_l
雨 O I_l
下 O I_l
。 O O_x

做 O B_n
人 O I_n
要 O O_v
知 O B_n
恩 O I_n
图 O I_n
报 O I_n
。 O O_x
不 B-sent_Entity O_d
懂 I-sent_Entity O_v
感 I-sent_Entity B_v
恩 I-sent_Entity I_v
的 I-sent_Entity O_uj
人 I-sent_Entity O_n
， O O_x
是 O O_v
极 B-Degree B_d
度 I-Degree I_d
自 B-Trigger B_a
私 I-Trigger I_a
与 O O_p
可 O B_c
怕 O I_c
的 O O_uj
。 O O_x
唉 O O_zg
， O O_x
最 O B_f
近 O I_f
我 O O_r
真 O B_d
是 O I_d
想 O O_v
得 O O_ud
很 O B_m
多 O I_m
。 O O_x

那 O O_r
是 O O_v
， O O_x
也 O O_d
不 O O_d
看 O B_v
看 O I_v
谁 O O_r
推 O B_v
荐 O I_v
的 O O_uj
？ O O_x
！ O O_x
“ O O_x
现 O B_t
在 O I_t
我 B-Holder O_r
很 B-Degree O_d
幸 B-Trigger B_a
福 I-Trigger I_a
” O O_x
真 O B_d
的 O I_d
很 B-Degree O_zg
好 B-Trigger B_v
听 I-Trigger I_v
~ O O_x
~ O O_x

这 B-sent_Entity B_r
个 I-sent_Entity I_r
七 I-sent_Entity B_t
夕 I-sent_Entity I_t
显 O B_v
得 O I_v
格 B-Degree B_d
外 I-Degree I_d
沉 B-Trigger B_a
重 I-Trigger I_a
愿 O O_v
我 O O_r
爱 O O_v
的 O O_uj
人 O O_n
和 O O_c
爱 O O_v
我 O O_r
的 O O_uj
人 O B_n
能 O I_n
平 O B_a
安 O I_a
健 O B_a
康 O I_a
快 O B_a
乐 O I_a

他 O O_r
怎 O B_r
么 O I_r
上 O B_t
去 O I_t
的 O O_uj
。 O O_x
。 O O_x
真 O O_d
有 O O_v
啊 O O_y
s O B_eng
b O I_eng
刚 O O_t
结 O B_v
束 O I_v
就 O O_d
有 O O_v
冤 O B_n
情 O I_n
。 O O_x
他 B-Cause O_r
是 I-Cause O_v
怎 I-Cause B_r
么 I-Cause I_r
爬 I-Cause B_v
上 I-Cause I_v
去 I-Cause I_v
的 I-Cause O_uj
啊 I-Cause O_y
？ I-Cause O_x
: O O_x
有 B-Degree B_n
点 I-Degree I_n
可 B-Trigger B_c
怕 I-Trigger I_c

我 B-Holder O_r
已 O B_d
经 O I_d
无 B-Trigger B_v
语 I-Trigger I_v
了 O O_ul
。 O O_x
。 O O_x
。 B-sent_Entity O_x
周 I-sent_Entity B_nr
笔 I-sent_Entity I_nr
畅 I-sent_Entity I_nr
你 O O_r
太 B-Degree B_j
行 B-Trigger I_j
了 O O_ul
。 O O_x
。 O O_x
真 O B_d
的 O I_d
。 O O_x
。 O O_x
打 O B_v
底 O I_v
全 O B_m
套 O I_m
了 O O_ul
。 O O_x
。 O O_x
。 O O_x
打 O B_v
底 O I_v
衬 O B_n
衫 O I_n
打 O O_v
底 O B_n
裤 O I_n
。 O O_x
。 O O_x
。 O O_x

" O O_x
说 O B_l
真 O I_l
的 O I_l
, O O_x
! O O_x
我 B-Holder O_r
也 O O_d
很 B-Degree O_d
喜 B-Trigger B_v
欢 I-Trigger I_v
咝 O O_o
∷ O O_x
臀 O O_ng
颐 O B_ns
羌 O I_ns
依 O I_ns
瞎 O O_n
? O O_x
! O O_x
~ O O_x
太 B-Degree B_n
帅 B-Trigger I_n
了 O O_ul
太 B-Degree B_n
帅 B-Trigger I_n
拉 O O_v
! O O_x
! O O_x
! O O_x
! O O_x
" O O_x

啷 O O_x
个 O O_q
都 O O_d
在 O O_p
同 O B_d
一 O I_d
天 O I_d
开 O B_n
业 O I_n
嘛 O O_y
！ O O_x
恼 B-Trigger B_v
火 I-Trigger I_v
得 O O_ud
很 B-Degree O_d
！ O O_x
江 B-sent_Entity B_ns
北 I-sent_Entity I_ns
到 O O_v
沙 B-sent_Entity B_nr
坪 I-sent_Entity I_nr
坝 I-sent_Entity I_nr
， O O_x
沙 B-sent_Entity B_nr
坪 I-sent_Entity I_nr
坝 I-sent_Entity I_nr
到 O O_v
江 B-sent_Entity B_ns
北 I-sent_Entity I_ns
有 O O_v
没 O B_v
得 O I_v
直 O B_l
达 O I_l
车 O I_l
喔 O O_e
？ O O_x
直 O B_v
达 O I_v
我 O O_r
要 O O_v
直 O B_v
达 O I_v
！ O O_x
！ O O_x

长 B-sent_Entity B_n
假 I-sent_Entity I_n
后 I-sent_Entity O_f
的 I-sent_Entity O_uj
礼 I-sent_Entity B_t
拜 I-sent_Entity I_t
一 I-sent_Entity I_t
想 O B_d
必 O I_d
很 B-Degree O_zg
痛 B-Trigger B_an
苦 I-Trigger I_an
， O O_x
再 O O_d
坚 O B_v
持 O I_v
就 O O_d
快 O O_a
午 O B_n
饭 O I_n
啦 O O_y
。 O O_x
我 B-Holder O_r
的 O O_uj
晚 B-Degree B_n
餐 I-Degree I_n
[ I-Degree O_x
@ I-Degree O_x
很 I-Degree O_zg
美 B-Trigger B_nz
味 I-Trigger I_nz
哦 O O_zg
！ O O_x
# O O_x
s O B_eng
e O I_eng
n O I_eng
t O I_eng
_ O O_x
E O B_eng
n O I_eng
t O I_eng
i O I_eng
t O I_eng
y O I_eng
* O O_x
] O O_x

好 O B_v
玩 O I_v
， O O_x
建 O B_n
议 O I_n
李 O B_nr
老 O I_nr
师 O I_nr
多 O B_m
发 O I_m
这 O O_r
类 O B_v
推 O I_v
谢 O B_nr
谢 O I_nr
。 O O_x
希 B-Trigger B_v
望 I-Trigger I_v
没 B-sent_Entity O_v
恶 I-sent_Entity B_n
心 I-sent_Entity I_n
着 I-sent_Entity O_uz
谁 I-sent_Entity O_r
。 O O_x
这 O O_r
是 O O_v
老 O B_n
师 O I_n
所 O B_v
发 O I_v
最 O O_a
好 O B_v
玩 O I_v
的 O O_uj
一 O B_m
条 O I_m
微 O O_a
博 O O_n
。 O O_x
光 O B_nr
荣 O I_nr
属 O B_v
于 O I_v
它 O B_r
们 O I_r
！ O O_x

哈 B-Trigger B_o
哈 I-Trigger I_o
哈 I-Trigger I_o
哈 I-Trigger I_o
… O O_x
说 O O_v
实 O B_v
在 O I_v
的 O O_uj
， O O_x
很 B-Degree O_d
不 B-Trigger O_d
喜 I-Trigger B_v
欢 I-Trigger I_v
她 B-sent_Entity O_r
， O O_x
装 B-Cause B_n
腔 I-Cause I_n
做 I-Cause B_n
势 I-Cause I_n
， I-Cause O_x
其 I-Cause B_d
实 I-Cause I_d
脑 I-Cause B_n
袋 I-Cause I_n
空 I-Cause B_n
空 I-Cause I_n
无 O B_v
语 O I_v
了 O O_ul
. O O_m

这 O O_r
仿 O B_d
佛 O I_d
就 O B_d
是 O I_d
我 O O_r
此 O B_c
时 O I_c
的 O O_uj
心 O B_n
情 O I_n
啊 O O_y
. O O_m
世 B-sent_Entity B_n
界 I-sent_Entity I_n
上 I-sent_Entity O_f
“ I-sent_Entity O_x
最 I-sent_Entity O_d
忧 I-sent_Entity B_v
伤 I-sent_Entity I_v
的 I-sent_Entity O_uj
狗 I-sent_Entity O_n
” I-sent_Entity O_x
照 I-sent_Entity B_n
片 I-sent_Entity I_n
网 I-sent_Entity B_s
上 I-sent_Entity I_s
蹿 I-sent_Entity B_v
红 I-sent_Entity I_v
， O O_x
忧 B-Trigger B_v
伤 I-Trigger I_v
到 B-Degree O_v
了 I-Degree O_ul
极 I-Degree B_d
点 I-Degree I_d
！ O O_x
( O O_x
投 O B_n
稿 O I_n
) O O_x

顶 O O_v
着 O O_uz
大 O O_a
太 O B_ns
阳 O I_ns
帮 O O_v
老 O B_a
大 O I_a
去 O O_v
老 O O_a
公 O B_n
司 O I_n
拿 O O_v
文 O B_n
件 O I_n
， O O_x
真 O B_d
的 O I_d
是 O O_v
把 O O_p
我 B-Holder O_r
给 O O_p
热 O O_a
疯 B-Trigger O_v
了 I-Trigger O_ul

我 B-Holder O_r
真 B-Degree B_d
的 I-Degree I_d
真 I-Degree B_d
的 I-Degree I_d
真 I-Degree B_d
的 I-Degree I_d
不 B-Negation B_v
想 B-Trigger I_v
开 I-Trigger B_n
学 I-Trigger I_n
啊 O O_zg
！ O O_x
让 O O_v
我 O O_r
享 O B_v
受 O I_v
在 O B_r
家 O I_r
的 O O_uj
最 O B_f
后 O I_f
一 O B_m
天 O I_m
吧 O O_y
！ O O_x
！ O O_x
！ O O_x

深 B-Degree B_n
表 I-Degree I_n
同 B-Trigger I_n
情 I-Trigger I_n
最 B-sent_Entity B_f
后 I-sent_Entity I_f
一 I-sent_Entity B_m
家 I-sent_Entity I_m
利 I-sent_Entity B_n
率 I-sent_Entity I_n
7 I-sent_Entity O_m
折 I-sent_Entity O_m
的 I-sent_Entity O_uj
银 I-sent_Entity B_n
行 I-sent_Entity I_n
农 I-sent_Entity B_j
行 I-sent_Entity I_j
也 I-sent_Entity O_d
取 I-sent_Entity B_v
消 I-sent_Entity I_v
7 I-sent_Entity O_m
折 I-sent_Entity O_v
了 I-sent_Entity O_ul

收 O B_v
到 O I_v
就 O O_d
好 O O_a
， O O_x
哦 B-Trigger O_e
耶 I-Trigger O_nr
… O O_x
… O O_x
这 B-sent_Entity O_r
六 I-sent_Entity B_m
一 I-sent_Entity I_m
礼 I-sent_Entity B_n
物 I-sent_Entity I_n
太 B-Degree O_d
惊 B-Trigger B_a
喜 I-Trigger I_a
了 O O_ul
。 O O_x
哇 O O_y
咔 O O_o
咔 O O_o
， O O_x
花 O B_n
儿 O I_n
签 O B_v
名 O I_v
照 O B_n
片 O I_n
儿 O O_n
哇 O O_y
！ O O_x
太 B-Degree O_d
喜 B-Trigger B_v
欢 I-Trigger I_v
了 O O_ul
我 O O_r
！ O O_x
感 O B_v
谢 O I_v
小 O B_n
舞 O I_n
姐 O B_n
姐 O I_n

妈 B-Cause B_n
妈 I-Cause I_n
下 I-Cause B_t
个 I-Cause I_t
月 I-Cause I_t
就 I-Cause O_d
走 I-Cause O_v
了 I-Cause O_ul
好 B-Degree O_a
难 B-Trigger B_v
过 I-Trigger I_v
。 O O_x
。 O O_x
。 O O_x
现 O B_t
在 O I_t
的 O O_uj
我 O O_r
还 O O_d
能 O O_v
寄 O B_v
托 O I_v
什 O B_r
么 O I_r
？ O O_x
以 O B_f
后 O I_f
的 O O_uj
路 O O_n
更 O B_d
加 O I_d
的 O O_uj
孤 B-Trigger B_a
单 I-Trigger I_a
了 O O_ul
还 O B_v
有 O I_v
谁 O O_r
会 O O_v
陪 O O_v
在 O O_p
我 O O_r
身 O B_s
边 O I_s

我 B-Holder O_r
是 O B_l
不 O I_l
是 O I_l
忧 O B_i
郁 O I_i
症 O I_i
了 O O_ul
啊 O O_y
最 O B_f
近 O I_f
情 B-sent_Entity B_n
绪 I-sent_Entity I_n
很 B-Degree O_d
不 B-Negation O_d
正 B-Trigger B_d
常 I-Trigger I_d

太 B-Degree O_d
乖 B-Trigger O_a
了 I-Trigger O_ul
， O O_x
真 O O_d
招 O O_v
人 O O_n
喜 O O_v
乖 B-Trigger O_a
死 B-Degree O_v
了 I-Degree O_ul
乖 B-Trigger O_a
死 B-Degree O_v
了 I-Degree O_ul
， O O_x
点 O B_v
击 O I_v
查 O B_v
看 O I_v
大 O B_n
图 O I_n
， O O_x
是 O B_v
动 O I_v
的 O O_uj

经 O B_n
典 O I_n
… O O_x
… O O_x
兴 O B_n
趣 O I_n
就 O B_d
是 O I_d
原 O B_n
动 O I_n
力 O I_n
那 O B_r
个 O I_r
太 B-Degree O_d
有 B-Trigger O_v
吸 I-Trigger B_n
引 I-Trigger I_n
力 I-Trigger I_n
了 O O_ul

丸 O B_n
子 O I_n
你 O O_r
细 O O_a
个 O O_q
有 O O_v
没 O O_v
k O B_eng
u O I_eng
得 B-Trigger B_v
意 I-Trigger I_v
啊 I-Trigger O_y
好 B-Degree O_a
得 B-Trigger B_v
意 I-Trigger I_v
吖 O O_x
… O O_x
！ O O_x
樱 O B_n
桃 O I_n
小 O B_nr
丸 O I_nr
子 O I_nr
同 O B_n
学 O I_n
很 O B_a
小 O I_a
很 O B_a
小 O I_a
的 O O_uj
时 O B_n
候 O I_n
。 O O_x
你 O O_r
喜 O B_v
欢 O I_v
吗 O O_y
？ O O_x

这 O B_r
个 O I_r
圈 O O_q
太 O B_n
小 O I_n
~ O O_x
港 O B_j
澳 O I_j
通 O B_n
行 O I_n
证 O I_n
还 O O_d
得 O O_ud
回 O B_n
家 O I_n
办 O O_v
， O O_x
真 B-Negation O_d
麻 B-Trigger B_an
烦 I-Trigger I_an
！ O O_x

太 B-Degree O_d
好 B-Trigger B_v
用 I-Trigger I_v
了 O O_ul
！ O O_x
！ O O_x
！ O O_x
！ O O_x
霸 O B_n
气 O I_n
！ O O_x
！ O O_x
真 O B_d
的 O I_d
好 O O_a
霸 O B_n
气 O I_n
这 O B_r
个 O I_r
好 O O_a
果 O B_d
然 O I_d
好 O O_a
用 O O_p
！ O O_x
内 O O_n
网 O B_n
址 O I_n
霸 O B_n
气 O I_n
了 O O_ul
！ O O_x

我 B-Holder O_r
表 O B_v
示 O I_v
很 B-Degree O_zg
大 I-Degree B_n
鸭 B-Trigger I_n
梨 I-Trigger I_n
！ O O_x
有 O O_v
压 B-Trigger B_v
抑 I-Trigger I_v
， O O_x
想 O O_v
报 O B_v
复 O I_v
下 O O_f
社 O B_n
会 O I_n
， O O_x
就 O O_d
发 O O_v
了 O O_ul
， O O_x
别 B-Negation B_nr
太 B-Degree I_nr
鸡 B-Trigger I_nr
动 I-Trigger O_n
！ O O_x

哈 B-Trigger B_o
哈 I-Trigger I_o
… O O_x
压 O B_n
力 O I_n
确 O B_ad
实 O I_ad
很 O B_a
大 O I_a
！ O O_x
转 O O_v
出 O O_v
一 O B_m
天 O I_m
好 O O_a
心 O B_n
情 O I_n
！ O O_x
。 O O_x
都 O O_d
说 O O_v
现 O B_t
在 O I_t
工 O B_vn
作 O I_vn
压 O B_n
力 O I_n
大 O O_a
这 O O_r
才 O O_d
叫 O O_v
真 O B_d
正 O I_d
的 O O_uj
工 O B_vn
作 O I_vn
压 O B_n
力 O I_n
啊 O O_zg
！ O O_x

真 B-Degree B_d
的 I-Degree I_d
真 I-Degree B_d
的 I-Degree I_d
真 I-Degree B_d
的 I-Degree I_d
太 I-Degree O_d
好 B-Trigger B_v
看 I-Trigger I_v
了 O O_ul
真 B-sent_Entity B_n
人 I-sent_Entity I_n
o I-sent_Entity B_eng
p I-sent_Entity I_eng
p I-sent_Entity I_eng
a I-sent_Entity I_eng
是 O O_v
无 O B_v
敌 O I_v
的 O O_uj
！ O O_x
凹 O B_n
凸 O I_n
火 O O_n
博 O B_nr
客 O I_nr
） O O_x

耳 O B_n
骨 O I_n
上 O O_f
的 O O_uj
那 O O_r
颗 O O_q
耳 O B_n
钉 O I_n
丢 O O_v
了 O O_ul
， O O_x
心 B-Trigger B_a
疼 I-Trigger I_a
死 B-Degree O_v
啦 I-Degree O_y
， O O_x
现 O B_t
在 O I_t
心 B-sent_Entity B_n
情 I-sent_Entity I_n
极 B-Degree B_d
其 I-Degree I_d
不 B-Negation O_d
美 B-Trigger B_ns
丽 I-Trigger I_ns
， O O_x
郁 B-Negation B_a
闷 I-Negation I_a
i I-Negation B_eng
n I-Negation I_eng
g I-Negation I_eng
. I-Negation B_m
. I-Negation I_m
. O I_m
. O I_m
. O I_m
. O I_m
. O I_m
. O I_m

家 O B_n
常 O I_n
饭 O I_n
神 O B_n
马 O I_n
的 O O_uj
最 B-Degree O_a
喜 B-Trigger B_v
欢 I-Trigger I_v
了 O O_ul
！ O O_x
跟 O B_v
着 O I_v
S O B_eng
i O I_eng
s O I_eng
i O I_eng
混 O O_n
绝 O B_d
对 O I_d
是 O O_v
大 O B_i
鱼 O I_i
大 O I_i
肉 O I_i
… O O_x

那 O B_r
天 O I_r
下 O B_t
午 O I_t
没 O B_v
课 O I_v
和 O O_c
璐 O O_nr
盈 O O_vg
去 O O_v
了 O O_ul
华 B-sent_Entity B_nz
商 I-sent_Entity I_nz
见 I-sent_Entity B_v
到 I-sent_Entity I_v
了 I-sent_Entity O_ul
你 I-sent_Entity B_r
们 I-sent_Entity I_r
那 O O_r
是 O O_v
我 B-Holder O_r
来 O B_v
到 O I_v
广 O B_ns
州 O I_ns
最 B-Degree O_d
开 B-Trigger B_v
心 I-Trigger I_v
的 O O_uj
事 B-sent_Entity O_n
如 O B_c
果 O I_c
不 O B_c
是 O I_c
晚 O B_t
上 O I_t
要 O O_v
面 O B_v
试 O I_v
我 O O_r
不 O B_v
会 O I_v
离 O B_v
开 O I_v
你 O B_r
们 O I_r
的 O O_uj

牙 B-Holder B_n
齿 I-Holder I_n
很 B-Degree O_zg
难 B-Trigger B_v
受 I-Trigger I_v
啊 O O_zg
真 B-Cause B_d
的 I-Cause I_d
很 I-Cause O_d
黄 I-Cause O_a
啊 I-Cause O_y
猛 I-Cause O_d
瘦 I-Cause O_a
怎 I-Cause B_r
么 I-Cause I_r
可 I-Cause B_c
以 I-Cause I_c
啊 I-Cause O_zg
老 O B_t
天 O I_t
啊 O O_zg
快 O B_d
点 O I_d
赐 O O_v
我 O O_r
点 O O_q
肉 O O_n
啊 O O_y
让 O O_v
我 O B_r
家 O I_r
胖 O B_n
子 O I_n
瘦 O B_n
点 O I_n
啊 O O_y
我 O O_r
肥 O B_n
点 O I_n
啊 O O_y
~ O O_x

张 O O_q
先 O B_n
生 O I_n
， O O_x
你 B-Holder O_r
最 O B_f
近 O I_f
是 O B_l
不 O I_l
是 O I_l
真 B-Degree B_d
的 I-Degree I_d
乐 B-Trigger B_n
晕 O I_n
！ O O_x
那 O O_r
不 O B_c
是 O I_c
送 O O_v
你 O O_r
的 O O_uj
啦 O O_y
， O O_x
快 O B_d
点 O I_d
还 O O_d
回 O B_v
来 O I_v
啦 O O_y
， O O_x
不 O B_c
然 O I_c
连 B-sent_Entity B_a
累 I-sent_Entity I_a
大 I-sent_Entity B_n
家 I-sent_Entity I_n
都 I-sent_Entity O_d
拿 I-sent_Entity O_v
不 I-sent_Entity B_v
到 I-sent_Entity I_v
， O O_x
好 O O_a
有 O O_v
负 B-Trigger B_n
罪 I-Trigger I_n
感 I-Trigger I_n
！ O O_x

回 O B_v
复 O I_v
有 O B_n
点 O I_n
老 O O_a
哦 O O_e
回 O B_v
复 O I_v
也 O O_d
太 O O_d
… O O_x
成 O B_a
熟 O I_a
的 O O_uj
可 O B_v
爱 O I_v
了 O O_ul
休 O B_v
假 O I_v
回 O B_v
来 O I_v
第 O B_m
一 O I_m
天 O I_m
上 O B_v
班 O I_v
那 O O_r
， O O_x
心 B-sent_Entity B_n
情 I-sent_Entity I_n
还 O O_d
不 B-Trigger B_a
错 I-Trigger I_a

黑 B-sent_Entity B_n
莓 I-sent_Entity I_n
的 I-sent_Entity O_uj
水 I-sent_Entity O_n
太 I-sent_Entity O_d
深 I-sent_Entity O_a
了 I-sent_Entity O_ul
。 O O_x
。 O O_x
焦 B-Trigger B_a
虑 I-Trigger I_a
。 O O_x
。 O O_x
真 O B_d
是 O I_d
的 O O_uj
。 O O_x
。 O O_x
。 O O_x
蒙 O B_ns
头 O I_ns
买 O O_v
一 O B_m
个 O I_m
有 O O_v
这 O B_r
么 O I_r
好 O O_a
的 O O_uj
运 O B_n
气 O I_n
碰 O B_v
到 O I_v
好 O O_a
货 O O_n
嚒 O O_zg
？ O O_x

很 B-Cause O_d
饿 I-Cause O_v
， I-Cause O_x
于 I-Cause B_c
是 I-Cause I_c
很 I-Cause O_zg
速 I-Cause B_n
度 I-Cause I_n
的 I-Cause O_uj
吃 I-Cause B_v
撑 I-Cause I_v
了 I-Cause O_ul
， O O_x
肚 B-sent_Entity B_n
子 I-sent_Entity I_n
开 O B_v
始 O I_v
难 B-Trigger B_v
受 I-Trigger I_v
了 O O_ul

" O O_x
有 B-sent_Entity O_v
码 I-sent_Entity O_n
什 I-sent_Entity B_r
么 I-sent_Entity I_r
的 I-sent_Entity O_uj
最 B-Degree O_a
烦 B-Trigger B_a
人 I-Trigger I_a
了 O O_ul
。 O O_x
下 O B_v
到 O I_v
的 O O_uj
A O B_eng
V O I_eng
是 O O_v
有 O O_v
马 O O_n
的 O O_uj
! O O_x
! O O_x
老 O B_n
实 O I_n
说 O O_v
, O O_x
还 O B_c
是 O I_c
第 O B_m
一 O I_m
次 O I_m
. O B_m
. O I_m
. O I_m
" O O_x

我 B-Holder O_r
已 O B_d
经 O I_d
好 O O_a
唔 O O_y
开 B-Trigger B_v
心 I-Trigger I_v
嘎 O B_o
啦 O I_o
， B-sent_Entity O_x
日 I-sent_Entity B_nz
语 I-sent_Entity I_nz
2 I-sent_Entity O_m
级 I-sent_Entity O_q
你 I-sent_Entity O_r
识 I-sent_Entity O_v
做 I-sent_Entity O_v
就 I-sent_Entity O_d
比 I-sent_Entity O_p
我 I-sent_Entity O_r
过 I-sent_Entity O_ug
啦 I-sent_Entity O_y
！ I-sent_Entity O_x

搞 B-Trigger B_v
笑 I-Trigger I_v
死 B-Degree O_v
了 I-Degree O_ul
车 O O_n
的 O O_uj
那 O B_r
个 O I_r
都 O O_d
发 O B_v
现 O I_v
了 O O_ul
， O O_x
这 O B_r
个 O I_r
很 O O_zg
齐 O B_nr
全 O I_nr
！ O O_x
真 O B_d
的 O I_d
非 O B_d
常 O I_d
像 O O_v
！ O O_x
好 O O_a
过 O B_n
瘾 O I_n
。 O O_x
（ O O_x
v O B_eng
i O I_eng
a O I_eng
@ O O_x
创 O B_v
意 O I_v
趣 O B_n
闻 O I_n
） O O_x

今 O B_t
天 O I_t
找 O B_v
到 O I_v
个 O O_m
更 B-Degree O_d
给 B-Trigger O_p
力 I-Trigger O_n
的 O O_uj
真 O B_d
的 O I_d
很 B-Degree O_d
给 B-Trigger O_p
力 I-Trigger O_n
！ O O_x
！ O O_x
真 O B_d
的 O I_d
是 O O_v
太 B-Degree O_d
给 B-Trigger B_v
力 I-Trigger I_v
了 O O_ul

, B-Holder O_x
我 I-Holder O_r
一 O O_m
不 B-Cause B_i
知 I-Cause I_i
所 I-Cause I_i
措 I-Cause I_i
就 O O_d
爱 B-Trigger O_v
吃 B-sent_Entity B_v
糖 I-sent_Entity I_v
， O O_x
最 O B_f
近 O I_f
习 O B_n
惯 O I_n
不 O B_d
好 O I_d
水 O O_n
喝 O O_vg
的 O O_uj
少 O B_n
糖 O I_n
吃 O O_v
的 O O_uj
多 O O_m
， O O_x
连 O O_nr
金 O B_nz
嗓 O I_nz
子 O I_nz
喉 O I_nz
宝 O I_nz
都 O O_d
不 O B_l
放 O I_l
过 O I_l
了 O O_ul
· O O_x
· O O_x
， O O_x

我 B-Holder O_r
也 O O_d
很 B-Degree O_d
惊 B-Trigger B_a
奇 I-Trigger I_a
， O O_x
春 O B_t
晚 O I_t
真 O B_d
是 O I_d
啊 O O_zg
王 O B_nr
菲 O I_nr
还 O O_d
戴 O O_v
了 O O_ul
美 O O_j
瞳 O O_n

领 O B_n
导 O I_n
表 O B_v
示 O I_v
我 O O_r
情 O B_n
绪 O I_n
不 O O_d
稳 O B_a
定 O I_a
~ O O_x
~ O O_x
~ O O_x
我 O O_r
表 O B_v
示 O I_v
鸭 B-Trigger B_n
梨 I-Trigger I_n
很 B-Degree B_a
大 I-Degree I_a

早 O B_l
上 O I_l
好 O I_l
哦 O O_zg
， O O_x
今 O B_t
天 O I_t
心 O B_n
情 O I_n
很 O O_d
好 O O_a
呢 O O_y
， O O_x
不 O B_c
过 O I_c
貌 O B_v
似 O I_v
太 B-Holder B_ns
阳 I-Holder I_ns
公 I-Holder B_n
公 I-Holder I_n
的 O O_uj
心 B-sent_Entity B_n
情 I-sent_Entity I_n
不 B-Negation B_v
太 B-Trigger I_v
好 I-Trigger I_v
， O O_x
今 B-Cause B_t
天 I-Cause I_t
是 I-Cause O_v
雨 I-Cause B_t
天 I-Cause I_t

新 O O_a
的 O O_uj
一 O B_m
天 O I_m
， O O_x
希 O B_v
望 O I_v
无 O B_v
限 O I_v
大 O B_n
家 O I_n
今 O B_t
天 O I_t
的 O O_uj
心 O B_n
情 O I_n
是 O B_v
否 O I_v
也 O O_d
变 O B_v
得 O I_v
更 O O_d
愉 O B_a
快 O I_a
3 O B_m
3 O I_m
人 O O_n
， O O_x
6 O B_m
9 O I_m
天 O O_n
， O O_x
他 B-sent_Entity B_r
们 I-sent_Entity I_r
全 O B_n
都 O I_n
活 B-Trigger B_v
着 I-Trigger I_v
， O O_x
他 O B_r
们 O I_r
都 O O_d
有 O O_v
名 O B_n
字 O I_n
。 O O_x

送 O B_v
完 O I_v
最 O B_f
后 O I_f
一 O B_m
个 O I_m
， O O_x
我 B-Holder O_r
爱 B-Trigger O_v
的 O O_uj
朋 B-sent_Entity B_n
友 I-sent_Entity I_n
， O O_x
心 B-sent_Entity B_n
情 I-sent_Entity I_n
不 B-Negation B_c
是 I-Negation I_c
那 B-Degree B_r
么 I-Degree I_r
的 I-Degree O_uj
好 B-Trigger O_a
， O O_x
我 O O_r
说 O O_v
过 O O_ug
， O O_x
我 O B_n
会 O I_n
去 O O_v
找 O O_v
你 O B_r
们 O I_r
的 O O_uj
. O B_m
. O I_m
. O I_m

大 B-Cause B_n
人 I-Cause I_n
的 I-Cause O_uj
妆 I-Cause O_ng
好 I-Cause O_a
浓 I-Cause O_a
啊 I-Cause O_y
· I-Cause O_x
· I-Cause O_x
· I-Cause O_x
这 I-Cause O_r
两 I-Cause B_m
个 I-Cause I_m
女 I-Cause B_n
人 I-Cause I_n
脸 I-Cause B_s
上 I-Cause I_s
都 I-Cause O_d
没 I-Cause B_v
有 I-Cause I_v
笑 I-Cause B_n
容 I-Cause I_n
， O O_x
后 B-sent_Entity B_n
宫 I-sent_Entity I_n
的 I-sent_Entity O_uj
生 I-sent_Entity B_vn
活 I-sent_Entity I_vn
真 I-sent_Entity B_d
的 I-sent_Entity I_d
很 B-Degree O_d
磨 B-Trigger O_v
人 I-Trigger O_n
！ O O_x
！ O O_x

蟹 B-Trigger O_ng
蟹 I-Trigger O_ng
是 O O_v
情 O B_n
绪 O I_n
化 O I_n
的 O O_uj
… O O_x
很 B-Trigger O_d
好 I-Trigger O_a
， O O_x
这 O B_r
次 O I_r
没 O O_d
我 O O_r
啥 O B_r
事 O I_r

销 O B_n
魂 O I_n
~ O O_x
~ O O_x
太 B-Degree O_d
萌 B-Trigger O_v
了 O O_ul
， O O_x
人 O B_n
家 O I_n
还 O O_d
没 O O_v
睡 O B_v
醒 O I_v
哦 O O_zg
~ O O_x
真 O B_d
的 O I_d
很 O O_d
像 O O_v
小 O B_nr
宝 O I_nr
宝 O I_nr
~ O O_x

最 O B_f
近 O I_f
d O O_eng
很 B-Degree O_d
喜 B-Trigger B_v
欢 I-Trigger I_v
黄 B-sent_Entity B_n
色 I-sent_Entity I_n
的 I-sent_Entity O_uj
丝 I-sent_Entity B_n
带 I-sent_Entity I_n
感 B-Cause B_n
觉 I-Cause I_n
它 I-Cause O_r
在 I-Cause O_p
风 I-Cause O_n
中 I-Cause O_f
飘 I-Cause B_v
荡 I-Cause I_v
象 I-Cause B_v
征 I-Cause I_v
着 I-Cause O_uz
自 I-Cause B_a
由 I-Cause I_a
与 I-Cause O_p
和 I-Cause B_nz
平 I-Cause I_nz
你 I-Cause O_r
有 I-Cause B_v
没 I-Cause I_v
有 I-Cause I_v
同 I-Cause B_n
感 I-Cause I_n

哇 O O_y
～ O O_x
真 O B_d
的 O I_d
超 O B_b
级 O I_b
大 O O_a
！ O O_x
很 B-Degree O_zg
恐 B-Trigger B_a
怖 I-Trigger I_a
！ O O_x
超 O B_b
级 O I_b
大 O O_a
老 O B_n
鼠 O I_n
啊 O O_zg
! O O_x
吓 B-Trigger B_v
死 I-Trigger I_v
人 I-Trigger I_v
沈 B-Cause B_ns
阳 I-Cause I_ns
几 I-Cause B_m
个 I-Cause I_m
市 I-Cause B_n
政 I-Cause I_n
工 I-Cause B_n
人 I-Cause I_n
在 I-Cause O_p
清 I-Cause B_a
理 I-Cause I_a
下 I-Cause O_f
水 I-Cause B_n
井 I-Cause I_n
时 I-Cause O_n
发 I-Cause B_v
现 I-Cause I_v
一 I-Cause O_m
巨 I-Cause B_b
型 I-Cause I_b
老 I-Cause B_n
鼠 I-Cause I_n

好 B-Degree O_a
熟 B-Trigger B_v
悉 I-Trigger I_v
~ I-Trigger O_x
真 B-Degree B_d
的 I-Degree I_d
很 B-Degree O_zg
熟 B-Trigger B_v
悉 I-Trigger I_v
啊 O O_zg
~ O O_x
曾 O B_d
经 O I_d
的 O O_uj
你 O O_r
是 O B_l
不 O I_l
是 O I_l
觉 O B_v
得 O I_v
那 O B_r
样 O I_r
的 O O_uj
感 O B_n
觉 O I_n
很 O O_zg
熟 O B_v
悉 O I_v
。 O O_x
。 O O_x

每 O B_r
次 O I_r
被 O O_p
夺 O B_v
命 O I_v
C O B_eng
A O I_eng
L O I_eng
L O I_eng
叫 O B_v
来 O I_v
上 O B_v
班 O I_v
， O O_x
都 O O_d
有 B-Degree B_n
点 I-Degree I_n
小 I-Degree O_a
空 B-Trigger B_n
虚 I-Trigger I_n

" O O_x
托 B-Cause B_nrt
比 I-Cause I_nrt
说 I-Cause O_v
, I-Cause O_x
拉 I-Cause B_nrt
姆 I-Cause I_nrt
一 I-Cause B_m
个 I-Cause I_m
人 I-Cause B_n
会 I-Cause I_n
寂 I-Cause B_a
寞 I-Cause I_a
. I-Cause B_m
. I-Cause I_m
. I-Cause I_m
于 I-Cause B_c
是 I-Cause I_c
它 I-Cause O_r
就 I-Cause O_d
去 I-Cause O_v
陪 I-Cause O_v
拉 I-Cause B_nrt
姆 I-Cause I_nrt
了 I-Cause O_ul
. I-Cause B_m
. I-Cause I_m
. I-Cause I_m
留 I-Cause B_v
下 I-Cause I_v
妈 I-Cause B_n
妈 I-Cause I_n
. I-Cause B_m
. O I_m
. O I_m
妈 B-Holder B_n
妈 I-Holder I_n
好 B-Degree O_a
难 B-Trigger B_v
过 I-Trigger I_v
. O B_m
. O I_m
. O I_m
" O O_x

" O O_x
舞 O B_n
台 O I_n
让 O O_v
人 O O_n
想 O B_v
起 O I_v
演 O B_n
唱 O I_n
会 O I_n
。 O O_x
。 O O_x
。 O O_x
， O O_x
《 O O_x
醒 O O_v
着 O O_uz
梦 O B_n
游 O I_n
》 O O_x
, O O_x
其 O B_d
实 O I_d
， O O_x
我 B-Holder O_r
更 B-Degree O_d
喜 B-Trigger B_v
欢 I-Trigger I_v
这 B-sent_Entity B_r
次 I-sent_Entity I_r
的 I-sent_Entity O_uj
L I-sent_Entity B_eng
I I-sent_Entity I_eng
V I-sent_Entity I_eng
E I-sent_Entity I_eng
~ I-sent_Entity O_x
" I-sent_Entity O_x

没 O B_v
词 O I_v
了 O O_ul
~ O O_x
有 O O_v
能 O B_n
力 O I_n
的 O O_uj
漠 O B_n
视 O I_n
， O O_x
只 O B_c
有 O I_c
处 O B_v
于 O I_v
同 O B_d
样 O I_d
的 O O_uj
地 O B_n
位 O I_n
才 O O_d
会 O O_v
体 O B_n
会 O I_n
弱 O B_n
者 O I_n
的 O O_uj
心 O B_n
痛 O I_n
现 O B_t
在 O I_t
的 O O_uj
社 O B_n
会 O I_n
冷 B-Trigger B_v
血 I-Trigger I_v
的 O O_uj
人 B-sent_Entity O_n
太 O O_d
多 O O_m
了 O O_ul
说 O B_l
得 O I_l
好 O I_l

这 B-sent_Entity O_r
宝 I-sent_Entity B_nr
贝 I-sent_Entity I_nr
太 B-Degree B_n
皮 B-Trigger I_n
了 O O_ul
啥 O O_r
玩 O B_n
意 O I_n
你 O O_r
就 O B_d
敢 O I_d
下 O B_v
嘴 O I_v
这 O O_r
孩 O B_n
子 O I_n
， O O_x
别 O O_d
扎 O O_v
了 O O_ul
嘴 O O_n
， O O_x
担 O B_v
心 O I_v
喵 O O_o
了 O O_ul
个 O B_n
咪 O I_n
的 O O_uj
， O O_x
谁 O O_r
告 O B_v
诉 O I_v
我 O O_r
这 O O_r
东 O B_ns
西 O I_ns
好 O B_v
吃 O I_v
来 O O_v
着 O O_uz
！ O O_x

" O O_x
最 B-Degree B_a
烦 B-Trigger I_a
那 O B_r
种 O I_r
刨 O B_i
根 O I_i
问 O I_i
底 O I_i
儿 O O_n
把 O O_p
你 O O_r
挖 O O_v
个 O O_q
清 O B_a
楚 O I_a
等 O O_u
你 O O_r
回 O B_v
问 O I_v
的 O O_uj
时 O B_n
候 O I_n
支 O B_nr
支 O I_nr
吾 O I_nr
吾 O I_nr
的 O O_uj
, O O_x
一 B-Degree B_m
点 I-Degree I_m
儿 I-Degree I_m
也 I-Degree O_d
不 B-Negation O_d
坦 B-Trigger B_n
白 I-Trigger I_n
不 B-Negation O_d
坦 B-Trigger B_a
诚 I-Trigger I_a
不 B-Trigger B_a
坦 I-Trigger I_a
! O O_x
" O O_x

同 O B_v
求 O I_v
哎 O O_e
一 O B_d
古 O I_d
· O O_x
· O O_x
· O O_x
· O O_x
谁 O O_r
有 O O_v
完 O B_a
整 O I_a
的 O O_uj
这 B-sent_Entity O_r
套 I-sent_Entity O_q
图 I-sent_Entity O_n
~ O O_x
~ O O_x
~ O O_x
~ O O_x
越 O O_d
看 O B_v
越 O I_v
喜 B-Trigger B_v
欢 I-Trigger I_v

, B-Cause O_x
我 I-Cause O_r
是 I-Cause O_v
不 I-Cause O_d
稳 I-Cause B_a
定 I-Cause I_a
… I-Cause O_x
日 I-Cause B_n
食 I-Cause I_n
早 I-Cause B_d
些 I-Cause I_d
来 I-Cause O_v
吧 I-Cause O_y
我 I-Cause O_r
情 I-Cause B_n
绪 I-Cause I_n
也 I-Cause O_d
不 I-Cause B_d
好 I-Cause I_d
我 I-Cause O_r
是 I-Cause O_v
受 I-Cause O_v
这 I-Cause B_r
个 I-Cause I_r
月 I-Cause B_n
食 I-Cause I_n
加 I-Cause B_v
大 I-Cause I_v
十 I-Cause B_nz
字 I-Cause I_nz
影 I-Cause B_vn
响 I-Cause I_vn
到 I-Cause O_v
嘞 I-Cause O_y
。 O O_x
。 O O_x
这 B-sent_Entity O_r
几 O B_m
天 O I_m
情 B-sent_Entity B_n
绪 I-sent_Entity I_n
不 B-Negation O_d
太 B-Trigger O_d
对 I-Trigger O_p
。 O O_x

不 O B_v
想 B-Cause I_v
回 I-Cause B_v
忆 I-Cause I_v
马 I-Cause B_nrt
拉 I-Cause I_nrt
多 I-Cause I_nrt
纳 I-Cause I_nrt
的 I-Cause O_uj
眼 I-Cause B_n
神 I-Cause I_n
， O O_x
不 O B_df
要 O I_df
太 B-Degree O_d
难 B-Trigger B_v
过 I-Trigger I_v
了 O O_ul
。 O O_x
。 O O_x
。 O O_x

想 O B_v
到 O I_v
今 O B_t
天 O I_t
回 O B_n
家 O I_n
， O O_x
很 B-Degree O_zg
开 B-Trigger B_v
心 I-Trigger I_v
， O O_x
想 O B_v
到 O I_v
准 O B_v
备 O I_v
军 O B_n
训 O I_n
， O O_x
很 B-Degree O_zg
伤 B-Trigger B_n
心 I-Trigger I_n
， O O_x
想 O B_v
到 O I_v
蛋 B-Negation O_n
疼 I-Negation O_a
的 O O_uj
生 B-sent_Entity B_vn
活 I-sent_Entity I_vn
， O O_x
很 B-Degree B_m
杯 B-Trigger I_m
具 I-Trigger O_v

真 O B_n
人 O I_n
版 O I_n
！ O O_x
哈 B-Trigger B_o
哈 I-Trigger I_o
， O O_x
这 B-sent_Entity O_r
这 I-sent_Entity O_r
也 O O_d
太 B-Trigger O_d
像 I-Trigger O_v
啦 I-Trigger O_y
~ O O_x
喜 O B_v
欢 O I_v
U O B_eng
P O I_eng
这 O B_r
部 O I_r
电 O B_n
影 O I_n
飞 O B_n
屋 O I_n
环 O O_n
游 O B_n
记 O I_n
真 O B_n
人 O I_n
版 O I_n

" O O_x
回 O B_v
复 O I_v
有 O B_b
型 O I_b
！ O O_x
我 O O_r
不 O O_d
去 O O_v
！ O O_x
我 B-Holder O_r
要 O O_v
留 O B_v
在 O I_v
广 B-sent_Entity B_ns
州 I-sent_Entity I_ns
！ O O_x
也 O O_d
要 O O_v
去 O O_v
北 B-sent_Entity B_ns
京 I-sent_Entity I_ns
了 O O_ul
， O O_x
我 O O_r
要 O O_v
不 O B_df
要 O I_df
去 O O_v
学 O O_n
吉 O B_ns
他 O I_ns
？ O O_x
以 O B_f
后 O I_f
自 O B_r
己 O I_r
弹 O O_v
算 O B_v
了 O I_v
, O O_x
很 B-Degree O_zg
伤 B-Trigger B_n
感 I-Trigger I_n
" O O_x

心 O B_n
情 O I_n
烦 B-Trigger B_a
躁 I-Trigger I_a
， O O_x
爱 O O_v
发 O B_v
脾 O I_v
气 O I_v
， O O_x
我 O O_r
这 O O_r
是 O O_v
怎 O B_r
么 O I_r
了 O O_ul
， O O_x
到 O O_v
更 O B_t
年 O I_t
期 O I_t
了 O O_ul
？ O O_x

洗 O B_v
翻 O I_v
很 B-Degree O_d
高 B-Trigger B_b
兴 I-Trigger I_b
大 B-sent_Entity B_n
家 I-sent_Entity I_n
洗 I-sent_Entity B_v
翻 I-sent_Entity I_v
我 I-sent_Entity O_r
的 I-sent_Entity O_uj
这 I-sent_Entity O_r
一 I-sent_Entity B_m
面 I-sent_Entity I_m
人 I-sent_Entity O_n
嘛 O O_y
羞 O B_a
涩 O I_a
有 O B_r
时 O I_r
来 O O_v
疯 O B_n
儿 O I_n
有 O B_r
时 O I_r
~ O O_x
~ O O_x

, B-Degree O_x
灰 I-Degree O_n
常 I-Degree O_d
尴 B-Trigger B_a
尬 I-Trigger I_a
。 I-Trigger O_x
。 O O_x
。 O O_x
尴 B-Trigger B_a
尬 I-Trigger I_a
天 B-sent_Entity B_n
气 I-sent_Entity I_n
太 I-sent_Entity O_d
热 I-sent_Entity O_a
！ O O_x
女 O B_n
性 O I_n
防 O B_v
止 O I_v
尴 O B_a
尬 O I_a
事 O B_n
件 O I_n
， O O_x
腋 O B_n
窝 O I_n
和 O O_c
胯 O B_n
下 O I_n
都 O O_d
容 O B_a
易 O I_a
汗 O B_n
渍 O I_n

生 O B_vn
活 O I_vn
还 O B_c
是 O I_c
一 O B_i
如 O I_i
既 O I_i
往 O I_i
。 O O_x
每 O B_r
天 O I_r
重 O B_d
复 O I_d
着 O O_uz
无 O B_v
比 O I_v
聊 O B_v
赖 O I_v
的 O O_uj
生 O B_vn
活 O I_vn
方 O B_n
式 O I_n
， O O_x
连 B-Cause B_d
上 I-Cause I_d
8 I-Cause O_m
天 I-Cause B_ns
班 I-Cause I_ns
好 B-Degree B_a
烦 B-Trigger I_a
呀 O O_y
！ O O_x

哈 B-Trigger B_o
哈 I-Trigger I_o
真 B-sent_Entity B_d
的 I-sent_Entity I_d
很 I-sent_Entity O_zg
与 I-sent_Entity B_l
时 I-sent_Entity I_l
俱 I-sent_Entity I_l
进 I-sent_Entity I_l
不 I-sent_Entity O_d
讲 I-sent_Entity B_vn
究 I-sent_Entity I_vn
战 I-sent_Entity B_n
术 I-sent_Entity I_n
的 O O_uj
杯 B-Trigger B_n
具 I-Trigger I_n

最 B-Degree O_d
煎 B-Trigger B_v
熬 I-Trigger I_v
的 O O_uj
远 O O_a
不 B-sent_Entity B_c
是 I-sent_Entity I_c
没 I-sent_Entity O_v
球 I-sent_Entity B_n
赛 I-sent_Entity I_n
的 I-sent_Entity O_uj
两 I-sent_Entity B_m
天 I-sent_Entity I_m
， I-sent_Entity O_x
而 I-sent_Entity B_c
是 I-sent_Entity I_c
大 I-sent_Entity B_n
赛 I-sent_Entity I_n
开 I-sent_Entity B_v
始 I-sent_Entity I_v
前 I-sent_Entity O_f
的 I-sent_Entity O_uj
这 I-sent_Entity O_r
4 I-sent_Entity B_m
0 I-sent_Entity I_m
分 I-sent_Entity B_q
钟 I-sent_Entity I_q
。 O O_x

认 B-Cause B_v
识 I-Cause I_v
小 I-Cause B_nr
凡 I-Cause I_nr
很 B-Degree O_d
开 B-Trigger B_v
心 I-Trigger I_v
～ O O_x
～ O O_x
～ O O_x
～ O O_x
ｏ O O_x
ｈ O O_x
～ O O_x
～ O O_x
～ O O_x

今 O B_t
日 O I_t
要 O O_v
大 O O_a
赞 B-Trigger B_v
扬 I-Trigger I_v
我 B-sent_Entity O_r
亲 I-sent_Entity B_a
爱 I-sent_Entity I_a
的 I-sent_Entity O_uj
老 I-sent_Entity B_nr
公 I-sent_Entity I_nr
， O O_x
配 O B_v
合 O I_v
大 O B_n
家 O I_n
演 O B_v
出 O I_v
我 B-Holder O_r
真 O B_d
的 O I_d
很 B-Degree O_zg
痛 B-Trigger B_v
恨 I-Trigger I_v
“ O O_x
飞 O B_n
机 O I_n
师 O O_ng
” O O_x
， O O_x
本 O O_r
是 O O_v
中 O B_t
秋 O I_t
节 O I_t
， O O_x
真 O B_d
的 O I_d
不 B-Negation B_v
想 I-Negation I_v
大 B-Trigger O_a
怒 I-Trigger O_vg
的 O O_uj
~ O O_x
~ O O_x

" O O_x
万 B-Cause B_a
般 I-Cause I_a
带 I-Cause O_v
不 I-Cause O_d
走 I-Cause O_v
, I-Cause O_x
唯 I-Cause B_b
有 I-Cause I_b
业 I-Cause O_n
随 I-Cause B_d
身 I-Cause I_d
. I-Cause O_m
这 I-Cause O_r
句 I-Cause O_q
话 I-Cause O_n
， O O_x
我 B-Holder O_r
想 O O_v
跟 O O_p
我 O O_r
爸 O B_n
爸 O I_n
说 O O_v
， O O_x
今 O B_t
晚 O I_t
很 B-Degree O_zg
伤 B-Trigger B_n
心 I-Trigger I_n
。 O O_x
" O O_x

今 O B_t
天 O I_t
这 O B_mq
场 O I_mq
比 B-sent_Entity B_vn
赛 I-sent_Entity I_vn
太 O B_n
令 O I_n
我 B-Holder O_r
沮 B-Trigger B_a
丧 I-Trigger I_a
了 O O_ul
这 B-sent_Entity O_r
球 I-sent_Entity B_n
假 I-sent_Entity I_n
的 I-sent_Entity O_uj
， I-sent_Entity O_x
没 I-sent_Entity B_v
法 I-sent_Entity I_v
看 I-sent_Entity O_v
了 I-sent_Entity O_ul
。 O O_x

天 B-Cause B_t
天 I-Cause I_t
为 I-Cause O_p
吃 I-Cause B_v
饭 I-Cause I_v
发 I-Cause B_v
愁 I-Cause I_v
， I-Cause O_x
好 I-Cause B_v
吃 I-Cause I_v
的 I-Cause O_uj
没 I-Cause B_v
钱 I-Cause I_v
买 I-Cause I_v
， I-Cause O_x
不 I-Cause O_d
好 I-Cause B_v
吃 I-Cause I_v
的 I-Cause O_uj
不 I-Cause B_v
想 I-Cause I_v
买 I-Cause O_v
， I-Cause O_x
估 I-Cause B_v
计 I-Cause I_v
这 I-Cause B_r
个 I-Cause I_r
月 I-Cause O_m
会 I-Cause O_v
提 I-Cause B_v
前 I-Cause I_v
破 I-Cause B_v
产 I-Cause I_v
， O O_x
对 O B_d
此 O I_d
我 B-Holder O_r
表 O B_v
示 O I_v
鸭 B-Trigger B_n
梨 I-Trigger I_n
很 B-Degree B_a
大 I-Degree I_a

星 O B_t
期 O I_t
一 O I_t
， O O_x
继 O B_v
续 O I_v
< B-sent_Entity O_x
诡 I-sent_Entity B_a
异 I-sent_Entity I_a
档 I-sent_Entity B_n
案 I-sent_Entity I_n
> I-sent_Entity O_x
~ I-sent_Entity O_x
太 B-Degree O_d
可 B-Trigger B_c
怕 I-Trigger I_c
了 O O_ul
· O O_x
· O O_x
· O O_x
太 B-Degree O_d
可 B-Trigger B_c
怕 I-Trigger I_c
太 B-Degree O_d
可 B-Trigger B_c
怕 I-Trigger I_c
了 O O_ul
· O O_x
· O O_x
· O O_x
我 O O_r
顶 O O_v
唔 O O_y
顺 O O_a
呃 O O_y
· O O_x
· O O_x

露 O B_v
出 O I_v
小 O O_a
白 O B_ns
牙 O I_ns
晒 O B_v
晒 O I_v
大 O O_a
太 O B_ns
阳 O I_ns
小 B-Holder B_nr
翔 I-Holder I_nr
子 I-Holder I_nr
今 O B_t
天 O I_t
心 B-sent_Entity B_n
情 I-sent_Entity I_n
不 B-Trigger B_a
错 I-Trigger I_a
， O O_x
大 O B_n
家 O I_n
放 O B_v
心 O I_v
吧 O O_y
~ O O_x
看 O B_n
吧 O I_n
， O O_x
牙 O B_n
齿 O I_n
晒 O B_n
太 O I_n
阳 O I_n
了 O O_ul
~ O O_x

菲 O O_j
儿 O B_n
姐 O I_n
节 B-Trigger B_i
日 I-Trigger I_i
快 I-Trigger I_i
乐 I-Trigger I_i
哈 O O_nr
看 O B_v
来 O I_v
霏 O B_z
儿 O I_z
确 O B_ad
实 O I_ad
是 O O_v
太 O O_d
谦 O B_a
虚 O I_a
了 O O_ul
哈 O O_nr
！ O O_x
节 B-Trigger B_i
日 I-Trigger I_i
快 I-Trigger I_i
乐 I-Trigger I_i
： O O_x
） O O_x

糟 B-Trigger O_v
了 I-Trigger O_ul
~ O O_x
最 O B_f
近 O I_f
老 O O_a
是 O O_v
很 O O_d
难 O O_a
把 O O_p
心 O B_n
情 O I_n
调 O O_v
好 O O_a
！ O O_x
老 O O_a
是 O O_v
有 O O_v
不 O B_d
再 O I_d
状 O B_n
况 O I_n
内 O O_f
的 O O_uj
问 O B_n
题 O I_n
！ O O_x
！ O O_x
！ O O_x
天 O O_q
啊 O O_y
！ O O_x
救 O B_vn
命 O I_vn
！ O O_x
！ O O_x
！ O O_x

. O B_m
. O I_m
. O I_m
. B-sent_Entity I_m
现 I-sent_Entity B_t
在 I-sent_Entity I_t
的 I-sent_Entity O_uj
医 I-sent_Entity B_n
生 I-sent_Entity I_n
真 O B_nr
是 O I_nr
太 B-Degree I_nr
可 B-Trigger B_c
怕 I-Trigger I_c
了 O O_ul
~ O O_x
~ O O_x
~ O O_x

西 O B_ns
班 O I_ns
牙 O I_ns
， O O_x
果 O B_d
然 O I_d
没 O B_v
有 O I_v
令 O O_v
我 O O_r
失 O B_v
望 O I_v
。 O O_x
， O O_x
实 O B_v
在 O I_v
比 B-Degree B_d
较 I-Degree I_d
高 B-Trigger B_b
兴 I-Trigger I_b
。 O O_x

我 B-Holder O_r
现 O B_t
在 O I_t
心 B-sent_Entity B_n
情 I-sent_Entity I_n
很 B-Degree O_zg
不 B-Trigger B_d
好 I-Trigger I_d
很 B-Degree O_zg
不 B-Trigger B_d
好 I-Trigger I_d
我 B-Holder O_r
很 B-Degree O_d
不 B-Trigger B_a
爽 I-Trigger I_a
我 B-Holder O_r
讨 B-Trigger B_v
厌 I-Trigger I_v
被 B-sent_Entity O_p
耍 I-sent_Entity O_v
！ I-sent_Entity O_x
！ O O_x
！ O O_x

哈 O B_o
哈 O I_o
， O O_x
很 B-Degree O_zg
喜 B-Trigger B_v
欢 I-Trigger I_v
这 B-sent_Entity O_r
一 I-sent_Entity B_m
张 I-sent_Entity I_m
~ O O_x
很 O O_d
欢 O O_a
型 O O_k
… O O_x
… O O_x
与 O O_p
泉 O B_ns
哥 O I_ns
巧 O B_nr
遇 O I_nr
～ O O_x
～ O O_x
缘 O B_n
分 O I_n
呐 O O_y
_ O B_x

不 O I_x
知 O O_x
道 O O_d
为 O B_v
什 O I_v
么 O B_r
有 B-Degree I_r
点 I-Degree I_r
气 B-Trigger B_n
愤 I-Trigger I_n
明 O B_n
明 B-sent_Entity I_n
受 I-sent_Entity B_t
伤 I-sent_Entity I_t
的 I-sent_Entity B_v
是 I-sent_Entity I_v
两 I-sent_Entity O_uj
个 I-sent_Entity O_v
人 I-sent_Entity B_m
但 I-sent_Entity I_m
是 I-sent_Entity O_n
焦 I-sent_Entity B_c
点 I-sent_Entity I_c
都 I-sent_Entity B_n
在 I-sent_Entity I_n
女 I-sent_Entity O_d
主 I-sent_Entity O_p
男 I-sent_Entity B_n
主 I-sent_Entity I_n
加 I-sent_Entity B_n
油 I-sent_Entity I_n

草 O I_v
莓 O O_x
~ O B_n
k O I_n
i O O_x
t O B_eng
t O I_eng
y O I_eng
~ O I_eng
h O I_eng
e O O_x
l O B_eng
l O I_eng
o O I_eng
k O I_eng
i O I_eng
t O I_eng
t O I_eng
y O I_eng
蛋 O I_eng
糕 O I_eng
~ O B_n
你 B-Holder I_n
最 B-Degree O_x
喜 B-Trigger O_r
欢 I-Trigger O_d
哪 O B_v
个 O I_v
呢 O B_r
？ O I_r
？ O O_y
？ O O_x

我 O O_x
们 O O_x
来 O B_r
晚 O I_r
了 O B_t
～ O I_t
F O O_ul
F O O_x
F O B_eng
F O I_eng
F O I_eng
F O I_eng
F O I_eng
！ O I_eng
！ O I_eng
！ O O_x
！ O O_x
！ O O_x
！ O O_x
！ O O_x
太 B-Degree O_x
可 B-Trigger O_x
怕 I-Trigger O_d
了 O B_c
~ O I_c
！ O O_ul
真 O O_x
的 O O_x
有 O B_d
这 O I_d
么 O O_v
多 O B_r
黑 O I_r
幕 O O_m
. O B_n
. O I_n
. O B_m
越 B-Degree I_m
来 I-Degree I_m
越 I-Degree B_d
心 B-Trigger I_d
寒 I-Trigger I_d

凯 O I_n
传 O O_x
老 O B_nr
师 O I_nr
， O B_n
我 B-Holder I_n
很 B-Degree O_x
欣 B-Trigger O_r
赏 I-Trigger O_d
的 O B_v
老 B-sent_Entity I_v
师 I-sent_Entity O_uj
… O B_n
竟 B-Cause I_n
然 I-Cause O_x
… I-Cause B_d
您 I-Cause I_d
一 I-Cause O_x
路 I-Cause O_zg
走 I-Cause B_m
好 I-Cause I_m
… I-Cause O_v
1 I-Cause O_a
0 I-Cause O_x
在 I-Cause B_m
北 I-Cause I_m
京 I-Cause O_p
逝 I-Cause B_ns
世 I-Cause I_ns
， I-Cause B_v
享 I-Cause I_v
年 I-Cause O_x
7 I-Cause B_v
5 I-Cause I_v
岁 I-Cause B_m

我 O O_m
们 O O_x
这 O B_r
里 O I_r
能 O B_r
下 O I_r
点 O O_v
多 O O_f
好 O O_m
啊 O O_m
！ O O_a
又 O O_y
下 O O_x
大 O O_d
雨 O O_v
， O B_n
那 O I_n
好 O O_x
吧 O O_r
， O O_a
下 O O_y
的 O O_x
越 O O_f
大 O O_uj
越 O O_d
好 O B_d
， O I_d
就 O O_a
让 O O_x
我 B-Holder B_v
在 O I_v
家 O O_r
里 O O_p
享 O B_s
受 O I_s
孤 B-Trigger B_v
独 I-Trigger I_v
吧 O B_a
， O I_a

又 O O_x
一 O O_x
个 O O_d
心 O B_m
的 O I_m
世 O O_n
界 O O_uj
纪 O B_nz
录 O I_nz
， O I_nz
女 O I_nz
子 O O_x
短 O B_n
道 O I_n
速 O O_a
滑 O O_q
1 O B_v
5 O I_v
0 O B_m
0 O I_m
百 O I_m
米 O I_m
冠 O B_m
军 O I_m
， O B_n
一 O I_n
个 O O_x
新 O B_m
的 O I_m
名 O O_a
字 O O_uj
： O B_n
周 O I_n
洋 O O_x
。 O B_ns
很 B-Degree I_ns
令 B-Trigger O_x
人 I-Trigger O_zg
振 I-Trigger B_l
奋 I-Trigger I_l
， O I_l
骄 B-Trigger I_l
傲 I-Trigger O_x
。 O B_a

说 O O_x
得 O O_x
太 O O_v
对 O O_ud
了 O O_d
孤 B-Trigger B_p
单 I-Trigger I_p
， O B_a
是 O I_a
你 B-sent_Entity O_x
心 I-sent_Entity O_v
里 I-sent_Entity O_r
面 I-sent_Entity B_s
没 I-sent_Entity I_s
有 I-sent_Entity O_n
人 I-sent_Entity B_v
。 O I_v
寂 B-Trigger O_n
寞 I-Trigger O_x
， O B_a
是 B-sent_Entity I_a
你 I-sent_Entity O_x
心 I-sent_Entity O_v
里 I-sent_Entity O_r
有 I-sent_Entity B_s
人 I-sent_Entity I_s
却 I-sent_Entity B_r
不 I-sent_Entity I_r
在 I-sent_Entity O_d
身 I-sent_Entity O_d
边 I-sent_Entity O_p
。 O B_s
早 O I_s
安 O O_x

。 O I_n
。 O O_x
。 O O_x
哦 O O_x
。 O O_x
。 O O_zg
原 B-Cause O_x
来 I-Cause O_x
如 I-Cause B_l
此 I-Cause I_l
有 I-Cause I_l
关 I-Cause I_l
部 I-Cause B_vn
门 I-Cause I_vn
原 I-Cause B_n
来 I-Cause I_n
真 I-Cause B_d
的 I-Cause I_d
存 I-Cause B_d
在 I-Cause I_d
。 O B_v
。 O I_v
。 O O_x
。 O O_x
地 O O_x
球 O O_x
上 O B_n
最 B-Degree I_n
神 B-Trigger O_f
秘 I-Trigger O_d
的 O B_a
“ O I_a
有 B-sent_Entity O_uj
关 I-sent_Entity O_x
部 I-sent_Entity B_vn
门 I-sent_Entity I_vn
” O B_n
终 O I_n
于 O O_x
露 O B_d
面 O I_d
了 O B_n
！ O I_n

靠 O O_x
！ O O_x
好 B-Trigger O_v
喜 I-Trigger O_x
欢 I-Trigger O_a
他 B-Property B_v
踢 I-Property I_v
球 I-Property O_r
的 I-Property B_n
骚 I-Property I_n
样 I-Property O_uj
. O B_v
. O I_v
. O B_m
C B-sent_Entity I_m
罗 I-sent_Entity I_m
， O O_eng
我 O O_nr
也 O O_x
有 O O_r
很 O O_d
棒 O O_v
的 O B_a
控 O I_a
“ O O_uj
球 O O_v
” O O_x
技 O O_n
术 O O_x
！ O B_n

。 O O_x
好 O O_x
好 O O_x
一 O B_d
个 O I_d
假 O B_m
期 O I_m
几 O B_t
天 O I_t
天 O B_m
都 O I_m
这 O B_ns
鬼 O I_ns
天 O O_r
气 O B_i
窝 O I_i
在 O I_i
家 O O_v
看 O B_r
这 O I_r
要 O O_v
命 O O_r
的 O B_v
会 B-Holder I_v
计 I-Holder O_uj
人 I-Holder B_v
都 O I_v
要 O O_n
抓 B-Trigger O_d
狂 I-Trigger O_v
了 O B_v

我 B-Holder O_ul
好 O O_x
像 O O_r
这 O B_v
点 O I_v
还 O B_mq
不 B-Negation I_mq
是 I-Negation O_d
很 B-Degree B_c
幸 B-Trigger I_c
福 I-Trigger O_zg
所 O B_a
谓 O I_a
幸 B-Holder B_b
福 I-Holder I_b
， O B_a
就 O I_a
是 O O_x
别 B-Holder B_d
人 I-Holder I_d
总 O B_r
担 B-Trigger I_r
心 I-Trigger O_b
我 B-sent_Entity B_v
会 I-sent_Entity I_v
变 I-sent_Entity B_n
胖 I-sent_Entity I_n
， O O_v
总 O O_n
担 B-Trigger O_x
心 I-Trigger O_b
$ B-sent_Entity B_v
我 I-sent_Entity I_v
没 I-sent_Entity O_x
有 I-sent_Entity O_r
吃 I-sent_Entity B_v
饱 I-sent_Entity I_v
。 O B_v
。 O I_v
。 O O_x

好 O O_x
想 O O_x
去 O O_a
靓 O O_v
车 O O_v
美 O O_g
女 O O_n
注 O B_n
定 O I_n
成 O B_v
为 O I_v
微 O B_v
博 O I_v
快 O O_a
跑 O O_nr
一 O O_a
道 O O_v
靓 O B_m
丽 O I_m
的 O B_a
风 O I_a
景 O O_uj
线 O B_n
， O I_n
美 O I_n
女 O O_x
， O B_n
好 O I_n
车 O O_x
， O O_a
你 B-Holder O_n
更 B-Degree O_x
喜 B-Trigger O_r
欢 I-Trigger O_d
哪 O B_v
个 O I_v
？ O B_r

, B-Holder O_x
慈 I-Holder O_x
祥 I-Holder O_x
的 I-Holder B_nr
阿 I-Holder I_nr
婆 I-Holder O_uj
， O B_nr
很 B-Degree I_nr
难 B-Trigger O_x
过 I-Trigger O_zg
。 O B_v
祝 B-Trigger I_v
福 I-Trigger O_x
他 B-sent_Entity B_nr
们 I-sent_Entity I_nr
！ O B_r
。 O I_r
帮 O O_x
转 O O_x
， O B_v
帮 O I_v
转 O O_x
~ O B_v
~ O I_v
~ O O_x
~ O O_x
谢 O O_x
谢 O O_x
大 O B_nr
家 O I_nr
都 O B_n
转 O I_n
起 O O_d
来 O O_v
吧 O B_v
~ O I_v
~ O O_y
~ O O_x

. O O_x
. O O_x
. O B_m
. O I_m
. O I_m
. O I_m
你 O I_m
真 O I_m
的 O O_r
亲 O B_d
不 O I_d
到 O O_v
! O B_v
因 O I_v
为 O O_x
我 O B_c
太 O I_c
高 O O_r
了 O O_d
! O O_a
阿 B-Trigger O_ul
哈 I-Trigger O_x
哈 I-Trigger O_j
哈 I-Trigger B_o
! O I_o
阿 O I_o
. O O_x
. O O_nr
. O B_m
你 O I_m
们 O I_m
以 O B_r
为 O I_r
我 O B_c
亲 O I_c
不 O O_r
到 O O_d
吗 O B_v
？ O I_v
！ O O_y

最 O O_x
后 O O_x
再 O B_f
听 O I_f
一 O O_d
遍 O O_v
《 B-sent_Entity B_m
我 I-sent_Entity I_m
不 I-sent_Entity O_x
能 I-sent_Entity O_r
悲 I-sent_Entity B_v
伤 I-sent_Entity I_v
地 I-sent_Entity B_n
坐 I-sent_Entity I_n
在 I-sent_Entity I_n
你 I-sent_Entity B_v
身 I-sent_Entity I_v
旁 I-sent_Entity O_r
》 I-sent_Entity B_s
， O I_s
睡 O O_x
了 O O_x
。 O O_v
只 O O_ul
是 O O_x
喜 B-Trigger B_c
欢 I-Trigger I_c
听 B-Cause B_v
着 I-Cause I_v
这 I-Cause O_v
首 I-Cause O_uz
歌 I-Cause O_r
想 I-Cause B_n
你 I-Cause I_n
的 I-Cause O_v
的 I-Cause B_r
这 I-Cause I_r
种 I-Cause O_uj
心 I-Cause B_r
情 I-Cause I_r
。 I-Cause B_n
。 I-Cause I_n
。 O O_x

坚 O O_x
强 O O_x
不 O B_v
一 O I_v
定 O O_d
说 O B_d
的 O I_d
就 O O_v
是 O O_uj
大 O B_d
人 O I_d
， O B_n
大 B-Holder I_n
人 I-Holder O_x
其 B-Degree B_n
实 I-Degree I_n
很 I-Degree B_d
懦 B-Trigger I_d
弱 I-Trigger O_zg
。 O B_ad
当 O I_ad
你 O O_x
失 O O_p
去 O O_r
了 O B_v
学 O I_v
习 O O_ul
兴 O B_v
趣 O I_v
时 O B_n
， O I_n
就 O O_n
看 O O_x
看 O O_d
她 O B_v
！ O I_v

我 B-Holder O_x
胃 B-sent_Entity O_x
绞 O O_r
痛 O O_n
， O B_n
痛 B-Trigger I_n
苦 I-Trigger O_x
啊 O B_an
。 O I_an
最 O O_zg
近 O O_x
一 O B_f
直 O I_f
心 B-sent_Entity B_d
脏 I-sent_Entity I_d
绞 B-Trigger B_n
痛 I-Trigger I_n
. O B_n
. O I_n
. O B_m
点 O I_m
算 O I_m
? O B_v
会 O I_v
唔 O O_x
会 O O_v
突 O O_y
然 O O_v
死 O B_ad
沟 O I_ad
咗 O O_v
？ O O_n

欣 B-Trigger O_x
喜 I-Trigger O_x
的 O B_a
发 O I_a
现 O O_uj
自 B-sent_Entity B_l
己 I-sent_Entity I_l
出 B-Cause I_l
馊 I-Cause I_l
主 I-Cause O_v
意 I-Cause B_n
的 I-Cause I_n
速 I-Cause I_n
度 I-Cause O_uj
越 I-Cause B_n
来 I-Cause I_n
越 I-Cause B_l
快 I-Cause I_l
哈 I-Cause I_l
。 O I_l
。 O O_nr
。 O O_x

创 O O_x
意 O O_x
并 O B_v
不 O I_v
代 O O_c
表 O O_d
累 O B_n
赘 O I_n
。 O B_an
生 O I_an
活 O O_x
无 O B_vn
处 O I_vn
不 O B_d
被 O I_d
创 O O_d
意 O O_p
。 O B_v
真 O I_v
的 O O_x
… O B_d
… O I_d
很 B-Degree O_x
… O O_x
… O O_zg
有 B-Trigger O_x
才 I-Trigger O_x
啊 O O_v
！ O O_d
表 O O_y
面 O O_x
上 O B_n
看 O I_n
这 O O_f
是 O O_v
筷 O O_r
子 O O_v
， O B_n
其 O I_n
实 O O_x
是 O B_d
调 O I_d
料 O O_v
瓶 O B_n
。 O I_n

好 B-Degree O_x
可 B-Trigger O_x
怜 I-Trigger O_a
！ O B_v
！ O I_v
！ O O_x
但 O O_x
是 O O_x
也 O B_c
很 B-Degree I_c
幸 B-Trigger O_d
福 I-Trigger O_d
~ I-Trigger B_a
呢 O I_a
短 B-Cause O_x
片 I-Cause O_y
真 I-Cause B_n
的 I-Cause I_n
要 I-Cause B_d
看 I-Cause I_d
~ I-Cause O_v
震 I-Cause O_v
惊 I-Cause O_x
世 I-Cause B_v
界 I-Cause I_v
的 I-Cause B_n
短 I-Cause I_n
片 I-Cause O_uj
， O B_n
看 O I_n
完 O O_x
我 B-Holder B_v
惊 B-Trigger I_v
了 I-Trigger O_r
。 O O_v
。 O O_ul
。 B-Trigger O_x
感 I-Trigger O_x
动 I-Trigger O_x
了 O B_v
. O I_v
. O O_ul
. O B_m

最 O I_m
近 O O_x
心 B-sent_Entity B_f
情 I-sent_Entity I_f
很 B-Degree B_n
低 B-Trigger I_n
落 I-Trigger O_zg
~ O B_v
脑 O I_v
中 O O_x
一 O O_n
直 O O_f
浮 O B_d
现 O I_d
一 O B_v
个 O I_v
画 O B_m
面 O I_m
！ O B_n

这 B-Holder O_x
娃 I-Holder O_x
~ O O_r
难 O O_ng
得 O O_x
噢 O B_d
笑 O I_d
的 O O_e
这 B-Degree O_v
么 I-Degree O_uj
开 B-Trigger B_r
心 I-Trigger I_r
。 O B_v
真 O I_v
好 O O_x
。 O O_d
什 O O_a
么 O O_x
事 O B_r
可 O I_r
以 O O_n
笑 O B_c
成 O I_c
这 O O_v
样 O O_v
笑 O B_r
得 O I_r
不 O O_v
行 O O_ud
了 O B_v
， O I_v
太 B-Degree O_ul
开 B-Trigger O_x
心 I-Trigger O_d
了 O B_v

" O O_ul
这 O O_x
应 O O_x
该 O O_r
算 O B_v
是 O I_v
一 O B_v
种 O I_v
悲 B-Trigger B_m
哀 I-Trigger I_m
吧 O B_a
… O I_a
… O O_y
一 O O_x
看 O O_x
就 O O_m
是 O O_v
中 O B_d
国 O I_d
人 O B_ns
自 O I_ns
己 O O_n
写 O B_r
的 O I_r
, O O_v
这 O O_uj
才 O O_x
犀 O O_r
利 O O_d
我 O B_a
们 O I_a
是 O B_r
怎 O I_r
么 O O_v
看 O B_r
异 O I_r
性 O O_v
的 O B_n
？ O I_n
很 B-Degree O_uj
犀 B-Trigger O_x
利 I-Trigger O_zg
" I-Trigger B_a

噗 O O_x
韩 O O_x
庚 O O_o
= O B_nr
- O I_nr
= O O_x
彭 O O_x
于 O O_x
晏 O B_nr
某 B-Holder I_nr
牛 I-Holder I_nr
韩 O O_x
庚 O B_nr
很 B-Degree I_nr
余 O O_x
文 O B_nr
乐 O I_nr
~ O I_nr
高 B-Trigger O_x
兴 I-Trigger O_r
看 O O_n
见 O B_v
应 O I_v
该 O B_v
吧 O I_v
~ O O_zg
晚 O B_b
安 O I_b

深 B-Trigger O_x
感 I-Trigger B_n
同 I-Trigger I_n
情 I-Trigger O_x
！ O B_a
史 O I_a
上 O B_n
最 O I_n
随 O O_x
便 O O_ng
的 O O_f
美 O O_d
女 O B_d
。 O I_d
。 O O_uj
男 O B_n
朋 O I_n
友 O O_x
要 O O_x
有 O B_n
很 O I_n
强 O I_n
的 O O_v
心 O O_v
理 O B_a
素 O I_a
质 O O_uj
啊 O B_n
。 O I_n
。 O I_n

啊 O O_zg
哦 O O_x
~ O O_x
我 O O_x
是 O O_y
A O O_e
B O O_x
型 O O_r
！ O O_v
我 O B_n
就 O I_n
说 O I_n
我 B-sent_Entity O_x
很 B-Degree O_r
有 B-Trigger O_d
才 I-Trigger O_v
嘛 O O_r
~ O O_d
！ O O_v
！ O O_d
打 O O_y
小 O O_x
就 O O_x
不 O O_x
可 O O_v
思 O O_a
议 O O_d
； O B_i
会 O I_i
无 O I_i
端 O I_i
伤 O O_x
感 O O_v
； O B_n
就 O I_n
算 O B_n
睡 O I_n
过 O O_x
头 O B_v
也 O I_v
冷 O O_v
静 O B_n
从 O I_n
容 O O_d

哈 B-Trigger I_a
哈 I-Trigger B_v
哈 I-Trigger I_v
， O O_x
这 O B_o
中 O I_o
指 O I_o
竖 O O_x
得 O O_r
很 O B_j
标 O I_j
准 O O_v
。 O O_ud
一 B-Holder O_d
只 I-Holder B_n
鸡 I-Holder I_n
临 O O_x
死 O B_m
前 O I_m
的 O O_n
愤 B-Trigger B_i
怒 I-Trigger I_i

" O O_uj
真 O B_v
的 O I_v
很 O O_x
血 O O_x
腥 O B_d
太 B-Degree I_d
很 O O_zg
现 O B_a
实 O I_a
！ O O_x
: O O_d
恐 B-Trigger B_n
怖 I-Trigger I_n
了 O O_x
, O O_x
太 O O_d
现 O B_a
实 O I_a
了 O O_ul
, O O_x
太 O O_d
正 O B_n
常 O I_n
了 O O_ul
. O O_x
" O O_d

恩 O I_d
。 O O_ul
有 O O_m
心 B-Trigger O_x
酸 I-Trigger O_x
酸 I-Trigger O_nr
~ O O_x
~ O O_v
亲 B-sent_Entity B_n
爱 I-sent_Entity I_n
的 I-sent_Entity O_n
， O O_x
你 B-sent_Entity O_x
要 B-Trigger B_a
健 I-Trigger I_a
康 I-Trigger O_uj
快 I-Trigger O_x
乐 I-Trigger O_r
的 I-Trigger O_v
长 I-Trigger B_a
大 I-Trigger I_a
哦 I-Trigger B_a
~ O I_a
~ O O_uj

世 B-Degree I_ns
界 I-Degree O_zg
上 I-Degree O_x
最 I-Degree O_x
心 B-Trigger O_x
痛 I-Trigger B_n
的 O I_n
感 O O_f
觉 O O_d
， O B_n
不 O I_n
是 B-sent_Entity O_uj
失 I-sent_Entity B_n
恋 I-sent_Entity I_n
， I-sent_Entity O_x
而 I-sent_Entity B_c
是 I-sent_Entity I_c
我 I-sent_Entity B_v
把 I-sent_Entity I_v
心 I-sent_Entity O_x
给 I-sent_Entity B_c
你 I-sent_Entity I_c
的 I-sent_Entity O_r
时 I-sent_Entity O_p
候 I-sent_Entity O_n
， I-sent_Entity O_p
你 I-sent_Entity O_r
却 I-sent_Entity O_uj
在 I-sent_Entity B_n
欺 I-sent_Entity I_n
骗 I-sent_Entity O_x
我 I-sent_Entity O_r
e O O_d

， O B_v
看 O I_v
来 O O_r
我 O O_eng
也 O O_x
步 O O_x
了 O B_v
可 O I_v
姐 O O_r
的 O B_d
后 O I_d
尘 O O_ul
， O B_n
我 B-Holder I_n
很 B-Degree O_uj
不 B-Negation B_n
开 B-Trigger I_n
心 I-Trigger O_x
， O O_r
从 B-Degree O_d
头 I-Degree O_d
到 I-Degree B_v
脚 I-Degree I_v
趾 I-Degree O_x
都 O B_l
不 B-Negation I_l
[ O I_l
@ O I_l
开 O B_n
心 O I_n
# O O_d
T O O_x
r O O_x
i O B_v
g O I_v
g O O_x
e O B_eng
r O I_eng
* O I_eng
。 O I_eng

太 B-Degree I_eng
欢 B-Trigger I_eng
乐 I-Trigger O_x
了 O O_x
， O O_x
我 O O_d
想 O B_a
借 O I_a
玻 O O_ul
璃 O O_x
板 O O_r
， O O_v
我 O O_v
想 O B_n
折 O I_n
腾 O I_n
淘 O O_x
淘 O O_r

" O B_v
对 O I_v
这 O B_nz
次 O I_nz
, O O_x
我 O O_x
指 O O_p
出 O B_r
菲 O I_r
律 O O_x
宾 O O_r
政 O B_v
府 O I_v
1 O B_ns
3 O I_ns
宗 O I_ns
罪 O B_n
, O I_n
大 O B_m
家 O I_m
可 O B_n
补 O I_n
充 O O_x
, O B_n
很 B-Degree I_n
愤 B-Trigger O_v
怒 I-Trigger B_v
. O I_v
" O O_x

今 O B_v
天 O I_v
早 O O_x
上 O O_x
虽 O O_x
然 O B_t
有 O I_t
点 O B_t
失 O I_t
落 O B_c
感 O I_c
， O B_n
亲 O I_n
爱 O B_n
的 O I_n
家 O I_n
姐 O O_x
没 O B_a
有 O I_a
如 O O_uj
期 O B_n
到 O I_n
， O B_v
但 O I_v
过 O B_t
了 O I_t
一 O O_v
个 O O_x
开 B-Trigger O_c
心 I-Trigger O_ug
的 O O_ul
晚 B-sent_Entity B_m
上 I-sent_Entity I_m

还 O I_v
蛮 B-Degree O_uj
不 B-Trigger B_t
错 I-Trigger I_t
哦 O O_x
最 B-Degree O_d
喜 B-Trigger O_d
欢 I-Trigger B_a
看 B-sent_Entity I_a
俞 I-sent_Entity O_e
灏 I-sent_Entity O_d
明 I-sent_Entity B_v
跳 I-sent_Entity I_v
舞 I-sent_Entity O_v
了 I-sent_Entity B_nr
， O I_nr
不 O I_nr
知 O B_v
道 O I_v
这 O O_ul
次 O O_x
伤 O O_d
愈 O B_v
后 O I_v
还 O B_r
能 O I_r
不 O B_v
能 O I_v
跳 O O_f
舞 O O_d
端 O O_v
木 O B_v
磊 O I_v
教 O B_v
雨 O I_v
寻 O B_n
跳 O I_n
舞 O O_nr
这 O B_n
段 O I_n
真 O O_v
很 O B_v
好 O I_v
！ O B_r

伟 B-Holder O_d
少 I-Holder O_d
果 O O_a
然 O O_x
厉 B-Trigger O_x
害 I-Trigger O_nr
！ O O_a
明 O B_d
天 O I_d
英 O B_a
语 O I_a
有 O O_x
无 O B_t
人 O I_t
愿 O B_nz
意 O I_nz
M O O_v
S O B_n
N O I_n
答 O B_v
案 O I_v
比 O B_eng
我 O I_eng
呀 O I_eng

白 O I_n
加 O O_p
黑 O O_r
晚 O O_y
上 O O_x
去 O B_nr
买 O I_nr
点 O I_nr
什 O B_t
么 O I_t
药 O O_v
吃 O B_n
， O I_n
感 O B_r
觉 O I_r
难 B-Trigger O_n
受 I-Trigger O_v
得 B-sent_Entity O_x
很 I-sent_Entity B_n

心 B-sent_Entity B_v
情 I-sent_Entity I_v
不 B-Trigger O_ud
错 I-Trigger O_d
， O O_x
天 B-sent_Entity B_n
气 I-sent_Entity I_n
不 B-Trigger B_a
错 I-Trigger I_a
， O O_x
工 B-sent_Entity B_n
作 I-sent_Entity I_n
开 I-sent_Entity B_a
头 I-sent_Entity I_a
不 B-Trigger O_x
错 I-Trigger B_vn
， O I_vn
室 B-sent_Entity B_v
内 I-sent_Entity I_v
温 I-sent_Entity B_a
度 I-sent_Entity I_a
不 B-Trigger O_x
错 I-Trigger B_s
， O I_s
卡 B-Cause B_n
巴 I-Cause I_n
斯 I-Cause B_a
基 I-Cause I_a
数 I-Cause O_x
据 I-Cause B_nrt
库 I-Cause I_nrt
更 I-Cause I_nrt
新 I-Cause I_nrt
不 I-Cause B_n
了 I-Cause I_n
， O I_n

乖 B-Cause I_d
妞 I-Cause B_v
今 I-Cause I_v
天 I-Cause O_x
好 I-Cause O_x
像 I-Cause O_a
很 I-Cause O_ng
不 I-Cause B_t
舒 I-Cause I_t
服 I-Cause B_v
， I-Cause I_v
早 I-Cause O_d
上 I-Cause O_d
起 I-Cause B_a
床 I-Cause I_a
也 I-Cause O_x
没 I-Cause B_t
精 I-Cause I_t
打 I-Cause B_v
采 I-Cause I_v
， O O_d
鼻 B-sent_Entity B_i
子 I-sent_Entity I_i
也 I-sent_Entity I_i
干 I-sent_Entity I_i
干 I-sent_Entity O_x
的 I-sent_Entity B_n
， O I_n
好 B-Degree O_d
担 B-Trigger B_z
心 I-Trigger I_z
！ O I_z

。 O O_a
开 O B_v
心 O I_v
网 O O_x
的 O O_x
广 O O_x
告 O B_v
投 O I_v
放 O O_n
系 O O_uj
统 O B_l
简 O I_l
直 O I_l
太 B-Degree I_l
精 B-Trigger B_n
准 I-Trigger I_n
了 O B_d
！ O I_d

， O B_n
为 O I_n
了 O O_ul
我 O O_x
们 O O_x
的 O O_x
生 O B_p
存 O I_p
， O B_r
还 O I_r
是 O O_uj
要 O B_v
好 O I_v
好 O O_x
珍 B-Trigger B_c
惜 I-Trigger I_c
大 B-sent_Entity O_v
自 I-sent_Entity B_d
然 I-sent_Entity I_d
的 O B_a
予 O I_a
以 O B_d
！ O I_d
人 B-Cause I_d
类 I-Cause O_uj
的 I-Cause B_v
最 I-Cause I_v
后 I-Cause O_x
一 I-Cause B_n
滴 I-Cause I_n
水 I-Cause O_uj
， I-Cause B_f
将 I-Cause I_f
是 I-Cause B_n
环 I-Cause I_n
境 I-Cause I_n
破 I-Cause O_x
坏 I-Cause O_d
后 I-Cause O_v
悔 I-Cause B_n
恨 I-Cause I_n
的 I-Cause B_v
泪 I-Cause I_v
。 O O_f

我 O I_v
好 O O_uj
像 O O_n
侵 O O_x
犯 O O_x
了 O O_r
的 O B_v
肖 O I_v
像 O B_v
权 O I_v
， O O_ul
道 B-Trigger O_uj
歉 I-Trigger B_n
道 I-Trigger I_n
歉 I-Trigger I_n
！ O O_x
可 O B_v
是 O I_v
真 B-Degree B_v
的 I-Degree I_v
很 I-Degree O_x
好 B-Trigger B_c
看 I-Trigger I_c
嘛 O B_d
！ O I_d

鸭 O B_v
梨 O I_v
黑 O O_y
大 O O_x
。 O O_x
卡 B-Holder B_n
夫 I-Holder I_n
公 I-Holder B_nr
司 I-Holder I_nr
感 B-Trigger O_x
到 I-Trigger B_nrt
鸭 I-Trigger I_nrt
梨 I-Trigger B_n
很 B-sent_Entity I_n
大 I-sent_Entity B_v
… I-sent_Entity I_v
… O B_n
: O I_n
。 O B_a
卡 B-Holder I_a
夫 I-Holder O_x
公 I-Holder O_x
司 I-Holder O_x
感 O O_x
到 O B_nrt
鸭 B-Trigger I_nrt
梨 I-Trigger B_n
很 B-sent_Entity I_n
大 I-sent_Entity B_v
… O I_v
… O B_n

我 B-Cause B_a
家 I-Cause I_a
小 I-Cause O_x
明 I-Cause O_x
要 I-Cause O_x
结 I-Cause B_r
婚 I-Cause I_r
了 I-Cause B_nr
， O I_nr
灰 B-Degree O_v
常 I-Degree B_v
灰 I-Degree I_v
常 I-Degree O_ul
伤 B-Trigger O_x
心 I-Trigger B_n
学 B-sent_Entity I_n
生 I-sent_Entity I_n
时 I-sent_Entity O_d
代 I-sent_Entity B_n
的 O I_n
青 B-Property B_n
涩 I-Property I_n
回 I-Property B_n
忆 I-Property I_n
。 O O_uj
。 O B_a
。 O I_a
还 O B_v
好 O I_v
新 B-sent_Entity O_x
娘 I-sent_Entity O_x
很 B-Degree O_x
漂 B-Trigger B_v
亮 I-Trigger I_v
~ I-Trigger B_n

中 B-sent_Entity B_n
秋 I-sent_Entity I_n
的 I-sent_Entity I_n
假 I-sent_Entity O_x
期 I-sent_Entity O_x
很 B-Degree B_t
充 B-Trigger I_t
实 I-Trigger O_uj
很 B-Degree B_t
快 B-Trigger I_t
乐 I-Trigger O_zg
~ I-Trigger B_ad
期 O I_ad
待 O O_zg
国 O B_a
庆 O I_a
。 O O_x
。 O B_v
。 O I_v

儿 O I_t
童 O O_x
节 O O_x
我 O O_x
的 O O_x
游 O B_n
戏 O I_n
是 O I_n
过 O O_r
家 O O_uj
家 O B_n
搬 O I_n
家 O O_v
啦 O B_n
！ O I_n
破 O I_n
财 O B_v
也 O I_v
开 B-Trigger O_y
心 I-Trigger O_x
！ O B_v
因 O I_v
为 O O_d
离 B-Negation B_v
学 I-Negation I_v
校 I-Negation O_x
实 I-Negation B_c
在 I-Negation I_c
是 I-Negation O_v
太 I-Negation B_n
近 I-Negation I_n
了 I-Negation B_v
！ O I_v
只 O O_v
过 O O_d
一 O O_a
条 O O_ul
马 O O_x
路 O B_c
！ O I_c

真 O I_m
好 O B_n
看 O I_n
呃 O O_x
这 O O_x
也 O O_d
太 B-Degree B_v
萌 B-Trigger I_v
了 O O_y
吧 O O_r
嗷 O O_d
~ O O_d
萌 O O_v
啊 O O_ul
~ O O_y
很 O O_o
有 O O_x
感 O O_v
觉 O O_y
我 B-Holder O_x
喜 B-Trigger O_d
欢 I-Trigger O_v
很 B-Degree B_n
美 B-Trigger I_n
好 I-Trigger O_r
不 O B_v
知 O I_v
道 O O_zg
为 O B_a
什 O I_a
么 O O_d
特 B-Degree B_v
别 I-Degree I_v
中 B-Trigger B_r
意 I-Trigger I_r
这 B-sent_Entity I_r
张 I-sent_Entity B_d
片 I-sent_Entity I_d
啊 O B_n

啊 B-Trigger O_r
啊 I-Trigger O_q
啊 I-Trigger O_q
啊 I-Trigger O_y
啊 I-Trigger O_x
啊 I-Trigger B_nr
， O I_nr
手 O I_nr
很 O B_nr
痒 O I_nr
. O I_nr
. O O_x
. O O_n
等 O O_d
了 O O_a
那 O B_m
么 O I_m
久 O I_m
， O O_u
终 O O_ul
于 O B_r
有 O I_r
猫 O O_a
猫 O O_x
的 O B_d
P O I_d
S O O_v
P O B_n
游 O I_n
戏 O O_uj
， O B_eng
真 O I_eng
的 O I_eng
很 O B_n
想 O I_n
玩 O O_x
. O B_d
. O I_d
. O O_d

" O O_v
肯 B-Cause B_m
定 I-Cause I_m
很 I-Cause I_m
痛 I-Cause O_x
咯 I-Cause O_x
, I-Cause B_v
毕 I-Cause I_v
竟 I-Cause O_d
煮 I-Cause O_a
熟 I-Cause O_v
鸡 I-Cause O_x
蛋 I-Cause B_d
的 I-Cause I_d
水 I-Cause B_v
定 I-Cause I_v
很 I-Cause B_n
高 I-Cause I_n
温 I-Cause O_uj
, O B_n
希 B-Trigger I_n
望 I-Trigger O_d
明 B-sent_Entity B_n
天 I-sent_Entity I_n
就 I-sent_Entity O_x
没 I-sent_Entity B_v
事 I-sent_Entity I_v
" O B_t

算 O O_d
了 O B_v
， O I_v
睡 O O_x
吧 O O_x
， O B_v
穿 B-sent_Entity I_v
裤 I-sent_Entity O_x
衩 I-sent_Entity O_v
背 I-sent_Entity O_y
心 I-sent_Entity O_x
儿 I-sent_Entity O_zg
等 I-sent_Entity B_n
围 I-sent_Entity I_n
脖 I-sent_Entity B_n
实 B-Degree I_n
在 I-Degree I_n
太 B-Degree O_u
痛 B-Trigger B_n
苦 I-Trigger I_n
了 O B_v
！ O I_v

我 B-Cause B_an
只 I-Cause I_an
能 I-Cause O_ul
说 I-Cause O_x
这 I-Cause O_x
截 I-Cause O_r
这 I-Cause B_v
图 I-Cause I_v
的 I-Cause O_v
人 I-Cause O_r
抓 I-Cause O_v
得 I-Cause O_r
太 I-Cause O_n
精 I-Cause O_uj
确 I-Cause O_n
了 I-Cause O_v
这 I-Cause O_ud
张 I-Cause O_d
戳 I-Cause B_a
我 I-Cause I_a
泪 I-Cause O_ul
点 I-Cause O_r
你 I-Cause O_q
眼 I-Cause O_v
角 I-Cause O_r
的 I-Cause B_n
一 I-Cause I_n
滴 I-Cause O_r
泪 I-Cause B_n
， O I_n
真 O O_uj
的 O B_m
让 O I_m
我 B-Holder O_n
为 O O_x
你 B-sent_Entity B_d
心 B-Trigger I_d
疼 I-Trigger O_v
。 O O_r
加 O O_p
油 O O_r
， O B_a

电 B-Cause O_x
饭 I-Cause B_v
煲 I-Cause I_v
不 I-Cause O_x
小 I-Cause O_x
心 I-Cause B_n
弄 I-Cause I_n
坏 I-Cause I_n
了 I-Cause O_d
， O B_n
心 B-sent_Entity I_n
情 I-sent_Entity B_i
极 B-Degree I_i
度 I-Degree I_i
郁 B-Trigger O_x
闷 I-Trigger B_n
， O I_n
便 O B_d
宜 O I_d
没 O B_a
好 O I_a
货 O O_x
真 O B_a
没 O I_a
错 O B_l
， O I_l
几 O I_l
十 O I_l
元 O B_v
淘 O I_v
宝 O O_x
淘 O B_m
来 O I_m
， O I_m
用 O B_nz
没 O I_nz
几 O B_v
个 O I_v
月 O O_x
晕 O O_p
唉 O O_v

无 B-Degree I_m
法 I-Degree B_n
言 I-Degree I_n
说 I-Degree O_zg
的 O O_x
悲 B-Trigger B_n
愤 I-Trigger I_n
， O B_n
面 B-Cause I_n
对 I-Cause O_uj
厄 I-Cause B_a
运 I-Cause I_a
我 I-Cause O_x
们 I-Cause B_v
能 I-Cause I_v
做 I-Cause B_n
的 I-Cause I_n
这 I-Cause B_r
么 I-Cause I_r
少 I-Cause O_v
。 O O_v
哀 B-Trigger O_uj
悼 I-Trigger B_r
， O I_r
很 B-Degree O_a
沉 B-Trigger O_x
重 I-Trigger B_v

伤 B-Trigger O_x
心 I-Trigger O_zg
！ O B_a
关 O I_a
于 O O_x
小 O B_n
贝 O I_n
， O O_x
我 O B_p
必 O I_p
须 O B_nr
承 O I_nr
认 O O_x
自 O O_r
己 O B_d
很 O I_d
“ O B_v
贝 O I_v
利 O B_r
” O I_r

我 O O_x
要 O B_nr
睡 O I_nr
了 O O_x
不 B-Negation O_x
舒 B-Trigger O_r
服 I-Trigger O_v
到 O O_v
极 B-Degree O_ul
致 I-Degree O_d
了 I-Degree B_a
呼 B-sent_Entity I_a
吸 I-sent_Entity O_v
不 I-sent_Entity B_d
过 I-sent_Entity I_d
来 I-sent_Entity O_ul
了 O B_v
睡 O I_v
觉 O O_d
肯 O B_t
定 O I_t
很 B-Degree O_ul
难 B-Trigger B_v
过 I-Trigger I_v
。 O B_v
诶 O I_v
晚 O O_zg
安 O B_v
吧 O I_v

今 O O_e
日 O B_n
第 O I_n
一 O O_y
次 O O_x
比 O B_t
人 O I_t
话 O B_m
我 O I_m
温 O I_m
柔 O O_p
， O O_n
真 B-Degree O_n
是 I-Degree O_r
让 O B_a
我 B-Holder I_a
受 B-Trigger O_x
宠 I-Trigger B_d
若 I-Trigger I_d
惊 I-Trigger O_v

我 O B_i
最 B-Degree I_i
最 I-Degree I_i
怕 B-Trigger I_i
冷 O O_x
了 O O_r
可 O B_d
怎 O I_d
么 O B_a
办 O I_a
相 O O_ul
形 O O_v
就 O B_l
害 B-Trigger I_l
怕 I-Trigger I_l
的 O B_v
冷 O I_v
天 O O_d
气 O B_v

最 O O_uj
近 O O_n
心 O B_n
情 O I_n
总 O O_x
是 O B_f
低 O I_f
落 O B_n
落 O I_n
的 O B_c
， O I_c
希 O B_v
望 O I_v
能 O O_v
尽 O O_uj
快 O O_x
发 O B_v
生 O I_v
一 O O_v
件 O B_d
让 O I_d
我 B-Holder B_v
开 B-Trigger I_v
心 I-Trigger B_m
的 O I_m
事 B-sent_Entity O_v
情 I-sent_Entity O_r
吧 O B_v

" O O_uj
因 B-sent_Entity B_n
为 I-sent_Entity I_n
空 I-sent_Entity O_y
调 I-sent_Entity O_x
的 I-sent_Entity O_x
事 I-sent_Entity B_c
, I-sent_Entity I_c
寝 I-sent_Entity B_n
室 I-sent_Entity I_n
里 I-sent_Entity O_uj
的 I-sent_Entity O_n
两 I-sent_Entity O_x
个 I-sent_Entity B_n
人 I-sent_Entity I_n
生 I-sent_Entity O_f
气 I-sent_Entity O_uj
了 O B_m
, O I_m
女 B-Holder O_n
生 I-Holder B_n
寝 I-Holder I_n
真 B-Degree O_ul
的 I-Degree O_x
是 I-Degree B_n
很 I-Degree I_n
悲 B-Trigger O_n
剧 I-Trigger B_d
~ O I_d
我 O O_v
和 O O_d
另 O B_n
外 O I_n
一 O O_x
个 O O_r
不 O O_c
知 O B_c
道 O I_c
该 O B_m
说 O I_m
什 O O_d
么 O B_v
" O I_v

一 O O_v
味 O B_r
的 O I_r
迁 O O_x
就 O O_x
， O B_m
某 O I_m
些 O O_uj
人 O B_v
他 O I_v
们 O O_x
不 O B_r
懂 O I_r
。 O O_n
白 O B_r
白 O I_r
的 O O_d
浪 O O_v
费 O O_x
了 O B_z
我 O I_z
们 O I_z
的 O B_n
心 O I_n
意 O O_ul
！ O B_r
实 O I_r
在 O O_uj
很 B-Degree B_n
令 B-Trigger I_n
人 I-Trigger O_x
抓 I-Trigger B_v
狂 I-Trigger I_v
。 O O_zg
。 O B_nrt

我 B-Holder B_v
现 O I_v
在 O O_x
最 B-Degree O_x
大 I-Degree O_x
的 I-Degree O_r
痛 B-Trigger B_t
苦 I-Trigger I_t
就 O B_a
是 B-sent_Entity I_a
没 I-sent_Entity O_uj
能 I-sent_Entity B_an
很 I-sent_Entity I_an
好 I-sent_Entity B_d
的 I-sent_Entity I_d
满 I-sent_Entity B_v
足 I-sent_Entity I_v
别 I-sent_Entity B_a
人 I-sent_Entity I_a
的 I-sent_Entity O_uj
需 I-sent_Entity B_v
求 I-sent_Entity I_v
， O B_r
这 O I_r
样 O O_uj
我 B-Holder B_v
无 B-Degree I_v
比 I-Degree O_x
的 I-Degree B_r
内 B-Trigger I_r
疚 I-Trigger O_r
。 O B_v
。 O I_v
。 O O_uj
。 O B_a
。 O I_a
。 O O_x

蒙 O O_x
查 O O_x
查 O O_x
的 O O_x
一 O O_x
片 O O_v
， O B_v
除 O I_v
了 O O_uj
蒙 O B_m
还 O I_m
是 O O_x
蒙 O B_p
！ O I_p
！ O O_v
心 B-sent_Entity B_c
情 I-sent_Entity I_c
无 B-Degree O_v
比 I-Degree O_x
的 O O_x
郁 B-Trigger B_n
闷 I-Trigger I_n
额 O B_v
！ O I_v
！ O O_uj
！ O B_a
结 B-Cause I_a
膜 I-Cause O_n
炎 I-Cause O_x
， O O_x
搞 O O_x
到 O B_n
我 B-sent_Entity I_n
心 I-sent_Entity I_n
情 I-sent_Entity O_x
都 O O_v
无 B-Trigger O_v
埋 I-Trigger O_r
！ O B_n

, B-sent_Entity O_d
屏 I-sent_Entity O_v
幕 I-sent_Entity O_v
~ I-sent_Entity O_x
~ I-sent_Entity O_x
~ I-sent_Entity O_x
~ I-sent_Entity B_n
~ I-sent_Entity I_n
好 B-Degree O_x
心 B-Trigger O_x
痛 I-Trigger O_x
啊 O O_x
！ O O_x
为 O O_a
什 O B_n
么 O I_n
i O O_zg
P O O_x
a O B_r
d O I_r
永 O I_r
远 O B_eng
代 O I_eng
替 O I_eng
不 O I_eng
了 O B_d
报 O I_d
纸 O B_v
？ O I_v
这 O B_v
就 O I_v
是 O B_n
最 O I_n
雄 O O_x
辩 O O_r
的 O B_d
解 O I_d
释 O O_d
！ O B_a

有 B-sent_Entity O_uj
一 I-sent_Entity B_v
只 I-sent_Entity I_v
狗 I-sent_Entity O_x
狗 I-sent_Entity O_x
陪 I-sent_Entity O_v
着 O B_m
很 B-Degree I_m
不 B-Trigger B_n
错 I-Trigger I_n
呀 O O_v
宝 B-Holder O_uz
宝 I-Holder O_d
委 B-Trigger B_n
屈 I-Trigger I_n
了 O I_n
， O B_nr
这 O I_nr
么 O B_v
难 O I_v
过 O O_ul
却 O O_x
只 O B_r
有 O I_r
狗 O B_v
狗 O I_v
能 O O_d
一 O B_c
直 O I_c
听 O B_n
我 O I_n
哭 O O_v
~ O B_d
~ O I_d

我 B-Holder O_r
太 B-Degree O_v
孤 B-Trigger O_x
独 I-Trigger O_x
了 O O_x
， O O_r
从 O O_d
来 O B_a
都 O I_a
没 O O_ul
有 O O_x
人 O B_d
愿 O I_d
意 O O_d
抱 O B_v
抱 O I_v
我 O O_n
。 O B_v

很 B-Degree B_v
惭 B-Trigger I_v
愧 I-Trigger O_r
地 B-sent_Entity O_x
吃 I-sent_Entity O_x
了 I-sent_Entity O_zg
一 I-sent_Entity B_a
大 I-sent_Entity I_a
盒 I-sent_Entity O_uv
巧 I-sent_Entity O_v
克 I-sent_Entity O_ul
力 I-sent_Entity B_a
和 I-sent_Entity I_a
一 I-sent_Entity O_q
个 I-sent_Entity B_nr
大 I-sent_Entity I_nr
月 I-sent_Entity I_nr
饼 I-sent_Entity O_c
啊 O B_m
啊 O I_m
啊 O O_a
啊 O B_n
啊 O I_n
！ O B_nr
！ O I_nr
！ O I_nr
减 O O_y
肥 O O_y
啊 O O_x
！ O O_x
！ O O_x
！ O B_v
！ O I_v
！ O O_zg
！ O O_x
！ O O_x
！ O O_x
！ O O_x

一 O O_x
个 O O_x
朋 O O_x
友 O O_x
的 O O_x
签 O B_m
名 O I_m
： O B_n
上 B-sent_Entity I_n
班 I-sent_Entity O_uj
的 I-sent_Entity B_v
心 I-sent_Entity I_v
情 I-sent_Entity O_x
比 O B_v
上 B-compared_Entity I_v
坟 I-compared_Entity O_uj
还 O B_n
要 O I_n
沉 B-Trigger O_p
重 I-Trigger B_v
。 O I_v

帅 O I_c
气 O B_a
。 O I_a
这 B-sent_Entity O_x
一 I-sent_Entity O_x
套 I-sent_Entity B_n
我 B-Holder I_n
都 O O_x
很 B-Degree O_r
喜 B-Trigger B_m
欢 I-Trigger I_m
~ O O_r
G O O_d
w O O_d
e O B_v
n O I_v
S O O_x
t O B_eng
e O I_eng
f O I_eng
a O I_eng
n O I_eng
i O I_eng

看 O I_eng
到 O I_eng
芙 O I_eng
蓉 O I_eng
和 O O_x
郭 O B_v
冬 O I_v
临 O B_n
时 O I_n
笑 O O_c
了 O B_nr
这 O I_nr
个 O I_nr
很 O O_ng
齐 O O_v
全 O O_ul
！ O B_r
真 O I_r
的 O O_zg
非 O B_nr
常 O I_nr
像 O O_x
！ O B_d
好 B-Degree I_d
过 B-Trigger B_d
瘾 I-Trigger I_d
。 O O_v
（ O O_x
v O O_a
i O B_n
a O I_n
@ O O_x
创 O O_x
意 O B_eng
趣 O I_eng
闻 O I_eng
） O O_x

不 O I_v
太 O B_n
信 O I_n
） O O_x
我 B-sent_Entity O_x
真 I-sent_Entity B_n
的 I-sent_Entity I_n
能 I-sent_Entity O_n
做 I-sent_Entity O_x
到 I-sent_Entity O_r
， O B_d
醒 B-Cause I_d
过 I-Cause O_v
来 I-Cause B_v
， I-Cause I_v
用 I-Cause O_x
脚 I-Cause B_l
趾 I-Cause I_l
头 I-Cause I_l
， I-Cause O_x
踢 I-Cause O_p
一 I-Cause B_n
下 I-Cause I_n
老 I-Cause I_n
婆 I-Cause O_x
， I-Cause O_v
就 I-Cause B_m
行 I-Cause I_m
了 I-Cause B_n
。 O I_n
哈 B-Trigger O_x
哈 I-Trigger B_l
。 O I_l
” O I_l
X O O_x

哈 B-Trigger I_o
哈 I-Trigger O_x
， O O_x
有 O O_x
些 O O_x
真 O B_o
的 O I_o
很 O O_x
经 O B_r
典 O I_r
， O B_d
喜 B-Trigger I_d
欢 I-Trigger O_zg
这 B-sent_Entity B_n
多 B-Degree I_n
可 B-Trigger O_x
爱 I-Trigger B_v
的 O I_v
老 O O_r
师 O O_m
啊 O B_v
！ O I_v
某 O O_uj
大 O B_n
学 O I_n
老 O O_zg
师 O O_x
的 O O_r
暴 O B_n
强 O I_n
语 O I_n
录 O I_n
， O O_uj
句 B-sent_Entity B_v
句 I-sent_Entity I_v
给 B-Trigger B_n
力 I-Trigger I_n
啊 I-Trigger O_x
。 O B_q
。 O I_q
。 O O_p
( O O_n
投 O O_y
稿 O O_x
) O O_x

" O O_x
最 O B_n
希 O I_n
望 O O_x
看 O O_x
到 O O_x
这 O O_d
样 O B_v
的 O I_v
场 O B_v
景 O I_v
， O B_r
呵 O I_r
呵 O O_uj
哈 B-Trigger B_n
哈 I-Trigger I_n
, O O_x
哈 B-Trigger B_v
哈 I-Trigger I_v
哈 I-Trigger B_o
, O I_o
哈 B-Trigger O_x
哈 I-Trigger B_o
哈 I-Trigger I_o
哈 I-Trigger I_o
. O O_x
渣 O B_o
科 O I_o
你 O I_o
不 O I_o
要 O O_m
这 O B_nz
么 O I_nz
开 B-Trigger O_r
心 I-Trigger B_df
. O I_df
" O B_r

周 O B_v
末 O I_v
的 O O_x
下 O O_x
班 O O_x
前 O B_t
， O I_t
感 O O_uj
到 O B_v
无 B-Degree I_v
比 I-Degree O_f
难 B-Trigger O_x
受 I-Trigger B_v
. O I_v
. O B_v
胃 B-sent_Entity I_v
持 I-sent_Entity B_v
续 I-sent_Entity I_v
疼 I-sent_Entity B_m
. I-sent_Entity I_m
. I-sent_Entity O_n
. O B_vd

很 B-Degree O_n
喜 B-Trigger B_m
欢 I-Trigger I_m
他 B-sent_Entity I_m
的 I-sent_Entity O_x
文 I-sent_Entity O_zg
风 I-sent_Entity B_v
纪 B-Property I_v
念 I-Property O_r
不 I-Property O_uj
折 I-Property B_n
不 I-Property I_n
从 I-Property B_n
， O I_n
星 O B_a
斗 O I_a
其 O O_d
文 O O_p
； O O_x
亦 O B_n
慈 O I_n
亦 O O_r
让 O O_n
， O O_x
赤 O O_d
子 O O_ag
其 O O_d
人 O O_v

子 O B_n
不 O I_n
教 O O_r
父 O O_n
之 O O_x
过 O O_ng
。 O O_d
“ O O_v
我 B-Holder B_l
对 B-Trigger I_l
不 I-Trigger I_l
起 I-Trigger O_x
受 B-sent_Entity O_x
害 I-sent_Entity O_r
者 I-sent_Entity B_l
！ O I_l
我 B-Cause I_l
真 I-Cause B_n
的 I-Cause I_n
给 I-Cause I_n
他 I-Cause O_x
们 I-Cause O_r
带 I-Cause B_d
来 I-Cause I_d
了 I-Cause O_p
很 I-Cause B_r
大 I-Cause I_r
的 I-Cause B_v
伤 I-Cause I_v
害 I-Cause O_ul
！ O B_a

最 O O_uj
近 O B_a
心 B-sent_Entity I_a
情 I-sent_Entity O_x
很 B-Degree O_x
低 B-Trigger B_f
落 I-Trigger I_f
~ O B_n
脑 B-sent_Entity I_n
中 I-sent_Entity O_zg
一 I-sent_Entity B_v
直 I-sent_Entity I_v
浮 I-sent_Entity O_x
现 I-sent_Entity O_n
一 I-sent_Entity O_f
个 I-sent_Entity B_d
画 I-sent_Entity I_d
面 I-sent_Entity B_v
！ I-sent_Entity I_v

国 O I_m
家 O B_n
的 O I_n
希 O O_x
望 O O_x
啊 O B_n
！ O I_n
。 O O_uj
玉 B-Holder B_v
树 I-Holder I_v
灾 I-Holder O_zg
区 I-Holder O_x
的 I-Holder O_x
孩 I-Holder B_nr
子 I-Holder I_nr
比 O B_n
周 B-compared_Entity I_n
洋 I-compared_Entity O_uj
懂 B-Trigger B_n
事 I-Trigger I_n
多 O O_p
了 O B_ns
！ O I_ns
~ O B_v

那 O O_m
我 B-Holder O_ul
太 B-Degree O_x
快 B-Trigger O_x
乐 I-Trigger O_x
了 O O_r
什 O O_r
么 O O_d
都 O B_a
不 O I_a
记 O O_ul
得 O B_r
没 O I_r
错 O O_d
。 O O_d
所 O B_v
以 O I_v
说 O B_v
记 O I_v
住 O O_x
该 O B_c
记 O I_c
住 O O_v
的 O B_v
， O I_v
忘 O O_r
记 O B_v
该 O I_v
忘 O O_uj
记 O O_x
的 O B_v
。 O I_v
偶 O O_r
也 O B_v
是 O I_v
难 O O_uj
怪 O O_x
我 B-Holder O_n
很 B-Degree O_d
快 B-Trigger O_v
乐 I-Trigger B_d
~ O I_d
~ O O_r

注 O B_a
意 O I_a
狗 B-sent_Entity O_x
狗 I-sent_Entity O_x
的 I-sent_Entity O_x
眼 I-sent_Entity B_v
神 I-sent_Entity I_v
， O B_n
很 B-Degree I_n
哀 B-Trigger O_uj
伤 I-Trigger B_n
感 B-Trigger I_n
动 I-Trigger O_x
分 O O_zg
享 O B_v
图 O I_v
片 O B_v
送 B-Cause I_v
君 I-Cause B_v
千 I-Cause I_v
里 I-Cause B_n
终 I-Cause I_n
须 I-Cause B_v
一 I-Cause I_v
别 I-Cause B_q

很 B-Degree B_d
喜 B-Trigger I_d
欢 I-Trigger O_m
他 B-sent_Entity O_r
的 I-sent_Entity O_x
文 I-sent_Entity O_zg
风 I-sent_Entity B_v
纪 O I_v
念 O O_r
不 B-Cause O_uj
折 I-Cause B_n
不 I-Cause I_n
从 I-Cause B_n
， I-Cause I_n
星 I-Cause B_a
斗 I-Cause I_a
其 I-Cause O_d
文 I-Cause O_p
； I-Cause O_x
亦 I-Cause B_n
慈 I-Cause I_n
亦 I-Cause O_r
让 I-Cause O_n
， I-Cause O_x
赤 I-Cause O_d
子 I-Cause O_ag
其 I-Cause O_d
人 I-Cause O_v

真 B-Degree B_n
难 B-Trigger I_n
受 I-Trigger O_r
， O O_n
胸 B-sent_Entity O_x
口 I-sent_Entity O_d
憋 I-sent_Entity B_v
着 I-sent_Entity I_v
一 I-sent_Entity O_x
口 I-sent_Entity B_s
闷 I-sent_Entity I_s
气 I-sent_Entity B_a
， I-sent_Entity I_a
怎 I-sent_Entity B_m
么 I-sent_Entity I_m
也 I-sent_Entity B_n
喘 I-sent_Entity I_n
不 I-sent_Entity O_x
透 O B_r
， O I_r
脉 O O_d
膊 O O_v
也 O O_d
不 O O_v
太 O O_x
正 O B_n
常 O I_n
. O O_d
. O O_d
. O O_d
. O B_d
. O I_d
. O B_m

可 B-Trigger I_m
爱 I-Trigger I_m
， O I_m
不 O I_m
过 O O_x
会 O B_v
扎 O I_v
伤 O O_x
么 O B_c
？ O I_c
真 O O_v
的 O O_v
？ O O_v
？ O O_y
太 B-Degree O_x
可 B-Trigger B_d
爱 I-Trigger I_d
了 O O_x
刺 B-sent_Entity O_x
猬 I-sent_Entity O_d
小 O B_v
时 O I_v
候 O O_ul
是 O B_n
这 O I_n
样 O B_n
子 O I_n
滴 O I_n
~ O O_v

交 B-sent_Entity B_n
房 I-sent_Entity I_n
租 I-sent_Entity O_v
是 O O_x
最 B-Degree O_x
痛 B-Trigger O_v
苦 I-Trigger B_n
的 O I_n
事 O O_v
情 O O_d
. O B_an
. O I_an
. O O_uj
. O B_n
电 O I_n
费 O B_m
还 O I_m
这 O I_m
么 O I_m
贵 O B_n
! O I_n

煮 O B_r
真 B-Degree I_r
不 B-Trigger O_a
错 I-Trigger O_x
啊 O O_x
， O O_v
不 O B_i
过 O I_i
我 O I_i
有 O O_zg
个 O O_x
问 O B_c
题 O I_c
， O O_r
清 B-sent_Entity B_r
洁 I-sent_Entity I_r
起 O B_n
来 O I_n
比 B-Degree O_x
较 I-Degree B_a
麻 B-Trigger I_a
烦 I-Trigger B_v
吧 O I_v
。 O B_d
。 O I_d
。 O B_an
我 O I_an
！ O O_y
中 O O_x
！ O O_x
意 O O_x
！ O O_r
这 O O_x
！ O O_f
个 O O_x
！ O O_n
牛 O O_x
！ O O_r
奶 O O_x
！ O O_q
杯 O O_x
！ O O_n
！ O O_x
！ O O_zg

" O O_q
昨 B-Cause O_x
天 I-Cause O_x
才 I-Cause O_x
知 I-Cause O_x
道 I-Cause O_x
八 I-Cause B_t
婆 I-Cause I_t
为 I-Cause O_d
什 I-Cause B_v
么 I-Cause I_v
是 I-Cause B_n
说 I-Cause I_n
女 I-Cause B_r
人 I-Cause I_r
的 I-Cause I_r
, I-Cause O_v
而 I-Cause O_v
三 I-Cause B_n
八 I-Cause I_n
则 I-Cause O_uj
是 I-Cause O_x
三 I-Cause O_c
个 I-Cause B_m
八 I-Cause I_m
婆 I-Cause O_d
的 I-Cause O_v
简 I-Cause B_m
称 I-Cause I_m
, I-Cause B_n
唉 B-Negation I_n
~ B-sent_Entity O_uj
女 I-sent_Entity B_v
人 I-sent_Entity I_v
很 B-Degree O_x
麻 B-Trigger O_zg
烦 I-Trigger O_x
, O B_n
很 B-Degree I_n
麻 B-Trigger O_zg
烦 I-Trigger B_an
! O I_an
" O O_x

啊 O B_an
！ O I_an
世 B-sent_Entity O_x
界 I-sent_Entity O_x
杯 I-sent_Entity O_x
！ O O_zg
今 O O_x
天 O B_nz
！ O I_nz
太 B-Degree I_nz
激 B-Trigger O_x
动 I-Trigger B_t
了 O I_t
！ O O_x
怎 O O_d
么 O B_a
还 O I_a
不 O O_ul
下 O O_x
班 O B_r
？ O I_r
！ O O_d

稀 O B_v
饭 O I_v
稀 O O_x
饭 O O_x
， O O_x
V O B_n
5 O I_n
V O B_n
5 O I_n
很 O O_x
高 O B_eng
兴 O I_eng
大 O I_eng
家 O I_eng
洗 O O_d
翻 O B_b
我 B-Holder I_b
的 O B_n
这 O I_n
一 O B_v
面 O I_v
人 O O_r
嘛 O O_uj
羞 B-Trigger O_r
涩 I-Trigger B_m
有 O I_m
时 O O_n
来 B-Trigger O_y
疯 I-Trigger B_a
儿 I-Trigger I_a
有 O B_r
时 O I_r
~ O O_v
~ O B_n

得 O B_r
到 O I_r
很 O O_x
多 O O_x
好 O O_x
朋 O B_v
友 O I_v
的 O B_m
祝 O I_m
福 O O_a
， O B_n
相 B-Degree I_n
当 I-Degree O_uj
滴 I-Degree B_nr
开 B-Trigger I_nr
心 I-Trigger O_x
啊 O B_d
， O I_d
哈 B-Trigger O_v
哈 I-Trigger B_v
哈 I-Trigger I_v
！ O O_zg
谢 O O_x
谢 O B_o
大 O I_o
家 O I_o
， O O_x
也 O B_nr
祝 O I_nr
大 O B_n
家 O I_n
天 O O_x
天 O O_d
快 O O_v
乐 O B_n
， O I_n
心 O B_t
想 O I_t
事 O B_a
成 O I_a
！ O O_x

生 B-sent_Entity I_i
命 I-sent_Entity I_i
真 O I_i
的 O O_x
很 B-Degree O_x
脆 B-Trigger B_vn
弱 I-Trigger I_vn
， O B_d
希 O I_d
望 O O_zg
一 O B_a
路 O I_a
走 O O_x
好 O B_v
. O I_v
. O B_m
. O I_m

很 B-Degree O_a
费 B-Trigger B_m
解 I-Trigger I_m
。 O I_m
。 O O_x
。 O O_zg
姜 O B_v
潮 O I_v
。 O O_x
。 O O_x
。 O O_x
一 O B_nr
看 O I_nr
就 O O_x
是 O O_x
同 O O_x
性 O O_m
恋 O O_v
。 O B_d
。 O I_d
。 O B_v
。 O I_v
为 O I_v
什 O O_x
么 O O_x
？ O O_x
？ O O_x
大 O B_r
都 O I_r
帅 O I_r
哥 O O_x
喜 O O_x
这 O B_ns
口 O I_ns
呢 O B_nr
？ O I_nr

生 B-sent_Entity O_r
命 I-sent_Entity O_q
真 B-Degree O_y
的 I-Degree O_x
很 I-Degree O_x
脆 B-Trigger B_vn
弱 I-Trigger I_vn
， O B_d
希 O I_d
望 O O_zg
一 O B_a
路 O I_a
走 O O_x
好 O B_v
. O I_v
. O B_m
. O I_m

今 O O_a
天 O B_m
最 B-Degree I_m
开 B-Trigger I_m
心 I-Trigger O_x
的 O B_t
发 O I_t
现 O O_d
就 O B_v
是 O I_v
原 B-Cause O_uj
来 I-Cause B_v
天 I-Cause I_v
不 I-Cause B_d
是 I-Cause I_d
黑 I-Cause B_d
的 I-Cause I_d
， I-Cause O_q
是 I-Cause B_c
墨 I-Cause I_c
兰 I-Cause O_a
色 I-Cause O_uj
的 I-Cause O_x

总 O B_nr
比 O I_nr
某 O I_nr
人 O O_uj
晒 O O_x
伤 O O_b
我 O O_p
的 O B_r
心 O I_r
好 O O_v
。 O O_v
非 B-Degree O_r
常 I-Degree O_uj
伤 B-Trigger O_n
感 I-Trigger O_a
。 O O_x
这 B-Cause B_d
天 I-Cause I_d
气 I-Cause B_n
足 I-Cause I_n
以 I-Cause O_x
晒 I-Cause O_r
伤 I-Cause B_n
我 I-Cause I_n
的 I-Cause B_v
面 I-Cause I_v
！ I-Cause O_v

猫 B-Holder O_r
咪 I-Holder O_uj
很 B-Degree O_n
绝 B-Trigger O_x
望 I-Trigger O_x
的 O B_n
眼 B-sent_Entity I_n
神 I-sent_Entity O_zg
。 O B_v
。 O I_v
。 O O_uj
只 O B_n
转 O I_n
， O O_x
不 O O_x
忍 O O_x
看 O O_d
… O O_v

哭 O B_v
了 O I_v
天 O O_v
下 O O_x
的 O O_x
爸 O O_v
爸 O O_ul
， O B_s
都 O I_s
是 O O_uj
一 O B_n
样 O I_n
的 O O_x
。 O O_d
真 B-Degree O_v
的 I-Degree B_r
很 I-Degree I_r
棒 B-Trigger O_uj
！ O O_x

连 B-sent_Entity I_d
短 I-sent_Entity B_a
信 I-sent_Entity I_a
带 I-sent_Entity O_x
敏 I-sent_Entity O_x
感 I-sent_Entity O_nr
词 I-sent_Entity B_n
都 I-sent_Entity I_n
发 I-sent_Entity O_v
不 I-sent_Entity B_a
出 I-sent_Entity I_a
去 I-sent_Entity O_n
， O O_d
这 O B_v
个 O I_v
比 B-Degree B_v
较 I-Degree I_v
强 B-Trigger O_x
悍 I-Trigger B_r
了 O I_r
， O B_d
我 B-Holder I_d
开 O B_a
始 O I_a
陷 O O_ul
入 O O_x
被 B-sent_Entity O_r
警 I-sent_Entity B_v
方 I-sent_Entity I_v
定 I-sent_Entity B_v
向 I-sent_Entity I_v
并 I-sent_Entity O_p
随 I-sent_Entity B_n
时 I-sent_Entity I_n
被 I-sent_Entity B_n
传 I-sent_Entity I_n
唤 I-sent_Entity O_c
的 O B_d
恐 B-Trigger I_d
惧 I-Trigger O_p
中 O B_v
。 O I_v
。 O O_uj
。 O B_an
。 O I_an

感 B-Cause O_x
冒 I-Cause O_x
的 I-Cause O_x
症 I-Cause O_x
状 I-Cause O_x
越 I-Cause B_v
来 I-Cause I_v
越 I-Cause O_uj
严 I-Cause B_n
重 I-Cause I_n
。 O B_d
。 O I_d
。 O I_d
热 B-sent_Entity B_a
感 I-sent_Entity I_a
冒 I-sent_Entity O_x
的 O O_x
感 O O_x
觉 O O_n
真 B-Degree B_v
不 B-Trigger I_v
爽 I-Trigger O_uj

发 O I_n
现 O O_d
付 B-sent_Entity B_a
辛 I-sent_Entity I_a
博 I-sent_Entity O_x
跟 I-sent_Entity B_v
浙 I-sent_Entity I_v
江 I-sent_Entity B_nr
的 I-sent_Entity I_nr
电 I-sent_Entity I_nr
视 I-sent_Entity O_p
台 I-sent_Entity B_ns
真 O I_ns
的 O O_uj
很 B-Degree B_n
没 B-Trigger I_n
缘 I-Trigger I_n

真 O I_d
的 O O_zg
很 B-Degree B_v
高 B-Trigger I_v
兴 I-Trigger O_x
， O B_d
同 B-sent_Entity I_d
学 I-sent_Entity O_zg
也 O B_b
很 B-Degree I_b
给 B-Trigger O_x
力 I-Trigger B_n
~ O I_n
【 O O_d
奇 O O_d
艺 O O_p
视 O O_n
频 O O_x
营 O O_x
销 O B_n
】 O I_n
视 O B_n
频 O I_n
营 O B_vn
销 O I_vn
方 O O_x
案 O B_n
榜 O I_n
上 O B_vn
有 O I_vn
名 O B_n

最 O B_l
近 O I_l
总 O I_l
被 O I_l
二 B-sent_Entity O_x
手 I-sent_Entity B_f
烟 I-sent_Entity I_f
困 B-Trigger O_b
扰 I-Trigger O_p
， O B_nz
躲 O I_nz
都 O I_nz
躲 O B_v
不 O I_v
开 O O_x
， O O_v
人 O O_d
们 O B_v
在 O I_v
公 O I_v
共 O O_x
场 O B_n
所 O I_n
就 O O_p
不 O B_nt
要 O I_nt
吸 O I_nt
烟 O I_nt
了 O O_d
啊 O B_df
， O I_df
对 O B_v
自 O I_v
己 O O_ul
对 O O_y
别 O O_x
人 O O_p
都 O B_r
没 O I_r
有 O O_p
好 O B_r
处 O I_r

我 O B_v
有 O I_v
没 O B_d
翻 O I_d
译 O O_x
的 O O_r
- O O_v
- O O_v
谁 O B_v
给 O I_v
我 O O_uj
这 O O_x
个 O O_x
视 O B_i
频 O I_i
呜 B-Trigger I_i
呜 I-Trigger B_r
呜 I-Trigger I_r
各 O B_n
种 O I_n
有 O O_o
爱 O B_l
。 O I_l
最 B-Degree B_r
喜 B-Trigger I_r
欢 I-Trigger O_v
这 B-sent_Entity O_v
个 I-sent_Entity O_x
了 O O_d
， O B_v
牛 O I_v
哥 O B_r
还 O I_r
帮 O O_ul
民 O O_x
仔 O B_nr
挡 O I_nr

我 B-Holder O_v
比 B-Degree O_ng
较 I-Degree O_ng
喜 B-Trigger O_v
欢 I-Trigger O_x
看 B-sent_Entity O_r
电 I-sent_Entity B_d
视 I-sent_Entity I_d
剧 I-sent_Entity B_v
， O I_v
前 O O_v
写 O B_n
日 O I_n
子 O I_n
看 O O_x
了 O O_f
一 O O_v
部 O B_n
香 O I_n
港 O O_v
片 O O_ul
《 O B_m
宫 O I_m
心 O B_ns
计 O I_ns
》 O O_q
向 O O_x
大 O O_nr
家 O B_v
推 O I_v
荐 O O_x
， O O_p
女 O B_n
人 O I_n
看 O B_v
的 O I_v
呀 O O_x

没 O I_n
办 O O_v
法 O O_uj
不 B-Negation O_y
愤 B-Trigger O_x
怒 I-Trigger O_v
！ O B_n
！ O I_n
！ O O_d
！ O B_v
！ O I_v
！ O O_x
！ O O_x
！ O O_x
！ O O_x
补 O O_x
枪 O O_x
？ O O_x
杀 O O_x
人 O O_x
灭 O B_n
口 O I_n
？ O O_x
！ O B_i
补 O I_i
枪 O I_i
补 O I_i
枪 O O_x
！ O O_x
杀 O B_n
人 O I_n
灭 O B_n
口 O I_n
？ O O_x
！ O B_i
越 B-Degree I_i
来 I-Degree I_i
越 I-Degree I_i
心 B-Trigger O_x
寒 I-Trigger O_x

我 B-Holder I_d
怀 B-Trigger I_d
疑 I-Trigger B_n
， O I_n
被 B-sent_Entity O_x
称 I-sent_Entity O_r
为 I-sent_Entity B_v
野 I-sent_Entity I_v
鸡 I-sent_Entity O_x
大 I-sent_Entity O_p
学 I-sent_Entity B_v
的 I-sent_Entity I_v
美 I-sent_Entity B_nz
国 I-sent_Entity I_nz
西 I-sent_Entity I_nz
太 I-sent_Entity I_nz
平 I-sent_Entity O_uj
洋 I-sent_Entity B_ns
大 I-sent_Entity I_ns
学 I-sent_Entity B_ns
的 O I_ns
实 B-Property I_ns
力 I-Property I_ns
， O B_n
不 O I_n
在 O O_uj
中 O B_n
国 O I_n
的 O O_x
部 O O_d
分 O O_p
高 O B_ns
校 O I_ns
之 O O_uj
下 O B_n
。 O I_n

梅 O I_n
西 O B_f
拿 O I_f
完 O O_x
东 O O_x
西 O B_nr
无 O I_nr
视 O O_v
主 O O_v
持 O B_ns
人 O I_ns
直 O B_v
接 O I_v
走 O B_n
人 O I_n
. O I_n
. O B_ad
. O I_ad
. O B_n
冷 O I_n
. O B_m
. O I_m
. O I_m
. O I_m
这 B-sent_Entity O_a
个 I-sent_Entity B_m
真 O I_m
的 O I_m
很 B-Degree I_m
好 B-Trigger B_r
笑 I-Trigger I_r
！ O B_d
梅 O I_d
西 O O_zg
老 O B_v
实 O I_v
不 O O_x
客 O B_nr
气 O I_nr
！ O B_n
纯 O I_n
啊 O O_d
！ O B_n

" O O_x
屁 O O_a
是 O O_y
比 O O_x
的 O O_x
尸 O O_x
体 O O_n
， O O_v
比 O O_p
而 O O_uj
生 O B_n
气 O I_n
太 B-Degree O_x
有 B-Trigger B_d
才 I-Trigger I_d
了 O B_n
。 O I_n
原 O O_d
来 O O_v
" O O_d
" O O_ul
屎 O O_x
" O B_d
" O I_d
是 O O_x
米 O O_x
的 O O_n
尸 O O_x
体 O O_x
， O O_v
" O O_q
" O O_uj
尿 O B_n
" O I_n
" O O_x
是 O O_x
水 O O_x
的 O O_n
尸 O O_x
体 O O_x
" O O_v

主 O O_uj
人 O B_n
更 O I_n
有 O O_x
责 O O_x
任 O B_n
吧 O I_n
~ O O_d
~ O O_v
温 B-Cause B_n
州 I-Cause I_n
一 I-Cause O_y
高 I-Cause O_x
档 I-Cause O_x
小 I-Cause B_ns
区 I-Cause I_ns
藏 I-Cause O_m
獒 I-Cause B_b
把 I-Cause I_b
一 I-Cause B_n
位 I-Cause I_n
女 I-Cause B_nr
士 I-Cause I_nr
咬 I-Cause O_p
成 I-Cause B_m
血 I-Cause I_m
人 I-Cause B_n
， O I_n
千 B-Holder B_v
名 I-Holder I_v
住 I-Holder B_n
户 I-Holder I_n
愤 B-Trigger O_x
怒 I-Trigger B_m
处 O I_m
死 O B_n
藏 B-sent_Entity I_n
獒 I-sent_Entity B_v

这 B-sent_Entity B_v
张 I-sent_Entity I_v
我 B-Holder B_nr
也 O I_nr
极 B-Degree O_x
喜 B-Trigger O_r
欢 I-Trigger O_q
。 O O_r
跳 O O_d
着 O O_d
叫 O B_v
了 O I_v
1 O O_x
7 O O_v
个 O O_uz
大 O O_v
卖 O O_ul
那 O B_m
身 O I_m
吧 O O_m
。 O O_a
无 O O_v
好 B-Degree B_r
喜 B-Trigger I_r
欢 I-Trigger O_y

离 B-sent_Entity B_d
回 I-sent_Entity I_d
家 I-sent_Entity B_v
的 I-sent_Entity I_v
日 I-sent_Entity O_x
子 I-sent_Entity O_v
越 I-sent_Entity B_n
近 I-sent_Entity I_n
心 B-sent_Entity O_uj
情 I-sent_Entity B_n
越 B-Degree I_n
沉 B-Trigger B_d
闷 I-Trigger I_d
， O B_n
走 B-Cause I_n
了 I-Cause O_d
还 I-Cause B_a
惦 I-Cause I_a
记 I-Cause O_x
妹 I-Cause O_v
妹 I-Cause O_ul
不 I-Cause O_d
走 I-Cause B_v
还 I-Cause I_v
想 I-Cause B_n
孩 I-Cause I_n
子 I-Cause O_d
难 I-Cause O_v
啊 I-Cause O_d
。 I-Cause O_v
压 I-Cause B_n
力 I-Cause I_n
大 I-Cause O_a
。 O O_y

我 O B_n
越 O I_n
左 O O_a
啦 O O_x
。 O O_x
我 O O_r
要 O O_d
开 O O_f
始 O O_y
啦 O O_x
， O O_r
有 O O_v
没 O B_v
有 O I_v
人 O O_y
组 O O_x
织 O B_v
我 O I_v
， O I_v
我 B-Holder O_n
真 O B_v
的 O I_v
要 O O_r
越 O O_x
了 O O_r
。 O B_d
。 O I_d
。 O B_v
很 B-Degree I_v
紧 B-Trigger O_ul
张 I-Trigger O_x

她 O O_x
们 O O_zg
要 O B_a
理 O I_a
智 O O_x
就 O B_r
不 O I_r
叫 O O_v
香 O B_n
橙 O I_n
了 O O_d
陈 O O_d
翔 O O_v
在 O B_nr
刚 O I_nr
刚 O O_ul
结 O B_nr
束 O I_nr
的 O O_p
快 O B_d
男 O I_d
5 O B_v
进 O I_v
4 O O_uj
比 O O_a
赛 O O_n
中 O O_m
， O O_v
终 B-Cause O_m
极 I-Cause B_vn
P I-Cause I_vn
K I-Cause O_f
不 I-Cause O_x
敌 I-Cause B_n
武 I-Cause I_n
艺 I-Cause B_eng
， O I_eng
遗 B-Trigger B_v
憾 I-Trigger I_v
出 O B_n
局 O I_n
。 O O_x

为 O I_a
毛 O B_n
我 B-Holder I_n
看 O O_x
很 O O_x
多 O O_p
日 B-sent_Entity O_nr
本 I-sent_Entity O_r
女 I-sent_Entity O_v
优 I-sent_Entity B_m
的 O I_m
脸 O B_ns
都 O I_ns
觉 O B_n
得 O I_n
他 O O_uj
们 O O_n
是 O O_d
a O B_v
v O I_v
女 O B_r
优 O I_r
啊 O O_v
~ O B_eng
! O I_eng
欢 B-Trigger B_n
喜 I-Trigger I_n
这 O O_zg
个 O O_x
镜 B-sent_Entity O_x
头 I-sent_Entity B_v
~ O I_v
~ O B_r

谁 O B_n
说 O I_n
的 O O_x
， O O_x
谭 O O_x
校 O O_r
长 O O_v
永 O O_uj
远 O O_x
2 O O_zg
5 O B_n
岁 O I_n
！ O B_d
最 O I_d
近 O B_m
越 O I_m
发 O O_m
喜 B-Trigger O_x
欢 I-Trigger B_f
听 B-sent_Entity I_f
谭 I-sent_Entity B_d
咏 I-sent_Entity I_d
麟 I-sent_Entity B_v
老 I-sent_Entity I_v
歌 I-sent_Entity O_v
， O B_nrfg
我 O I_nrfg
老 O O_ng
了 O B_n
么 O I_n
？ O O_x

想 O O_a
起 O O_ul
晚 O O_y
上 O O_x
说 O O_x
过 O B_v
的 O I_v
话 O B_t
， O I_t
真 O O_v
是 O O_ug
， O B_u
真 O I_u
是 O O_x
， O B_d
太 O I_d
， O O_x
太 B-Degree B_d
难 B-Trigger I_d
为 I-Trigger O_x
情 I-Trigger O_d
了 O O_x
… O O_d
… O B_l

小 O I_l
树 O O_ul
~ O O_x
我 O O_x
被 O O_x
那 O B_n
个 O I_n
男 O O_x
生 O O_r
折 O O_p
磨 O B_r
死 O I_r
了 O B_n
， O I_n
对 O B_v
我 O I_v
若 O O_v
即 O O_ul
若 O O_x
离 O O_p
的 O O_r
， O B_i
呜 B-Trigger I_i
呜 I-Trigger I_i
被 O I_i
他 O O_uj
折 O O_x
腾 O B_l
的 O I_l
我 B-Holder O_p
越 B-Degree O_r
来 I-Degree B_v
越 I-Degree I_v
喜 B-Trigger O_uj
欢 I-Trigger O_r
了 O B_d
， O I_d
怎 O I_d
么 O B_v
办 O I_v
啊 O O_ul

回 O B_l
复 O I_l
哈 O I_l
哈 O O_zg
哈 O O_x
你 O B_v
结 O I_v
婚 O B_o
我 O I_o
送 O I_o
个 O O_r
好 O B_v
礼 O I_v
物 O O_r
啊 O O_v
哈 O O_q
哈 O O_a
哈 O B_n
哈 O I_n
见 O O_zg
者 O B_o
有 O I_o
份 O I_o
， O I_o
螺 O B_n
旋 O I_n
叔 O I_n
叔 O I_n
， O O_x
我 O B_n
也 O I_n
还 O B_n
小 O I_n
呢 O O_x
， O O_r
哈 O O_d
哈 O O_d
光 O O_a
P O O_y
P O O_x
我 B-Holder B_o
最 B-Degree I_o
开 B-Trigger O_n
心 I-Trigger B_eng
了 O I_eng
~ O O_r

【 O B_v
来 O I_v
吧 O O_ul
， O O_x
帅 O O_x
锅 O O_x
， O O_v
啵 O O_y
一 O O_x
个 O O_a
~ O O_n
~ O O_x
~ O O_y
】 O B_m
你 O I_m
小 O O_x
的 O O_x
时 O O_x
候 O O_x
干 O O_r
过 O O_a
， O O_uj
或 O B_n
被 O I_n
干 O O_v
过 O O_ug
这 O O_x
狼 O O_c
漫 O O_p
的 O O_v
事 O O_ug
吗 O O_r
？ O B_a
我 B-Holder I_a
很 B-Degree O_uj
遗 B-Trigger O_n
憾 I-Trigger O_y
耶 O O_x
~ O O_r
~ O O_d
~ O B_a

终 O O_nr
于 O O_x
. O O_x
. O O_x
. O O_x
R O B_d
A O I_d
Y O B_m
和 O I_m
迅 O I_m
雷 O B_eng
都 O I_eng
开 O I_eng
始 O O_c
龟 O B_n
速 O I_n
爬 O O_d
行 O B_v
. O I_v
. B-Degree B_nz
. I-Degree I_nz
好 I-Degree B_v
感 B-Trigger I_v
动 I-Trigger B_m
， O I_m
只 O I_m
要 O O_a
你 B-sent_Entity B_v
们 I-sent_Entity I_v
不 I-sent_Entity O_x
装 I-sent_Entity B_c
死 I-sent_Entity I_c
， O B_r
姐 B-Holder I_r
姐 I-Holder O_d
我 I-Holder B_v
就 O I_v
很 B-Degree O_x
欣 B-Trigger B_n
慰 I-Trigger I_n
了 O O_r
. O O_d
. O O_d
. O B_v

这 O O_ul
个 O B_m
我 O I_m
同 O I_m
意 O O_x
难 O B_r
怪 O I_r
我 B-Holder O_r
很 B-Degree B_d
快 B-Trigger I_d
乐 I-Trigger B_d
~ O I_d
~ O O_r
浪 B-Trigger O_d
里 I-Trigger B_a
格 I-Trigger I_a
朗 I-Trigger O_x
~ I-Trigger O_x

中 O B_nrt
秋 O I_nrt
节 O O_nr
快 O O_x
乐 O O_x
哦 O B_t
中 O I_t
秋 O I_t
节 O B_a
… O I_a
… O O_zg
日 B-sent_Entity B_t
出 I-sent_Entity I_t
也 O I_t
是 O O_x
很 B-Degree O_x
赞 B-Trigger B_v
的 O I_v
… O O_d
… O O_v
… O O_d
… O O_v
… O O_uj
… O O_x

那 O O_x
天 O O_x
是 O O_x
个 O O_x
生 O O_x
日 O B_r
派 O I_r
对 O O_v
， O O_q
这 O B_l
样 O I_l
的 O I_l
蜡 O I_l
烛 O O_x
恰 O B_r
到 O I_r
好 O O_uj
处 O B_n
蜡 O I_n
烛 O B_i
是 O I_i
亮 O I_i
点 O I_i
。 O B_n
更 B-Degree I_n
喜 B-Trigger O_v
欢 I-Trigger B_n
这 B-sent_Entity I_n
张 I-sent_Entity O_x
餐 I-sent_Entity O_d
桌 I-sent_Entity B_v
的 I-sent_Entity I_v
布 I-sent_Entity O_r
置 I-sent_Entity O_q
气 I-sent_Entity B_n
氛 I-sent_Entity I_n

本 B-Cause B_n
来 I-Cause I_n
就 I-Cause B_n
是 I-Cause I_n
一 I-Cause O_x
个 I-Cause B_t
人 I-Cause I_t
的 I-Cause B_d
七 I-Cause I_d
夕 I-Cause B_m
， O I_m
已 O O_n
经 O O_uj
很 B-Degree B_t
可 B-Trigger I_t
怜 I-Trigger O_x
了 O B_d
。 O I_d
结 O O_zg
果 O B_v
还 O I_v
生 O O_ul
病 O O_x
了 O B_n
。 O I_n
哎 O O_d
， O B_n
老 B-Holder I_n
天 I-Holder O_ul
都 O O_x
不 B-Negation O_e
喜 B-Trigger O_x
欢 I-Trigger B_t
我 B-sent_Entity I_t

都 O O_d
是 O B_v
彭 O I_v
军 O O_r
的 O O_x
忠 O O_d
实 O O_v
粉 O B_nr
丝 O I_nr
我 B-Holder O_uj
很 O B_a
喜 O I_a
欢 O B_n
的 O I_n
一 O O_r
个 O O_d
节 O B_v
目 O I_v
， O O_uj
可 B-Trigger B_m
惜 I-Trigger I_m
现 B-Cause B_n
在 I-Cause I_n
听 I-Cause O_x
不 I-Cause B_v
到 I-Cause I_v
了 I-Cause B_t
0 I-Cause I_t
1 I-Cause O_v
启 I-Cause B_v
程 I-Cause I_v
( I-Cause O_ul
彭 I-Cause B_m
军 I-Cause I_m
， I-Cause B_n
爱 I-Cause I_n
的 I-Cause O_x
箴 I-Cause B_nr
言 I-Cause I_nr
三 I-Cause O_x
） I-Cause O_v

你 O B_n
这 B-sent_Entity I_n
个 I-sent_Entity O_m
怎 I-sent_Entity O_x
么 I-sent_Entity O_x
都 I-sent_Entity O_r
吃 I-sent_Entity B_r
不 I-sent_Entity I_r
胖 I-sent_Entity B_r
的 I-sent_Entity I_r
女 I-sent_Entity O_d
人 I-sent_Entity B_a
真 O I_a
的 O I_a
让 O O_uj
人 B-Holder B_n
太 B-Degree I_n
烦 B-Trigger B_d
躁 I-Trigger I_d
了 O O_v
！ O O_n
半 O O_d
夜 O B_a
想 O I_a
吃 O O_ul
花 O O_x
生 O B_m
冰 O I_m
了 O O_v
～ O O_v

我 O I_n
宝 O O_n
贝 O O_ul
儿 O O_x
真 O O_x
的 O O_r
很 O B_nr
享 O I_nr
受 O I_nr
每 O B_d
次 O I_d
大 O O_zg
家 O B_v
和 O I_v
他 O B_r
一 O I_r
起 O B_n
大 O I_n
合 O O_c
唱 O O_r
的 O B_m
时 O I_m
候 O B_n
宝 B-sent_Entity I_n
贝 I-sent_Entity I_n
太 B-Degree O_uj
得 B-Trigger B_n
瑟 I-Trigger I_n
了 O B_nr
。 O I_nr
。 O B_nr
。 O I_nr
超 B-Degree I_nr
喜 B-Trigger O_ul
欢 I-Trigger O_x
这 B-sent_Entity O_x
张 I-sent_Entity O_x

" O B_v
m B-Trigger I_v
d I-Trigger O_r
, O O_q
越 O O_x
看 O O_x
越 O B_eng
生 B-Trigger I_eng
气 I-Trigger O_x
啊 O O_d
， O B_v
这 O I_v
个 O B_n
世 O I_n
界 O O_zg
啊 O O_x
会 O B_r
好 O I_r
了 O B_n
？ O I_n
为 O O_y
你 O O_v
们 O O_a
默 B-Trigger O_ul
哀 I-Trigger O_x
， O O_p
为 O B_r
你 B-sent_Entity I_r
们 I-sent_Entity B_a
祈 B-Trigger I_a
福 I-Trigger O_x
！ O O_p
" O B_r

比 O B_nz
凯 B-compared_Entity I_nz
蒂 I-compared_Entity O_x
猫 I-compared_Entity O_x
乖 B-Trigger O_x
多 O O_p
了 O B_nrt
！ O I_nrt
咬 O O_n
你 O O_a
这 O O_m
张 O O_ul
嘟 O O_x
嘟 O O_v
的 O O_r
猫 O O_r
脸 O O_q
！ O B_o
救 O I_o
命 O O_uj
啊 O O_n
！ O O_n
它 O O_x
真 O B_vn
的 O I_vn
咬 O O_zg
我 O O_x

回 O B_d
复 O I_d
太 B-Degree O_v
可 B-Trigger O_r
爱 I-Trigger O_x
了 O B_v
。 O I_v
是 O O_d
成 O B_v
熟 O I_v
中 O O_ul
的 O O_x
无 O O_v
奈 O B_a
型 O I_a
可 O O_f
爱 O O_uj
· O B_d
把 O I_d
1 O O_k
改 O B_v
成 O I_v
2 O O_x
突 O O_p
然 O O_m
好 O B_v
想 O I_v
你 O O_x
· O B_ad

B O B_l
r O I_l
a O I_l
君 O O_x
？ O O_x
· O B_eng
· O I_eng
· O I_eng
很 O O_nz
久 O O_x
以 O O_x
前 O O_x
发 O O_x
过 O B_l
， O I_l
但 O I_l
还 O I_l
是 O O_v
最 B-Degree O_ug
喜 B-Trigger O_x
欢 I-Trigger O_c
的 O B_c
一 B-sent_Entity I_c
张 I-sent_Entity O_d

倒 O I_v
数 O O_uj
第 O B_m
一 O I_m
。 O O_x
但 O B_n
我 O I_n
觉 O B_m
得 O I_m
我 B-Holder O_x
是 O O_c
很 B-Degree O_r
抑 B-Trigger B_v
郁 I-Trigger I_v
的 O O_r
~ O O_v
我 O O_d
排 O B_a
十 O I_a
二 O O_uj
射 O O_x
手 O O_r
座 O O_v
。 O B_m

你 O B_n
随 O I_n
意 O I_n
怀 O O_x
旧 O O_x
吧 O O_r
， O B_d
因 O I_d
为 O B_v
我 B-Holder I_v
喜 B-Trigger O_y
欢 I-Trigger O_x
哈 O B_c
哈 O I_c
噗 O O_r
~ O B_v
今 O I_v
晚 O B_o
在 O I_o
怀 O O_zg
旧 O O_x
吗 O B_t
？ O I_t
我 O O_p
有 O B_v
点 O I_v
忍 O O_y
不 O O_x
住 O O_r
. O B_n
. O I_n
. O B_v
原 O I_v
谅 O I_v
我 O B_m
！ O I_m
R O I_m
X O B_nr
R O I_nr
林 O O_r
峰 O O_x
吴 O B_eng
卓 O I_eng
羲 O I_eng

得 B-Trigger I_nr
意 I-Trigger B_nr
啊 O I_nr
。 O I_nr
好 O O_x
Q O B_v
得 B-Trigger I_v
意 I-Trigger O_zg
啊 O O_x
！ O O_a
好 O O_eng
得 B-Trigger B_v
意 I-Trigger I_v
啊 O O_zg
~ O O_x
早 O O_a
上 O B_v
好 O I_v
啊 O O_zg
童 O O_x
鞋 O B_l
们 O I_l
！ O I_l
看 O O_zg
这 B-sent_Entity B_nr
个 I-sent_Entity I_nr
“ I-sent_Entity O_k
金 I-sent_Entity O_x
毛 I-sent_Entity O_v
爸 I-sent_Entity B_r
爸 I-sent_Entity I_r
” I-sent_Entity O_x
太 B-Degree B_n
有 B-Trigger I_n
爱 I-Trigger B_n
了 O I_n
。 O O_x
。 O O_d
。 O O_v

刚 O O_ul
看 O O_x
越 O O_x
淘 O O_x
越 O O_x
开 O O_d
心 O O_v
· O O_d
· O B_v
· O I_v
那 B-sent_Entity B_v
小 I-sent_Entity I_v
女 I-sent_Entity O_x
孩 I-sent_Entity O_x
超 B-Degree O_x
可 B-Trigger B_nr
爱 I-Trigger I_nr
超 B-Degree I_nr
级 I-Degree I_nr
美 B-Trigger O_v
· I-Trigger B_v
· O I_v
· O B_b
崩 O I_b
溃 O O_ns
了 O O_x
· O O_x
· O O_x
· O B_v
我 O I_v
也 O O_ul
想 O O_x
要 O O_x
一 O O_x
个 O O_r
哈 O O_d
哈 O B_v
哈 O I_v
· O B_m
· O I_m
· O B_o

二 B-Cause I_o
哥 I-Cause O_x
和 I-Cause O_x
B I-Cause O_x
宝 I-Cause O_x
专 I-Cause B_ns
注 I-Cause I_ns
的 I-Cause O_c
做 I-Cause O_eng
音 I-Cause O_nr
乐 I-Cause B_v
。 O I_v
认 B-Property O_uj
真 I-Property O_v
做 I-Property B_n
自 I-Property I_n
己 I-Property O_x
喜 I-Property B_ad
欢 I-Property I_ad
做 I-Property O_v
的 I-Property B_r
事 I-Property I_r
的 O B_v
人 B-sent_Entity I_v
是 O O_v
最 B-Degree O_uj
帅 B-Trigger O_n
的 O O_uj
！ O O_n

你 O O_d
真 O O_a
的 O O_uj
不 O O_x
像 O O_x
姐 O O_r
姐 O B_d
了 O I_d
~ O O_d
~ O O_v
太 B-Degree B_n
帅 B-Trigger I_n
气 I-Trigger O_ul
了 O O_x
！ O O_x
@ O O_d
? O B_n

矮 O O_ul
油 O O_x
， O O_x
转 O O_x
起 O O_x
来 O B_n
！ O I_n
啊 B-Trigger O_x
啊 I-Trigger O_v
啊 I-Trigger B_v
啊 I-Trigger I_v
啊 I-Trigger O_x
啊 I-Trigger B_nr
啊 I-Trigger I_nr
好 B-Degree I_nr
可 B-Trigger B_nr
爱 I-Trigger I_nr
钱 B-sent_Entity I_nr
钱 I-sent_Entity O_y
。 O O_a
我 B-Holder B_v
要 O I_v
招 O O_n
财 O O_n
这 O O_x
真 B-Degree O_r
的 I-Degree O_v
很 I-Degree B_v
管 B-Trigger I_v
用 I-Trigger O_r
， O B_d
巨 O I_d
招 O O_zg
财 O B_vn
~ O I_vn
~ O O_x
~ O O_nr
转 O B_v
起 O I_v
来 O O_x

给 B-sent_Entity O_x
女 I-sent_Entity O_v
人 I-sent_Entity B_v
让 I-sent_Entity I_v
座 I-sent_Entity O_x
最 B-Degree O_p
麻 B-Trigger B_n
烦 I-Trigger I_n
你 O B_v
不 O I_v
知 O O_d
道 O B_an
她 O I_an
是 O O_r
怀 O O_d
孕 O B_v
了 O I_v
还 O O_r
是 O O_v
大 O B_v
肚 O I_v
子 O O_ul
我 O B_c
判 O I_c
断 O B_n
她 O I_n
是 O I_n
否 O O_r
怀 O B_v
孕 O I_v
的 O O_r
标 O B_v
准 O I_v
只 O B_v
能 O I_v
从 O O_uj
着 O B_n
装 O I_n
和 O B_v
鞋 O I_v
了 O O_p
… O B_v
… O I_v

嘴 B-Holder O_n
真 O O_ul
的 O O_x
真 B-Degree O_x
的 I-Degree O_x
很 I-Degree O_n
馋 B-Trigger B_d
， O I_d
可 O B_d
是 O I_d
又 O O_d
吃 O O_a
不 O O_x
到 O B_c
， O I_c
好 B-Degree O_d
难 B-Trigger O_v
过 I-Trigger B_v

今 O O_x
天 O O_a
没 O B_v
有 O I_v
太 O O_x
阳 O B_t
， O I_t
气 O B_v
温 O I_v
好 O B_ns
适 O I_ns
合 O O_x
睡 O B_n
觉 O I_n
， O O_a
我 B-Trigger B_v
去 I-Trigger I_v
还 O B_v
在 O I_v
公 B-sent_Entity O_x
司 I-sent_Entity O_r
值 I-sent_Entity O_v
班 I-sent_Entity O_d
强 B-Degree O_p
烈 I-Degree B_n
鄙 B-Trigger I_n
视 I-Trigger B_v
节 O I_v
假 O B_a
日 O I_a
加 O B_v
班 O I_v
！ O B_t

哈 B-Trigger I_t
哈 I-Trigger B_v
哈 I-Trigger I_v
制 O O_x
服 O O_x
诱 O B_o
惑 O I_o
， O I_o
大 O B_v
家 O I_v
都 O B_v
爱 O I_v
玛 O O_x
丽 O B_n
又 O I_n
来 O O_d
了 O O_v
！ O B_nr
！ O I_nr
！ O O_d
职 B-sent_Entity O_v
业 I-sent_Entity O_ul
装 I-sent_Entity O_x
真 O O_x
的 O O_x
很 O B_n
重 O I_n
要 O I_n
， O B_d
超 O I_d
级 O O_zg
玛 O B_a
丽 O I_a
脱 O O_x
了 O B_n
， O I_n
你 O I_n
还 O I_n
认 O O_v
得 O O_ul
出 O O_x
来 O O_r
么 O O_d
~ O B_v

大 O B_v
雨 O I_v
哗 O O_y
啦 O O_x
啦 O O_x
的 O B_n
下 O I_n
， O B_o
真 O I_o
的 O I_o
很 B-Degree O_uj
不 B-Negation O_v
喜 B-Trigger O_x
欢 I-Trigger B_d
下 B-sent_Entity I_d
雨 I-sent_Entity O_d
天 I-sent_Entity O_d
。 O B_v
唉 B-Trigger I_v
， O B_n
希 O I_n
天 O I_n
气 O O_x
不 O O_zg
要 O O_x
影 O O_v
响 O B_n
心 O I_n
情 O B_df
。 O I_df

今 O I_vn
天 O B_n
的 O I_n
演 O O_x
出 O O_x
真 O B_t
是 O I_t
太 O O_uj
意 O B_v
外 O I_v
了 O B_nr
， O I_nr
惊 B-Trigger I_nr
喜 I-Trigger B_a
不 I-Trigger I_a
断 I-Trigger O_ul
啊 O O_x
。 O B_a
。 O I_a
。 O B_d
呵 O I_d
呵 O O_zg
。 O O_x
。 O O_x
。 O O_x

昨 O I_v
天 O O_x
的 O O_x
观 B-Holder O_x
众 I-Holder O_x
很 B-Degree B_t
热 B-Trigger I_t
情 I-Trigger O_uj
现 O B_n
场 O I_n
氛 O O_zg
围 O B_n
很 B-Degree I_n
好 B-Trigger B_n
晓 O I_n
君 O B_n
辛 O I_n
苦 O O_d
大 O O_a
家 O B_nr
合 O I_nr
影 O B_a
留 O I_a
念 O B_n
！ O I_n

什 O I_n
么 O I_n
吊 O I_n
地 O O_x
方 O O_x
？ O B_r
什 O I_r
么 O O_zg
鸟 O B_n
人 O I_n
住 O O_x
呢 O B_r
？ O I_r
哥 B-Holder O_n
愤 B-Trigger O_n
怒 I-Trigger O_v
了 O O_y
， O O_x
后 O O_n
果 O B_v
貌 O I_v
似 O O_ul
很 O O_x
严 O B_n
重 O I_n
【 O B_v
爆 O I_v
料 O O_zg
】 O B_a
国 B-sent_Entity I_a
内 I-sent_Entity O_x
惊 I-sent_Entity B_n
现 I-sent_Entity I_n
日 I-sent_Entity O_x
本 I-sent_Entity B_s
国 I-sent_Entity I_s
旗 I-sent_Entity B_v
房 I-sent_Entity I_v
， O B_ns
强 B-Degree I_ns
烈 I-Degree B_n
鄙 B-Trigger I_n
视 I-Trigger O_n
！ O O_x
！ O B_a
！ O I_a
！ O B_v

来 O O_x
日 O O_x
方 O O_x
长 O O_x
若 O O_x
不 O B_n
是 O I_n
要 O I_n
来 O I_n
送 O O_c
履 O B_c
历 O I_c
， O O_v
估 O O_v
计 O O_v
还 O B_v
要 O I_v
等 O O_x
好 O B_v
久 O I_v
才 O B_c
见 O I_c
面 O O_u
。 O B_m
哇 O I_m
哇 O O_d
哦 O B_n
。 O I_n
贫 O O_x
贫 O B_o
， O I_o
我 B-Holder O_zg
见 B-sent_Entity O_x
到 I-sent_Entity O_ag
你 I-sent_Entity O_ag
很 B-Degree O_x
开 B-Trigger O_r
心 I-Trigger B_v
！ O I_v

无 B-sent_Entity O_d
神 I-sent_Entity B_v
论 I-sent_Entity I_v
者 I-sent_Entity O_x
真 B-Degree O_x
可 B-Trigger B_n
怕 I-Trigger I_n
。 O I_n
。 O I_n
。 O O_d
太 B-Degree B_c
T B-Degree I_c
M I-Degree O_x
杯 B-Trigger O_x
具 I-Trigger O_x
了 O O_n
( O B_eng
图 O I_eng
为 O O_q
雄 O O_vg
浑 O O_ul
壮 O O_x
丽 O O_n
的 O O_p
雅 O B_z
鲁 O I_z
藏 O B_a
布 O I_a
江 O O_uj
) O B_ns

路 O I_ns
人 O I_ns
奔 O I_ns
走 O O_x
呼 O O_x
告 O O_n
： O O_n
又 O B_v
手 O I_v
持 O B_v
武 O I_v
器 O O_x
来 O O_d
打 O B_v
流 O I_v
浪 O B_n
狗 O I_n
啦 O O_v
！ O O_v
某 B-Holder B_n
人 I-Holder I_n
摇 O I_n
头 O O_y
叹 B-Trigger O_x
息 I-Trigger B_r
： O I_r
本 B-Cause B_i
是 I-Cause I_i
同 I-Cause I_i
根 I-Cause I_i
生 I-Cause O_x
， I-Cause O_r
想 I-Cause O_v
煎 I-Cause B_nz
何 I-Cause I_nz
太 I-Cause O_vn
急 I-Cause O_x
。 O O_v

看 O O_r
个 O O_d
时 O O_v
间 O O_x
都 O O_x
费 O O_v
神 O O_q
… O B_n
… O I_n
太 B-Degree O_d
复 B-Trigger B_n
杂 I-Trigger I_n
了 O O_x
！ O O_x
有 B-Degree O_d
点 I-Degree B_a
可 B-Trigger I_a
怕 I-Trigger O_ul
！ O O_x
这 O B_n
才 O I_n
是 O B_c
史 O I_c
上 O O_x
最 B-Degree O_r
令 B-Trigger O_d
人 I-Trigger O_v
纠 I-Trigger O_ng
结 I-Trigger O_f
的 O O_d
时 B-sent_Entity B_nrt
钟 I-sent_Entity I_nrt
。 O B_v

很 O O_uj
想 O B_n
骂 O I_n
一 O O_x
个 O O_x
人 O O_d
。 O O_v
。 O O_v
发 O B_m
泄 O I_m
。 O O_n
。 O O_x
。 O O_x
可 B-Trigger B_v
惜 I-Trigger I_v
发 O O_x
现 O O_x
骂 O O_x
人 O B_v
的 O I_v
词 O B_v
汇 O I_v
我 O B_n
实 O I_n
在 O O_uj
有 O B_n
限 O I_n
！ O O_r
！ O B_v
我 B-Degree I_v
只 O B_a
能 O I_a
跺 O O_x
跺 O O_x
脚 O O_r
泄 O B_v
气 O I_v
了 O B_v
！ O I_v
！ O I_v
跺 O B_v
脚 O I_v
去 O O_ul
了 O O_x
。 O O_x
。 O B_v
。 O I_v

刚 O O_ul
刚 O O_x
妹 O O_x
妹 O O_x
回 O O_x
广 O B_d
州 O I_d
了 O B_n
. O I_n
这 O O_v
几 O B_ns
天 O I_ns
跟 O O_ul
她 O O_m
玩 O O_r
得 O B_m
很 B-Degree I_m
开 B-Trigger O_p
心 I-Trigger O_r
. O O_v
她 O O_ud
一 O O_d
走 O B_v
. O I_v
下 O O_m
一 O O_r
秒 O O_m
我 B-Holder O_v
就 O O_m
开 O O_v
始 O B_m
想 B-Trigger I_m
念 I-Trigger O_r
她 B-sent_Entity O_d
了 O B_v
. O I_v

" O I_v
回 O O_r
复 O O_ul
很 B-Degree O_m
抱 B-Trigger O_x
歉 I-Trigger O_x
, O B_v
免 B-sent_Entity I_v
费 I-sent_Entity O_zg
的 I-sent_Entity B_v
东 I-sent_Entity I_v
西 I-sent_Entity O_x
我 I-sent_Entity B_vn
一 I-sent_Entity I_vn
般 I-sent_Entity O_uj
都 I-sent_Entity B_ns
没 I-sent_Entity I_ns
兴 I-sent_Entity O_r
趣 I-sent_Entity B_a
! I-sent_Entity I_a
顺 O O_d
便 O O_v
唠 O B_n
叨 O I_n
一 O O_x
句 O B_ad
: O I_ad
“ O B_z
这 O I_z
世 O B_m
界 O I_m
骗 O O_x
子 O O_x
太 O O_r
多 O B_n
, O I_n
傻 O B_n
子 O I_n
明 O O_d
显 O O_m
不 O O_x
够 O B_n
用 O I_n
! O B_a
” O I_a
" O B_v

清 O O_p
明 O O_x
感 O O_x
悟 O O_x
太 O O_x
多 O B_a
的 O I_a
回 O B_v
忆 O I_v
了 O O_d
， O O_m
但 O O_uj
是 O B_v
这 O I_v
种 O O_ul
悲 B-Trigger O_x
伤 I-Trigger B_c
的 O I_c
回 B-sent_Entity B_r
忆 I-sent_Entity I_r
还 O B_a
是 O I_a
埋 O O_uj
在 O B_v
心 O I_v
理 O B_c
一 O I_c
个 O O_v
人 O O_p
默 O B_n
默 O I_n
悲 B-Trigger B_m
伤 I-Trigger I_m
最 O O_n
好 O B_d
了 O I_d
， O B_a

哈 B-Trigger B_a
哈 I-Trigger I_a
， O O_ul
大 O O_x
家 O O_x
口 O B_o
味 O I_o
都 O O_x
很 O B_n
到 O I_n
位 O B_n
强 O I_n
烈 O O_d
要 O O_d
求 O B_v
脱 O I_v
~ O B_l
~ O I_l
: O I_l
咄 O I_l
趵 O O_v
咸 O O_x
帷 O O_x
！ O O_x
！ O B_v
８ O I_v
髦 O O_nr
纸 O O_ng
嵌 O O_x
雀 O O_x
髦 O O_x
痔 O O_g
帷 O O_n
！ O O_v
！ O O_ng
? O O_g

" O I_n
真 B-Degree O_x
的 I-Degree O_x
好 I-Degree O_x
感 B-Trigger O_x
人 I-Trigger O_x
！ O B_d
！ O I_d
喊 O B_n
咗 O I_n
~ O O_n
！ O O_x
很 B-Degree O_x
感 B-Trigger O_v
动 I-Trigger O_zg
, O O_x
不 O O_x
论 O O_zg
你 O B_v
喜 O I_v
不 O O_x
喜 O B_c
欢 O I_c
罗 O O_r
志 O B_i
祥 O I_i
, O I_i
看 O I_i
完 O B_nr
之 O I_nr
后 O I_nr
很 O O_x
有 O O_v
收 O O_v
获 O B_f
" O I_f

看 O O_v
公 O B_v
主 O I_v
高 O O_x
兴 O O_x
的 O O_v
， O B_n
哈 B-Trigger I_n
哈 I-Trigger B_b
哈 I-Trigger I_b
， O O_uj
在 O O_x
线 O B_o
最 O I_o
棒 O I_o
了 O O_x
， O B_b
永 B-Degree I_b
远 I-Degree O_d
爱 B-Trigger O_a
依 B-sent_Entity O_ul
林 I-sent_Entity O_x
在 O B_d
线 O I_d
最 O B_nr
拉 O I_nr
轰 O I_nr
我 O B_b
哭 O I_b
了 O O_d
有 O O_v
这 O O_v
些 O O_r
粉 O O_v
丝 O O_ul
在 O O_v
还 O B_r
怕 O I_r
什 O B_n
么 O I_n

呃 O O_d
. O O_v
. O B_r
. O I_r
今 O O_x
天 O O_y
老 B-Holder B_m
人 I-Holder I_m
家 I-Holder I_m
很 B-Degree B_t
开 B-Trigger I_t
心 I-Trigger B_n
， O I_n
笑 O I_n
的 O O_zg
跟 O B_v
花 O I_v
儿 O O_x
似 O O_v
的 O O_uj
。 O O_v
因 B-Cause B_n
为 I-Cause I_n
那 I-Cause B_u
啥 I-Cause I_u
那 I-Cause O_x
啥 I-Cause B_c
有 I-Cause I_c
眉 I-Cause B_r
目 I-Cause I_r
了 I-Cause B_r
~ O I_r
你 O B_i
懂 O I_i
的 O I_i
。 O O_ul
。 O O_x
。 O O_r

。 O O_uj
【 O O_x
后 O O_x
方 O O_x
直 O O_x
播 O O_x
员 O O_x
小 O B_f
溪 O I_f
】 O B_n
大 O I_n
家 O I_n
乖 O B_nr
哈 O I_nr
， O O_x
毛 B-Holder B_n
毛 I-Holder I_n
生 B-Trigger O_a
气 I-Trigger O_j
了 O O_x
， O B_nr
后 O I_nr
果 O B_n
很 O I_n
严 O O_ul
重 O O_x
看 O B_n
看 O I_n
， O O_zg
大 O B_a
家 O I_a
继 O B_v
续 O I_v
积 O O_x
极 O B_n
发 O I_n
言 O B_v

哪 O B_ad
里 O I_ad
来 O B_v
的 O I_v
图 O O_x
片 O B_r
？ O I_r
现 O O_v
实 O O_uj
有 O B_n
时 O I_n
真 B-Degree O_x
的 I-Degree B_n
很 I-Degree I_n
残 B-Trigger B_r
忍 I-Trigger I_r
！ O B_d
江 O I_d
西 O O_zg
一 O B_a
女 B-Cause I_a
子 I-Cause O_x
被 I-Cause B_ns
5 I-Cause I_ns
0 I-Cause O_m
吨 I-Cause B_n
巨 I-Cause I_n
石 I-Cause O_p
卡 I-Cause B_m
住 I-Cause I_m
流 I-Cause O_m
泪 I-Cause B_nr
求 I-Cause I_nr
看 I-Cause B_nr
孩 I-Cause I_nr
子 I-Cause B_n
最 I-Cause I_n
后 I-Cause B_v
一 I-Cause I_v
眼 I-Cause B_n

吃 B-sent_Entity B_f
饭 I-sent_Entity I_f
什 O B_m
么 O I_m
的 O O_x
最 B-Degree B_v
让 B-Trigger I_v
人 I-Trigger B_r
开 I-Trigger I_r
心 I-Trigger O_uj
啦 O B_n
！ O I_n
开 O I_n
始 O B_v
做 O I_v
饭 O O_y
了 O O_x
。 O B_v

长 O B_v
城 O I_v
公 O O_ul
社 O O_x
我 B-Holder O_x
觉 O B_ns
得 O I_ns
竹 B-sent_Entity B_n
屋 I-sent_Entity I_n
最 B-Trigger O_r
掂 I-Trigger B_v
！ O I_v
最 O B_n
后 O I_n
送 O O_d
大 O O_v
家 O O_x
一 O B_f
张 O I_f
“ O O_v
长 O B_n
城 O I_n
脚 O B_m
下 O I_m
公 O O_x
社 O B_ns
” O I_ns
竹 O B_f
屋 O I_f
的 O B_n
照 O I_n
片 O O_x
， O B_n
祝 O I_n
大 O O_uj
家 O B_n
中 O I_n
秋 O O_x
快 O O_v
乐 O B_n
！ O I_n
晚 O B_t
安 O I_t
！ O B_a

牙 B-sent_Entity O_x
齿 I-sent_Entity B_n
很 B-Degree I_n
难 B-Trigger O_x
受 I-Trigger O_x
啊 O B_n
真 B-Cause I_n
的 I-Cause O_zg
很 I-Cause B_v
黄 I-Cause I_v
啊 I-Cause O_zg
猛 I-Cause B_d
瘦 I-Cause I_d
怎 I-Cause O_d
么 I-Cause O_a
可 I-Cause O_y
以 I-Cause O_d
啊 I-Cause O_a
老 I-Cause B_r
天 I-Cause I_r
啊 I-Cause B_c
快 I-Cause I_c
点 I-Cause O_zg
赐 I-Cause B_t
我 I-Cause I_t
点 I-Cause O_zg
肉 I-Cause B_d
啊 I-Cause I_d
让 I-Cause O_v
我 I-Cause O_r
家 I-Cause O_q
胖 I-Cause O_n
子 I-Cause O_y
瘦 I-Cause O_v
点 I-Cause B_r
啊 I-Cause I_r
我 I-Cause B_n
肥 I-Cause I_n
点 I-Cause B_n
啊 I-Cause I_n
~ O O_y

人 B-Holder B_n
生 I-Holder I_n
最 B-Degree O_y
痛 B-Trigger O_x
苦 I-Trigger O_x
的 O B_n
两 B-sent_Entity I_n
件 I-sent_Entity O_d
事 I-sent_Entity B_an
莫 O I_an
过 O O_uj
于 O B_n
生 B-Cause I_n
前 I-Cause I_n
被 I-Cause B_d
苏 I-Cause I_d
建 I-Cause I_d
国 I-Cause B_t
强 I-Cause I_t
拆 I-Cause O_p
， I-Cause O_ns
死 I-Cause B_ns
后 I-Cause I_ns
被 I-Cause B_v
邱 I-Cause I_v
建 I-Cause O_x
国 I-Cause O_v
抢 I-Cause O_f
尸 I-Cause O_p
。 O O_nr

太 B-Degree I_ns
夸 B-Trigger O_v
张 I-Trigger O_ng
了 O O_x
！ O O_x
！ O O_d
尤 O B_v
其 O I_v
是 O O_ul
第 O O_x
一 O O_x
个 O B_d
这 O I_d
是 O O_v
同 O B_m
龄 O I_m
人 O I_m
吗 O O_r
？ O O_v
但 O B_n
真 O I_n
的 O I_n
， O O_y
真 O O_x
的 O O_c
， O B_d
请 O I_d
相 O O_x
信 O B_d
， O I_d
他 O O_x
们 O O_v
就 O B_v
是 O I_v
同 O O_x
龄 O B_r
人 O I_r
。 O B_d

小 B-Holder B_n
胖 I-Holder I_n
太 B-Degree I_n
伤 B-Trigger O_x
人 I-Trigger O_x
了 O B_z
！ O I_z
. O O_d
. O B_n
. O I_n
从 O O_ul
没 O O_x
见 O B_m
爵 O I_m
爷 O I_m
如 O B_d
此 O I_d
苍 O O_v
老 O B_n
从 O I_n
没 O B_c
看 O I_c
到 O B_a
弗 B-sent_Entity I_a
格 I-sent_Entity B_d
森 I-sent_Entity I_d
如 B-Degree B_v
此 I-Degree I_v
悲 B-Trigger B_nr
伤 I-Trigger I_nr
。 O I_nr
。 O B_c
。 O I_c

违 O I_a
章 O O_x
查 O O_x
询 O O_x
敢 O O_x
不 O B_vn
敢 O I_vn
更 O B_v
新 O I_v
的 O B_d
及 O I_d
时 O I_d
点 O B_d
啊 O I_d
还 O O_uj
停 O B_c
留 O I_c
在 O O_q
3 O O_y
0 O O_d
号 O B_v
害 O I_v
我 B-Holder O_p
闯 B-sent_Entity B_m
红 I-sent_Entity I_m
灯 I-sent_Entity B_v
的 O I_v
疑 B-Trigger O_r
虑 I-Trigger B_n
又 B-Cause I_n
要 I-Cause I_n
多 I-Cause O_uj
煎 I-Cause B_v
熬 I-Cause I_v
一 I-Cause O_d
天 I-Cause O_v
在 I-Cause O_m
白 I-Cause B_v
石 I-Cause I_v
路 I-Cause B_m
闯 O I_m
好 O O_p
像 O B_nr
不 O I_nr
会 O B_nr
拍 O I_nr
吧 O B_v

今 B-Cause B_v
天 I-Cause I_v
见 I-Cause O_v
识 I-Cause O_y
了 I-Cause O_x
妹 I-Cause B_t
妹 I-Cause I_t
新 I-Cause B_v
装 I-Cause I_v
修 I-Cause O_ul
的 I-Cause B_n
家 I-Cause I_n
， I-Cause B_l
获 I-Cause I_l
得 I-Cause I_l
很 I-Cause O_uj
多 I-Cause O_n
灵 I-Cause O_x
感 I-Cause B_v
的 I-Cause I_v
同 I-Cause B_m
时 I-Cause I_m
也 O B_a
产 O I_a
生 O O_uj
了 O B_c
很 B-Degree I_c
多 I-Degree O_d
纠 B-Trigger B_n
结 I-Trigger I_n
。 O O_ul
嗓 B-sent_Entity B_m
子 I-sent_Entity I_m
太 I-sent_Entity B_v
疼 I-sent_Entity I_v
了 I-sent_Entity O_x
， I-sent_Entity B_n
重 I-sent_Entity I_n
感 I-sent_Entity O_d
冒 I-sent_Entity O_v
前 I-sent_Entity O_ul
兆 I-sent_Entity O_x
， I-sent_Entity B_n
难 B-Trigger I_n
受 I-Trigger I_n

【 O I_n
对 O O_x
说 O B_v
】 O I_v
： O O_x
老 B-Cause O_x
大 I-Cause O_p
辞 I-Cause O_v
演 I-Cause O_x
了 I-Cause O_x
！ O B_a
对 B-sent_Entity I_a
外 I-sent_Entity B_v
面 I-sent_Entity I_v
的 I-sent_Entity O_ul
评 I-sent_Entity O_x
语 I-sent_Entity O_p
真 B-Degree B_f
的 I-Degree I_f
很 I-Degree O_uj
难 B-Trigger B_nz
忍 I-Trigger I_nz
受 I-Trigger B_d
！ O I_d

领 B-Cause O_a
导 I-Cause B_v
跨 I-Cause I_v
层 I-Cause O_x
访 I-Cause O_x
谈 I-Cause B_n
， O I_n
太 B-Degree B_b
不 B-Trigger I_b
幸 I-Trigger B_v
了 O I_v
， O O_x
居 B-Cause O_d
然 I-Cause B_a
抽 I-Cause I_a
到 I-Cause O_ul
了 I-Cause O_x
我 I-Cause B_d

真 B-Degree B_v
的 I-Degree I_v
很 I-Degree O_ul
痛 B-Trigger O_r
心 I-Trigger O_x
. O B_d
. O I_d
. O O_zg
愿 O B_v
你 O I_v
们 O B_m
一 O I_m
路 O I_m
好 O O_v
走 O B_r
! O I_r

生 O I_m
活 O O_a
总 O O_v
是 O O_x
不 O O_x
经 O B_vn
意 O I_vn
就 O B_c
会 O I_c
冒 O B_l
出 O I_l
一 O I_l
个 O O_d
小 O O_v
小 O B_v
的 O I_v
意 O B_m
外 O I_m
。 O B_z
我 B-Holder I_z
不 B-Degree I_z
太 I-Degree B_a
喜 B-Trigger I_a
欢 I-Trigger O_x
这 B-sent_Entity O_r
样 I-sent_Entity O_d
， O O_d
我 B-Holder B_v
害 B-Trigger I_v
怕 I-Trigger B_r
孤 B-Trigger I_r
独 I-Trigger O_x
与 I-Trigger O_r
冷 I-Trigger B_v
落 I-Trigger I_v
， O B_a
怕 B-Trigger I_a
极 B-Degree O_p
了 I-Degree B_v

顶 O O_x
唔 O O_v
顺 O B_d
喇 O I_d
！ O O_x
崩 B-Trigger O_v
溃 I-Trigger O_y
。 O O_a
。 O O_n
跳 O O_x
吧 O B_v
~ O I_v
不 O O_x
是 O O_x
吧 O O_v
， O O_y
还 O O_x
来 O B_c
？ O I_c
希 O O_y
望 O O_x
不 O O_d
是 O O_v
真 O O_x
的 O B_v
唔 O I_v
好 O B_c
啦 O I_c
， O B_d
真 O I_d
系 O O_y
到 O O_a
左 O O_y
我 O O_x
地 O B_n
心 O I_n
理 O O_v
承 O O_f
受 O B_r
极 O I_r
限 O B_n
啦 O I_n
！ O B_v
: O I_v

我 B-Holder I_a
现 O O_y
在 O O_x
很 B-Degree O_x
伤 B-Trigger O_x
心 I-Trigger O_r
， O B_t
@ O I_t
[ B-Degree O_zg
@ I-Degree B_n
很 I-Degree I_n
窝 B-Trigger O_x
火 I-Trigger O_x
！ O O_x
！ O O_x
！ O O_zg
！ O B_n
！ O I_n
还 O O_x
在 O O_x
下 O O_x
雨 O O_x
！ O O_x
！ O O_d
！ O O_p

啊 O I_v
啊 O O_x
啊 O O_x
啊 O O_x
我 O O_x
要 O B_nr
重 O I_nr
温 O I_nr
巾 O O_y
帼 O O_r
狼 O O_v
? O B_n
再 O I_n
翻 O B_b
看 O I_b
， O O_n
真 B-Degree O_x
的 I-Degree O_d
很 B-Degree B_v
喜 B-Trigger I_v
欢 I-Trigger O_x
这 B-sent_Entity B_d
种 I-sent_Entity I_d
感 I-sent_Entity O_zg
觉 I-sent_Entity B_v
~ O I_v
等 B-Cause B_r
到 I-Cause I_r
风 I-Cause B_n
景 I-Cause I_n
都 I-Cause O_x
看 I-Cause B_v
透 I-Cause I_v
， I-Cause B_n
我 I-Cause I_n
会 I-Cause O_d
陪 I-Cause B_v
你 I-Cause I_v
看 I-Cause O_x
细 I-Cause B_n
水 I-Cause I_n
长 I-Cause O_v
流 I-Cause O_r
。 I-Cause O_v

我 B-Holder I_n
是 O I_n
不 B-Negation I_n
稳 B-Trigger O_x
定 I-Trigger O_x
… O O_r
日 B-Cause O_v
食 I-Cause O_d
早 I-Cause B_a
些 I-Cause I_a
来 I-Cause O_x
吧 I-Cause B_n
我 I-Cause I_n
情 I-Cause B_d
绪 I-Cause I_d
也 I-Cause O_v
不 I-Cause O_y
好 I-Cause O_r
我 I-Cause B_n
是 I-Cause I_n
受 I-Cause O_d
这 I-Cause B_d
个 I-Cause I_d
月 I-Cause O_r
食 I-Cause O_v
加 I-Cause O_v
大 I-Cause B_r
十 I-Cause I_r
字 I-Cause B_n
影 I-Cause I_n
响 I-Cause B_v
到 I-Cause I_v
嘞 I-Cause B_nz
。 O I_nz
。 O B_vn
这 O I_vn
几 O O_v
天 O O_y
情 O O_x
绪 O O_x
不 O O_r
太 O B_m
对 O I_m
。 O B_n

太 B-Degree O_d
爽 B-Trigger O_d
了 O O_p
我 O O_x
也 O O_x
想 O B_l
玩 O I_l
耶 O I_l
哇 B-Trigger O_r
塞 I-Trigger O_d
太 B-Degree O_v
爽 B-Trigger O_v
了 O O_nr
我 O B_e
也 O I_e
想 O B_l
玩 O I_l
耶 O I_l
有 B-Degree O_r
点 I-Degree O_d
后 B-Trigger O_v
悔 I-Trigger O_v
把 O O_nr
麻 O B_n
将 O I_n
拿 O B_v
出 O I_v
来 O O_p
了 O B_n
， O I_n
现 O O_v
在 O B_v
宿 O I_v
舍 O O_ul
成 O O_x
为 O B_t
大 O I_t
家 O B_n
麻 O I_n
将 O B_v
馆 O I_v
了 O B_n
… O I_n

我 B-Holder I_nr
喜 B-Trigger I_nr
欢 I-Trigger O_ul
这 B-sent_Entity O_x
个 I-sent_Entity O_x
地 I-sent_Entity O_r
方 I-sent_Entity B_v
. I-sent_Entity I_v
. I-sent_Entity B_r
. I-sent_Entity I_r
我 O B_n
越 O I_n
来 O B_m
越 O I_m
能 O I_m
够 O O_r
包 O B_d
容 O I_d
生 O I_d
命 O B_v
里 O I_v
的 O B_v
缺 O I_v
憾 O B_vn
， O I_vn
这 O O_f
样 O O_uj
想 O B_n
着 O I_n
心 O O_x
里 O B_r
就 O I_r
舒 O B_v
服 O I_v
多 O B_s
了 O I_s
~ O O_d

明 B-sent_Entity I_a
天 I-sent_Entity O_m
又 I-sent_Entity O_ul
要 I-sent_Entity O_x
出 I-sent_Entity O_x
去 I-sent_Entity B_t
玩 I-sent_Entity I_t
啦 I-sent_Entity O_d
哈 B-Trigger O_v
哈 I-Trigger B_n
就 O I_n
是 O I_n
有 B-Degree O_y
点 I-Degree B_o
小 I-Degree I_o
担 B-Trigger B_d
心 I-Trigger I_d
月 B-sent_Entity B_n
考 I-sent_Entity I_n

中 O B_v
国 O I_v
国 O O_m
情 O O_v
， O O_x
保 B-sent_Entity B_n
持 I-sent_Entity I_n
队 I-sent_Entity I_n
形 I-sent_Entity I_n
太 B-Degree O_x
有 B-Trigger B_v
趣 I-Trigger I_v
了 O B_n
。 O I_n
人 O O_d
民 O B_a
日 O I_a
报 O O_ul
愤 O O_x
怒 O B_nz
谴 O I_nz
责 O I_nz
i O I_nz
P O B_v
a O I_v
d O B_v
不 O I_v
能 O B_eng
装 O I_eng
盗 O I_eng
版 O I_eng
软 O B_v
件 O I_v

我 O B_n
终 O I_n
于 O I_n
知 O I_n
道 O O_x
这 O O_r
个 O B_d
世 O I_d
界 O B_v
上 O I_v
有 O B_r
种 O I_r
叫 O B_n
分 O I_n
身 O O_f
术 O B_r
的 O I_r
东 O O_v
西 O B_n
是 O I_n
自 O I_n
己 O O_uj
最 O B_ns
想 O I_ns
要 O O_v
的 O B_r
。 O I_r
让 O O_d
我 O B_v
分 O I_v
成 O O_uj
十 O O_x
个 O O_v
吧 O O_r
， O B_v
就 O I_v
没 O B_m
有 O I_m
那 O O_y
么 O O_x
多 O O_d
的 O B_v
烦 B-Trigger I_v
恼 I-Trigger B_r
了 O I_r
。 O O_m

回 O B_a
复 O I_a
谢 O O_ul
谢 O O_x
哇 O O_x
！ O B_v
！ O I_v
！ O B_nr
美 B-Trigger I_nr
好 I-Trigger O_y
的 O O_x
一 B-sent_Entity O_x
天 I-sent_Entity O_x
啊 O B_a
， O I_a
生 O O_uj
日 O B_m
快 O I_m
乐 O O_zg
！ O O_x
！ O B_l
！ O I_l
六 O I_l
六 O I_l
大 O O_x
顺 O O_x
啦 O O_x
~ O B_m
妈 O I_m
妈 O B_nz
嫌 O I_nz
弃 O O_y
我 O O_x
的 O B_n
蛋 O I_n
糕 O B_v
奶 O I_v
油 O O_r
太 O O_uj
多 O B_n
。 O I_n

我 B-Holder I_n
的 O O_d
确 O O_m
有 O O_x
点 O O_x
抑 B-Trigger O_r
郁 I-Trigger B_d
. O I_d
. O B_n
. O I_n
射 O B_a
手 O I_a
座 O B_m
。 O I_m
你 O I_m
今 O B_n
天 O I_n
忧 O I_n
郁 O O_x
了 O O_r
吗 O B_t
？ O I_t

点 O I_a
解 O O_ul
？ O O_y
大 O O_x
家 O O_x
以 O B_v
后 O I_v
别 O O_x
买 O B_n
上 O I_n
网 O B_f
本 O I_f
啊 O O_d
！ O O_v
我 B-Holder B_v
现 O I_v
在 O O_r
很 B-Degree O_y
后 B-Trigger O_x
悔 I-Trigger O_r
！ O B_t

今 O O_zg
天 O B_v
的 O I_v
天 B-sent_Entity O_x
气 I-sent_Entity O_x
真 O B_t
的 O I_t
是 O O_uj
晴 O B_n
空 O I_n
万 O B_d
里 O I_d
而 O O_v
且 O B_i
还 O I_i
有 O I_i
徐 O I_i
徐 O B_c
的 O I_c
风 O B_v
~ O I_v
很 B-Degree B_nr
舒 B-Trigger I_nr
服 I-Trigger O_uj
呢 O O_n

黑 O O_zg
猫 O B_a
变 O I_a
了 O O_y
变 O O_x
了 O B_n
哇 O I_n
有 O O_v
图 O O_ul
有 O O_v
真 O O_ul
相 O O_y
. O O_v
. O O_n
. O O_v
第 O B_d
二 O I_d
九 O B_m
九 O I_m
， O I_m
第 O B_m
2 O I_m
9 O B_m
9 O I_m
个 O O_x
微 O O_m
博 O B_m
， O I_m
很 B-Degree I_m
开 B-Trigger O_m
心 I-Trigger O_a
～ O O_n
咱 O O_x
最 O O_zg
爱 O B_v
黑 O I_v
猫 O O_x
了 O O_r
的 O O_d
喵 O O_v
～ O B_n

游 O O_ul
泳 O O_uj
啊 O O_o
第 O O_x
一 O O_x
次 O B_vn
到 O I_vn
海 O O_zg
边 O B_m
游 O I_m
泳 O I_m
又 O O_v
不 O B_s
太 O I_s
会 O B_vn
游 O I_vn
怕 O O_d
怕 O B_n
带 O I_n
着 O I_n
泳 O O_v
圈 O B_a
安 O I_a
全 O O_v
呼 O O_uz
呼 O B_n
带 O I_n
着 O B_an
游 O I_an
泳 O B_v
圈 O I_v
游 B-Cause O_v
到 I-Cause O_uz
浮 I-Cause B_n
标 I-Cause I_n
处 I-Cause I_n
挺 O O_v
有 O O_v
成 B-Trigger B_n
就 I-Trigger I_n
感 I-Trigger O_n
的 O O_d

想 B-Cause B_l
起 I-Cause I_l
了 I-Cause I_l
台 I-Cause O_uj
北 I-Cause O_x
的 I-Cause B_v
大 I-Cause I_v
合 I-Cause O_ul
唱 I-Cause B_ns
， I-Cause I_ns
让 I-Cause O_uj
我 I-Cause B_n
实 I-Cause I_n
现 I-Cause I_n
指 I-Cause O_x
挥 I-Cause O_v
家 I-Cause O_r
的 I-Cause B_v
愿 I-Cause I_v
望 I-Cause B_n
继 I-Cause I_n
续 I-Cause I_n
重 I-Cause O_uj
庆 I-Cause B_v
高 I-Cause I_v
清 I-Cause B_v
。 I-Cause I_v
。 O B_ns
。 O I_ns
。 O B_nr
一 O I_nr
首 O O_x
简 O O_x
单 O O_x
的 O O_x
歌 O B_m
我 B-Holder I_m
很 B-Degree B_a
喜 B-Trigger I_a
欢 I-Trigger O_uj
的 O O_n
歌 B-sent_Entity O_r

随 O B_v
着 O I_v
赛 O O_uj
马 O O_n
的 O O_x
推 O B_p
进 O I_p
， O B_nz
了 O I_nz
解 O O_uj
越 O B_v
来 O I_v
越 O O_x
深 O B_v
， O I_v
思 O B_d
考 O I_d
的 O I_d
问 O O_a
题 O O_x
越 O B_v
来 O I_v
越 O O_uj
广 O B_n
泛 O I_n
， O B_d
我 B-Holder I_d
喜 B-Trigger I_d
欢 I-Trigger B_a
这 B-sent_Entity I_a
种 I-sent_Entity O_x
感 I-sent_Entity O_r
觉 I-sent_Entity B_v
， O I_v
带 O B_r
着 O I_r
刺 O B_n
激 O I_n
的 O O_x
兴 O O_v
奋 O O_uz

佩 B-Trigger I_v
服 I-Trigger O_uj
死 I-Trigger B_v
我 I-Trigger I_v
了 I-Trigger O_x
， O B_v
真 O I_v
的 O O_v
勇 O O_r
士 O O_ul
。 O O_x
夹 O B_d
得 O I_d
太 O B_n
紧 O I_n
， O O_x
没 O O_v
发 O O_ud
射 O B_nz
成 O I_nz
功 O O_x
， O O_v
把 O B_l
菊 O I_l
花 O I_l
烤 O I_l
焦 O O_x
了 O O_p
。 O B_n
。 O I_n
。 O B_n

刚 B-Cause O_ul
在 I-Cause O_x
北 I-Cause O_x
京 I-Cause O_x
的 I-Cause O_x
刘 I-Cause O_d
老 I-Cause O_p
根 I-Cause B_ns
大 I-Cause I_ns
舞 I-Cause O_uj
台 I-Cause B_nr
给 I-Cause I_nr
好 I-Cause I_nr
朋 I-Cause O_a
友 I-Cause B_n
们 I-Cause I_n
表 I-Cause O_p
演 I-Cause O_a
， O B_n
很 B-Degree I_n
开 B-Trigger O_k
心 I-Trigger B_v
。 O I_v
进 O O_x
剧 O O_zg
组 O B_v
前 O I_v
我 O O_x
会 O O_v
多 O B_n
给 O I_n
大 O O_f
家 O B_n
演 O I_n
几 O O_m
场 O O_p
的 O B_n
。 O I_n

那 O B_m
天 O I_m
真 O O_uj
的 O O_x
很 B-Trigger O_x
开 I-Trigger B_r
心 I-Trigger I_r
! O B_d
美 O I_d
好 O O_zg
的 O B_v
回 O I_v
忆 O O_x
你 O B_a
帮 O I_a
我 O O_uj
们 O B_v
找 O I_v
回 O O_r
忆 O O_v
! O B_r
亲 O I_r
亲 O O_v
! O B_v

一 O O_x
定 O B_n
是 O I_n
太 B-Degree O_x
累 B-Trigger O_x
了 O B_d
才 O I_d
会 O O_v
这 O O_d
样 O O_v
哭 O O_ul
的 O O_d
， O O_v
一 B-Cause B_r
定 I-Cause I_r
是 I-Cause O_v
下 I-Cause O_uj
雨 I-Cause O_x
了 I-Cause B_d
才 O I_d
这 B-Degree O_v
么 I-Degree B_v
伤 B-Trigger I_v
心 I-Trigger O_ul
的 O O_d
， O B_r
我 B-Holder I_r
真 B-Degree B_n
的 I-Degree I_n
真 I-Degree O_uj
的 I-Degree O_x
也 O O_r
不 O B_d
想 O I_d
这 B-Degree B_d
么 I-Degree I_d
悲 B-Trigger O_d
伤 I-Trigger B_v
的 O I_v
！ O B_r
！ O I_r

我 O I_a
该 O O_uj
怎 O O_x
么 O O_x
办 O O_x
? O O_r
? O O_r
左 B-Cause B_l
边 I-Cause I_l
痛 I-Cause I_l
、 I-Cause O_x
、 I-Cause O_x
窒 I-Cause B_f
息 I-Cause I_f
的 I-Cause O_a
痛 I-Cause O_x
! I-Cause O_x
! I-Cause B_v
! I-Cause I_v
! I-Cause O_uj
! I-Cause O_an
一 I-Cause O_x
周 I-Cause O_x
是 I-Cause O_x
八 I-Cause O_x
? O O_x
? O B_m
? O I_m
我 B-Holder O_v
已 O O_m
经 O O_x
失 B-Negation O_x
去 I-Negation O_x
信 I-Negation O_r
心 I-Negation B_d
了 O I_d
。 O B_v
真 O I_v
的 B-Degree B_n
很 I-Degree I_n
怕 B-Trigger O_ul
! O O_x
! O B_d
! O I_d

好 B-Degree O_v
伤 B-Trigger O_x
心 I-Trigger O_x
f O O_x
啊 O O_x
， O O_a
全 B-sent_Entity B_n
宇 I-sent_Entity I_n
宙 I-sent_Entity O_eng
最 I-sent_Entity O_y
多 I-sent_Entity O_x
优 I-sent_Entity B_nr
点 I-sent_Entity I_nr
星 I-sent_Entity I_nr
座 I-sent_Entity O_d
排 I-sent_Entity O_m
第 I-sent_Entity B_n
1 I-sent_Entity I_n
1 I-sent_Entity B_n

好 O O_v
吧 O O_m
、 O B_m
、 O I_m
希 O O_x
望 O O_a
剪 O O_y
好 O O_x
后 O O_x
不 B-Negation B_v
要 I-Negation I_v
太 B-Degree O_v
难 B-Trigger O_a
过 I-Trigger O_f
了 O B_df
剪 O I_df
短 O O_d
了 O B_v
些 O I_v
还 O O_ul
是 O B_v
没 O I_v
有 O O_ul
勇 O O_q
气 O B_c
彻 O I_c
底 O B_l
改 O I_l
变 O I_l
到 O I_l
底 O B_i
我 O I_i
还 O I_i
是 O I_i
个 O B_d
习 O I_d
惯 O O_r
与 O B_c
念 O I_c
旧 O O_q
的 O B_n
人 O I_n

我 B-Holder B_v
明 O I_v
天 O O_uj
又 O O_n
要 O O_x
进 O O_r
行 O B_t
地 B-compared_Entity I_t
狱 I-compared_Entity O_d
般 I-compared_Entity O_v
的 O B_v
生 B-sent_Entity I_v
活 I-sent_Entity B_n
了 O I_n
真 B-Degree B_u
的 I-Degree I_u
很 I-Degree B_vn
无 B-Trigger I_vn
奈 I-Trigger O_ul

喜 B-Trigger I_d
欢 I-Trigger O_zg
你 B-sent_Entity B_d
演 O I_d
的 O O_x
《 O B_v
听 O I_v
说 O O_r
》 O O_v
很 B-Degree O_uj
好 B-Trigger O_x
看 I-Trigger B_v
大 B-sent_Entity I_v
美 I-sent_Entity O_x
妞 I-sent_Entity O_zg
我 O B_v
吃 O I_v
完 O O_a
了 O O_j
~ O O_ng
哇 B-Trigger O_r
哈 I-Trigger O_v
哈 I-Trigger O_v

每 O O_x
天 O O_y
洗 B-sent_Entity B_o
澡 I-sent_Entity I_o
是 O O_x
一 O B_r
件 O I_r
很 B-Degree B_v
幸 B-Trigger I_v
福 I-Trigger O_v
的 O B_m
事 O I_m
情 O O_zg
， O B_a
洗 O I_a
衣 O O_uj
服 O B_n
是 O I_n
一 O O_x
件 O B_n
很 B-Degree I_n
痛 B-Trigger I_n
苦 I-Trigger O_v
的 O B_m
事 O I_m
情 O O_zg
… O B_an
… O I_an
啊 O O_uj
~ O B_n
我 O I_n
去 O O_x
了 O O_x
~ O O_zg
~ O O_x
~ O O_r

K O O_ul
B O O_x
K O O_x
B O O_x
! O O_x
! O B_eng
! O I_eng
最 O I_eng
后 O I_eng
一 O O_x
张 O O_x
还 O O_x
来 O B_f
个 O I_f
S O B_m
M O I_m
! O O_d
! O O_v
澳 O O_q
洲 O B_eng
， O I_eng
你 B-sent_Entity O_x
太 I-sent_Entity O_x
太 I-sent_Entity B_ns
要 I-sent_Entity I_ns
休 I-sent_Entity O_x
学 I-sent_Entity O_r
了 I-sent_Entity B_n
， I-sent_Entity I_n
你 I-sent_Entity O_v
快 I-sent_Entity B_n
求 I-sent_Entity I_n
她 I-sent_Entity O_ul
回 I-sent_Entity O_x
来 I-sent_Entity O_r
， O O_a
我 B-Holder O_v
们 I-Holder O_r
大 I-Holder B_v
伙 I-Holder I_v
都 O O_x
很 B-Degree B_r
悲 B-Trigger I_r
伤 I-Trigger B_n
！ O I_n

度 B-sent_Entity O_d
姐 I-sent_Entity B_a
总 O I_a
是 O O_x
那 O O_x
么 O O_q
直 O O_n
白 O B_c
～ O I_c
百 B-sent_Entity B_r
度 I-sent_Entity I_r
： O B_v
告 O I_v
诉 O O_x
G B-sent_Entity B_n
o I-sent_Entity I_n
o I-sent_Entity O_x
g I-sent_Entity B_v
l I-sent_Entity I_v
e I-sent_Entity B_eng
那 O I_eng
混 O I_eng
蛋 O I_eng
， O I_eng
老 B-Holder I_eng
子 I-Holder O_r
很 B-Degree B_n
喜 B-Trigger I_n
欢 I-Trigger O_x
他 B-sent_Entity B_n
啊 O I_n
！ O O_zg

太 O I_v
阳 O O_r
你 O O_y
在 O O_x
Q O O_x
里 O B_ns
？ O I_ns
出 O O_r
来 O O_p
. O O_eng
. O O_f
. O O_x
出 O B_v
来 O I_v
. O B_m
. O I_m
. O I_m
出 O B_v
来 O I_v
. O B_m
. O I_m
. O I_m
我 B-Holder B_v
心 O I_v
情 O B_m
很 B-Degree I_m
糟 B-Trigger I_m
糕 I-Trigger O_r
！ O B_n

内 B-sent_Entity O_zg
心 I-sent_Entity B_a
很 B-Degree I_a
煎 B-Trigger O_x
熬 I-Trigger O_x
。 O B_n
。 O I_n
。 O O_zg
我 O B_v
就 O I_v
不 O O_x
信 O O_x
我 O O_x
的 O O_r
努 O O_d
力 O B_v
就 O I_v
这 O O_r
样 O O_uj
白 O B_ad
费 O I_ad
掉 O O_d
。 O B_r
。 O I_r
。 O B_n

笑 B-Trigger O_zg
死 I-Trigger O_x
了 I-Trigger O_x
笑 B-Trigger O_x
死 I-Trigger O_x
我 I-Trigger O_v
了 I-Trigger O_v
！ O O_ul
！ O O_v
笑 B-Trigger O_v
死 I-Trigger O_r
我 I-Trigger O_ul
了 I-Trigger O_x
〒 O O_x
▽ O O_v
〒 O O_v
哈 B-Trigger O_r
哈 I-Trigger O_ul
， O O_x
谁 O O_x
这 O O_x
么 O B_o
有 B-Trigger I_o
创 I-Trigger O_x
意 I-Trigger O_r
， O B_r
真 B-Degree I_r
的 I-Degree O_v
很 B-Degree B_v
搞 B-Trigger I_v
笑 I-Trigger O_x
哈 O B_d
！ O I_d
要 O O_zg
看 O B_v
下 O I_v
去 O O_nr
才 O O_x
好 O O_v
笑 O O_v
。 O B_t
。 O I_t
。 O O_d

。 O I_v
《 O O_x
歌 O O_x
舞 O O_x
青 O O_x
春 O O_x
》 O O_x
男 O B_n
女 O I_n
主 O B_ns
角 O I_ns
要 O O_x
结 O B_n
婚 O I_n
啦 O B_n
！ O I_n
甜 O O_v
蜜 O B_v
哦 O I_v
！ O O_y
太 B-Degree O_x
喜 B-Trigger B_a
欢 I-Trigger I_a
他 B-sent_Entity O_zg
俩 I-sent_Entity O_x
了 O O_d
， O B_v
绝 O I_v
配 O B_r
！ O I_r
！ O O_ul

的 O B_v
确 O I_v
很 O O_x
不 O O_x
错 O O_x
， O B_d
我 B-Holder I_d
怀 O O_zg
着 O B_a
一 B-Degree I_a
百 I-Degree O_x
二 I-Degree O_r
十 I-Degree B_v
度 I-Degree I_v
的 I-Degree B_m
热 I-Degree I_m
情 I-Degree I_m
期 B-Trigger I_m
待 I-Trigger O_q
M B-sent_Entity O_uj
I I-sent_Entity B_n
U I-sent_Entity I_n
I I-sent_Entity B_v
开 I-sent_Entity I_v
发 I-sent_Entity B_eng
团 I-sent_Entity I_eng
队 I-sent_Entity I_eng
能 I-sent_Entity I_eng
够 I-sent_Entity B_v
开 I-sent_Entity I_v
放 I-sent_Entity B_n
源 I-sent_Entity I_n
代 I-sent_Entity B_v
码 I-sent_Entity I_v
！ I-sent_Entity B_v

这 O B_n
个 O I_n
中 O I_n
秋 O O_x
真 O O_x
的 O B_r
吃 O I_r
很 O B_t
饱 O I_t
， O B_d
， O I_d
很 B-Degree O_v
好 B-Trigger B_l
。 O I_l
。 O O_x
风 O O_x
也 O O_d
很 O O_a
大 O O_x
， O O_x
天 O O_n
终 O O_d
于 O B_a
转 O I_a
凉 O O_x
。 O O_q
。 O B_d
瞬 O I_d
间 O B_v
的 O I_v
。 O O_x
。 O O_x
太 B-Degree B_t
喜 B-Trigger I_t
欢 I-Trigger O_uj
这 B-sent_Entity O_x
种 I-sent_Entity O_x
舒 I-sent_Entity O_d
服 I-sent_Entity B_v
的 I-sent_Entity I_v
天 I-sent_Entity B_r
气 I-sent_Entity I_r
了 O B_a
~ O I_a
~ O O_uj

终 O I_n
于 O O_ul
忙 O O_x
起 O O_x
来 O O_x
了 O B_d
， O I_d
喜 B-Trigger O_v
欢 I-Trigger B_v
这 B-sent_Entity I_v
样 I-sent_Entity O_ul
忙 I-sent_Entity O_x
的 I-sent_Entity B_v
感 I-sent_Entity I_v
觉 I-sent_Entity B_r
， O I_r
是 O O_v
不 O O_uj
是 O B_n
有 B-Degree I_n
点 I-Degree O_x
变 B-Trigger B_l
态 I-Trigger I_l
呀 O I_l
？ O B_n

. B-Holder B_n
逛 I-Holder I_n
街 I-Holder O_y
真 O O_x
的 O O_x
是 O O_x
最 B-Degree B_v
费 B-Trigger I_v
体 I-Trigger B_d
力 I-Trigger I_d
的 O O_v
娱 B-Property O_d
乐 I-Property O_v
活 B-sent_Entity B_n
动 I-sent_Entity I_n
。 I-sent_Entity O_uj
。 O B_n
。 O I_n

今 O I_n
天 O O_x
下 O O_x
河 O O_x
刚 O O_x
子 O B_t
一 O I_t
起 O B_ns
淹 O I_ns
着 O B_n
福 O I_n
州 O B_m
路 O I_m
的 O O_v
书 O O_uz
店 O B_ns
逛 O I_ns
， O I_ns
很 B-Degree O_uj
高 B-Trigger B_n
兴 I-Trigger I_n
一 O O_v
起 O O_x
聊 O O_zg
些 O B_b
话 O I_b
题 O B_m
， O I_m
有 B-Cause O_v
所 I-Cause O_q
感 I-Cause B_n
悟 I-Cause I_n
！ O O_x
谢 O B_n
谢 O I_n
刚 O B_v
子 O I_v
！ O O_x
祝 O B_nr
福 O I_nr
你 O B_n
和 O I_n
你 O O_x
家 O B_nr
的 O I_nr
！ O O_r

不 O B_r
知 O I_r
道 O O_uj
为 O O_x
什 O O_x
么 O O_d
， O B_v
只 O I_v
要 O B_r
一 O I_r
出 O I_r
去 O O_x
， O B_c
心 B-sent_Entity I_c
情 I-sent_Entity O_m
就 O B_v
是 O I_v
不 B-Trigger O_x
一 I-Trigger B_n
样 I-Trigger I_n
， O B_d
很 B-Degree I_d
舒 B-Trigger O_d
畅 I-Trigger B_r
， O I_r
很 B-Degree O_x
放 B-Trigger O_zg
松 I-Trigger B_a
！ O I_a

米 O O_zg
兔 O B_v
。 O I_v
我 B-Holder O_x
一 O O_x
不 B-Negation O_m
高 B-Trigger O_ng
兴 I-Trigger O_x
就 O B_r
喜 B-Trigger I_r
欢 I-Trigger O_d
吃 B-Trigger B_b
东 I-Trigger I_b
西 I-Trigger O_d
， O B_v
一 B-Cause I_v
吃 I-Cause O_v
东 I-Cause B_ns
西 I-Cause I_ns
就 I-Cause O_x
发 I-Cause O_m
胖 I-Cause O_v
， O B_ns
一 O I_ns
发 B-sent_Entity O_d
胖 I-sent_Entity B_a
我 B-Holder I_a
就 O O_x
很 B-Degree O_m
不 B-Negation B_a
高 B-Trigger I_a
兴 I-Trigger O_r
。 O O_d
。 O O_d
。 O O_d

卡 O I_b
卡 O O_x
被 O O_x
罚 O O_x
走 O O_x
啦 O B_nrt
！ O I_nrt
阿 O O_p
门 O O_v
… O O_v
只 O O_y
拍 O O_x
到 O B_ns
半 O I_ns
个 O O_x
屁 O O_d
股 O B_v
… O I_v
他 B-Holder B_m
几 O I_m
乎 O B_n
是 O I_n
边 O O_x
骂 O O_r
边 O B_d
甩 O I_d
手 O O_v
走 O O_d
出 O O_v
去 O O_d
的 O B_v
， O I_v
想 B-Degree O_v
当 I-Degree B_v
愤 B-Trigger I_v
恨 I-Trigger O_uj
！ O O_x

今 O O_p
天 O B_v
是 O I_v
2 O O_x
5 O O_x
号 O B_t
不 O I_t
是 O O_v
2 O B_m
6 O I_m
号 O O_m
呀 O B_c
， O I_c
我 O B_m
居 O I_m
然 O O_q
以 O O_y
为 O O_x
今 O O_r
天 O B_d
是 O I_d
2 O B_c
6 O I_c
号 O B_t
呢 O I_t
。 O O_v
我 B-Holder B_m
太 B-Degree I_m
紧 B-Trigger O_q
张 I-Trigger O_y
了 O O_x
， O O_r
明 O B_l
天 O I_l
才 O I_l
出 O O_ul
分 O O_x
呀 O B_t

, B-sent_Entity O_d
绿 I-sent_Entity O_v
着 I-sent_Entity O_q
真 B-Degree O_y
好 B-Trigger O_x
！ O O_x
快 B-Trigger O_a
乐 I-Trigger O_uz
的 O B_d
度 O I_d
过 O O_x
你 O B_a
的 O I_a
时 O O_uj
刻 O B_v
。 O I_v
。 O O_r
。 O O_uj
很 B-Degree B_n
美 B-Trigger I_n
很 B-Degree O_x
深 B-Trigger O_x
刻 I-Trigger O_x
。 O B_a
现 O I_a
在 O O_d
的 O B_d
凌 O I_d
晨 O O_x
三 O B_t
点 O I_t
钟 O O_uj
你 O B_t
正 O I_t
在 O B_m
几 O I_m
点 O I_m
钟 O O_r
方 O B_t
向 O I_t
？ O B_m

【 O I_m
前 O B_n
方 O I_n
直 O O_x
播 O O_x
员 O O_x
小 O B_f
艾 O I_f
】 O B_n
河 O I_n
南 O I_n
午 O B_nr
饭 O I_nr
很 B-Degree O_x
热 B-Trigger B_ns
情 I-Trigger I_ns
哦 O B_n
【 O I_n
后 O O_zg
方 O B_n
直 O I_n
播 O O_zg
员 O O_x
阿 O B_f
璇 O I_f
】 O B_n
我 O I_n
在 O I_n
这 O B_nr
里 O I_nr
都 O O_x
感 O O_r
受 O O_p
他 O B_r
们 O I_r
火 O O_d
辣 O B_v
辣 O I_v
的 O B_r
热 O I_r
情 O B_z
呢 O I_z

太 B-Degree O_uj
酷 B-Trigger B_n
了 O I_n
在 O O_y
N B-sent_Entity O_x
D I-sent_Entity B_a
S I-sent_Entity I_a
L I-sent_Entity O_ul
房 I-sent_Entity O_p
子 I-sent_Entity B_eng
里 I-sent_Entity I_eng
打 I-sent_Entity I_eng
N I-sent_Entity I_eng
D I-sent_Entity B_n
S I-sent_Entity I_n
L I-sent_Entity O_f
， O O_v
满 O B_eng
足 O I_eng
感 O I_eng
会 O I_eng
不 O O_x
会 O B_n
加 O I_n
倍 O I_n
呢 O O_v
？ O B_v

当 O B_m
时 O I_m
我 B-Holder O_y
震 B-Trigger O_x
精 I-Trigger O_x
了 O B_t
他 B-Cause I_t
还 I-Cause O_r
向 I-Cause B_v
我 I-Cause I_v
们 I-Cause O_ul
挤 I-Cause O_r
胸 I-Cause O_d
， I-Cause O_p
露 I-Cause B_r
蟹 I-Cause I_r
， I-Cause O_v
看 I-Cause O_ng
到 I-Cause O_x
我 I-Cause B_n
眼 I-Cause I_n
擎 I-Cause O_x
擎 I-Cause B_v
v I-Cause I_v
i I-Cause O_r
a I-Cause B_n
这 B-sent_Entity I_n
个 I-sent_Entity O_v
世 I-sent_Entity B_eng
界 I-sent_Entity I_eng
很 B-Degree I_eng
疯 B-Trigger B_r
狂 I-Trigger I_r
f O B_n
！ O I_n

d O B_a
e O I_a
a O O_x
r O O_x
心 B-sent_Entity O_x
情 I-sent_Entity B_eng
复 B-Trigger I_eng
杂 I-Trigger I_eng
中 O I_eng
， O B_n
不 O I_n
解 O B_a
释 O I_a
。 O O_f
可 O O_x
能 O O_d
更 O B_v
多 O I_v
的 O O_x
还 O B_v
是 O I_v
接 O B_d
下 O I_d
来 O O_uj
如 O B_c
何 O I_c
开 O B_l
展 O I_l
的 O I_l
无 O B_r
措 O I_r
和 O B_v
混 O I_v
乱 O O_uj
吧 O B_v
。 O I_v

睡 O B_a
觉 O I_a
了 O O_y
。 O O_x
晚 O O_x
安 O B_v
。 O I_v
嘎 B-Trigger O_ul
嘎 I-Trigger O_x
。 O B_n
今 O I_n
天 O O_x
很 B-Degree B_o
是 O I_o
失 B-Trigger O_x
败 I-Trigger B_t
。 O I_t

收 O O_v
到 O B_v
了 O I_v
， O O_x
， O O_x
， O B_v
， O I_v
感 O O_ul
谢 O O_x
。 O O_x
。 O O_x
。 O O_x
很 B-Degree B_v
喜 B-Trigger I_v
欢 I-Trigger O_x
. O O_x
. O O_x
. O O_zg
. O B_v
下 O I_v
次 O B_m
我 O I_m
要 O I_m
中 O I_m
小 O B_t
伟 O I_t
老 O O_r
师 O O_v
的 O B_j
书 O I_j
（ O O_zg
幻 O B_n
想 O I_n
中 O O_uj
） O O_n
. O O_x
. O B_n
. O I_n
恭 O O_f
喜 O O_x
各 O B_m
位 O I_m
中 O I_m
奖 O B_a
的 O I_a
亲 O B_r
们 O I_r

最 O I_nz
后 O O_uj
一 O B_n
天 O I_n
假 O O_x
期 O B_f
， O I_f
真 B-Degree B_m
的 I-Degree I_m
是 I-Degree B_t
很 B-Degree I_t
舍 B-Trigger O_x
不 I-Trigger B_d
得 I-Trigger I_d
啊 O O_v
. O O_d
. O B_v
. O I_v

今 O O_y
天 O B_m
心 B-sent_Entity I_m
情 I-sent_Entity I_m
很 B-Degree O_x
不 B-Trigger B_t
好 I-Trigger I_t
， O B_n
吵 O I_n
架 O O_zg
， O B_d
呵 B-Negation I_d
呵 I-Negation O_x
没 O B_v
想 O I_v
到 O O_x
我 O B_v
吵 O I_v
架 O B_l
的 O I_l
功 O I_l
夫 O O_r
也 O B_v
不 O I_v
差 O O_uj
啊 O B_n
！ O I_n
！ B-Negation O_d
哎 I-Negation O_d

早 O O_y
上 O O_x
坐 O O_x
机 O O_e
场 O O_x
高 O B_t
速 O I_t
进 O O_v
北 B-sent_Entity B_n
京 I-sent_Entity I_n
， O B_d
孰 O I_d
料 O O_v
未 O B_ns
开 O I_ns
出 O O_x
多 O B_l
远 O I_l
边 O O_d
赶 O B_v
上 O I_v
交 O O_m
通 O B_s
管 O I_s
制 O B_d
， O I_d
四 O B_n
十 O I_n
分 O I_n
钟 O I_n
没 O O_x
动 O B_m
窝 O I_m
。 O I_m
何 O I_m
谓 O O_v
无 B-Trigger B_n
奈 I-Trigger I_n
？ O O_x

心 O I_nr
里 O B_d
有 O I_d
好 O O_x
多 O O_x
好 O B_s
多 O I_s
很 B-Degree O_v
矛 B-Trigger B_m
盾 I-Trigger I_m
的 O I_m
想 O I_m
法 O O_zg
， O B_an
一 O I_an
直 O O_uj
都 O B_v
在 O I_v
折 O O_x
磨 O B_d
着 O I_d
自 B-sent_Entity O_d
己 I-sent_Entity O_p
。 O B_v
。 O I_v
。 O O_uz
。 O B_r
啊 O I_r
。 O O_x
。 O O_x
。 O O_x
好 B-Degree O_x
烦 B-Trigger O_zg
恼 I-Trigger O_x

自 O O_x
微 O O_a
博 O B_a
每 O I_a
日 O O_x
精 O B_d
选 O I_d
( O O_v
) O B_r
有 O I_r
压 B-Trigger B_v
抑 I-Trigger I_v
， O O_x
想 O O_x
报 O O_v
复 O B_v
下 O I_v
社 O O_x
会 O O_v
， O B_v
就 O I_v
发 O O_f
了 O B_n
， O I_n
别 B-Negation O_x
太 B-Degree O_d
鸡 B-Trigger O_v
动 I-Trigger O_ul
！ O O_x

" O I_nr
总 O I_nr
是 O O_n
很 O O_x
忙 O O_x
很 O O_x
忙 O B_c
, O I_c
忙 O B_d
到 O I_d
自 O O_d
己 O O_v
喜 O O_x
欢 O O_v
的 O O_v
事 O B_r
都 O I_r
没 O B_v
时 O I_v
间 O O_uj
顾 O O_n
及 O O_d
, O O_v
却 O B_n
不 O I_n
知 O B_v
道 O I_v
是 O O_x
为 O O_d
了 O O_d
什 O B_v
么 O I_v
, O O_v
可 O B_p
是 O I_p
觉 O B_r
得 O I_r
很 B-Degree O_x
累 B-Trigger B_c
. O I_c
. O B_v
. O I_v
" O O_d

世 O B_m
界 O I_m
上 O I_m
最 B-Degree O_x
心 B-Trigger O_x
痛 I-Trigger B_n
的 O I_n
感 B-sent_Entity O_f
觉 I-sent_Entity O_d
， O B_n
不 O I_n
是 O O_uj
失 O B_n
恋 O I_n
， O O_x
而 O B_c
是 O I_c
我 O B_v
把 O I_v
心 O O_x
给 O B_c
你 O I_c
的 O O_r
时 O O_p
候 O O_n
， O O_p
你 O O_r
却 O O_uj
在 O B_n
欺 O I_n
骗 O O_x
我 O O_r

如 O O_p
何 O B_v
能 O I_v
消 O O_r
除 O O_x
消 O B_r
极 O I_r
情 O O_v
绪 O B_v
？ O I_v
压 B-Trigger B_n
力 I-Trigger I_n
和 I-Trigger I_n
困 I-Trigger I_n
惑 I-Trigger O_x
？ O B_n
我 B-Holder I_n
感 O O_c
觉 O B_a
自 O I_a
己 O O_x
撑 O O_r
不 O B_n
住 O I_n
了 O B_r
~ O I_r
~ O B_v
~ O I_v
~ O I_v
~ O O_ul
~ O O_x

这 O O_x
张 O O_x
图 O O_x
… O O_x
… O O_x
好 B-Degree O_r
萌 B-Trigger O_q
啊 O O_n
~ O O_x
猫 B-sent_Entity O_x
你 I-sent_Entity O_a
太 B-Degree O_v
可 B-Trigger O_y
爱 I-Trigger O_x
了 O O_n
~ O O_r
要 O O_d
保 O B_v
持 O I_v
快 O O_ul
乐 O O_x
的 O O_v
心 O B_v
情 O I_v
哦 O B_a
， O I_a
我 B-Holder O_uj
们 I-Holder B_n
永 O I_n
远 O O_zg
支 B-Trigger O_x
持 I-Trigger B_r
你 B-sent_Entity I_r
。 O B_d

我 B-Holder B_v
表 O I_v
示 O O_r
看 O O_x
到 O O_x
这 B-sent_Entity O_r
张 I-sent_Entity B_v
照 I-sent_Entity I_v
片 I-sent_Entity B_v
很 B-Degree I_v
难 B-Trigger O_r
受 I-Trigger O_q
手 B-Cause B_n
指 I-Cause I_n
好 I-Cause O_zg
像 I-Cause B_v
很 I-Cause I_v
难 I-Cause B_n
治 I-Cause I_n
好 I-Cause B_v
了 I-Cause I_v

犯 O B_n
多 O I_n
大 O O_a
的 O O_ul
错 O O_x
误 O O_v
啊 O O_m
女 O O_a
生 O O_uj
校 O B_n
园 O I_n
暴 O O_zg
力 O B_n
更 B-Degree I_n
疯 B-Trigger B_n
狂 I-Trigger I_n
场 B-sent_Entity B_n
面 I-sent_Entity I_n
吓 O O_d
人 O B_a
强 O I_a
烈 O B_n
要 O I_n
求 O B_v
人 O I_v
肉 O B_l
这 O I_l
个 O I_l
女 O I_l
生 O O_n
， O O_n
太 O B_r
令 O I_r
人 O B_n
气 O I_n
愤 O O_x
了 O O_d
大 O B_l
家 O I_l
多 O I_l
多 O I_l
转 O O_ul
载 O B_n

吃 B-sent_Entity B_m
美 I-sent_Entity I_m
味 I-sent_Entity B_v
的 I-sent_Entity I_v
食 I-sent_Entity O_x
物 I-sent_Entity O_v
真 O B_nz
是 O I_nz
让 O O_uj
人 O B_n
十 B-Degree I_n
分 I-Degree B_d
开 B-Trigger I_d
心 I-Trigger O_v
的 O O_n
事 O B_m
情 O I_m
哇 O B_v
~ O I_v
~ O O_uj
~ O B_n
~ O I_n
~ O O_y
~ O O_x
~ O O_x

昨 O O_x
晚 O O_x
闹 O O_x
别 O O_x
扭 O O_x
， O B_t
很 O I_t
不 O B_z
是 O I_z
滋 O I_z
味 O O_x
。 O O_zg
今 B-Cause B_c
天 I-Cause I_c
网 I-Cause B_n
络 I-Cause I_n
装 I-Cause O_x
好 I-Cause B_t
了 I-Cause I_t
， O B_n
心 B-sent_Entity I_n
情 I-sent_Entity B_v
巨 B-Degree I_v
佳 B-Trigger O_ul
啊 O O_x
， O B_n
哈 B-Trigger I_n
哈 I-Trigger B_a
哈 I-Trigger I_a
。 O O_y

跟 B-Cause B_o
小 I-Cause I_o
朋 I-Cause I_o
友 I-Cause O_x
一 I-Cause O_x
起 I-Cause O_p
照 I-Cause B_n
相 I-Cause I_n
还 I-Cause I_n
噘 I-Cause B_m
嘴 I-Cause I_m
卖 I-Cause B_d
萌 I-Cause I_d
不 O O_d
过 O B_v
么 O I_v
么 O O_v
喜 B-Trigger O_v
欢 I-Trigger B_c
你 B-sent_Entity I_c
卖 B-Property O_nr
萌 I-Property O_nr
啊 B-Trigger B_v
啊 I-Trigger I_v
啊 I-Trigger O_r
啊 I-Trigger O_v
啊 I-Trigger O_v
~ O B_nr
（ O I_nr
我 O I_nr
最 O O_y
近 O O_y
有 O O_x
点 O O_x
不 O O_r
正 O B_f
常 O I_f
- O B_n
= O I_n
别 O O_d
理 O B_d
我 O I_d
） O O_x

A B-Cause B_n
d I-Cause I_n
a I-Cause O_r
m I-Cause O_x
和 I-Cause O_x
我 I-Cause B_eng
的 I-Cause I_eng
几 I-Cause I_eng
个 I-Cause I_eng
北 I-Cause O_c
极 I-Cause O_r
熊 I-Cause O_uj
友 I-Cause B_m
结 I-Cause I_m
伙 I-Cause B_n
去 I-Cause I_n
青 I-Cause I_n
海 I-Cause O_ng
湖 I-Cause B_n
骑 I-Cause I_n
自 I-Cause O_v
行 I-Cause B_ns
车 I-Cause I_ns
了 I-Cause I_ns
， I-Cause O_v
因 I-Cause B_n
工 I-Cause I_n
作 I-Cause I_n
不 I-Cause O_ul
能 I-Cause O_x
同 I-Cause O_p
往 I-Cause B_vn
的 I-Cause I_vn
我 B-Holder B_v
， O I_v
心 B-sent_Entity B_d
情 I-sent_Entity I_d
甚 B-Degree O_uj
是 I-Degree O_r
纠 B-Trigger O_x
结 I-Trigger B_n

" O O_zg
。 O O_v
因 O B_v
为 O I_v
, O O_x
太 B-Degree O_x
喜 B-Trigger O_x
欢 I-Trigger B_c
蒙 B-sent_Entity I_c
奇 I-sent_Entity O_x
奇 I-sent_Entity O_d
了 O B_v
， O I_v
嘻 B-Trigger O_v
嘻 I-Trigger B_a
， O I_a
超 O O_ul
小 O O_x
的 O B_z
蒙 O I_z
奇 O O_x
奇 O B_b
" O I_b

日 O O_ns
本 O B_a
有 O I_a
很 O O_x
多 O O_x
优 O B_ns
秀 O I_ns
的 O O_v
设 O B_m
计 O I_m
有 O B_a
料 O I_a
到 O O_uj
啊 O B_vn
！ O I_vn
喜 B-Trigger O_v
欢 I-Trigger B_v
不 B-Trigger I_v
错 I-Trigger O_zg
的 O O_x
信 B-sent_Entity B_v
号 I-sent_Entity I_v
灯 I-sent_Entity B_a
设 B-Property I_a
计 I-Property O_uj
， O B_n
网 O I_n
络 O I_n
时 O B_vn
代 O I_vn
的 O O_x
进 O B_n
化 O I_n
版 O I_n
。 O I_n
酷 B-Trigger O_uj
~ O B_n

电 B-Negation I_n
脑 I-Negation O_x
上 I-Negation O_n
的 I-Negation O_x
软 I-Negation O_x
件 I-Negation B_n
都 I-Negation I_n
没 I-Negation O_f
了 I-Negation O_uj
， I-Negation B_n
游 I-Negation I_n
戏 I-Negation O_d
都 I-Negation B_v
没 I-Negation I_v
了 I-Negation O_x
， I-Negation B_n
最 I-Negation I_n
近 I-Negation O_d
又 I-Negation B_v
要 I-Negation I_v
考 I-Negation O_x
试 I-Negation B_f
了 I-Negation I_f
， O O_d
好 B-Degree O_v
烦 B-Trigger B_vn
哪 O I_vn
。 O O_ul
。 O O_x
。 O B_a

最 O O_r
近 O O_x
很 B-Degree O_x
喜 B-Trigger O_x
欢 I-Trigger O_x
黄 B-Property B_f
色 I-Property I_f
的 O O_zg
丝 B-sent_Entity B_v
带 I-sent_Entity I_v
感 O B_n
觉 O I_n
它 B-Cause O_uj
在 I-Cause B_n
风 I-Cause I_n
中 I-Cause B_n
飘 I-Cause I_n
荡 I-Cause O_r
象 I-Cause O_p
征 I-Cause O_n
着 I-Cause O_f
自 I-Cause B_v
由 I-Cause I_v
与 I-Cause B_v
和 I-Cause I_v
平 I-Cause O_uz
你 O B_a
有 O I_a
没 O O_p
有 O B_nz
同 O I_nz
感 O O_r
呢 O B_v

" O I_v
太 B-Degree B_n
可 B-Trigger I_n
怕 I-Trigger O_y
了 O O_x
, O O_x
这 B-sent_Entity O_d
胳 I-sent_Entity B_c
膊 I-sent_Entity I_c
和 I-sent_Entity O_ul
腿 I-sent_Entity O_x
的 I-sent_Entity O_r
颜 I-sent_Entity B_n
色 I-sent_Entity I_n
也 I-sent_Entity O_c
差 I-sent_Entity O_n
太 I-sent_Entity O_uj
多 I-sent_Entity B_n
了 I-sent_Entity I_n
. O O_d
. O O_a
. O O_d
完 B-Cause O_m
了 I-Cause O_ul
完 I-Cause B_m
了 I-Cause I_m
我 I-Cause I_m
怎 I-Cause O_v
么 I-Cause O_ul
晒 I-Cause O_v
的 I-Cause O_ul
这 I-Cause O_r
么 I-Cause B_r
严 I-Cause I_r
重 I-Cause O_v
" O O_uj

组 O I_r
队 O B_a
去 O I_a
看 O O_x
正 O O_x
野 O B_n
期 O I_n
待 O O_v
， O B_v
肯 O I_v
定 O O_n
好 O B_v
睇 O I_v
过 O O_x
囡 O B_v
囡 O I_v
， O O_a
囡 B-Holder O_vg
囡 I-Holder B_n
实 O I_n
在 O O_y
太 B-Degree O_x
失 B-Trigger O_n
望 I-Trigger O_y
啦 O B_v
… O I_v
… O O_d
《 O B_v
3 O I_v
D O O_y
肉 O O_x
蒲 O O_x
团 O O_x
》 O O_m
打 O O_eng
真 O B_nz
军 O I_nz
？ O I_nz

我 B-sent_Entity O_v
也 I-sent_Entity B_n
是 I-sent_Entity I_n
十 I-sent_Entity O_x
月 I-sent_Entity O_x
一 I-sent_Entity O_r
没 I-sent_Entity O_d
出 I-sent_Entity O_v
去 I-sent_Entity B_t
旅 I-sent_Entity I_t
游 I-sent_Entity O_m
， O O_v
但 O B_v
是 O I_v
感 O B_vn
觉 O I_vn
很 B-Degree O_x
满 B-Trigger B_c
足 I-Trigger I_c
。 O B_n
一 O I_n
起 O O_zg
加 O B_v
油 O I_v
吧 O O_x
！ O B_m

有 O B_v
不 O I_v
是 O O_y
他 O O_x
J O O_x
Q O O_v
的 O B_c
吗 O I_c
？ O O_r
李 B-Holder B_eng
先 I-Holder I_eng
皓 I-Holder O_uj
最 B-Degree O_y
喜 B-Trigger O_x
欢 I-Trigger B_nr
的 O I_nr
后 B-sent_Entity B_nz
辈 I-sent_Entity I_nz
朴 I-sent_Entity B_v
万 I-sent_Entity I_v
， O O_uj
也 O B_n
是 O I_n
J O B_nr
Q O I_nr
了 O O_x

天 O O_v
哪 O B_eng
， O I_eng
太 B-Degree O_ul
意 B-Trigger O_x
外 I-Trigger O_q
了 O O_r
， O O_x
中 B-Cause O_d
间 I-Cause B_a
那 I-Cause I_a
个 I-Cause O_ul
竟 I-Cause O_x
然 I-Cause B_f
和 I-Cause I_f
我 I-Cause B_r
家 I-Cause I_r
里 I-Cause B_d
的 I-Cause I_d
一 I-Cause O_c
模 I-Cause O_r
样 I-Cause B_s
… O I_s
… O O_uj
非 B-Degree O_m
常 I-Degree B_n
可 B-Trigger I_n
爱 I-Trigger O_x
的 O O_x
小 B-sent_Entity B_d
杯 I-sent_Entity I_d
子 I-sent_Entity B_v
你 O I_v
喜 O O_uj
欢 O O_n
哪 O B_n
个 O I_n
？ O O_r

我 B-Holder I_v
一 O B_r
直 O I_r
都 O O_x
喜 B-Trigger O_x
欢 I-Trigger O_r
你 B-sent_Entity B_d
， O I_d
你 O O_d
知 O B_v
道 O I_v
吗 O O_r
， O O_x
哈 B-Trigger O_r
哈 I-Trigger B_v
哈 I-Trigger I_v
F O O_y
. O O_x
. O B_o
. O I_o
. O I_o
. O O_eng
最 O B_m
后 O I_m
亮 O I_m
了 O I_m
~ O I_m
逗 O B_f
死 O I_f
了 O O_v

悲 B-Trigger O_x
哀 I-Trigger B_v
！ O I_v
。 O O_ul
人 B-Degree O_x
生 I-Degree B_a
最 I-Degree I_a
大 I-Degree O_x
的 O O_x
悲 B-Trigger B_n
哀 I-Trigger I_n
是 O B_a
青 B-sent_Entity I_a
春 I-sent_Entity O_uj
不 I-sent_Entity B_a
在 I-sent_Entity I_a
， I-sent_Entity O_v
青 I-sent_Entity B_ns
春 I-sent_Entity I_ns
痘 I-sent_Entity O_d
却 I-sent_Entity O_p
还 I-sent_Entity O_x
在 I-sent_Entity B_nz
。 I-sent_Entity I_nz

。 O O_d
【 O O_d
宠 O O_p
物 O O_x
一 O O_x
族 O O_x
】 O O_x
亲 B-sent_Entity B_n
爱 I-sent_Entity I_n
的 I-sent_Entity O_m
~ O O_ng
这 B-sent_Entity O_x
是 O B_a
很 B-Degree I_a
危 B-Trigger O_uj
险 I-Trigger O_x
的 O O_r
！ O O_v
不 B-Negation O_d
过 O B_an
真 B-Degree I_an
的 I-Degree O_uj
好 I-Degree O_x
可 B-Trigger B_c
爱 I-Trigger I_c
啊 O B_d
~ O I_d
萌 B-Trigger O_a
一 O B_v
个 O I_v
！ O O_zg

今 O O_v
晚 O B_m
倍 O I_m
感 O O_x
冷 O O_x
清 O B_t
， O I_t
还 O B_n
有 O I_n
种 O B_nr
被 O I_nr
冷 O O_x
落 O B_v
的 O I_v
感 O O_m
觉 O O_p
， O B_v
这 O I_v
种 O O_uj
感 B-sent_Entity B_n
觉 I-sent_Entity I_n
太 B-Degree O_x
不 B-Trigger B_r
好 I-Trigger I_r
了 O B_n
， O I_n
我 O O_d
想 O B_d
大 O I_d
声 O O_ul
的 O O_x
喊 O O_r
： O O_v
我 B-Holder B_m
快 O I_m
烦 B-Trigger O_uj
死 I-Trigger O_v
了 O O_x
！ O O_r

伤 O B_a
痛 O I_a
是 O O_ul
自 O O_x
己 O O_x
给 O B_a
自 O I_a
己 O O_v
的 O B_r
~ O I_r
是 O O_p
否 O B_r
要 O I_r
不 O O_uj
顾 O O_x
一 O B_v
切 O I_v
的 O O_v
快 O B_i
乐 O I_i
起 O I_i
来 O I_i
呢 O O_uj
？ O B_a
笑 B-sent_Entity I_a
容 I-sent_Entity B_v
背 I-sent_Entity I_v
后 I-sent_Entity O_y
永 I-sent_Entity O_x
远 I-sent_Entity B_n
隐 I-sent_Entity I_n
藏 I-sent_Entity B_f
着 I-sent_Entity I_f
关 I-sent_Entity B_d
于 I-sent_Entity I_d
我 I-sent_Entity B_v
们 I-sent_Entity I_v
之 I-sent_Entity O_uz
间 I-sent_Entity B_p
· O I_p
· O B_r
· O I_r
很 B-Degree B_f
伤 B-Trigger I_f
心 I-Trigger O_x
！ O O_x

他 O O_zg
怎 O B_n
么 O I_n
上 O O_x
去 O O_x
的 O O_r
。 O B_r
。 O I_r
真 B-Degree B_t
有 I-Degree I_t
啊 I-Degree O_uj
s B-Negation O_x
b I-Negation O_x
刚 O O_d
结 O O_v
束 O O_y
就 O B_eng
有 O I_eng
冤 O O_t
情 O B_v
。 O I_v
他 O O_d
是 O O_v
怎 O B_n
么 O I_n
爬 O O_x
上 O O_r
去 O O_v
的 O B_r
啊 O I_r
？ O B_v
: O I_v
有 B-Degree I_v
点 I-Degree O_uj
可 B-Trigger O_y
怕 I-Trigger O_x

我 O B_n
想 O I_n
念 O B_c
小 O I_c
布 O O_x
什 O O_r
了 O B_v
这 O I_v
个 O B_nr
很 O I_nr
无 O I_nr
语 O O_ul
？ O B_r
！ O I_r
来 O O_d
吻 O O_v
斯 O O_n
鸡 O O_x
掏 O O_x
鸟 O O_v
？ O O_v
强 O O_nr
啊 O O_n
怀 O O_v
念 O O_n
小 O O_x
布 O O_a
带 O O_y
给 O B_v
全 O I_v
世 O O_a
界 O O_nr
人 O B_v
民 O I_v
的 O B_n
快 O I_n
乐 O I_n
， O B_n
一 O I_n
想 O O_uj
我 B-Holder B_a
就 O I_a
笑 B-Trigger O_x

【 O O_v
春 O O_r
天 O O_d
百 O O_v
花 O O_x
开 O O_x
， O B_t
苍 O I_t
蝇 O B_n
飞 O I_n
进 O O_v
来 O O_x
； O B_n
稚 O I_n
子 O B_v
举 O I_v
手 O I_v
打 O O_x
， O B_n
他 O I_n
又 O B_v
飞 O I_v
起 O O_v
来 O O_x
。 O O_r
】 O O_d
孩 B-Holder O_v
子 I-Holder B_v
很 B-Degree I_v
无 B-Trigger O_x
奈 I-Trigger O_x
！ O B_n

真 O O_zg
的 O B_d
好 B-Degree I_d
可 B-Trigger O_x
爱 I-Trigger O_x
， O B_d
好 B-Degree I_d
喜 B-Trigger O_a
欢 I-Trigger B_v
！ O I_v
哇 O O_x
， O O_a
可 B-Trigger B_v
爱 I-Trigger I_v
的 O O_x
猫 B-sent_Entity O_y
咪 I-sent_Entity O_x
… O B_v
和 O I_v
它 O O_uj
们 O B_n
比 O I_n
睡 O O_x
姿 O O_c
， O B_r
我 O I_r
输 O O_p
了 O B_n
。 O I_n
。 O O_x
。 O O_r
( O O_v
投 O O_ul
稿 O O_x
) O O_x

我 B-Holder O_x
真 B-Degree B_n
的 I-Degree I_n
很 I-Degree O_x
害 B-Trigger O_x
怕 I-Trigger O_r
接 B-sent_Entity B_d
到 I-sent_Entity I_d
朋 I-sent_Entity O_zg
友 I-sent_Entity B_v
酒 I-sent_Entity I_v
后 I-sent_Entity B_v
打 I-sent_Entity I_v
来 I-sent_Entity B_n
的 I-sent_Entity I_n
电 I-sent_Entity B_t
话 I-sent_Entity I_t
… I-sent_Entity B_v
… I-sent_Entity I_v

还 B-sent_Entity B_n
唱 I-sent_Entity I_n
中 I-sent_Entity O_x
文 I-sent_Entity O_x
！ O O_x
太 B-Degree O_d
感 B-Trigger O_v
动 I-Trigger B_nz
啦 O I_nz
！ O O_x
。 O O_d
1 B-Cause B_v
1 I-Cause I_v
月 I-Cause O_y
1 I-Cause O_x
2 I-Cause O_x
号 I-Cause B_m
亚 I-Cause I_m
运 I-Cause O_m
会 I-Cause B_m
开 I-Cause I_m
幕 I-Cause O_m
式 I-Cause B_j
。 I-Cause I_j
金 I-Cause I_j
贤 I-Cause B_n
重 I-Cause I_n
截 I-Cause I_n
图 I-Cause O_x
。 O B_nr
。 O I_nr
太 B-Degree O_a
帅 B-Trigger B_v
了 O I_v
整 B-Degree O_x
个 I-Degree O_x
的 I-Degree B_n
激 B-Trigger I_n
动 I-Trigger O_ul
啊 O B_b
。 O I_b
。 O O_uj
。 O B_a

掉 O O_zg
进 O O_x
陷 O O_x
阱 O O_x
才 O O_x
最 B-Degree O_v
可 B-Trigger O_v
怕 I-Trigger B_n
！ O I_n
★ O O_d
看 O O_a
得 O B_c
见 O I_c
的 O O_x
陷 O O_x
阱 O B_v
不 B-Negation I_v
可 B-Trigger I_v
怕 I-Trigger O_uj
， O B_n
看 O I_n
不 O O_d
见 O B_c
的 O I_c
才 O O_x
可 O B_v
怕 O I_v

回 O O_uj
复 O O_d
我 O B_c
想 O I_c
试 O O_x
伟 O B_v
仔 O I_v
比 O O_r
较 O O_v
愿 O O_v
意 O O_nr
配 O O_ng
合 O B_d
他 O I_d
这 O B_v
样 O I_v
来 O B_v
拍 O I_v
吧 O O_r
~ O B_r
你 O I_r
说 O O_v
呢 O O_v
伟 O O_y
仔 O O_x
比 O O_r
盆 O O_v
栽 O O_y
还 O O_nr
矮 O O_ng
？ O O_p
超 B-Trigger B_n
爱 I-Trigger I_n
这 B-sent_Entity O_d
张 I-sent_Entity O_a
杂 I-sent_Entity O_x
志 I-sent_Entity B_v
封 I-sent_Entity I_v
面 I-sent_Entity O_r
。 O O_q

有 B-Degree I_n
点 I-Degree B_n
羞 B-Trigger I_n
愧 I-Trigger O_x
的 O O_x
了 O B_n
。 O I_n
。 O B_a
。 O I_a
哎 O O_uj
， B-Cause O_ul
台 I-Cause O_x
北 I-Cause O_x
首 I-Cause O_x
映 I-Cause O_e
的 I-Cause O_x
照 I-Cause B_ns
片 I-Cause I_ns
进 I-Cause B_v
入 I-Cause I_v
是 I-Cause O_uj
从 I-Cause B_n
J I-Cause I_n
a I-Cause B_v
y I-Cause I_v
网 I-Cause B_v
出 I-Cause I_v
来 I-Cause B_eng
的 I-Cause I_eng
， O I_eng
我 B-Holder O_n
们 I-Holder B_v
要 O I_v
羞 B-Trigger O_uj
愧 I-Trigger O_x
么 O B_r
？ O I_r
配 O O_v
图 O B_a
a O I_a
n O O_y
d O O_x
睡 O B_v
觉 O I_v
去 O B_eng

真 B-Degree I_eng
的 I-Degree B_v
很 I-Degree I_v
讨 B-Trigger O_v
厌 I-Trigger O_x
和 O B_d
别 O I_d
人 O O_zg
共 O B_v
享 O I_v
一 O O_c
台 O B_r
电 O I_r
脑 O B_v
， O I_v
尤 O B_m
其 O I_m
是 O B_n
自 B-sent_Entity I_n
己 I-sent_Entity O_x
的 I-sent_Entity B_d
亲 I-sent_Entity I_d
舅 I-sent_Entity O_v
舅 I-sent_Entity B_r
， O I_r
我 O O_uj
电 B-sent_Entity O_n
脑 I-sent_Entity B_n
里 O I_n
全 O O_x
是 O O_r
基 O B_n
情 O I_n
腐 O O_f
败 O B_n
的 O I_n
内 O B_n
容 O I_n
。 O B_an

我 O O_uj
真 O B_n
的 O I_n
很 O O_x
想 O O_x
问 O O_r
是 O B_d
我 B-Holder I_d
太 B-Degree O_d
潮 B-Trigger O_v
啦 O O_v
还 O B_n
是 O I_n
我 O I_n
不 O O_n
该 O O_y
在 O B_c
这 O I_c
里 O O_r
混 O B_v
。 O I_v
为 O O_p
嘛 O B_r
我 O I_r
同 O O_v
学 O O_x
们 O O_p
都 O O_y
不 O O_r
玩 O B_n
微 O I_n
薄 O O_k
！ O O_d

假 B-Cause O_v
前 I-Cause B_a
综 I-Cause I_a
合 I-Cause O_x
症 I-Cause O_x
， O B_t
总 B-Degree I_t
是 I-Degree B_n
担 B-Trigger I_n
心 I-Trigger I_n
会 O O_x
有 B-sent_Entity B_c
问 I-sent_Entity I_c
题 I-sent_Entity B_v
， O I_v
检 O O_v
查 O O_v
最 O B_n
后 O I_n
一 O O_x
遍 O B_vn
… O I_vn
… O B_f

俺 B-Holder B_m
喜 B-Trigger I_m
欢 I-Trigger O_x
2 O O_x
的 O O_x
= O O_r
= O B_v
存 O I_v
之 O O_m
太 O O_uj
2 O O_x
了 O O_x
！ O O_v
！ O O_u
记 O O_n
者 O O_m
掉 O O_ul
话 O O_x
筒 O O_x
B O B_n
I O I_n
B O O_zg
I O B_n
大 O I_n
笑 O B_eng
不 O I_eng
止 O I_eng

那 O B_l
个 O I_l
猪 O I_l
的 O I_l
买 O O_x
来 O B_r
送 O I_r
人 O O_n
了 O O_uj
- O B_v
- O I_v
非 B-Degree O_v
常 I-Degree O_n
可 B-Trigger O_ul
爱 I-Trigger O_x
的 O O_x
小 B-sent_Entity B_d
杯 I-sent_Entity I_d
子 I-sent_Entity B_v
你 O I_v
喜 O O_uj
欢 O O_n
哪 O B_n
个 O I_n
？ O O_r

谁 O I_v
说 O B_r
菩 B-Holder I_r
萨 I-Holder O_x
无 B-Negation O_x
烦 B-Trigger O_r
恼 I-Trigger O_v
！ O B_n
那 O I_n
凡 O O_v
人 O B_a
岂 O I_a
不 O O_x
是 O O_r
更 O B_n
难 O I_n
过 O O_d
？ O B_c

大 O O_d
人 O B_v
的 O I_v
妆 O O_x
好 O O_x
浓 O B_n
啊 O I_n
· O O_uj
· O O_ng
· O O_a
这 O O_a
两 O O_y
个 O O_x
女 O O_x
人 O O_x
脸 O O_r
上 O B_m
都 O I_m
没 O B_n
有 O I_n
笑 O B_s
容 O I_s
， O O_d
后 B-sent_Entity B_v
宫 I-sent_Entity I_v
的 I-sent_Entity B_n
生 I-sent_Entity I_n
活 I-sent_Entity O_x
真 B-Degree B_n
的 I-Degree I_n
很 B-Degree O_uj
磨 B-Trigger B_vn
人 I-Trigger I_vn
！ O B_d
！ O I_d

。 O O_v
【 O O_n
网 O O_x
易 O O_x
] O O_x
韩 O O_x
庚 O O_x
《 O B_n
心 O I_n
疼 O O_x
· O B_nr
笔 O I_nr
记 O O_x
本 O B_a
》 O I_a
M O O_x
V O B_n
首 O I_n
发 O I_n
最 O O_x
近 O B_eng
惊 B-Trigger I_eng
喜 I-Trigger B_d
实 O I_d
在 O B_f
是 O I_f
太 O B_a
多 O I_a
了 O B_v

, B-Holder O_v
我 I-Holder O_d
一 O O_m
直 O O_ul
觉 O O_x
得 O O_x
于 O O_r
文 O B_d
乐 O I_d
做 O B_v
广 O I_v
告 O B_nr
的 O I_nr
那 O I_nr
个 O B_n
洗 B-sent_Entity I_n
面 I-sent_Entity I_n
奶 I-sent_Entity O_uj
很 B-Trigger B_r
好 I-Trigger I_r
用 O B_nz
的 O I_nz
其 O I_nz
实 O O_d
志 O B_v
明 O I_v
与 O O_uj
春 O B_d
娇 O I_d
， O B_nr
我 B-Holder I_nr
最 B-Degree O_p
喜 B-Trigger O_tg
欢 I-Trigger O_v
这 B-sent_Entity O_x
个 I-sent_Entity O_r
桥 I-sent_Entity O_d
段 I-sent_Entity B_v
。 O I_v
志 B-sent_Entity B_r
明 I-sent_Entity I_r
的 O B_n
表 B-Property I_n
情 I-Property O_x
。 O B_nrfg

谁 O O_uj
有 O B_n
空 O I_n
啊 O O_x
， O O_x
明 O B_i
天 O I_i
去 O I_i
玩 O O_zg
， O O_x
不 O B_t
过 O I_t
还 O O_v
要 O O_v
整 O O_x
理 O B_c
东 O I_c
东 O B_c
哦 O I_c
， O B_n
烦 B-Trigger I_n
讨 I-Trigger B_ns
厌 I-Trigger I_ns
， O O_zg
好 O O_x
像 O O_v
很 B-Degree B_v
乱 B-Trigger I_v
哦 O O_x

还 O I_v
是 O B_a
比 B-Degree I_a
较 I-Degree O_e
喜 B-Trigger O_x
欢 I-Trigger B_c
B O I_c
A O B_d
- O I_d
G O B_v
罩 O I_v
杯 O B_eng
的 O I_eng
物 O O_x
理 O O_x
变 O B_nz
化 O I_nz
全 O O_uj
过 B-sent_Entity B_l
程 I-sent_Entity I_l
！ O I_l
看 B-Trigger I_l
到 I-Trigger B_n
爆 I-Trigger I_n
。 O I_n
。 O O_x
。 O B_v

心 B-sent_Entity O_v
情 I-sent_Entity O_x
很 B-Degree O_x
郁 B-Trigger O_x
闷 I-Trigger O_x
+ I-Trigger B_n
纠 I-Trigger I_n
结 I-Trigger O_zg
… O B_a
… O I_a
希 B-Trigger O_x
望 I-Trigger B_v
听 B-sent_Entity I_v
日 I-sent_Entity O_x
瞓 I-sent_Entity O_x
醒 I-sent_Entity B_v
就 I-sent_Entity I_v
冇 I-sent_Entity B_nr
事 I-sent_Entity I_nr
！ O I_nr

。 O I_nr
这 O O_zg
是 O O_n
我 O O_x
最 O O_x
早 O O_x
时 O O_r
候 O O_v
画 O O_r
的 O B_d
达 O I_d
浪 O B_n
. O I_n
. O O_v
好 B-Degree O_uj
喜 B-Trigger B_v
欢 I-Trigger I_v
画 B-sent_Entity B_m
他 I-sent_Entity I_m
哦 O O_a
. O B_v
. O I_v
. O O_v

今 O O_e
天 O B_m
去 O I_m
弄 O I_m
光 O O_x
盘 O B_t
， O I_t
很 B-Degree O_v
高 B-Trigger O_v
兴 I-Trigger B_n
， O I_n
和 O O_x
我 O O_zg
一 O B_b
起 O I_b
去 O O_x
世 O O_c
博 O O_r
会 O B_m
的 O I_m
朋 O O_v
友 O B_n
们 O I_n
就 O I_n
要 O O_uj
看 O B_n
到 O I_n
自 O O_k
己 O B_d
的 O I_d
形 O B_v
象 O I_v
啦 O B_r
。 O I_r

可 O B_n
能 O I_n
是 O O_y
哀 B-Trigger O_x
伤 I-Trigger O_x
过 B-Degree B_v
度 I-Degree I_v
， O O_v
昏 O B_v
厥 O I_v
过 O B_n
去 O I_n
了 O O_x
吧 O B_v
手 O I_v
机 O B_t
很 O I_t
人 O O_ul
性 O O_y
， O B_n
跟 O I_n
着 O O_zg
一 O B_n
起 O I_n
默 O O_x
哀 O B_v
， O I_v
完 O B_m
全 O I_m
开 O B_a
不 O I_a
了 O O_x
机 O B_ad
！ O I_ad

猪 B-sent_Entity B_v
我 O I_v
# O O_n
H O O_x
o O O_x
l O O_n
d O O_r
e O O_x
r O B_eng
* O I_eng
] O I_eng
] B-Holder I_eng
我 I-Holder I_eng
q O I_eng
喜 B-Trigger O_x
欢 I-Trigger O_x
， O O_x
很 O O_r
久 O O_eng
了 O B_v
~ O I_v
等 O O_x
， O O_d
也 O O_a
很 O O_ul
久 O O_x
了 O O_u
现 O O_x
在 O O_d
， O O_d
你 B-sent_Entity O_a
r O O_ul

你 B-sent_Entity I_t
们 I-sent_Entity O_x
这 I-sent_Entity O_r
些 I-sent_Entity O_eng
人 I-sent_Entity O_x
太 B-Degree B_r
坏 B-Trigger I_r
了 I-Trigger B_r
， O I_r
有 O O_n
一 O B_n
个 O I_n
还 O O_ul
不 O O_x
够 O O_v
吗 O B_m
？ O I_m
善 O O_d
哉 O B_v
， O I_v
善 O O_y
哉 O O_x
！ O B_a
愤 B-Trigger I_a
怒 I-Trigger O_x
之 O B_a
掷 B-sent_Entity I_a
法 I-sent_Entity O_x
师 I-sent_Entity B_v
现 I-sent_Entity I_v
场 I-sent_Entity O_u
主 I-sent_Entity O_v
围 I-sent_Entity B_n
脖 I-sent_Entity I_n
。 O B_n
大 O I_n
师 O O_b
在 O B_n
现 O I_n
场 O O_x
注 O B_n
册 O I_n
新 O O_p
浪 O B_n
围 O I_n
脖 O B_v
！ O I_v

真 O I_nz
的 O B_n
， O I_n
泰 B-sent_Entity O_x
妃 I-sent_Entity O_x
唱 I-sent_Entity B_d
爱 I-sent_Entity I_d
的 I-sent_Entity O_x
翅 I-sent_Entity B_nr
膀 I-sent_Entity I_nr
， O B_v
说 O I_v
中 O O_uj
文 O B_n
， O I_n
太 B-Degree O_x
不 B-Trigger O_v
容 I-Trigger B_nz
易 I-Trigger I_nz
了 O O_x
~ O B_l
~ O I_l
~ O I_l
其 O I_l
实 O O_ul
我 O O_x
现 O O_x
在 O O_x
应 O B_d
该 O I_d
在 O O_r
看 O B_t
书 O I_t
的 O B_v
才 O I_v
对 O O_p
。 O B_v

可 B-Trigger O_uj
爱 I-Trigger O_d
的 O O_p
不 B-Degree O_x
得 I-Degree O_x
了 I-Degree B_v
啊 I-Degree I_v
真 O O_uj
的 O B_l
一 O I_l
天 O I_l
比 O O_zg
一 O B_d
天 O I_d
受 O B_m
什 O I_m
么 O O_p
的 O B_m
〒 O I_m
▽ O O_v
〒 O B_r
宝 B-sent_Entity I_r
宝 I-sent_Entity O_uj
昂 O O_x

注 O O_x
意 O B_nr
狗 B-Holder I_nr
狗 I-Holder O_nr
的 I-Holder O_x
眼 I-Holder B_v
神 I-Holder I_v
， O B_n
很 B-Degree I_n
哀 B-Trigger O_uj
伤 I-Trigger B_n
感 O I_n
动 O O_x
分 O O_zg
享 O B_v
图 O I_v
片 O B_v
送 O I_v
君 O B_v
千 O I_v
里 O B_n
终 O I_n
须 O B_v
一 O I_v
别 O B_q

o O B_d
h O I_d
！ O O_m
！ O O_r
真 O O_x
的 O B_eng
很 B-Degree I_eng
心 B-Trigger O_x
酸 I-Trigger O_x
原 B-sent_Entity B_d
图 I-sent_Entity I_d
名 O O_zg
为 O B_n
《 O I_n
I O B_n
t O I_n
' O B_v
s O I_v
t O O_x
o O B_eng
o O I_eng
l O O_x
a O B_eng
t O I_eng
e O I_eng
. O I_eng
. O I_eng
. O I_eng
》 O I_eng
， O I_eng
这 B-sent_Entity B_m
张 I-sent_Entity I_m
太 B-Degree I_m
辛 B-Trigger O_x
酸 I-Trigger O_x
了 O O_r

呵 B-Trigger I_nr
呵 I-Trigger B_nz
呵 I-Trigger I_nz
， O O_ul
看 O O_x
样 O B_v
子 O I_v
很 B-Degree O_y
开 B-Trigger O_x
心 I-Trigger B_l
！ O I_l
难 O I_l
不 O O_zg
难 O B_v
受 O I_v
只 O O_x
有 O B_d
这 O I_d
哥 O B_v
知 O I_v
道 O B_c
了 O I_c
！ O O_r

有 B-Holder B_v
一 I-Holder I_v
种 I-Holder O_ul
人 I-Holder O_x
， O O_x
越 O O_v
长 O B_m
大 O I_m
越 O O_n
觉 O O_x
得 O O_d
孤 B-Trigger B_ns
单 I-Trigger I_ns
。 O O_d
谁 O B_v
都 O I_v
不 O B_a
一 O I_a
样 O O_x
了 O O_r
， O O_d
可 O O_d
是 O B_r
他 O I_r
们 O O_ul
还 O O_x
是 O B_c
那 O I_c
样 O B_r
。 O I_r

一 O I_c
个 O B_r
朋 O I_r
友 O O_x
的 O O_x
签 O B_m
名 O I_m
： O B_n
上 B-sent_Entity I_n
班 I-sent_Entity O_uj
的 I-sent_Entity B_v
比 O I_v
上 B-compared_Entity O_x
坟 I-compared_Entity B_v
还 O I_v
要 O O_uj
沉 B-Trigger O_n
重 I-Trigger B_v
。 O I_v

我 B-Holder I_c
很 B-Degree B_a
苦 B-Trigger I_a
恼 I-Trigger O_x
， O O_x
我 B-Cause O_r
只 I-Cause O_d
想 I-Cause B_a
简 I-Cause I_a
简 I-Cause O_x
单 I-Cause O_r
单 I-Cause O_d
。 I-Cause O_v
可 I-Cause B_z
是 I-Cause I_z
， I-Cause I_z
他 I-Cause I_z
对 I-Cause O_x
我 I-Cause B_c
说 I-Cause I_c
了 I-Cause O_x
那 I-Cause O_r
么 I-Cause O_p
多 I-Cause O_r
的 I-Cause O_v
现 I-Cause O_ul
实 I-Cause B_r
， I-Cause I_r
又 I-Cause O_m
是 I-Cause O_uj
现 I-Cause B_n
实 I-Cause I_n
， I-Cause O_x
现 I-Cause O_d
实 I-Cause O_v
真 I-Cause B_n
是 I-Cause I_n
最 I-Cause O_x
好 I-Cause B_n
的 I-Cause I_n
感 I-Cause B_d
情 I-Cause I_d
破 I-Cause B_a
坏 I-Cause I_a
者 I-Cause O_uj
！ I-Cause B_n

总 O B_n
比 O I_n
某 O I_n
人 O O_x
晒 O O_x
伤 B-Trigger O_b
我 B-sent_Entity O_p
的 I-sent_Entity B_r
心 I-sent_Entity I_r
好 O O_v
。 O O_v
非 B-Degree O_r
常 I-Degree O_uj
伤 B-Trigger O_n
感 I-Trigger O_a
。 O O_x
这 O B_d
天 O I_d
气 O B_n
足 O I_n
以 O O_x
晒 O O_r
伤 O B_n
我 O I_n
的 O B_v
面 O I_v
！ O O_v

真 O O_r
的 O O_uj
是 O O_n
太 O O_x
久 O O_x
没 O B_d
运 O I_d
动 O O_v
了 O B_nr
， B-sent_Entity I_nr
刚 I-sent_Entity O_v
做 I-sent_Entity B_vn
了 I-sent_Entity I_vn
套 I-sent_Entity O_ul
瑜 I-sent_Entity O_x
伽 I-sent_Entity O_d
很 B-Degree O_v
舒 B-Trigger O_ul
服 I-Trigger O_q
， O B_n
只 O I_n
是 O O_zg
现 O B_a
在 O I_a
肌 O O_x
肉 O B_c
还 O I_c
在 O B_t
颤 O I_t

昨 O I_n
天 O O_d
午 O O_p
睡 O O_v
了 O O_x
4 O B_t
小 O I_t
时 O B_v
， O I_v
晚 O O_ul
上 O O_m
1 O B_n
1 O I_n
点 O O_x
顺 O B_t
利 O I_t
入 O B_m
睡 O I_m
； O O_m
今 O B_ad
早 O I_ad
7 O B_v
点 O I_v
半 O O_x
起 O B_t
床 O I_t
， O O_m
然 O O_m
后 O O_m
。 O B_v
。 O I_v
下 B-Cause O_x
午 I-Cause B_c
还 I-Cause I_c
是 I-Cause O_x
很 I-Cause O_x
困 I-Cause B_t
很 I-Cause I_t
困 I-Cause B_c
， O I_c
抓 B-Trigger B_a
狂 I-Trigger I_a
了 O B_a

好 O O_x
多 O B_v
皱 O I_v
纹 O O_ul
经 B-Cause O_x
常 I-Cause B_m
会 I-Cause I_m
被 I-Cause B_n
误 I-Cause I_n
丢 I-Cause B_d
进 I-Cause I_d
洗 I-Cause O_v
衣 I-Cause B_n
机 I-Cause I_n
的 I-Cause B_v
狗 B-Holder I_v
狗 I-Holder B_n
很 B-Degree I_n
无 B-Trigger I_n
奈 I-Trigger O_uj
。 O B_n

有 B-Cause O_zg
是 I-Cause B_d
无 I-Cause I_d
所 I-Cause O_x
事 I-Cause O_x
事 I-Cause O_v
的 I-Cause O_v
一 I-Cause B_i
个 I-Cause I_i
周 I-Cause I_i
末 I-Cause I_i
， O O_uj
真 O B_m
的 O I_m
很 O B_t
受 B-Trigger I_t
不 I-Trigger O_x
了 I-Trigger B_d
这 B-sent_Entity I_d
种 I-sent_Entity O_zg
感 I-sent_Entity B_l
觉 I-sent_Entity I_l
， O I_l
我 B-Holder B_r
恨 B-Trigger I_r
， O B_n
我 B-sent_Entity I_n
自 I-sent_Entity O_x
己 I-sent_Entity O_r
！ O O_v

谁 O O_r
不 O B_r
着 O I_r
的 O O_x
同 O O_x
僚 O O_r
。 O B_v
感 O I_v
觉 O O_uj
是 O B_n
不 O I_n
是 O O_x
很 B-Degree B_n
痛 B-Trigger I_n
苦 I-Trigger B_l
， O I_l
是 O I_l
不 O O_zg
是 O B_an
！ O I_an

可 B-Trigger B_l
爱 I-Trigger I_l
的 O I_l
不 B-Degree O_x
得 I-Degree O_x
了 I-Degree B_v
啊 O I_v
真 O O_uj
的 O B_l
一 O I_l
天 O I_l
比 O O_zg
一 O B_d
天 O I_d
受 O B_m
什 O I_m
么 O O_p
的 O B_m
〒 O I_m
▽ O O_v
〒 O B_r
宝 O I_r
宝 O O_uj
昂 O O_x

人 B-Holder O_x
们 I-Holder B_nr
常 O I_nr
犯 O O_nr
的 O O_x
错 O B_n
误 O I_n
是 O B_n
对 O I_n
陌 B-sent_Entity O_uj
生 I-sent_Entity B_n
人 I-sent_Entity I_n
很 B-Degree O_v
客 B-Trigger O_p
气 I-Trigger B_n
， O I_n
而 O I_n
对 O O_zg
亲 O B_n
密 O I_n
的 O O_x
人 O O_c
太 O O_p
苛 O B_a
刻 O I_a
！ O O_uj

回 O O_d
复 O B_a
表 O I_a
伤 B-Trigger O_x
心 I-Trigger O_x
！ O B_v
就 O I_v
不 O O_v
一 O B_n
样 O I_n
了 O O_x
想 O O_d
怎 O O_d
样 O B_r
啊 O I_r
！ O B_v
老 O I_v
姐 O B_r
自 O I_r
信 O O_zg
！ O O_x
自 O B_nr
信 O I_nr
就 O B_v
是 O I_v
秘 O O_x
密 O B_v
武 O I_v
器 O B_d
看 O I_d
你 O B_n
姐 O I_n
姐 O I_n
我 O I_n
就 O O_v
知 O O_r
道 O B_n
不 O I_n
太 O O_r
准 O O_d
！ O B_v

找 O O_d
“ O O_d
家 O O_v
宝 O O_x
” O O_x
～ O O_v
～ O O_x
天 O B_n
涯 O I_n
上 O O_x
看 O O_x
到 O O_x
一 O B_n
个 O I_n
很 O O_f
可 O B_v
爱 O I_v
的 O B_m
帖 O I_m
子 O O_zg
， O B_v
好 B-Degree I_v
喜 B-Trigger O_uj
欢 I-Trigger B_n
里 O I_n
面 O O_x
的 O O_a
图 B-sent_Entity B_v
图 I-sent_Entity I_v
~ O B_f
~ O I_f
~ O O_uj
分 O B_n
享 O I_n
！ O O_x

真 O O_x
的 O B_v
是 O I_v
这 O O_x
样 O O_x
吗 O B_d
封 O I_d
杀 O O_v
中 B-Cause B_r
通 I-Cause I_r
快 I-Cause O_y
递 I-Cause B_v
蜗 I-Cause I_v
牛 I-Cause B_nt
的 I-Cause I_nt
速 I-Cause B_v
度 I-Cause I_v
鹌 I-Cause B_n
鹑 I-Cause I_n
的 I-Cause O_uj
态 I-Cause B_n
度 I-Cause I_n
斑 I-Cause B_n
鸠 I-Cause I_n
的 I-Cause O_uj
品 I-Cause B_n
质 I-Cause I_n
老 I-Cause B_n
虎 I-Cause I_n
的 I-Cause O_uj
价 I-Cause B_n
格 I-Cause I_n
全 O B_nr
国 O I_nr
最 B-Degree O_uj
差 B-Trigger B_n
的 O I_n
快 B-sent_Entity B_n
递 I-sent_Entity I_n

自 O I_a
挂 O O_uj
东 O B_v
南 O I_v
枝 O O_x
吧 O B_v
~ O I_v
姐 O B_ns
不 O I_ns
拦 O O_q
你 O O_y
。 O O_x
我 B-Holder O_n
真 O O_d
的 O O_v
越 O O_r
来 O O_x
越 O O_r
秀 B-Trigger B_d
逗 I-Trigger I_d
了 O B_d
~ O I_d
~ O I_d
~ O O_ag
~ O O_v
怎 O O_ul
么 O O_x
办 O O_x
啊 O O_x
。 O O_x
。 O B_l
。 O I_l
。 O I_l
。 O O_zg
。 O O_x

话 O O_x
说 O O_x
， O O_x
这 B-sent_Entity O_x
哥 I-sent_Entity O_x
们 I-sent_Entity O_n
的 O O_v
玩 B-sent_Entity O_x
法 I-sent_Entity O_r
真 B-Degree B_n
的 I-Degree I_n
很 I-Degree O_uj
特 B-Trigger B_n
别 I-Trigger I_n
。 O B_d
。 O I_d
。 O O_zg
（ O B_d
草 O I_d
根 O O_x
平 O O_x
台 O O_x
欢 O O_x
迎 O B_n
投 O I_n
稿 O B_n
） O I_n

我 B-Holder I_v
憋 B-Trigger B_n
了 O I_n
很 B-Degree O_x
久 I-Degree O_x
， O O_r
发 O O_v
现 O O_ul
真 B-Cause B_m
的 I-Cause I_m
学 I-Cause O_x
不 I-Cause B_v
会 I-Cause I_v
【 O B_d
这 O I_d
首 O O_n
歌 O B_v
你 O I_v
能 O O_x
学 O O_r
会 O B_n
吗 O I_n
】 O O_r
就 O O_v
这 O B_n
歌 O I_n
， O O_y
我 O O_x
保 O O_d
你 O B_nz
听 O I_nz
一 O O_x
万 O O_r
遍 O O_v
也 O O_r
学 O O_v
不 O B_m
会 O I_m
。 O I_m
。 O O_d
。 O O_v
。 O B_v

加 O O_x
油 O O_x
， O O_x
会 O O_x
更 O O_x
强 O B_v
的 O I_v
~ O O_x
。 O O_v
金 O O_d
石 O O_a
堂 O O_uj
预 O O_x
购 O O_x
两 O B_nr
日 O I_nr
销 O O_q
量 O B_v
第 O I_v
二 O B_m
。 O I_m
博 O B_n
客 O I_n
来 O B_m
预 O I_m
购 O O_x
第 O B_nr
二 O I_nr
日 O O_v
销 O B_v
量 O I_v
第 O B_m
一 O I_m
！ O I_m
！ O B_n
我 B-Holder I_n
们 I-Holder B_m
好 B-Trigger I_m
开 I-Trigger O_x
心 I-Trigger O_x

桶 O I_r
桶 O B_l
， O I_l
妳 O I_l
太 O O_x
譲 O O_q
人 O O_q
流 O O_x
鼻 O B_nr
血 O I_nr
了 O O_zg
、 O O_n
看 O B_n
着 O I_n
妳 O I_n
俺 O O_ul
就 O O_x
啦 B-Trigger B_v
啦 I-Trigger I_v
啦 I-Trigger O_yg
啦 I-Trigger O_r
啦 I-Trigger O_d
、 O O_y
鼻 O O_y
血 O O_y
i O O_y
n O O_y
g O O_x
。 O B_n
… O I_n
… O B_eng

好 O I_eng
吧 O O_x
泡 B-Cause O_x
澡 I-Cause O_x
真 O O_x
的 O O_a
是 O O_y
很 B-Degree B_v
愉 B-Trigger I_v
悦 I-Trigger B_d
心 O I_d
情 O O_v
的 O O_d
事 O B_a
情 O I_a
， O B_n
我 O I_n
马 O O_uj
上 O B_n
准 O I_n
备 O O_x
吃 O O_r
包 O B_d
薯 O I_d
片 O B_v
顺 O I_v
便 O O_v
看 O O_v
看 O B_n
很 O I_n
二 O B_ad
的 O I_ad
《 O B_v
生 O I_v
活 O B_m
大 O I_m
爆 O O_uj
炸 O O_x
》 O B_vn
！ O I_vn

。 O B_v
我 B-Holder I_v
喜 B-Trigger O_x
欢 I-Trigger O_x
。 O O_x
。 O O_x
: O O_r
好 B-Degree B_v
可 B-Trigger I_v
爱 I-Trigger O_x
用 O O_x
大 O O_x
马 O O_a
亲 O B_v
的 O I_v
图 O O_p
做 O B_ns
成 O I_ns
的 O O_v
哟 O O_uj
嘻 O O_n
嘻 O B_v
嘻 O I_v
嘻 O O_uj
还 O O_y
算 O B_z
有 O I_z
点 O B_z
手 O I_z
巧 O O_d

就 O B_n
喜 B-Trigger I_n
欢 I-Trigger B_n
臭 B-sent_Entity I_n
豆 I-sent_Entity O_x
腐 I-sent_Entity O_d
【 O B_v
我 B-Holder I_v
中 O B_n
毒 O I_n
太 O I_n
深 O O_x
】 O O_r
太 O B_nz
恶 O I_nz
了 O O_d
， O O_a
但 O O_x
这 O O_d
些 O O_a
都 O O_ul
不 O O_x
能 O O_c
吃 O B_r
， O I_r
生 O O_d
活 O B_v
还 O I_v
有 O O_v
什 O O_x
么 O B_vn
意 O I_vn
义 O B_v
。 O I_v
薯 O B_r
粉 O I_r
丸 O B_n
、 O I_n
臭 O O_x
鸡 O B_nz
翅 O I_nz
。 O I_nz

我 B-Holder O_a
不 O B_n
忍 O I_n
心 O O_x
看 O O_x
. O O_r
的 O B_l
确 O I_l
还 O I_l
有 O O_v
什 O O_m
么 O B_d
比 O I_d
漠 B-sent_Entity B_v
视 I-sent_Entity I_v
生 I-sent_Entity B_r
命 I-sent_Entity I_r
更 B-Degree O_p
可 B-Trigger B_n
耻 I-Trigger I_n
的 O B_vn
呢 O I_vn
。 O O_d
心 O B_a
痛 O I_a
… O O_uj
… O O_y
子 B-sent_Entity O_x
弟 I-sent_Entity B_n
兵 I-sent_Entity I_n
最 B-Degree O_x
可 B-Trigger O_x
爱 I-Trigger B_nr
心 I-Trigger I_nr
痛 I-Trigger I_nr
… O O_d
… O B_v

说 O B_n
春 O I_n
雨 O O_x
贵 O O_x
如 O O_x
油 O O_v
， O B_n
可 O I_n
我 B-Holder O_a
根 O O_v
本 O O_n
就 O O_x
不 B-Degree O_v
喜 B-Trigger O_r
欢 I-Trigger B_a
这 O I_a
样 O O_d
的 O O_d
天 B-sent_Entity B_v
气 I-sent_Entity I_v
。 O B_r
。 O I_r
。 O O_uj
不 O B_n
喜 O I_n
欢 O O_x
， O O_x
很 B-Degree O_x
不 B-Negation O_d
喜 B-Trigger B_v
欢 I-Trigger I_v
呀 O O_x
！ O O_d

回 O B_v
复 O I_v
哈 B-Trigger O_y
哈 I-Trigger O_x
周 O O_x
大 O B_v
牌 O I_v
在 O B_o
干 O I_o
啥 O O_nr
感 O B_n
觉 O I_n
更 B-Degree O_p
悲 B-Trigger O_v
哀 I-Trigger O_r
耶 O B_n
~ O I_n
~ O O_d

谢 B-Trigger I_a
谢 I-Trigger O_nr
f O O_x
导 B-sent_Entity O_x
演 I-sent_Entity O_x
真 B-Degree B_nr
的 I-Degree I_nr
很 I-Degree O_x
感 B-Trigger B_v
谢 I-Trigger I_v
大 B-Cause B_d
今 I-Cause I_d
天 I-Cause O_zg
的 I-Cause B_v
青 I-Cause I_v
岛 I-Cause O_a
也 I-Cause B_t
是 I-Cause I_t
阴 I-Cause O_uj
天 I-Cause B_ns
。 I-Cause I_ns
天 I-Cause O_d
地 I-Cause O_v
失 I-Cause B_n
色 I-Cause I_n
为 I-Cause O_x
上 I-Cause B_n
海 I-Cause I_n

今 O I_n
天 O O_p
早 O B_ns
上 O I_ns
很 B-Degree O_x
生 B-Trigger B_t
气 I-Trigger I_t
， O B_t
把 O I_t
这 O O_zg
小 O B_n
子 O I_n
揍 O O_x
了 O O_p
一 O O_r
顿 O B_n
！ O I_n
过 O O_v
后 O O_ul
还 O B_m
是 O I_m
觉 O O_x
得 O B_t
有 O I_t
些 O B_c
过 O I_c
于 O B_v
冲 O I_v
动 O B_r
。 O I_r

回 O I_v
复 O B_vn
哈 B-Trigger I_vn
哈 I-Trigger O_x
话 O O_x
说 O B_v
我 B-Holder I_v
真 B-Degree B_o
的 I-Degree I_o
很 I-Degree O_n
幽 B-Trigger O_v
默 I-Trigger O_r
~ O B_d
~ O I_d
第 O O_zg
三 O B_a
不 O I_a
准 O O_x
其 O O_x
实 O B_m
我 O I_m
是 O B_v
一 O I_v
个 O B_d
很 O I_d
矜 O O_r
持 O O_v
的 O B_m
老 O I_m
实 O O_zg
人 O B_v

纪 B-Trigger O_uj
念 I-Trigger B_n
一 B-sent_Entity I_n
下 I-sent_Entity I_n
一 I-sent_Entity O_x
个 I-sent_Entity B_n
悲 I-sent_Entity I_n
剧 I-sent_Entity B_m
后 O I_m
紧 O B_m
接 O I_m
着 O B_n
又 O I_n
一 O O_f
个 O B_c
杯 O I_c
具 O I_c
， O O_d
来 O B_m
的 O I_m
那 O B_n
么 O I_n
突 O O_x
然 O O_v
， O O_uj
很 B-Degree B_r
遗 B-Trigger I_r
憾 I-Trigger B_ad
错 B-sent_Entity I_ad
过 I-sent_Entity O_x
了 I-sent_Entity O_zg
这 I-sent_Entity B_a
个 I-sent_Entity I_a
聚 I-sent_Entity B_v
会 I-sent_Entity I_v
~ O O_ul
我 O B_r
在 O I_r
赶 O B_n
集 O I_n
的 O O_x
第 O O_r
一 O O_p
个 O B_v
聚 O I_v
会 O O_uj

清 B-Cause I_m
明 I-Cause I_m
时 I-Cause B_n
节 I-Cause I_n
雨 I-Cause O_x
纷 I-Cause B_a
纷 I-Cause I_a
， I-Cause B_n
真 I-Cause I_n
的 I-Cause O_n
是 I-Cause B_d
很 I-Cause I_d
纷 I-Cause O_x
纷 I-Cause B_d
啊 I-Cause I_d
， I-Cause O_v
都 I-Cause O_d
一 I-Cause B_d
天 I-Cause I_d
了 I-Cause O_zg
， I-Cause O_x
还 I-Cause O_d
没 I-Cause B_m
消 I-Cause I_m
停 I-Cause O_ul
， I-Cause O_x
看 I-Cause O_d
这 I-Cause O_v
雨 I-Cause B_v
啊 I-Cause I_v
， O O_x
愁 B-Trigger O_v
哦 O O_r

我 B-Holder O_y
应 O O_x
该 O O_v
彩 O O_e
排 O O_x
时 O O_r
拍 O B_v
， O I_v
但 O B_n
是 O I_n
当 O O_ng
时 O O_v
真 B-Degree O_x
的 I-Degree B_c
荒 B-Trigger I_c
了 O B_t
， O I_t
都 O B_d
忘 O I_d
了 O O_v
说 O O_ul
有 O O_x
转 O O_d
播 O O_v
一 O O_ul
定 O O_v
比 O O_v
我 O B_vn
们 O I_vn
拍 O B_d
的 O I_d
好 O O_p
～ O B_r

妈 B-Holder O_v
妈 I-Holder O_uj
很 B-Degree O_a
喜 B-Trigger O_x
欢 I-Trigger O_x
我 B-sent_Entity B_n
戴 I-sent_Entity I_n
这 I-sent_Entity O_zg
顶 I-sent_Entity B_v
帽 I-sent_Entity I_v
子 O O_r
， O O_v
我 O O_r
问 O O_v
她 O B_n
为 O I_n
什 O O_x
么 O O_r
， O O_v
她 B-Cause O_r
说 I-Cause B_r
因 I-Cause I_r
为 I-Cause I_r
带 I-Cause O_x
着 I-Cause O_r
帽 I-Cause O_v
子 I-Cause B_c
会 I-Cause I_c
显 I-Cause O_v
得 I-Cause O_uz
我 I-Cause B_n
高 I-Cause I_n
一 I-Cause O_v
点 I-Cause B_v

我 B-Holder O_r
都 O O_a
喜 B-Trigger B_m
欢 I-Trigger I_m
~ O O_x
再 O O_r
来 O O_d
白 O B_v
色 O I_v
西 O O_x
装 O O_d
。 O O_v
我 B-Holder B_n
喜 B-Trigger I_n
欢 I-Trigger B_n
这 O I_n
裤 B-sent_Entity O_x
子 I-sent_Entity O_r
和 I-sent_Entity B_v
鞋 I-sent_Entity I_v
。 O O_r
当 O B_n
然 O I_n
也 O O_c
很 B-Degree O_n
喜 B-Trigger O_x
欢 I-Trigger B_d
人 B-sent_Entity I_d
。 O O_d

回 O B_v
复 O I_v
晕 O O_n
都 O O_x
什 O O_x
么 O B_v
人 O I_v
呀 O O_v
穿 O O_d
一 O B_r
次 O I_r
拍 O O_n
照 O O_y
让 O O_v
偶 O B_m
看 O I_m
下 O B_v
越 B-Degree I_v
来 I-Degree O_v
越 I-Degree O_d
喜 B-Trigger B_v
欢 I-Trigger I_v
穿 B-sent_Entity B_d
短 I-sent_Entity I_d
裙 I-sent_Entity I_d
了 O B_v
。 O I_v
。 O O_zg
。 O B_n

图 O O_ul
儿 O O_x
真 O O_x
棒 O O_x
饿 O O_x
: O O_n
: O O_n
真 O B_n
的 O I_n
很 B-Degree O_v
搞 B-Trigger O_x
笑 I-Trigger O_x
! O B_d
张 O I_d
艺 O O_zg
谋 O B_v
巩 O I_v
俐 O O_x
十 O B_nr
五 O I_nr
年 O I_nr
前 O B_nr
亲 O I_nr
密 O B_m
泳 O I_m
装 O I_m
照 O O_f
片 O B_a
曝 O I_a
光 O B_n
搞 B-Trigger I_n
笑 I-Trigger B_n
! O I_n
! O B_nz
! O I_nz
! O B_v
! O I_v
! O O_x
! O O_x
! O O_x
! O O_x
! O O_x

很 B-Degree O_x
漂 B-Trigger O_x
亮 I-Trigger O_x
。 O O_x
转 O O_x
！ O B_n
和 O I_n
大 O I_n
家 O O_x
分 O O_v
享 O O_x
大 O O_c
家 O B_n
不 O I_n
是 O B_v
想 O I_v
看 O B_n
爆 O I_n
炸 O B_c
头 O I_c
吗 O O_v
。 O O_v
。 O B_v
。 O I_v
满 O O_n
足 O O_y
下 O O_x
大 O O_x
家 O O_x
的 O B_v
要 O I_v
求 O O_f
。 O B_n
。 O I_n
。 O O_uj

" O I_v
好 B-Degree O_x
烦 B-Trigger O_x
, O O_x
一 B-Cause O_x
大 I-Cause O_x
早 I-Cause B_a
就 I-Cause I_a
这 I-Cause O_x
么 I-Cause B_l
不 I-Cause I_l
爽 I-Cause I_l
, I-Cause O_d
最 I-Cause B_r
后 I-Cause I_r
一 I-Cause B_a
天 I-Cause I_a
也 I-Cause O_x
不 I-Cause B_f
放 I-Cause I_f
过 I-Cause B_m
我 I-Cause I_m
. I-Cause O_d
. I-Cause B_l
. O I_l
. O I_l
" O O_r

起 O I_m
来 O I_m
啊 O I_m
很 B-Degree O_x
不 B-Trigger O_x
幸 I-Trigger B_v
的 O I_v
被 B-sent_Entity O_y
捆 I-sent_Entity O_d
成 I-sent_Entity B_a
木 I-sent_Entity I_a
乃 I-sent_Entity O_uj
伊 I-sent_Entity O_p
状 I-sent_Entity B_v
躺 I-sent_Entity I_v
了 I-sent_Entity B_nr
一 I-sent_Entity I_nr
个 I-sent_Entity I_nr
多 I-sent_Entity O_ng
小 I-sent_Entity O_v
时 I-sent_Entity O_ul
， I-sent_Entity B_m
累 I-sent_Entity I_m
死 I-sent_Entity I_m
了 I-sent_Entity B_n
~ I-sent_Entity I_n

很 B-Degree B_v
喜 B-Trigger I_v
欢 I-Trigger O_ul
这 B-sent_Entity O_x
一 I-sent_Entity O_x
段 I-sent_Entity O_zg
1 I-sent_Entity B_v
3 I-sent_Entity I_v
2 I-sent_Entity O_r
， I-sent_Entity B_m
瓦 O I_m
荡 O B_m
漾 O I_m
啊 O I_m
！ O O_x
！ O O_nr
！ O B_v

我 B-Holder O_zg
都 O O_x
喜 B-Trigger O_x
欢 I-Trigger O_x
非 B-sent_Entity O_x
常 I-sent_Entity O_r
可 I-sent_Entity O_d
爱 I-sent_Entity B_v
的 I-sent_Entity I_v
小 I-sent_Entity B_d
杯 I-sent_Entity I_d
子 I-sent_Entity B_v
你 O I_v
喜 O O_uj
欢 O O_n
哪 O B_n
个 O I_n
？ O O_r

心 O I_v
好 O B_r
痛 O I_r
啊 O O_x
… O O_x
… O O_n
太 O O_a
有 O O_a
个 O O_y
性 O O_x
了 O O_x
吧 O O_d
！ O O_v
忧 O B_n
郁 O I_n
得 O O_ul
一 O O_y
塌 O O_x
糊 O B_a
涂 O I_a
！ O O_ud
！ O B_i
史 O I_i
上 O I_i
最 O I_i
忧 O O_x
郁 O O_x
滴 O O_ng
猫 O O_f
咪 O O_d
！ O B_a
让 B-Trigger I_a
人 I-Trigger O_v
喜 I-Trigger B_n
欢 I-Trigger I_n
得 O O_x
爱 B-Trigger O_v
不 I-Trigger O_n
释 I-Trigger B_v
手 I-Trigger I_v
。 O O_ud

回 O I_i
复 O I_i
养 B-sent_Entity I_i
不 I-sent_Entity O_x
起 I-sent_Entity O_x
人 I-sent_Entity B_v
的 O I_v
悲 B-Trigger B_v
桑 I-Trigger I_v
飘 O I_v
过 B-Cause O_n
“ I-Cause O_uj
我 I-Cause B_n
养 I-Cause I_n
你 I-Cause B_v
啊 I-Cause I_v
” I-Cause O_x
这 I-Cause O_r
句 I-Cause O_v
比 I-Cause O_r
较 I-Cause O_y
好 I-Cause O_x
“ I-Cause O_r
X I-Cause O_q
X I-Cause B_d
为 I-Cause I_d
我 I-Cause O_a
做 I-Cause O_x
饭 I-Cause B_eng
吧 I-Cause I_eng
” I-Cause O_p
真 I-Cause O_r
的 I-Cause B_v
可 I-Cause I_v
以 I-Cause O_y
用 I-Cause O_x
来 I-Cause B_d
求 I-Cause I_d
婚 I-Cause B_c
呀 I-Cause I_c
？ I-Cause B_v

我 B-Holder B_v
很 B-Degree I_v
欢 B-Trigger O_y
迎 I-Trigger O_x
酸 B-sent_Entity O_x
奶 I-sent_Entity O_r
这 I-sent_Entity O_d
样 I-sent_Entity B_v
跟 I-sent_Entity I_v
我 I-sent_Entity B_n
撒 I-sent_Entity I_n
娇 I-sent_Entity B_r
… O I_r
… O O_p
最 O O_r
会 O B_v
撒 O I_v
娇 O O_x
的 O O_x
猫 O O_d
咪 O O_v
。 O B_v
B O I_v
B O O_uj
被 O B_n
它 O I_n
弄 O O_x
得 O B_eng
不 O I_eng
知 O O_p
所 O O_r
措 O O_v
~ O O_ud

好 O I_i
得 O I_i
意 O I_i
啊 O O_x
。 O O_x
噶 O O_a
肥 B-sent_Entity B_v
妹 I-sent_Entity I_v
我 O O_zg
错 O O_x
啦 O B_ns
。 O I_ns
。 O O_n
唔 O O_r
应 O O_v
该 O O_y
多 O O_x
手 O O_x
太 B-Degree O_y
强 B-Trigger B_v
悍 I-Trigger I_v
啦 O O_m
. O O_n
. O O_d
. O B_a
条 O I_a
女 O O_y
好 O B_m
正 O I_m
~ B-Trigger I_m
哈 I-Trigger B_n
如 O I_n
何 O B_d
正 O I_d
确 O O_x
选 O O_nr
择 O B_r
避 O I_r
孕 O B_ad
套 O I_ad

" O I_v
原 O B_n
来 O I_n
更 B-Degree I_n
落 B-Trigger O_x
寞 I-Trigger O_x
是 O B_d
在 B-sent_Entity I_d
拥 I-sent_Entity O_d
抱 I-sent_Entity B_a
过 I-sent_Entity I_a
后 I-sent_Entity O_v
, I-sent_Entity O_p
这 I-sent_Entity B_v
样 I-sent_Entity I_v
是 I-sent_Entity B_t
否 I-sent_Entity I_t
宁 I-sent_Entity O_x
愿 I-sent_Entity B_r
从 I-sent_Entity I_r
末 I-sent_Entity B_v
一 I-sent_Entity I_v
起 I-sent_Entity B_d
过 I-sent_Entity I_d
？ O B_c
" O I_c

【 O I_m
幽 O O_ug
默 O O_x
· O O_x
悲 O O_x
哀 O O_x
的 O B_a
男 O I_a
人 O O_x
】 O B_a
今 O I_a
天 O O_uj
看 O B_n
到 O I_n
最 B-Degree O_x
有 B-Trigger B_t
喜 I-Trigger I_t
感 I-Trigger B_v
的 O I_v
一 O O_d
张 O O_v
图 O B_n
片 O I_n
。 O O_uj
（ O B_m
图 O I_m
片 O B_n
来 O I_n
自 O O_x
@ O O_x
刘 O B_n
若 O I_n
英 O B_v
） O I_v

有 O B_nr
时 O I_nr
间 O I_nr
也 O O_x
做 O O_x
个 O O_v
娱 O B_n
乐 O I_n
一 O O_d
下 O O_v
★ O O_q
【 B-sent_Entity B_vn
纸 I-sent_Entity I_vn
片 I-sent_Entity B_m
小 I-sent_Entity I_m
姑 I-sent_Entity O_x
娘 I-sent_Entity O_x
的 I-sent_Entity B_n
悲 I-sent_Entity I_n
惨 I-sent_Entity B_nr
生 I-sent_Entity I_nr
活 I-sent_Entity I_nr
】 I-sent_Entity O_uj
太 O B_i
折 B-Trigger I_i
磨 I-Trigger I_i
人 I-Trigger I_i
了 O O_x
， O O_d
饶 O B_v
了 O I_v
我 O O_n
吧 O O_ul
， O O_x
主 O O_v
人 O O_ul
。 O O_r

爱 B-Cause O_x
一 I-Cause B_n
个 I-Cause I_n
人 I-Cause O_x
真 I-Cause O_x
的 I-Cause O_v
好 I-Cause B_m
难 I-Cause I_m
， O O_n
我 O B_d
已 O I_d
经 O O_a
把 O O_a
自 O O_x
己 O O_r
的 O B_d
所 O I_d
有 O O_p
都 O B_r
拿 O I_r
出 O O_uj
来 O B_b
， O I_b
可 O O_d
是 O O_v
最 O B_v
终 O I_v
还 O O_x
是 O B_c
很 B-Degree I_c
惨 B-Trigger B_d
。 O I_d

最 B-sent_Entity I_c
近 I-sent_Entity B_a
真 I-sent_Entity I_a
的 I-sent_Entity O_x
好 I-sent_Entity O_x
累 I-sent_Entity B_f
哦 I-sent_Entity I_f
， I-sent_Entity B_d
每 I-sent_Entity I_d
天 I-sent_Entity O_a
都 I-sent_Entity O_a
是 I-sent_Entity O_e
凌 I-sent_Entity O_x
晨 I-sent_Entity B_r
3 I-sent_Entity I_r
点 I-sent_Entity O_d
， O O_v
为 B-Cause B_t
了 I-Cause I_t
世 I-Cause O_m
界 I-Cause O_m
杯 I-Cause O_x
的 I-Cause B_p
节 I-Cause I_p
目 I-Cause B_nz
， I-Cause I_nz
每 I-Cause I_nz
天 I-Cause O_uj
要 I-Cause B_n
抽 I-Cause I_n
取 I-Cause O_x
听 I-Cause B_r
众 I-Cause I_r
获 I-Cause O_v
奖 I-Cause B_v
信 I-Cause I_v
息 I-Cause B_n
， O I_n
真 B-Degree B_v
的 I-Degree I_v
好 I-Degree B_n
辛 B-Trigger I_n
苦 I-Trigger O_x

我 O I_d
T O O_a
M O B_a
D O I_a
- O O_x
- O O_r
。 O B_eng
明 O I_eng
明 O I_eng
我 B-Holder O_x
就 O O_x
很 B-Degree O_x
认 B-Trigger B_t
真 I-Trigger I_t
的 O O_r
在 B-sent_Entity O_d
交 I-sent_Entity O_d
朋 I-sent_Entity B_ad
友 I-sent_Entity I_ad
啊 O O_uj
- O O_p
- O B_n
。 O I_n

做 O O_zg
了 O O_x
一 O O_x
个 O O_x
梦 O O_x
。 O O_v
那 O O_ul
么 O B_m
真 O I_m
实 O O_n
。 O O_x
然 O B_r
后 O I_r
心 B-sent_Entity B_d
情 I-sent_Entity I_d
压 B-Trigger O_x
抑 I-Trigger B_c
的 B-Degree I_c
很 I-Degree B_n
。 O I_n

我 B-Holder I_v
是 O O_uj
笨 O O_a
蛋 O O_x
。 O O_x
「 O O_r
抱 O O_v
住 O B_n
」 O I_n
不 O O_x
许 O O_x
不 O B_v
开 O I_v
心 O O_x
， O B_d
不 B-Negation I_d
开 B-Trigger O_d
心 I-Trigger B_v
的 O I_v
是 O O_x
笨 B-sent_Entity O_d
蛋 I-sent_Entity B_v
。 O I_v
: O O_uj
「 O O_v
抱 O B_n
」 O I_n
不 O O_x
给 O O_x
不 O O_x
好 O O_v
。 O O_x
心 O O_d
情 O O_p
不 O B_d
好 O I_d
、 O O_x
非 O B_n
常 O I_n
不 O B_d
好 O I_d
。 O O_x

人 O I_d
的 O B_d
好 O I_d
坏 O O_x
真 O O_x
的 O O_n
很 O O_uj
难 O B_v
从 O I_v
外 O B_d
再 O I_d
来 O O_d
分 O O_a
辨 O B_c
~ O I_c
唉 B-Trigger O_d
! O O_v

我 B-Holder I_v
不 O O_x
忍 O O_zg
心 O O_x
看 O O_x
. O O_r
的 O B_l
确 O I_l
还 O I_l
有 O O_v
什 O O_m
么 O B_d
比 O I_d
漠 B-compared_Entity B_v
视 I-compared_Entity I_v
生 I-compared_Entity B_r
命 I-compared_Entity I_r
更 O O_p
可 B-Trigger B_n
耻 I-Trigger I_n
的 O B_vn
呢 O I_vn
。 O O_d
心 B-Trigger B_a
痛 I-Trigger I_a
… O O_uj
… O O_y
子 B-sent_Entity O_x
弟 I-sent_Entity B_n
兵 I-sent_Entity I_n
最 B-Degree O_x
可 B-Trigger O_x
爱 I-Trigger B_nr
心 I-Trigger I_nr
痛 I-Trigger I_nr
… O O_d
… O B_v

这 B-sent_Entity B_n
造 I-sent_Entity I_n
型 I-sent_Entity O_x
真 O O_x
的 O O_x
太 B-Degree O_r
帅 B-Trigger B_n
了 O I_n
~ O B_d
加 O I_d
油 O B_n
W O I_n
o O O_ul
o O O_x
h O B_v
o O I_v
w O B_eng
o O I_eng
o O I_eng
o O I_eng
v O I_eng
老 O I_eng
狼 O I_eng
- O I_eng
同 O I_eng
桌 O I_eng
的 O B_n
你 O I_n
- O O_x

到 O I_n
底 O O_uj
是 O O_r
虾 B-sent_Entity O_x
米 I-sent_Entity O_x
， O B_d
2 O I_d
0 O O_v
1 O B_n
2 O I_n
真 O O_x
的 O B_m
有 O I_m
啊 O I_m
？ O I_m
好 B-Degree B_d
漂 B-Trigger I_d
亮 I-Trigger O_v
呀 O O_y
。 O O_x
真 B-sent_Entity O_a
的 I-sent_Entity B_a
是 I-sent_Entity I_a
U I-sent_Entity O_y
F I-sent_Entity O_x
O I-sent_Entity B_d
吗 I-sent_Entity I_d
？ O O_v
太 B-Degree B_eng
可 B-Trigger I_eng
怕 I-Trigger I_eng
了 O O_y
， O O_x
别 O O_d
来 O B_c
吓 O I_c
我 O O_ul
们 O O_x
地 O O_d
球 O O_v
人 O O_v
。 O B_r

深 B-Degree B_n
表 I-Degree I_n
同 B-Trigger O_n
情 I-Trigger O_x
最 B-sent_Entity O_x
后 I-sent_Entity B_n
一 I-sent_Entity I_n
家 I-sent_Entity I_n
利 I-sent_Entity I_n
率 I-sent_Entity B_f
7 I-sent_Entity I_f
折 I-sent_Entity B_m
的 I-sent_Entity I_m
银 I-sent_Entity B_n
行 I-sent_Entity I_n
农 I-sent_Entity O_m
行 I-sent_Entity O_m
也 I-sent_Entity O_uj
取 I-sent_Entity B_n
消 I-sent_Entity I_n
7 I-sent_Entity B_j
折 I-sent_Entity I_j
了 O O_d

无 O I_v
人 O O_m
在 O O_v
面 B-sent_Entity O_ul
临 I-sent_Entity O_x
幸 I-sent_Entity B_n
福 I-sent_Entity I_n
时 I-sent_Entity O_p
会 O B_v
突 O I_v
然 O B_a
变 O I_a
得 O B_n
胆 B-Trigger I_n
怯 I-Trigger B_ad
， O I_ad
抓 B-Cause B_v
住 I-Cause I_v
幸 I-Cause B_a
福 I-Cause I_a
其 I-Cause O_x
实 I-Cause B_v
比 I-Cause I_v
忍 I-Cause B_a
受 I-Cause I_a
痛 I-Cause B_d
苦 I-Cause I_d
更 I-Cause O_p
需 I-Cause B_v
要 I-Cause I_v
勇 I-Cause B_an
气 I-Cause I_an
。 O O_d
早 O B_v
安 O I_v

今 O I_n
天 O O_x
心 B-sent_Entity B_n
情 I-sent_Entity I_n
很 B-Degree O_x
不 B-Trigger B_t
好 I-Trigger I_t
~ O B_n
特 B-Cause I_n
别 I-Cause O_zg
想 I-Cause B_d
我 I-Cause I_d
妈 I-Cause O_x
~ I-Cause B_d
特 I-Cause I_d
别 I-Cause O_v
想 I-Cause O_r
， I-Cause O_n
特 I-Cause O_x
别 I-Cause B_d
想 I-Cause I_d
~ I-Cause O_v
曾 O O_x
经 O B_d
对 O I_d
自 O O_v
己 O O_x
说 O B_d
~ O I_d
要 O O_p
坚 O B_r
强 O I_r
~ O O_v

屏 O O_v
幕 O B_v
~ O I_v
~ O O_x
~ O O_x
~ O B_n
~ O I_n
好 B-Degree O_x
心 B-Trigger O_x
痛 I-Trigger O_x
啊 O O_x
！ O O_x
为 B-sent_Entity O_a
什 I-sent_Entity B_n
么 I-sent_Entity I_n
i I-sent_Entity O_zg
P I-sent_Entity O_x
a I-sent_Entity B_r
d I-sent_Entity I_r
永 I-sent_Entity I_r
远 I-sent_Entity B_eng
代 I-sent_Entity I_eng
替 I-sent_Entity I_eng
不 I-sent_Entity I_eng
了 I-sent_Entity B_d
报 I-sent_Entity I_d
纸 I-sent_Entity B_v
？ I-sent_Entity I_v
这 O B_v
就 O I_v
是 O B_n
最 O I_n
雄 O O_x
辩 O O_r
的 O B_d
解 O I_d
释 O O_d
！ O B_a

突 O O_uj
然 O B_v
有 O I_v
种 O O_x
很 B-Degree O_x
深 I-Degree B_ad
很 I-Degree I_ad
深 I-Degree B_r
的 I-Degree I_r
愧 B-Trigger O_d
疚 I-Trigger O_a
感 O O_d
谁 O O_a
能 O O_uj
告 O B_a
诉 O I_a
我 B-Holder O_vg
以 O O_r
后 O O_v
我 O B_v
该 O I_v
怎 O O_r
么 O B_f
做 O I_f
呀 O O_r
呀 O O_r
呀 O B_r
呀 O I_r
~ O O_v

你 B-sent_Entity I_y
们 I-sent_Entity B_y
这 I-sent_Entity I_y
些 I-sent_Entity O_x
人 I-sent_Entity O_x
太 B-Degree B_r
坏 B-Trigger I_r
了 O B_r
， O I_r
有 O O_n
一 O B_n
个 O I_n
还 O O_ul
不 O O_x
够 O O_v
吗 O B_m
？ O I_m
善 O O_d
哉 O B_v
， O I_v
善 O O_y
哉 O O_x
！ O B_a
愤 B-Trigger I_a
怒 I-Trigger O_x
之 O B_a
掷 B-sent_Entity I_a
法 I-sent_Entity O_x
师 I-sent_Entity B_v
现 I-sent_Entity I_v
场 I-sent_Entity O_u
主 I-sent_Entity O_v
围 I-sent_Entity B_n
脖 I-sent_Entity I_n
。 O B_n
大 O I_n
师 O O_b
在 O B_n
现 O I_n
场 O O_x
注 O B_n
册 O I_n
新 O O_p
浪 O B_n
围 O I_n
脖 O B_v
！ O I_v

完 O I_nz
了 O B_n
， O I_n
我 B-Holder O_x
真 B-Cause O_x
的 I-Cause O_v
彻 I-Cause O_ul
底 I-Cause O_x
成 I-Cause O_r
为 I-Cause B_d
宅 I-Cause I_d
女 I-Cause B_ad
了 I-Cause I_ad
。 O B_v
呜 B-Trigger I_v
呜 I-Trigger B_n
， O I_n
这 O O_ul
可 O O_x
不 O B_l
是 O I_l
我 B-Holder O_x
想 O O_r
过 O B_c
的 O I_c
日 O I_c
子 O O_r
啊 O O_v
~ O O_ug
~ O O_uj
这 O B_n
太 B-Degree I_n
糟 B-Trigger O_zg
糕 I-Trigger O_x
了 O O_x
。 O O_r

" O B_a
想 O I_a
要 O O_ul
★ O O_x
苹 O O_x
果 O O_x
" O B_v
" O I_v
透 O O_x
" O B_n
" O I_n
款 O O_x
笔 B-sent_Entity O_x
记 I-sent_Entity O_v
本 I-sent_Entity O_x
。 O O_x
很 O O_m
特 O B_n
别 O I_n
， O I_n
喜 B-Trigger O_x
欢 I-Trigger O_zg
" O B_d

很 B-Degree O_x
痛 B-Trigger B_v
太 I-Trigger I_v
悲 I-Trigger O_x
惨 I-Trigger O_x
了 O B_a
我 B-sent_Entity I_a
们 I-sent_Entity O_n
的 I-sent_Entity B_a
孩 I-sent_Entity I_a
子 I-sent_Entity O_ul
！ O B_r
痛 O I_r
如 O O_uj
刀 O B_n
割 O I_n
. O O_x
. O O_a
. O O_v
. O B_n
. O I_n
. O B_m
心 B-Trigger I_m
痛 I-Trigger I_m
， O I_m
， O I_m
无 B-Trigger I_m
语 I-Trigger B_n
！ O I_n

今 O O_x
日 O O_v
终 O O_ng
于 O O_x
翻 O O_x
到 O B_t
屋 O I_t
k O B_d
了 O I_d
， O B_v
有 O I_v
种 O O_n
熟 B-Trigger O_eng
悉 I-Trigger O_ul
但 I-Trigger O_x
又 I-Trigger B_r
陌 I-Trigger I_r
生 I-Trigger B_v
噶 O I_v
感 O O_c
觉 O O_d
， O B_n
不 O I_n
过 O O_nrt
最 O B_n
开 O I_n
心 O O_x
噶 O B_c
系 O I_c
翻 O O_d
到 O B_v
屋 O I_v
k O B_n
就 O I_n
有 O B_v
靓 O I_v
汤 O O_n
润 O O_eng
下 O O_d
， O O_v
嘻 B-Trigger O_g
嘻 I-Trigger B_nr

我 O O_f
最 O O_x
近 O B_z
心 O I_z
里 O O_x
承 O O_r
受 O B_f
能 O I_f
力 O B_s
好 B-Degree I_s
差 B-Trigger B_n
真 O I_n
的 O I_n
别 O I_n
打 O O_a
击 O O_a
我 O B_d

什 O O_r
么 O B_v
情 O I_v
况 O O_r
？ O O_x
？ B-Cause B_r
我 I-Cause I_r
现 I-Cause B_n
在 I-Cause I_n
真 I-Cause O_x
的 I-Cause O_x
宁 I-Cause O_r
愿 I-Cause B_t
他 I-Cause I_t
辜 I-Cause B_d
负 I-Cause I_d
了 I-Cause B_d
我 I-Cause I_d
· I-Cause O_r
· I-Cause B_v
而 I-Cause I_v
不 I-Cause O_ul
是 I-Cause O_r
我 I-Cause O_x
对 I-Cause O_x
他 I-Cause O_c
！ I-Cause B_c
！ O I_c
！ O O_r
真 B-Degree O_p
的 I-Degree O_r
真 I-Degree O_x
的 I-Degree O_x
， O O_x
太 B-Degree B_d
伤 B-Trigger I_d
心 I-Trigger B_d
了 O I_d
！ O O_x
！ O O_d

就 O I_n
喜 B-Trigger O_ul
欢 I-Trigger O_x
臭 B-sent_Entity O_x
豆 I-sent_Entity O_x
腐 I-sent_Entity O_d
【 O B_v
我 O I_v
中 O B_n
毒 O I_n
太 O I_n
深 O O_x
】 O O_r
太 B-Degree B_nz
恶 B-Trigger I_nz
了 I-Trigger O_d
， O O_a
但 O O_x
这 O O_d
些 O O_a
都 O O_ul
不 O O_x
能 O O_c
吃 O B_r
， O I_r
生 O O_d
活 O B_v
还 O I_v
有 O O_v
什 O O_x
么 O B_vn
意 O I_vn
义 O B_v
。 O I_v
薯 O B_r
粉 O I_r
丸 O B_n
、 O I_n
臭 O O_x
鸡 O B_nz
翅 O I_nz
。 O I_nz

d B-Holder O_a
e I-Holder B_n
a I-Holder I_n
r I-Holder O_x
心 B-sent_Entity O_x
情 I-sent_Entity B_eng
复 B-Trigger I_eng
杂 I-Trigger I_eng
中 O I_eng
， O B_n
不 O I_n
解 O B_a
释 O I_a
。 O O_f
可 O O_x
能 O O_d
更 O B_v
多 O I_v
的 O O_x
还 O B_v
是 O I_v
接 O B_d
下 O I_d
来 O O_uj
如 O B_c
何 O I_c
开 O B_l
展 O I_l
的 O I_l
无 O B_r
措 O I_r
和 O B_v
混 O I_v
乱 O O_uj
吧 O B_v
。 O I_v

" O B_a
回 O I_a
复 O O_y
你 O O_x
果 O O_x
日 O O_x
唔 O B_v
洗 O I_v
番 O O_r
工 O B_d
咩 O I_d
好 O O_y
呀 O O_v
, O O_q
前 O O_n
一 O O_o
日 O B_e
打 O I_e
比 O O_x
我 B-Holder O_f
很 B-Degree B_m
想 O I_m
痛 B-Trigger B_v
快 I-Trigger I_v
的 O O_r
哭 O O_d
个 O O_v
饱 O B_a
" O I_a

这 B-sent_Entity O_v
张 I-sent_Entity O_q
好 B-Trigger O_a
棒 I-Trigger O_x
！ O O_x
销 B-Cause O_r
魂 I-Cause O_q
的 I-Cause O_a
小 I-Cause O_a
头 I-Cause O_x
像 I-Cause B_n
这 I-Cause I_n
个 I-Cause O_uj
头 I-Cause O_n
像 I-Cause B_n
太 I-Cause I_n
棒 I-Cause B_r
了 I-Cause I_r
！ I-Cause B_n
！ I-Cause I_n
哈 O B_nr
哈 O I_nr
哈 O I_nr
这 O O_x
个 O O_x
真 O B_o
的 O I_o
很 O I_o
诱 O B_r
人 O I_r
的 O B_d
! O I_d
你 O O_zg
再 O B_n
凑 O I_n
近 O O_uj
点 O O_x
老 O O_r
婆 O O_d
我 O B_v
就 O I_v
亲 O O_m
上 O B_n
去 O I_n
喽 O O_r
嘿 O O_d
嘿 O O_v

魔 O I_t
道 O O_zg
威 O B_o
武 O I_o
！ O O_x
望 O O_n
天 O O_q
。 O B_nrt
。 O I_nrt
。 O O_x
我 B-Holder B_nr
内 B-sent_Entity I_nr
心 I-sent_Entity O_x
十 B-Degree O_x
分 I-Degree O_x
惆 B-Trigger O_r
怅 I-Trigger B_n
十 B-Degree I_n
分 I-Degree B_m
挣 B-Trigger I_m
扎 I-Trigger B_a
。 O I_a
。 O B_m
你 O I_m
们 O B_v
不 O I_v
懂 O O_x
的 O O_x

太 B-Degree I_r
震 B-Trigger B_a
惊 I-Trigger I_a
了 O O_uj
， O O_x
一 O O_d
定 O B_v
要 O I_v
截 O O_ul
图 O O_x
纪 O B_d
念 O I_d
啊 O O_v
。 O B_v
张 O I_v
朝 O B_n
阳 O I_n
： O O_zg
不 O O_x
断 O B_nr
地 O I_nr
收 O I_nr
到 O O_x
推 O B_d
销 O I_d
短 O O_uv
信 O B_v
， O I_v
这 O B_v
些 O I_v
不 O B_n
要 O I_n
脸 O O_x
的 O B_r
机 O I_r
构 O B_l
， O I_l
我 O I_l
操 O O_uj
你 O B_n
妈 O I_n
! O O_x

就 O O_v
要 O O_r
放 O O_n
假 O O_x
了 O O_x
， O B_d
完 O I_d
全 O B_v
没 O I_v
有 O O_ul
心 O O_x
情 O B_ad
工 O I_ad
作 O B_v
， O I_v
希 B-Trigger B_n
望 I-Trigger I_n
这 O B_vn
两 O I_vn
天 O O_x
可 O B_v
以 O I_v
很 O O_r
快 O B_m
很 O I_m
顺 O B_c
利 O I_c
的 O B_d
过 O I_d
去 O O_zg
， O B_ad
阿 O I_ad
门 O O_uj

跌 B-sent_Entity I_t
的 O O_x
让 O B_ns
人 B-Holder I_ns
崩 B-Trigger O_x
溃 I-Trigger O_v
~ I-Trigger O_uj
我 B-Cause O_v
的 I-Cause O_n
爱 I-Cause B_v
车 I-Cause I_v
什 I-Cause O_x
么 I-Cause O_r
时 I-Cause O_uj
候 I-Cause B_n
才 I-Cause I_n
能 I-Cause B_r
开 I-Cause I_r
回 I-Cause B_n
家 I-Cause I_n
啊 I-Cause B_v
心 O I_v
情 O O_v
无 B-Degree B_n
比 I-Degree I_n
的 I-Degree O_zg
低 B-Trigger B_n
落 I-Trigger I_n

写 B-Trigger I_v
的 I-Trigger O_uj
真 I-Trigger B_v
好 I-Trigger I_v
~ O O_x
真 B-Trigger O_v
够 I-Trigger O_uj
意 I-Trigger B_d
思 I-Trigger I_d
! O O_x
很 O O_d
窝 O B_l
心 O I_l
的 O I_l
感 O O_x
觉 O O_zg
哈 B-Trigger B_n
哈 I-Trigger I_n
， O O_uj
这 O B_n
个 O I_n
有 O B_o
意 O I_o
思 O O_x
证 B-sent_Entity B_r
明 I-sent_Entity I_r
你 I-sent_Entity B_l
喜 I-sent_Entity I_l
欢 I-sent_Entity I_l
他 I-sent_Entity B_n
她 I-sent_Entity I_n
的 I-sent_Entity O_r
1 I-sent_Entity B_v
6 I-sent_Entity I_v
条 I-sent_Entity O_r
证 I-sent_Entity O_r
据 I-sent_Entity O_uj
。 O B_m

回 O O_n
复 O B_n
为 O I_n
啥 O O_x
啊 O O_x
我 B-Holder B_v
很 B-Degree I_v
伤 B-Trigger B_r
心 I-Trigger I_r
感 B-sent_Entity O_y
到 I-sent_Entity O_r
自 I-sent_Entity O_d
己 I-sent_Entity B_n
记 I-sent_Entity I_n
性 I-sent_Entity B_v
不 I-sent_Entity I_v
好 I-sent_Entity B_r
的 I-sent_Entity I_r
人 I-sent_Entity B_n
， O I_n
休 O B_d
想 O I_d
撒 O O_uj
谎 O O_n
。 O O_x
m O B_v
i O I_v

阳 O I_v
光 O O_x
明 O B_eng
媚 O I_eng
的 O O_x
下 O B_nr
午 O I_nr
， O I_nr
在 O I_nr
这 O O_uj
个 O B_t
带 O I_t
给 O O_x
我 O O_p
很 O B_r
多 O I_r
幸 O B_v
运 O I_v
和 O O_r
快 O B_m
乐 O I_m
的 O B_a
地 O I_a
方 O O_c
， O B_a
听 O I_a
新 O O_uj
童 O B_n
鞋 O I_n
们 O O_x
练 O O_v
声 O O_a
， O B_nr
觉 O I_nr
得 O O_k
当 B-sent_Entity O_v
学 I-sent_Entity O_q
长 I-sent_Entity O_x
真 O B_v
的 O I_v
很 B-Degree O_t
不 B-Trigger B_n
错 I-Trigger I_n

我 B-Holder I_d
喜 B-Trigger O_zg
欢 I-Trigger B_a
红 B-sent_Entity I_a
色 I-sent_Entity O_x
的 I-sent_Entity O_r
戴 I-sent_Entity B_v
尔 I-sent_Entity I_v
， O B_n
支 O I_n
持 O O_uj
戴 O B_nr
尔 O I_nr
还 O O_x
好 O B_v
， O I_v
虽 O B_nr
说 O I_nr
没 O B_v
怎 O I_v
么 O O_x
地 O B_c
吧 O I_c
。 O O_v
。 O B_r
。 O I_r
可 O B_n
还 O I_n
是 O O_x
很 O O_x
开 O O_x
心 O O_v
和 O B_c
大 O I_c
家 O O_zg
一 O B_v
起 O I_v
玩 O O_c

让 O I_n
人 O B_m
尖 O I_m
叫 O O_v
的 O O_x
全 O O_v
手 O O_n
绘 O B_v
动 O I_v
画 O O_uj
！ O O_n
究 O B_n
极 O I_n
动 B-sent_Entity B_n
画 I-sent_Entity I_n
电 I-sent_Entity O_x
影 I-sent_Entity O_d
《 I-sent_Entity O_d
R I-sent_Entity B_n
E I-sent_Entity I_n
D I-sent_Entity I_n
L I-sent_Entity I_n
I I-sent_Entity O_x
N I-sent_Entity B_eng
E I-sent_Entity I_eng
》 I-sent_Entity I_eng
影 I-sent_Entity I_eng
像 I-sent_Entity I_eng
震 B-Trigger I_eng
惊 I-Trigger I_eng
公 O O_x
开 O B_vn
！ O I_vn
- O B_v
- O I_v
日 O B_ad
本 O I_ad
留 O O_x
学 O O_x

小 B-Holder B_ns
沃 I-Holder I_ns
实 O B_v
在 O I_v
是 O O_x
太 B-Degree B_nr
喜 B-Trigger I_nr
欢 I-Trigger B_v
这 B-sent_Entity I_v
个 I-sent_Entity O_v
版 I-sent_Entity O_d
本 I-sent_Entity B_v
了 O I_v
， O B_r
迫 O I_r
不 O B_n
及 O I_n
待 O O_ul
的 O O_x
要 O B_i
分 O I_i
享 O I_i
给 O I_i
大 O O_uj
家 O O_v
啊 O B_v
~ O I_v
！ O O_p
目 O B_n
前 O I_n
为 O O_zg
止 O O_x
觉 O O_x
得 O B_i
最 B-Degree I_i
可 B-Trigger I_i
爱 I-Trigger I_i
的 O B_v
放 B-sent_Entity I_v
假 I-sent_Entity O_d
版 I-sent_Entity B_v
本 I-sent_Entity I_v
~ O O_uj
~ O B_v

【 O B_n
每 O I_n
日 O O_x
食 O O_x
谱 O O_x
】 O O_x
： O B_r
特 O I_r
色 O B_n
川 O I_n
味 O O_x
水 B-sent_Entity O_x
煮 I-sent_Entity B_n
肉 I-sent_Entity I_n
片 I-sent_Entity B_nz
肉 O I_nz
肉 O O_n
神 O O_v
马 O B_n
的 O I_n
最 B-Degree B_n
喜 B-Trigger I_n
欢 I-Trigger B_n
啦 O I_n
~ O O_uj

警 B-Holder B_v
察 I-Holder I_v
狠 B-Degree O_y
生 B-Trigger O_x
气 I-Trigger O_x
， O B_v
后 O I_v
果 O O_d
很 O B_n
严 O I_n
重 O O_x
这 O B_n
“ O I_n
女 O O_zg
侠 O B_a
” O I_a
真 O O_r
V O O_x
5 O B_n
… O I_n
… O O_x
【 B-Cause O_d
女 I-Cause B_eng
子 I-Cause I_eng
醉 I-Cause O_x
驾 I-Cause O_x
闯 I-Cause O_x
工 I-Cause B_n
地 I-Cause I_n
拒 I-Cause B_nr
绝 I-Cause I_nr
调 I-Cause O_nrt
查 I-Cause B_n
还 I-Cause I_n
撒 I-Cause B_v
泼 I-Cause I_v
】 I-Cause B_vn

从 O O_d
情 O B_v
绪 O I_v
上 O O_x
第 O O_x
一 O O_p
次 O B_n
想 O I_n
支 O O_f
持 O B_m
3 O I_m
6 O I_m
0 O O_v
了 O B_v
， O I_v
S B-Trigger B_m
B I-Trigger I_m
腾 B-sent_Entity I_m
讯 I-sent_Entity O_ul
的 O O_x
这 B-sent_Entity B_eng
招 I-sent_Entity I_eng
太 O B_nz
让 O I_nz
人 O O_uj
鄙 B-Trigger O_r
视 I-Trigger O_n
了 O O_d
， O O_v
真 O O_n
他 O B_v
妈 O I_v
是 O O_ul
狗 O O_x
日 O B_n
的 O I_n

我 B-Holder O_v
也 O B_n
是 O I_n
十 O O_uj
月 O O_x
一 O O_r
没 O O_d
出 O O_v
去 O B_t
旅 O I_t
游 O O_m
， O O_v
但 O B_v
是 O I_v
感 O B_vn
觉 O I_vn
很 B-Degree O_x
满 B-Trigger B_c
足 I-Trigger I_c
。 O B_n
一 O I_n
起 O O_zg
加 O B_v
油 O I_v
吧 O O_x
！ O B_m

" O B_v
我 O I_v
也 O O_y
要 O O_x
陪 O O_x
着 O O_x
看 O O_r
陪 O O_d
女 O O_v
儿 O O_v
看 O O_uz
小 O O_v
木 O O_v
头 O B_n
人 O I_n
历 O O_v
险 O O_a
记 O B_n
， O I_n
小 B-Holder I_n
朋 I-Holder B_n
友 I-Holder I_n
们 I-Holder I_n
都 O O_x
很 B-Degree B_n
激 B-Trigger I_n
动 I-Trigger I_n
, O O_k
家 B-Holder O_d
长 I-Holder O_d
们 I-Holder B_a
都 O I_a
很 B-Degree O_x
无 B-Trigger B_n
奈 I-Trigger I_n
" O O_k

喜 B-Trigger O_d
欢 I-Trigger B_d
喜 B-Trigger I_d
欢 I-Trigger O_x
~ O O_x
~ O B_v
~ O I_v
写 B-sent_Entity B_v
真 I-sent_Entity I_v
集 I-sent_Entity O_x
已 O O_x
经 O O_x
出 O B_n
来 O I_n
了 O I_n
， O B_d
我 B-Holder I_d
自 I-Holder B_v
己 I-Holder I_v
非 B-Degree O_ul
常 I-Degree O_x
喜 B-Trigger O_r
欢 I-Trigger B_r
， O I_r
希 O B_d
望 O I_d
大 O B_v
家 O I_v
也 O O_x
喜 O B_v
欢 O I_v
。 O B_n

晒 O O_d
一 O B_v
晒 O I_v
赠 O O_x
送 O O_x
的 O O_v
眼 O O_m
霜 O O_v
， O B_v
很 B-Degree I_v
幸 B-Trigger O_uj
运 I-Trigger B_n
很 B-Degree I_n
海 B-Trigger O_x
皮 I-Trigger O_zg
的 O B_a
说 O I_a
~ O O_d
~ O B_n
。 O I_n
。 O O_uj
所 O O_v
以 O O_x
说 O O_x
， O O_x
多 O O_x
织 O B_c
围 O I_c
脖 O O_v
， O O_x
快 O O_m
乐 O O_n
多 O B_n
嘛 O I_n
~ O O_x
~ O B_a

咱 O O_m
买 O O_y
袜 O O_x
子 O O_x
去 O O_x
~ O O_r
~ O O_v
（ O B_n
这 O I_n
是 O O_v
我 B-Holder O_x
最 O O_x
新 O O_x
喜 B-Trigger O_r
欢 I-Trigger O_v
的 O O_r
小 B-sent_Entity B_d
表 I-sent_Entity I_d
情 I-sent_Entity B_v
） O I_v

天 B-Cause O_n
气 I-Cause B_n
热 I-Cause I_n
了 I-Cause O_x
， O O_x
感 O B_n
觉 O I_n
心 B-Trigger O_a
烦 I-Trigger O_ul
无 B-Degree O_x
比 I-Degree B_n
。 O I_n
。 O B_a
。 O I_a
有 B-Cause B_v
好 I-Cause I_v
多 I-Cause O_x
事 I-Cause O_x
情 I-Cause O_x
要 I-Cause O_v
做 I-Cause B_m
， O I_m
烦 B-Trigger B_n
人 I-Trigger I_n
！ O O_v

来 O O_x
西 O B_a
安 O I_a
5 O O_x
天 O O_x
了 O O_v
， O B_ns
第 O I_ns
一 O O_m
次 O O_q
上 O O_ul
网 O O_x
， O B_m
刚 O I_m
上 O I_m
来 O B_v
就 O I_v
查 O O_x
新 O O_d
华 O B_t
书 O I_t
店 O O_d
和 O O_v
当 O B_nt
当 O I_nt
卓 O I_nt
越 O I_nt
的 O O_c
图 O O_p
书 O O_t
销 O B_nr
量 O I_nr
， O O_uj
然 O B_n
后 O I_n
心 B-Trigger B_n
满 I-Trigger I_n
意 I-Trigger O_x
足 I-Trigger B_c
地 O I_c
上 O B_i
微 O I_i
博 O I_i

j O B_s
i O I_s
a O O_a
d O O_n
e O O_x
. O B_eng
h O I_eng
a O I_eng
h O I_eng
a O I_eng
h O O_m
a O B_eng
真 O I_eng
的 O I_eng
假 O I_eng
的 O I_eng
阿 O I_eng
根 O B_l
廷 O I_l
解 O I_l
说 O O_uj
员 O B_nr
P O I_nr
K O I_nr
韩 O B_n
国 O I_n
解 O I_n
说 O B_eng
员 O I_eng
， O B_ns
这 B-sent_Entity I_ns
俩 I-sent_Entity B_n
太 B-Trigger I_n
逗 I-Trigger I_n
了 O O_x

天 O I_r
啊 O O_d
一 O O_v
会 O O_ul
儿 O O_x
怎 O O_q
么 O O_y
回 O B_m
家 O I_m
啊 O I_m
~ O B_r
很 B-Degree I_r
可 B-Trigger B_n
怕 I-Trigger I_n
啊 I-Trigger O_zg
北 B-sent_Entity O_x
京 I-sent_Entity O_zg
一 I-sent_Entity B_c
夜 I-sent_Entity I_c
， O O_zg
看 O B_ns
车 O I_ns
顶 O B_m
。 O I_m

明 O O_v
天 O B_n
会 O I_n
越 O O_x
来 O O_x
越 O B_t
好 O I_t
！ O O_v
大 B-sent_Entity B_d
家 I-sent_Entity I_d
都 I-sent_Entity I_d
是 I-sent_Entity O_a
看 I-sent_Entity O_x
到 I-sent_Entity B_n
那 I-sent_Entity I_n
么 I-sent_Entity O_d
多 I-sent_Entity O_v
人 I-sent_Entity B_v
对 I-sent_Entity I_v
年 I-sent_Entity B_r
轻 I-sent_Entity I_r
人 I-sent_Entity O_m
的 I-sent_Entity O_n
支 I-sent_Entity O_p
持 I-sent_Entity B_n
和 I-sent_Entity I_n
鼓 I-sent_Entity I_n
励 I-sent_Entity O_uj
， O B_v
很 B-Degree I_v
欣 B-Trigger O_c
慰 I-Trigger B_v
， O I_v
我 O O_x
们 O O_zg
都 O B_v
相 O I_v
信 O O_x
— O B_r
— O I_r
明 O O_d
天 O B_v
会 O I_v
更 O O_x
好 O O_x
！ O B_t

我 B-Holder O_v
太 B-Degree B_d
喜 B-Trigger I_d
欢 I-Trigger O_x
这 B-sent_Entity O_x
个 I-sent_Entity O_r
发 I-sent_Entity O_d
疯 I-sent_Entity B_v
的 I-sent_Entity I_v
小 I-sent_Entity B_r
姑 I-sent_Entity I_r
娘 I-sent_Entity B_v
了 O I_v
， O O_uj
简 O B_nr
直 O I_nr
像 O I_nr
极 O O_ul
了 O O_x
我 O B_d
这 O I_d
头 O O_v
乱 O B_d
发 O I_d
， O O_r
甩 O O_r
起 O O_n
来 O B_v
！ O I_v

只 B-sent_Entity O_v
看 I-sent_Entity B_v
自 I-sent_Entity I_v
己 I-sent_Entity O_x
， I-sent_Entity O_x
是 I-sent_Entity O_d
幸 I-sent_Entity O_v
福 I-sent_Entity B_r
的 I-sent_Entity I_r
、 I-sent_Entity O_x
或 I-sent_Entity O_v
许 I-sent_Entity B_a
还 I-sent_Entity I_a
有 I-sent_Entity O_uj
点 I-sent_Entity O_x
得 I-sent_Entity B_d
意 I-sent_Entity I_d
！ I-sent_Entity O_d
要 I-sent_Entity B_n
是 I-sent_Entity I_n
再 I-sent_Entity B_v
看 I-sent_Entity I_v
看 I-sent_Entity O_x
别 I-sent_Entity B_c
人 I-sent_Entity I_c
， O O_d
我 B-Holder B_v
就 O I_v
变 O B_r
得 O I_r
可 B-Trigger O_x
悲 I-Trigger O_r
了 O O_d
！ O B_v
！ O I_v
！ O B_a
！ O I_a

好 B-Degree O_x
得 B-Trigger O_x
意 I-Trigger O_x
啊 O O_x
。 O O_x
噶 O O_a
肥 O B_v
妹 O I_v
我 O O_zg
错 O O_x
啦 O B_ns
。 O I_ns
。 O O_n
唔 O O_r
应 O O_v
该 O O_y
多 O O_x
手 O O_x
太 O O_y
强 O B_v
悍 O I_v
啦 O O_m
. O O_n
. O O_d
. O B_a
条 O I_a
女 O O_y
好 O B_m
正 O I_m
~ O I_m
哈 O B_n
如 O I_n
何 O B_d
正 O I_d
确 O O_x
选 O O_nr
择 O B_r
避 O I_r
孕 O B_ad
套 O I_ad

反 O I_v
复 O B_n
u O I_n
n O I_n
f O O_x
o O B_v
了 O I_v
又 O B_eng
重 O I_eng
新 O I_eng
f O I_eng
o O O_ul
什 O O_d
么 O B_a
的 O I_a
最 B-Degree B_eng
烦 B-Trigger I_eng
了 O B_r
。 O I_r
。 O O_uj

我 B-Holder I_a
好 O O_ul
像 O O_x
这 O O_x
点 O O_x
还 B-Degree O_r
不 I-Degree B_v
是 I-Degree I_v
很 I-Degree B_mq
幸 B-Trigger I_mq
福 I-Trigger O_d
所 O B_c
谓 O I_c
幸 O O_zg
福 O B_a
， O I_a
就 O B_b
是 O I_b
别 B-Holder B_a
人 I-Holder I_a
总 B-Degree O_x
担 B-Trigger B_d
心 I-Trigger I_d
我 B-sent_Entity B_r
会 B-Cause I_r
变 I-Cause O_b
胖 I-Cause B_v
， O I_v
而 O B_n
你 B-Holder I_n
总 O O_v
担 B-Negation O_n
心 I-Negation O_x
我 B-sent_Entity O_c
没 B-Cause O_r
有 I-Cause O_b
吃 I-Cause B_v
饱 I-Cause I_v
。 I-Cause O_r
。 O B_v
。 O I_v

岔 B-Cause I_v
气 I-Cause O_x
了 I-Cause O_x
， O O_x
真 B-Degree O_x
难 B-Trigger B_n
受 I-Trigger I_n
！ O O_ul
做 O O_x
了 O O_d
很 O B_v
多 O I_v
次 O O_x
深 O O_v
呼 O O_ul
吸 O O_m
也 O B_m
不 O I_m
见 O B_l
好 O I_l
… O I_l
… O O_d

买 O I_v
铜 O O_a
锣 O O_x
烧 O O_x
回 O O_x
来 O O_v
的 O B_n
路 O I_n
上 O O_v
看 O B_v
到 O I_v
有 O O_uj
买 O B_s
狗 O I_s
的 O B_v
， O I_v
萨 B-sent_Entity O_v
摩 I-sent_Entity O_v
耶 I-sent_Entity O_n
， O O_uj
真 B-Degree O_x
的 I-Degree B_nr
很 I-Degree I_nr
可 B-Trigger I_nr
爱 I-Trigger O_x
。 O B_d
可 B-Trigger I_d
惜 I-Trigger O_zg
家 B-sent_Entity B_v
里 I-sent_Entity I_v
不 I-sent_Entity O_x
方 I-sent_Entity B_v
便 I-sent_Entity I_v
养 I-sent_Entity B_s
， O I_s
过 O O_d
过 O B_a
眼 O I_a
瘾 O O_v
吧 O O_x
… O O_ug
… O B_n

城 B-sent_Entity O_n
管 I-sent_Entity O_y
心 O O_x
理 O O_x
变 O O_x
态 O B_n
。 O I_n
太 B-Degree B_l
气 B-Trigger I_l
愤 I-Trigger I_l
了 O I_l
！ O O_x
商 B-Cause O_d
贩 I-Cause B_n
因 I-Cause I_n
城 I-Cause O_ul
管 I-Cause O_x
执 I-Cause B_n
法 I-Cause I_n
摔 I-Cause O_p
死 I-Cause B_n
宠 I-Cause I_n
物 I-Cause B_v
十 I-Cause I_v
只 I-Cause B_v
小 I-Cause I_v
动 I-Cause B_n
物 I-Cause I_n
惨 I-Cause B_m
死 I-Cause I_m
… O O_a
… O B_n
太 O I_n
气 O B_v
氛 O I_v
了 O O_x
， O O_x
它 B-sent_Entity O_d
们 I-sent_Entity B_n
都 O I_n
是 O O_ul
无 B-Trigger O_x
辜 I-Trigger B_r
的 O I_r
啊 O O_d
！ O O_v

斯 B-sent_Entity I_n
内 I-sent_Entity O_uj
普 I-sent_Entity O_y
死 I-sent_Entity O_x
了 I-sent_Entity O_x
才 O B_nr
最 B-Degree I_nr
伤 B-Trigger I_nr
心 I-Trigger O_v
呢 O O_ul
！ O O_d
多 B-sent_Entity O_a
比 I-sent_Entity B_n
死 I-sent_Entity I_n
了 I-sent_Entity O_y
… O O_x
好 B-Degree O_m
伤 B-Trigger B_v
心 I-Trigger I_v
… O O_ul
5 O O_x
5 O O_a
5 O B_n
5 O I_n
… O O_x

" O I_m
昨 B-sent_Entity I_m
晚 I-sent_Entity I_m
去 I-sent_Entity O_x
市 I-sent_Entity O_x
桥 I-sent_Entity O_x
吃 I-sent_Entity B_t
饭 I-sent_Entity I_t
, I-sent_Entity O_v
想 I-sent_Entity B_n
到 I-sent_Entity I_n
市 I-sent_Entity B_v
桥 I-sent_Entity I_v
有 I-sent_Entity O_x
采 I-sent_Entity B_v
蝶 I-sent_Entity I_v
轩 I-sent_Entity B_n
就 O I_n
有 B-Degree O_v
点 I-Degree B_nr
小 I-Degree I_nr
高 B-Trigger I_nr
兴 I-Trigger O_d
, O B_n
为 O I_n
什 O O_a
么 O B_b
我 O I_b
住 O O_x
的 O B_r
附 O I_r
近 O I_r
没 O O_r
有 O O_v
采 O O_uj
蝶 O B_f
轩 O I_f
啊 O B_v
" O I_v

是 O I_nr
正 O I_nr
午 O O_y
同 O O_x
学 O O_x
， O O_v
这 O B_t
就 O I_t
是 O B_n
你 O I_n
的 O O_x
未 O O_r
来 O B_d
！ O I_d
丫 O O_r
必 O O_uj
须 O B_t
是 O I_t
个 O O_x
程 O O_n
序 O B_d
员 O I_d
- O O_v
- O O_q
一 B-Cause B_n
代 I-Cause I_n
小 I-Cause I_n
正 I-Cause O_x
太 I-Cause O_x
就 I-Cause B_m
这 I-Cause I_m
么 I-Cause O_a
毁 I-Cause B_nz
了 O I_nz
社 B-sent_Entity O_d
会 I-sent_Entity B_r
真 O I_r
的 O O_v
很 B-Degree O_ul
残 B-Trigger B_n
酷 I-Trigger I_n
。 O B_d
。 O I_d
。 O O_zg

这 B-sent_Entity I_a
场 I-sent_Entity O_x
球 I-sent_Entity O_x
赛 I-sent_Entity O_x
朝 I-sent_Entity O_x
鲜 I-sent_Entity B_mq
太 B-Degree I_mq
让 B-Trigger B_n
人 I-Trigger I_n
失 I-Trigger B_ns
望 I-Trigger I_ns
了 I-Trigger O_d
。 O O_v
。 O O_n
。 O B_v
仿 O I_v
佛 O O_ul
看 O O_x
到 O O_x
国 O O_x
足 O B_d
的 O I_d
身 O B_v
影 O I_v
。 O B_n
。 O I_n

这 O B_n
是 O I_n
我 B-Holder O_x
在 O O_x
内 O O_x
地 O O_r
首 O O_v
个 O O_r
比 O O_p
较 O B_n
全 O I_n
面 O B_m
发 O I_m
行 O B_d
的 O I_d
电 O B_n
影 O I_n
， O B_v
希 O I_v
望 O O_uj
大 B-Holder B_n
家 I-Holder I_n
会 O O_x
喜 B-Trigger B_v
欢 I-Trigger I_v
。 O B_n
广 O I_n
? O O_v

只 B-sent_Entity I_v
有 I-sent_Entity O_x
一 I-sent_Entity O_a
个 I-sent_Entity O_x
人 I-sent_Entity O_x
“ I-sent_Entity B_c
一 I-sent_Entity I_c
个 I-sent_Entity B_m
人 I-sent_Entity I_m
生 I-sent_Entity O_n
活 I-sent_Entity O_x
， O B_m
可 O I_m
以 O O_n
很 B-Degree B_vn
快 B-Trigger I_vn
乐 I-Trigger O_x
！ O B_c
可 O I_c
是 O O_zg
， O B_a
只 O I_a
有 O O_x
一 O B_c
个 O I_c
人 O O_x
， O B_c
便 O I_c
不 O B_m
能 O I_m
说 O O_n
是 O O_x
幸 O O_d
福 O B_v
。 O I_v
” O O_v

很 B-Holder B_a
多 I-Holder I_a
人 I-Holder O_x
不 B-Negation O_x
喜 B-Trigger O_x
欢 I-Trigger B_m
降 B-sent_Entity I_m
温 I-sent_Entity O_n
， O O_d
你 O B_v
为 O I_v
什 O B_n
么 O I_n
喜 O O_x
欢 O O_r
呢 O B_r
。 O I_r
终 O I_r
于 O B_v
要 O I_v
降 O O_y
温 O O_x
了 O B_d

哇 B-Trigger O_v
哇 I-Trigger B_n
！ O I_n
！ O O_ul
！ O O_x
玩 O B_o
的 O I_o
好 B-Degree O_x
疯 B-Trigger O_x
狂 I-Trigger O_x
哦 O O_v
！ O O_uj
！ O O_a
！ O B_a
生 O I_a
日 O O_zg
派 O O_x
对 O O_x
角 O O_x
色 O B_l
扮 O I_l
演 O I_l
。 O I_l
8 O B_vn
0 O I_vn
年 O I_vn
代 O I_vn
街 O O_x
头 O B_m
小 O I_m
青 O B_t
年 O I_t
。 O B_s
非 O I_s
常 O B_nr
入 O I_nr
戏 O I_nr
。 O O_x
。 O B_d
。 O I_d

唉 O I_v
. O O_x
. O O_x
. O O_x
当 O O_x
初 O O_e
真 O B_m
的 O I_m
很 B-Degree I_m
纯 B-Trigger B_t
洁 I-Trigger I_t
~ O B_d
~ O I_d
《 O O_zg
新 O B_a
白 O I_a
娘 O O_x
子 O O_x
传 O O_x
奇 O B_n
》 O I_n
中 O I_n
的 O I_n
隐 O B_n
晦 O I_n
笑 O O_x
， O O_f
以 O O_uj
前 O B_a
很 O I_a
纯 O O_v
洁 O O_x
， O B_f
没 O I_f
看 O O_zg
出 O B_a
来 O I_a

你 O O_v
喜 O O_v
欢 O B_v
吗 O I_v
？ O O_x
这 B-sent_Entity O_r
也 O B_v
太 B-Degree I_v
可 B-Trigger O_y
爱 I-Trigger O_x
了 O O_r
， O O_d
喜 B-Trigger O_d
欢 I-Trigger B_v
死 I-Trigger I_v
你 I-Trigger O_ul
了 I-Trigger O_x
。 O B_v
。 O I_v
。 O O_v

抓 B-Trigger O_ul
狂 I-Trigger O_x
唉 I-Trigger O_x
. O O_x
. O O_x
. O B_v
女 B-Cause I_v
人 I-Cause O_e
太 I-Cause B_m
不 I-Cause I_m
容 I-Cause I_m
易 I-Cause B_n
了 I-Cause I_n
！ O B_l
这 B-sent_Entity I_l
是 I-sent_Entity I_l
女 I-sent_Entity I_l
人 I-sent_Entity O_ul
们 I-sent_Entity O_x
在 I-sent_Entity O_r
婚 I-sent_Entity O_v
礼 I-sent_Entity O_n
上 I-sent_Entity B_n
最 I-sent_Entity I_n
大 I-sent_Entity O_p
的 I-sent_Entity B_n
悲 I-sent_Entity I_n
剧 I-sent_Entity O_f
了 O B_a

喜 B-Trigger O_uj
欢 I-Trigger B_n
你 B-sent_Entity I_n
的 I-sent_Entity O_ul
名 I-sent_Entity O_x
字 I-sent_Entity B_v
。 O I_v
喜 O O_r
感 O O_uj
给 O B_n
大 O I_n
家 O O_x
看 O B_n
一 O I_n
个 O O_p
绝 O B_n
对 O I_n
搞 O O_v
笑 O B_m
的 O I_m
照 O B_d
片 O I_d
， O B_v
很 O I_v
令 O O_uj
人 O B_n
深 O I_n
思 O O_x

真 B-Degree B_l
是 I-Degree I_l
好 I-Degree I_l
讨 B-Trigger I_l
厌 I-Trigger O_x
啊 O B_d
~ O I_d
~ O O_a
~ O B_v
最 O I_v
近 B-sent_Entity O_zg
很 I-sent_Entity O_x
多 I-sent_Entity O_x
事 I-sent_Entity O_x
情 I-sent_Entity B_f
都 I-sent_Entity I_f
不 I-sent_Entity B_m
如 I-sent_Entity I_m
意 I-sent_Entity B_n
， O I_n
真 B-Degree O_d
无 B-Trigger B_i
奈 I-Trigger I_i
啊 O I_i
~ O O_x
原 O O_d
来 O B_d
想 O I_d
的 O O_zg
和 O O_x
现 O B_d
实 O I_d
真 O O_v
是 O O_uj
差 O O_c
这 O B_n
么 O I_n
多 O B_d
的 O I_d
~ O O_a
~ O B_r

日 B-Cause O_m
本 I-Cause O_uj
女 I-Cause O_x
人 I-Cause O_x
的 I-Cause O_x
口 I-Cause B_ns
味 I-Cause I_ns
也 I-Cause B_n
很 I-Cause I_n
重 I-Cause O_uj
这 I-Cause B_n
个 I-Cause I_n
世 I-Cause O_d
界 I-Cause B_a
， I-Cause I_a
能 B-sent_Entity B_r
看 I-sent_Entity I_r
到 I-sent_Entity B_n
的 I-sent_Entity I_n
真 I-sent_Entity O_x
相 I-sent_Entity O_v
总 O B_v
是 O I_v
痛 B-Trigger O_uj
苦 I-Trigger B_d
的 O I_d
。 O B_c
。 O I_c
。 O B_an

【 O O_uj
哈 O O_x
密 O O_x
同 O O_x
城 O O_x
精 O O_x
彩 O B_nrt
围 O I_nrt
脖 O O_p
】 O O_n
明 O B_n
天 O I_n
又 O B_n
要 O I_n
赚 O O_x
钱 O B_t
了 O I_t
， O O_d
太 B-Degree O_v
激 B-Trigger B_v
动 I-Trigger I_v
了 O O_ul
… O O_x
… O O_d
明 B-Cause B_a
天 I-Cause I_a
又 I-Cause O_ul
要 I-Cause O_x
上 I-Cause O_x
班 I-Cause B_t
了 I-Cause I_t
， O O_d
太 B-Degree O_v
可 B-Trigger B_v
怕 I-Trigger I_v
了 O O_ul
。 O O_x
。 O O_d
。 O B_c

突 O O_ul
发 O O_x
的 O O_x
· O O_x
意 O O_x
想 O B_v
不 O I_v
到 O O_uj
的 O O_x
事 O B_l
情 O I_l
现 O I_l
在 O I_l
我 B-Holder O_uj
很 B-Degree B_n
生 B-Trigger I_n
气 I-Trigger B_t

很 B-Cause O_r
快 I-Cause O_d
就 I-Cause B_n
可 I-Cause I_n
以 I-Cause O_x
见 I-Cause B_d
到 I-Cause I_d
宝 I-Cause O_d
贝 I-Cause B_c
豆 I-Cause I_c
包 I-Cause B_v
儿 I-Cause I_v
了 I-Cause B_nr
， O I_nr
激 B-Trigger B_n
动 I-Trigger I_n
！ O O_n

希 O O_x
望 O B_a
今 O I_a
天 O O_x
的 O O_x
发 O B_v
问 O I_v
没 O B_t
有 O I_t
让 O O_uj
M B-sent_Entity B_v
r I-sent_Entity I_v
P I-sent_Entity B_v
困 B-Trigger I_v
扰 I-Trigger O_v
… O B_eng
… O I_eng
有 B-Degree I_eng
点 I-Degree B_v
不 B-Trigger I_v
安 I-Trigger O_x
… O O_x
… O B_n

非 B-Degree B_a
常 I-Degree I_a
高 B-Trigger O_x
兴 I-Trigger O_x
余 O O_x
生 O B_b
在 O I_b
鲜 O I_b
浪 O I_b
潮 O B_nr
得 O I_nr
到 O O_p
最 O O_n
佳 O B_n
剧 O I_n
本 O B_v
！ O I_v
希 O B_z
望 O I_z
以 O B_n
后 O I_n
有 O O_x
更 O B_v
多 O I_v
好 O B_f
作 O I_f
品 O O_v
！ O O_d
特 O O_m
此 O O_a
通 O B_n
告 O I_n
@ O O_x
毕 O B_d
国 O I_d
智 O B_n

" O O_x
P O B_nr
I O I_nr
N O I_nr
K O O_x
, O O_x
不 O B_eng
是 O I_eng
猪 O I_eng
的 O I_eng
非 B-Degree O_x
常 I-Degree B_c
可 B-Trigger I_c
爱 I-Trigger O_n
的 O O_uj
小 B-sent_Entity B_d
杯 I-sent_Entity I_d
子 I-sent_Entity B_v
你 O I_v
喜 O O_uj
欢 O O_n
哪 O B_n
个 O I_n
？ O O_r
" O B_v

更 B-Degree B_r
喜 B-Trigger I_r
欢 I-Trigger O_x
其 B-sent_Entity O_x
他 I-sent_Entity O_x
几 I-sent_Entity O_d
张 I-sent_Entity B_v
图 I-sent_Entity I_v
欣 O B_r
赏 O I_r
一 O B_m
组 O I_m
千 O O_n
里 O B_v
挑 O I_v
一 O B_m
的 O I_m
美 O B_q
女 O I_q
王 O B_vn
若 O I_vn
伊 O O_uj
大 O B_n
家 O I_n
觉 O B_nr
得 O I_nr
如 O I_nr
何 O B_n
？ O I_n

吃 B-sent_Entity I_v
饭 I-sent_Entity B_r
什 O I_r
么 O O_x
的 O O_x
最 B-Degree B_v
让 B-Trigger I_v
人 I-Trigger B_r
开 I-Trigger I_r
心 I-Trigger O_uj
啦 I-Trigger B_n
！ O I_n
开 O I_n
始 O B_v
做 O I_v
饭 O O_y
了 O O_x
。 O B_v

哈 B-Trigger B_v
哈 I-Trigger I_v
。 O O_ul
知 O O_x
道 O O_x
为 O B_o
什 O I_o
么 O O_x
很 O B_v
多 O I_v
人 O B_r
都 O I_r
喜 O I_r
欢 O B_m
看 O I_m
了 O O_n
么 O O_d
。 O B_v
。 O I_v
。 O O_v

和 O O_y
逛 O O_x
完 O O_x
街 O O_x
回 O O_x
来 O O_c
， O O_v
打 B-sent_Entity B_v
了 I-sent_Entity I_v
N I-sent_Entity B_v
个 I-sent_Entity I_v
电 I-sent_Entity O_x
话 I-sent_Entity O_v
找 I-sent_Entity O_ul
人 I-sent_Entity O_eng
吃 I-sent_Entity O_m
宵 I-sent_Entity B_n
夜 I-sent_Entity I_n
都 I-sent_Entity O_v
被 I-sent_Entity O_n
拒 I-sent_Entity B_i
绝 I-sent_Entity I_i
， O I_i
太 B-Degree O_d
失 B-Trigger O_p
败 I-Trigger B_v
鸟 O I_v

头 O O_d
痛 O B_v
就 O I_v
要 O O_zg
用 O O_x
布 O B_n
包 O I_n
起 O B_d
来 O I_d
么 O O_p
？ O B_n
今 O I_n
天 O B_v
很 B-Degree I_v
可 B-Trigger O_y
怜 I-Trigger O_x
， O B_t
头 B-Cause I_t
痛 I-Cause O_zg
了 I-Cause B_v
整 I-Cause I_v
整 I-Cause O_x
一 I-Cause B_n
天 I-Cause I_n
！ I-Cause O_ul

刚 O I_vn
下 O B_m
到 O I_m
J B-sent_Entity O_x
a I-sent_Entity O_x
s I-sent_Entity B_t
o I-sent_Entity I_t
n I-sent_Entity O_v
的 O B_eng
最 O I_eng
新 O I_eng
l B-Property I_eng
i I-Property I_eng
v I-Property O_uj
e I-Property B_d
E I-Property I_d
P I-Property B_eng
， O I_eng
极 B-Degree I_eng
度 I-Degree I_eng
开 B-Trigger I_eng
心 I-Trigger I_eng
中 O O_x
！ O B_d
！ O I_d
！ O O_v
！ O B_s
f B-Trigger I_s
e I-Trigger O_x
e I-Trigger O_x
l I-Trigger O_x
g I-Trigger O_x
o I-Trigger B_eng
o I-Trigger I_eng
d I-Trigger I_eng
！ O I_eng
！ O I_eng
！ O I_eng

很 B-Degree I_eng
伤 B-Trigger O_x
心 I-Trigger O_x
！ O O_x
伤 B-sent_Entity O_x
离 I-sent_Entity O_zg
别 I-sent_Entity B_n
~ I-sent_Entity I_n
（ O O_x
v O B_n
i O I_n
a O I_n
@ O O_x
河 O O_x
蟹 O B_eng
愚 O I_eng
乐 O I_eng
） O O_x

心 B-Trigger I_n
痛 I-Trigger B_a
的 O I_a
想 O O_x
呐 O O_x
喊 O B_n
出 O I_n
声 O O_uj
！ O O_v
- O B_v
- O I_v
- O O_v
- O O_n
- O O_x
- O O_x
- O O_x
- O O_x
- O O_x
- O O_x
- O O_x
- O O_x
- O O_x
- O O_x
- O O_x
- O O_x
- O O_x
- O O_x
- O O_x
- O O_x
- O O_x
- O O_x
如 O O_x
想 O O_x
看 O O_x
到 O O_x
更 O O_x
多 O O_v
图 O O_v
片 O B_v
请 O I_v
到 O O_d

回 O B_n
复 O I_n
哈 O O_v
哈 O O_v
！ O O_x
谢 B-Trigger B_v
谢 I-Trigger I_v
鼓 O B_o
励 O I_o
努 O O_x
力 O B_nr
啊 O I_nr
~ O B_v
太 B-Degree I_v
开 B-Trigger B_ad
心 I-Trigger I_ad
啦 O O_zg
！ O O_x
！ O O_d
！ O B_v
成 O I_v
绩 O O_y
比 O O_x
上 O O_x
学 O O_x
期 O B_n
进 O I_n
步 O O_p
了 O O_f
虽 O B_n
然 O I_n
有 B-compared_Entity B_d
两 I-compared_Entity I_d
科 I-compared_Entity O_ul
不 B-Trigger B_c
甚 I-Trigger I_c
满 I-Trigger O_v
意 I-Trigger O_m
的 O O_n
说 O O_d

真 O B_v
的 O I_v
很 B-Degree O_uj
可 B-Trigger O_v
爱 I-Trigger O_x
啊 O B_d
。 O I_d
在 O O_zg
看 O B_v
到 O I_v
此 O O_zg
分 O O_x
享 O O_p
时 O B_v
， O I_v
我 O O_zg
同 O B_v
学 O I_v
刚 O O_n
买 O O_x
了 O O_r
一 O B_n
年 O I_n
份 O O_d
的 O O_v
卫 O O_ul
生 O O_m
纸 O B_n

是 O O_uj
什 O B_n
么 O I_n
造 O I_n
成 O O_x
社 O O_v
会 O B_r
这 O I_r
么 O B_v
阴 O I_v
暗 O B_n
呢 O I_n
… O B_r
… O I_r
宋 O B_a
思 O I_a
明 O O_y
， O O_x
宋 O O_x
太 O B_nr
太 O I_nr
， O I_nr
海 O O_x
藻 O O_nr
， O B_n
大 B-sent_Entity I_n
家 I-sent_Entity O_x
都 O B_n
是 O I_n
可 B-Trigger O_x
怜 I-Trigger B_n
人 I-Trigger I_n
， O O_d
就 O O_v
没 O B_v
个 O I_v
赢 O O_n
的 O O_x
。 O O_d

在 B-Cause O_m
医 I-Cause O_v
院 I-Cause O_uj
把 I-Cause O_x
最 I-Cause O_x
后 I-Cause O_p
一 I-Cause B_n
瓶 I-Cause I_n
点 I-Cause O_p
滴 I-Cause B_f
弄 I-Cause I_f
完 I-Cause B_m
， O I_m
哈 B-Trigger B_n
哈 I-Trigger I_n
， O B_v
希 O I_v
望 O O_x
胃 O B_o
炎 O I_o
从 O O_x
此 O B_v
跟 O I_v
我 O B_n
s O I_n
a O B_c
y O I_c
g O O_p
S O O_r
o O B_eng
o O I_eng
d O I_eng
b O I_eng
y O I_eng
e O I_eng
！ O I_eng

狗 O I_eng
狗 O I_eng
可 O I_eng
不 O O_x
可 O O_x
以 O B_n
不 O I_n
忧 O B_c
伤 O I_c
！ O I_c
！ O I_c
！ O O_d
这 O B_v
是 O I_v
见 O O_x
过 O O_x
最 B-Degree O_x
忧 B-Trigger O_r
伤 I-Trigger O_v
的 O O_v
狗 B-sent_Entity O_ug
狗 I-sent_Entity O_a
了 O B_v
~ O I_v

可 O B_n
以 O I_n
养 O O_ul
翻 O O_x
只 O O_x
就 O B_c
好 O I_c
咯 O B_v
太 O I_v
爱 O O_d
巨 O O_d
啦 O O_a
… O O_v
点 O O_d
解 O O_v
你 O O_ag
甘 O O_y
得 O O_x
意 O B_v
嘎 O I_v
: O O_r
: O O_n
: O B_v
搞 O I_v
成 O O_o
甘 O O_x
啊 O O_x
？ O O_x
【 O O_v
图 O B_v
片 O I_v
】 O O_y
超 B-Degree O_x
可 B-Trigger O_x
爱 I-Trigger B_n
的 O I_n
小 O O_x
短 O O_v
腿 O B_v
贵 B-sent_Entity I_v
宾 I-sent_Entity O_uj
~ O O_n

哈 B-Trigger I_n
哈 I-Trigger B_ns
真 O I_ns
的 O O_x
很 O O_x
与 O B_o
时 O I_o
俱 O B_d
进 O I_d
不 O O_zg
讲 O B_l
究 O I_l
战 B-sent_Entity I_l
术 I-sent_Entity I_l
的 O O_d
杯 B-Trigger B_vn
具 I-Trigger I_vn

名 B-Cause I_n
义 I-Cause O_uj
上 I-Cause B_n
今 I-Cause I_n
天 I-Cause O_x
是 I-Cause B_n
上 I-Cause I_n
班 I-Cause O_f
的 I-Cause B_t
最 I-Cause I_t
后 I-Cause O_v
一 I-Cause B_v
天 I-Cause I_v
， I-Cause O_uj
等 I-Cause B_f
着 I-Cause I_f
中 I-Cause B_m
秋 I-Cause I_m
假 I-Cause O_x
日 I-Cause O_u
， I-Cause O_uz
其 I-Cause B_t
实 I-Cause I_t
， I-Cause B_t
中 I-Cause I_t
秋 I-Cause O_x
俺 I-Cause B_d
得 I-Cause I_d
加 I-Cause O_x
班 I-Cause B_t
三 I-Cause I_t
天 I-Cause O_r
！ O O_ud
祝 B-Trigger B_v
脖 B-sent_Entity I_v
友 I-sent_Entity B_m
们 O I_m
中 B-Trigger O_x
秋 I-Trigger O_v
快 I-Trigger B_n
乐 I-Trigger I_n
！ I-Trigger O_k
咯 O B_t

谁 O B_a
不 O I_a
着 O O_x
的 O O_o
同 O O_x
僚 O O_r
。 O B_v
感 O I_v
觉 O O_uj
是 O B_n
不 O I_n
是 O O_x
很 B-Degree B_n
痛 B-Trigger I_n
苦 I-Trigger B_l
， O I_l
是 O I_l
不 O O_zg
是 O B_an
！ O I_an

哈 B-Trigger B_l
哈 I-Trigger I_l
， O I_l
有 O O_x
《 O O_x
我 O B_o
爱 O I_o
做 O O_x
书 O O_v
店 O O_x
》 O O_r
， O O_v
感 O O_v
谢 O B_n
感 O I_n
谢 O O_x
。 O O_x
快 B-Cause B_v
书 I-Cause I_v
包 I-Cause B_v
真 I-Cause I_v
的 I-Cause O_x
很 I-Cause O_a
快 I-Cause B_n
呀 I-Cause I_n
， I-Cause B_d
不 I-Cause I_d
到 I-Cause B_d
一 I-Cause I_d
个 I-Cause O_y
小 I-Cause O_x
时 I-Cause B_v
就 I-Cause I_v
送 I-Cause B_m
到 I-Cause I_m
了 I-Cause B_n
。 O I_n
秀 O O_d
一 O B_v
下 O I_v
买 O O_ul
的 O O_x
书 O O_ag

雷 O I_m
图 O O_v
不 O O_uj
断 O O_n
不 O O_x
看 O B_nr
很 B-Degree I_nr
后 B-Trigger B_d
悔 I-Trigger I_d
- O O_d
雷 O O_v
图 O O_d
不 O B_v
断 O I_v
雷 O O_x
图 O B_nr
不 O I_nr
断 O B_d
不 O I_d
看 O B_nr
很 O I_nr
后 O B_d
悔 O I_d
。 O O_d
图 O O_v
片 O O_d
来 O B_v
源 O I_v
： O O_x
新 O B_n
浪 O I_n
女 O B_n
性 O I_n

我 B-Holder B_nz
应 O I_nz
该 O B_n
彩 O I_n
排 O O_x
时 O O_r
拍 O B_v
， O I_v
但 O B_n
是 O I_n
当 O O_ng
时 O O_v
真 B-Degree O_x
的 I-Degree B_c
荒 B-Trigger I_c
了 I-Trigger B_t
， O I_t
都 O B_d
忘 O I_d
了 O O_v
说 O O_ul
有 O O_x
转 O O_d
播 O O_v
一 O O_ul
定 O O_v
比 O O_v
我 O B_vn
们 O I_vn
拍 O B_d
的 O I_d
好 O O_p
～ O B_r

今 O O_v
天 O O_uj
很 B-Degree O_a
烦 B-Trigger O_x
躁 I-Trigger O_x
， O B_t
工 O I_t
作 O O_zg
的 O B_a
生 O I_a
活 O O_x
的 O B_vn
， O I_vn
又 O O_uj
看 O B_vn
到 O I_vn
继 O O_uj
续 O O_x
某 O O_d
些 O B_v
纠 B-Trigger I_v
结 I-Trigger B_v
的 O I_v
话 B-sent_Entity B_r
题 I-sent_Entity I_r
， O B_v
烦 B-Trigger I_v
了 I-Trigger O_uj
。 O B_n
。 O I_n
。 O O_x

搞 O O_ul
怪 O O_x
呢 O O_x
啊 O O_x
太 B-Trigger O_x
萌 I-Trigger B_v
了 O I_v
。 O O_y
。 O O_y
。 O O_d
哈 O O_v
哈 O O_ul
好 B-Degree O_x
喜 B-Trigger O_x
欢 I-Trigger O_x
注 O B_o
意 O I_o
眼 O O_a
神 O B_v

好 B-Degree B_v
喜 B-Trigger I_v
欢 I-Trigger B_n
… O I_n
… O O_x
太 B-Degree O_a
可 B-Trigger B_v
爱 I-Trigger I_v
了 O O_x
! O O_x
! O O_d
逃 O B_v
避 O I_v
， O O_ul
更 O O_x
痛 O O_x
苦 O B_v
， O I_v
不 O O_x
逃 O O_d
避 O B_an
， O I_an
更 O O_x
纠 O O_d
结 O B_v
。 O I_v

这 B-sent_Entity O_d
个 I-sent_Entity B_v
真 O I_v
的 O O_x
很 B-Trigger O_x
赞 I-Trigger B_r
， O I_r
比 B-Cause B_d
以 I-Cause I_d
往 I-Cause O_d
看 I-Cause O_v
到 I-Cause O_x
的 I-Cause O_p
效 I-Cause B_t
果 I-Cause I_t
都 I-Cause B_v
棒 I-Cause I_v
！ O O_uj
L O B_n
G O I_n
谷 O O_d
歌 O O_a
联 O O_x
手 O B_eng
开 O I_eng
发 O B_nr
的 O I_nr
裸 O B_v
眼 O I_v
3 O B_v
D O I_v
技 O O_uj
术 O B_v

凯 O O_m
传 O O_eng
老 O B_n
师 O I_n
， O O_x
我 B-Holder B_nr
很 B-Degree I_nr
欣 B-Trigger B_n
赏 I-Trigger I_n
的 O O_x
老 B-sent_Entity O_r
师 I-sent_Entity O_d
… O B_v
竟 O I_v
然 O O_uj
… O B_n
您 O I_n
一 O O_x
路 O B_d
走 O I_d
好 O O_x
… O O_zg
1 O B_m
0 O I_m
在 O O_v
北 O O_a
京 O O_x
逝 O B_m
世 O I_m
， O O_p
享 O B_ns
年 O I_ns
7 O B_v
5 O I_v
岁 O O_x
。 O B_v

我 B-Holder B_m
真 O I_m
的 O O_m
是 O O_x
非 B-Degree O_x
常 I-Degree O_r
喜 B-Trigger B_d
欢 I-Trigger I_d
这 O O_v
个 O B_d
型 O I_d
的 O B_v
， O I_v
太 O B_r
有 O I_r
味 O O_k
道 O O_uj
了 O O_x
~ O O_d
~ O O_v
！ O B_n
！ O I_n
呀 B-Trigger O_ul
呀 I-Trigger O_x
！ O O_x
！ O O_x
！ O O_x
被 O B_y
这 B-sent_Entity I_y
张 I-sent_Entity O_x
不 I-sent_Entity O_x
清 I-sent_Entity O_x
晰 I-sent_Entity O_p
的 I-sent_Entity O_r
图 I-sent_Entity O_q
迷 O O_d
倒 O B_a
了 O I_a
的 O O_uj
请 O O_n
举 O B_v
手 O I_v
. O O_ul

, B-Holder B_n
我 I-Holder I_n
胃 O I_n
绞 O O_x
痛 O O_x
， O O_x
痛 B-Trigger O_r
苦 I-Trigger O_n
啊 O B_n
。 O I_n
最 B-sent_Entity O_x
近 I-sent_Entity B_an
一 I-sent_Entity I_an
直 I-sent_Entity O_zg
心 I-sent_Entity O_x
脏 I-sent_Entity B_f
绞 I-sent_Entity I_f
痛 I-sent_Entity B_d
. I-sent_Entity I_d
. I-sent_Entity B_n
. I-sent_Entity I_n
点 I-sent_Entity B_n
算 I-sent_Entity I_n
? I-sent_Entity B_m
会 I-sent_Entity I_m
唔 I-sent_Entity I_m
会 I-sent_Entity B_v
突 I-sent_Entity I_v
然 I-sent_Entity O_x
死 I-sent_Entity O_v
沟 I-sent_Entity O_y
咗 I-sent_Entity O_v
？ I-sent_Entity B_ad

太 B-Degree O_v
得 B-Trigger O_n
意 I-Trigger O_zg
啦 O O_x
哈 B-Trigger O_x
哈 I-Trigger O_d
~ O B_v
好 B-Degree I_v
得 B-Trigger O_y
意 I-Trigger B_o
啊 O I_o
~ O O_x
~ O O_a
好 B-Degree B_v
得 B-Trigger I_v
意 I-Trigger O_zg
超 B-Degree O_x
爱 B-Trigger O_x
距 O O_a
吖 O B_v
· O I_v
· O B_v
· O I_v
· O O_p
· O O_x

淡 B-Trigger O_x
定 I-Trigger O_x
. O O_x
. O O_x
. O O_x
. O B_b
. O I_b
. O B_m
. O I_m
我 B-Holder I_m
很 B-Degree I_m
淡 B-Trigger I_m
定 I-Trigger I_m
. O I_m
. O O_r
. O B_a
假 O I_a
唱 O O_n
什 O B_m
么 O I_m
的 O I_m
并 O B_v
不 B-Negation I_v
讨 B-Trigger B_r
厌 I-Trigger I_r
也 O O_uj
并 O O_c
不 B-Negation O_d
喜 B-Trigger B_v
欢 I-Trigger I_v
. O O_d
. O O_c
就 O O_d
酱 O B_v
紫 O I_v
C O B_m
C O I_m
A O O_d
V O B_n
什 O I_n
么 O B_eng
的 O I_eng
最 B-Degree I_eng
讨 B-Trigger I_eng
厌 I-Trigger B_r
了 O I_r

难 O O_a
道 O B_v
f B-sent_Entity I_v
b I-sent_Entity O_ul
b I-sent_Entity O_x
真 I-sent_Entity B_d
的 I-sent_Entity I_d
和 I-sent_Entity B_eng
老 I-sent_Entity I_eng
王 I-sent_Entity I_eng
恋 I-sent_Entity B_d
爱 I-sent_Entity I_d
了 I-sent_Entity O_c
？ O B_nr
太 B-Degree I_nr
不 B-Trigger B_v
可 I-Trigger I_v
思 I-Trigger O_ul
议 I-Trigger O_x
了 O O_d
， O B_i
但 O I_i
也 O I_i
是 O I_i
郎 O O_ul
才 O O_x
女 O O_c
貌 O O_d
了 O O_v
！ O B_nr

看 O I_nr
得 O I_nr
出 O O_ul
来 O O_x
你 B-Holder O_x
很 B-Degree B_v
生 B-Trigger I_v
气 I-Trigger I_v
~ O I_v
气 O O_r
人 O O_d
， O B_n
气 O I_n
人 O O_x
， O O_n
气 O O_n
人 O O_x
！ O O_n

" O O_x
不 B-Trigger O_n
喜 I-Trigger O_n
欢 I-Trigger O_x
这 B-sent_Entity O_x
样 I-sent_Entity O_x
的 I-sent_Entity O_d
天 I-sent_Entity B_v
, O I_v
这 O B_r
样 O I_r
的 O O_uj
天 O O_n
心 O O_x
情 O B_r
会 O I_r
不 O O_uj
好 O O_n
. O B_n
. O I_n
. O O_v
. O B_d
怎 O I_d
么 O B_m
还 O I_m
没 O I_m
下 O I_m
下 O B_r
来 O I_r
啊 O O_d
, O B_v
外 O I_v
面 O B_t
的 O I_t
景 O O_zg
象 O O_x
很 O B_f
怕 O I_f
人 O O_uj
. O B_n
. O I_n
. O O_zg
. O B_a
" O I_a

谁 O I_m
有 O I_m
空 O I_m
啊 O O_x
， O O_x
明 O B_i
天 O I_i
去 O I_i
玩 O O_zg
， O O_x
不 O B_t
过 O I_t
还 O O_v
要 O O_v
整 O O_x
理 O B_c
东 O I_c
东 O B_c
哦 O I_c
， O B_n
烦 B-Trigger I_n
讨 I-Trigger B_ns
厌 I-Trigger I_ns
， O O_zg
好 O O_x
像 O O_v
很 B-Degree B_v
乱 B-Trigger I_v
哦 O O_x

" O I_v
回 O B_a
复 O I_a
嘻 B-Trigger O_e
嘻 I-Trigger O_x
, O O_x
f O B_v
, O I_v
现 O B_z
在 O I_z
年 B-sent_Entity O_x
轻 I-sent_Entity O_x
人 I-sent_Entity O_x
真 O B_t
的 O I_t
太 B-Degree B_n
可 B-Trigger I_n
爱 I-Trigger I_n
了 O B_d
. O I_d
被 O O_d
骗 O B_v
了 O I_v
5 O O_ul
5 O O_m
5 O O_p
。 O O_v
不 O O_ul
骗 O B_m
你 O I_m
真 O I_m
的 O O_x
别 O B_n
按 O I_n
。 O I_n
。 O B_d
按 O I_d
会 O O_d
后 B-Trigger O_p
悔 I-Trigger O_x
的 O O_x
。 O O_p
" O O_v

我 B-Holder I_v
一 B-Cause O_uj
不 I-Cause O_x
高 I-Cause O_x
兴 I-Cause O_x
就 O B_r
喜 B-Trigger I_r
欢 I-Trigger O_d
吃 B-sent_Entity B_b
东 I-sent_Entity I_b
西 I-sent_Entity O_d
， O B_v
一 O I_v
吃 B-Cause O_v
东 I-Cause B_ns
西 I-Cause I_ns
就 I-Cause O_x
发 I-Cause O_m
胖 I-Cause O_v
， I-Cause B_ns
一 I-Cause I_ns
发 I-Cause O_d
胖 I-Cause B_a
我 B-Holder I_a
就 O O_x
很 B-Degree O_m
不 B-Negation B_a
高 B-Trigger I_a
兴 I-Trigger O_r
。 O O_d
。 O O_d
。 O O_d

真 B-Degree I_b
难 B-Trigger O_x
受 I-Trigger O_x
， O O_x
胸 B-Cause O_x
口 I-Cause O_d
憋 I-Cause B_v
着 I-Cause I_v
一 I-Cause O_x
口 I-Cause B_s
闷 I-Cause I_s
气 I-Cause B_a
， I-Cause I_a
怎 I-Cause B_m
么 I-Cause I_m
也 I-Cause B_n
喘 I-Cause I_n
不 I-Cause O_x
透 I-Cause B_r
， I-Cause I_r
脉 I-Cause O_d
膊 I-Cause O_v
也 I-Cause O_d
不 I-Cause O_v
太 I-Cause O_x
正 I-Cause B_n
常 I-Cause I_n
. I-Cause O_d
. I-Cause O_d
. I-Cause O_d
. I-Cause B_d
. I-Cause I_d
. I-Cause B_m

哈 B-Trigger I_m
哈 I-Trigger I_m
~ I-Trigger I_m
至 B-sent_Entity I_m
少 I-sent_Entity O_x
有 I-sent_Entity B_o
三 I-sent_Entity I_o
个 I-sent_Entity O_x
本 I-sent_Entity B_d
该 I-sent_Entity I_d
属 I-sent_Entity O_v
于 I-sent_Entity B_m
我 I-sent_Entity I_m
的 I-sent_Entity B_d
女 I-sent_Entity I_d
孩 I-sent_Entity B_v
成 I-sent_Entity I_v
了 I-sent_Entity O_r
别 I-sent_Entity O_uj
人 I-sent_Entity B_n
的 I-sent_Entity I_n
妈 I-sent_Entity O_v
， O O_ul
我 B-Holder B_r
很 B-Degree I_r
悲 B-Trigger O_uj
愤 I-Trigger O_n
~ O O_x
~ O O_r

呵 B-Trigger B_a
呵 I-Trigger I_a
这 O O_x
肯 O O_x
定 O O_x
是 O B_v
明 O I_v
白 O O_r
人 O B_v
士 O I_v
自 O O_v
己 O B_nr
搞 O I_nr
的 O B_n
， O I_n
但 O B_r
真 O I_r
的 O O_v
很 O O_uj
搞 O O_x
笑 O O_c
中 O B_d
国 O I_d
学 O O_zg
生 O B_v
学 O I_v
英 O B_ns
文 O I_ns
。 O B_n
太 B-Degree I_n
强 B-Trigger O_n
大 I-Trigger B_nz
了 O I_nz
！ O O_x
！ O B_nz

我 B-Holder I_nz
的 I-Holder O_ul
公 I-Holder O_x
主 I-Holder O_x
， O O_x
很 B-Degree O_r
喜 B-Trigger O_uj
欢 I-Trigger B_n
大 B-sent_Entity I_n
． O O_x
麻 O O_zg
麻 O B_v
赚 O I_v
钱 O O_a
， O O_x
买 B-sent_Entity B_n
带 I-sent_Entity I_n
院 I-sent_Entity B_v
子 I-sent_Entity I_v
的 I-sent_Entity O_x
房 I-sent_Entity O_v
子 I-sent_Entity O_v
． I-sent_Entity B_n
2 I-sent_Entity I_n
0 O O_uj
1 O B_n
0 O I_n
. O O_x
1 O B_m
0 O I_m
. O I_m
1 O I_m
5 O I_m
さ O I_m
ん O I_m
ぽ O I_m
( O I_m
散 O I_m
步 O O_x
) O O_x

你 B-sent_Entity O_x
这 O B_n
个 O I_n
怎 B-Property O_x
么 I-Property O_x
都 I-Property O_r
吃 I-Property B_r
不 I-Property I_r
胖 I-Property B_r
的 I-Property I_r
女 I-Property O_d
人 I-Property B_a
真 O I_a
的 O I_a
让 O O_uj
人 B-Holder B_n
太 B-Degree I_n
烦 B-Trigger B_d
躁 I-Trigger I_d
了 O O_v
！ O O_n
半 O O_d
夜 O B_a
想 O I_a
吃 O O_ul
花 O O_x
生 O B_m
冰 O I_m
了 O O_v
～ O O_v

太 O I_n
瘦 O O_n
了 O O_ul
郁 B-sent_Entity O_x
可 I-sent_Entity O_x
唯 I-sent_Entity O_d
的 O O_a
唱 B-Property O_ul
功 I-Property B_nr
真 B-Degree I_nr
不 B-Trigger I_nr
错 I-Trigger O_uj
！ O B_n
本 O I_n
人 O B_i
比 O I_i
电 B-compared_Entity I_i
视 I-compared_Entity O_x
上 I-compared_Entity B_r
的 I-compared_Entity I_r
要 O O_p
瘦 B-Trigger B_n
好 B-Degree I_n
多 I-Degree O_f
！ O O_uj
挺 B-Degree O_v
喜 B-Trigger O_a
欢 I-Trigger B_m
她 B-sent_Entity I_m
的 I-sent_Entity O_x
歌 I-sent_Entity O_d

支 B-Trigger I_v
持 I-Trigger O_r
你 B-sent_Entity O_uj
上 I-sent_Entity O_n
家 I-sent_Entity O_x
里 I-sent_Entity B_v
蹲 I-sent_Entity I_v
大 I-sent_Entity O_r
学 I-sent_Entity O_v
！ O B_s
真 B-Cause I_s
的 I-Cause O_v
很 I-Cause B_n
不 I-Cause I_n
想 I-Cause O_x
上 I-Cause B_d
班 I-Cause I_d

心 B-sent_Entity B_v
情 I-sent_Entity I_v
一 B-Degree B_v
天 I-Degree I_v
比 I-Degree O_x
一 I-Degree B_n
天 I-Degree I_n
沉 B-Trigger B_m
重 I-Trigger I_m
， O O_p
一 O B_m
静 O I_m
下 O B_a
来 O I_a
就 O O_x
不 O O_m
想 O B_l
说 O I_l
话 O I_l
~ O O_d

最 B-Degree I_v
喜 B-Trigger B_v
欢 I-Trigger I_v
爪 B-sent_Entity O_x
子 I-sent_Entity O_x
！ O O_d
！ O B_v
！ O I_v
！ O B_n
！ O I_n
！ O O_x
！ O O_x
！ O O_x
！ O O_x
！ O O_x
！ O O_x
！ O O_x
送 O O_x
给 O O_x
的 O O_x
礼 O O_x
物 O O_x
? O B_v
? O I_v
? O O_uj

虽 O I_n
已 O O_x
不 O O_x
是 O O_x
静 O O_x
安 O O_c
人 O O_d
~ O B_c
~ O I_c
心 O B_nr
系 O I_nr
静 O O_n
安 O O_x
~ O O_x
~ O B_n
心 O I_n
里 O B_nr
很 O I_nr
难 O O_x
过 O O_x
很 B-Degree B_s
着 I-Degree I_s
急 I-Degree O_zg
希 B-Trigger B_v
望 I-Trigger I_v
大 B-sent_Entity B_l
家 I-sent_Entity I_l
都 O I_l
没 O B_v
事 O I_v
静 O B_n
安 O I_n
人 O O_d
都 O B_v
懂 O I_v
的 O B_nr

哈 B-Trigger O_n
哈 I-Trigger O_d
强 O O_v
烈 O O_uj
要 O O_x
求 O B_o
你 O I_o
们 O B_l
b O I_l
o O I_l
s O I_l
s O B_r
给 O I_r
你 O B_eng
们 O I_eng
开 O I_eng
空 O I_eng
调 O O_p
！ O B_r
办 O I_r
公 O O_v
室 O B_n
好 O I_n
冷 O O_x
啊 O B_n
， O I_n
比 O I_n
冬 O O_a
天 O O_a
还 O O_y
冷 O O_x
， O O_p
冻 O B_t
死 O I_t
了 O O_d
！ O O_a
呜 B-Trigger O_x
呜 I-Trigger B_v
呜 I-Trigger I_v

真 O O_x
不 O B_l
知 O I_l
道 O O_o
@ O O_x
[ B-Holder B_i
@ I-Holder I_i
我 I-Holder I_i
# O I_i
H O O_x
o O O_x
l O O_x
d O O_r
e O O_x
r O B_eng
* O I_eng
] O I_eng
a O I_eng
早 O I_eng
上 O I_eng
考 B-Holder O_x
无 I-Holder O_x
菌 I-Holder O_x
时 O B_t
紧 B-sent_Entity I_t
张 I-sent_Entity O_v
个 O B_n
P O I_n
啊 O O_n
， O B_a
一 O I_a
紧 O O_m
张 O O_eng
什 O O_y
么 O O_x
都 O O_m
忘 O B_a
记 O I_a
啦 O B_r
， O I_r
呆 O O_d
着 O B_v
又 O I_v
做 O O_y
错 O O_x
很 O O_v
多 O O_uz
， O O_d
天 B-Trigger O_v
那 I-Trigger O_n
！ I-Trigger B_m
！ I-Trigger I_m
1 I-Trigger O_x
f O O_q

到 O O_x
时 O O_x
我 O O_m
去 O O_eng
找 O O_x
找 O O_v
看 O O_ng
~ O O_r
最 B-Degree O_v
喜 B-Trigger B_l
欢 I-Trigger I_l
逛 B-sent_Entity I_l
书 I-sent_Entity O_x
店 I-sent_Entity O_d
了 O B_v
~ O I_v
掏 O O_v
书 O B_n
~ O I_n
还 O O_ul
没 O O_x
去 O B_v
过 O I_v
， O O_x
想 O O_d
去 O O_v
～ O B_vq
～ O I_vq
～ O O_x

知 O O_v
道 O O_x
最 B-Degree O_x
郁 B-Trigger O_x
闷 I-Trigger O_x
的 O B_v
事 B-sent_Entity I_v
情 I-sent_Entity O_d
是 O B_a
什 O I_a
么 O O_uj
吗 O B_n
？ O I_n
在 O O_v
开 O B_r
心 O I_r
网 O O_y
里 O O_x
， O O_p
自 O B_v
己 O I_v
送 O O_n
自 O O_f
己 O O_x
生 O B_r
日 O I_r
礼 O O_v
物 O B_r
！ O I_r
求 B-Trigger B_l
祝 I-Trigger I_l
福 I-Trigger I_l
！ I-Trigger I_l
！ I-Trigger O_x
！ O O_v

" O I_nr
回 O O_x
复 O O_x
好 O O_x
可 O O_x
怜 O O_x
, O B_v
同 O I_v
情 O O_a
一 O B_v
下 O I_v
. O O_x
刚 O B_n
刚 O I_n
一 O B_m
场 O I_m
悲 O O_x
剧 O B_d
发 O I_d
生 O B_m
了 O I_m
我 B-Holder B_n
最 B-Degree I_n
爱 B-Trigger B_v
的 O I_v
笔 B-sent_Entity O_ul
记 I-sent_Entity O_r
本 I-sent_Entity B_a
从 O I_a
桌 O O_uj
子 O B_n
上 O I_n
飞 O I_n
下 O O_p
来 O B_n
了 O I_n
黑 O O_f
屏 O B_v
了 O I_v
坏 O I_v
了 O O_ul
呜 O B_nr
呜 O I_nr
" O B_v

偷 O O_ul
偷 O B_l
更 O I_l
健 O O_x
康 O O_x
！ O B_d
这 O I_d
在 O O_d
心 O B_a
理 O I_a
学 O O_x
应 O O_r
该 O O_p
怎 O B_n
么 O I_n
说 O I_n
？ O B_v
。 O I_v
世 O B_r
界 O I_r
5 O O_v
0 O O_x
项 O O_x
最 B-Degree B_n
糟 B-Trigger I_n
糕 I-Trigger B_m
发 B-sent_Entity I_m
明 I-sent_Entity O_m
偷 O O_f
菜 O B_a
名 O I_a
列 O B_v
第 O I_v
一 O O_v
! O O_n
! O B_n
! O I_n
囧 O I_n
！ O I_n

其 O O_x
实 O O_x
我 O O_zg
发 O O_x
现 O O_x
自 O B_d
己 O I_d
还 O O_r
可 O B_l
以 O I_l
继 O I_l
续 O I_l
吃 O O_d
， O B_c
无 B-Trigger I_c
奈 I-Trigger B_v
老 O I_v
妈 O O_v
押 O O_x
着 O B_d
， O I_d
说 O B_n
我 O I_n
太 O O_v
胖 O O_uz
！ O O_x
！ O O_v

老 B-sent_Entity B_a
蔡 I-sent_Entity I_a
生 B-Trigger O_x
日 I-Trigger O_x
快 I-Trigger O_x
乐 I-Trigger B_nr
~ I-Trigger I_nr
姐 B-Holder B_l
很 B-Degree I_l
想 B-Trigger I_l
你 B-sent_Entity I_l
。 O O_x
、 O O_n
生 B-Trigger O_d
日 I-Trigger O_v
快 I-Trigger O_r
乐 I-Trigger O_x
a I-Trigger O_x
r I-Trigger B_l
! I-Trigger I_l
! I-Trigger I_l
~ I-Trigger I_l

最 B-Cause I_eng
近 I-Cause O_x
每 I-Cause O_x
天 I-Cause O_x
吃 I-Cause O_x
的 I-Cause B_f
鼓 I-Cause I_f
鼓 I-Cause B_r
囊 I-Cause I_r
囊 I-Cause O_v
的 I-Cause O_uj
回 I-Cause B_z
家 I-Cause I_z
， O I_z
太 B-Degree I_z
有 B-Trigger O_uj
负 I-Trigger B_n
罪 I-Trigger I_n
感 I-Trigger O_x
了 O O_d
， O O_v
人 B-sent_Entity B_n
不 B-Negation I_n
能 I-Negation I_n
自 B-Trigger O_ul
暴 I-Trigger O_x
自 I-Trigger O_n
弃 I-Trigger B_v
到 O I_v
这 O B_i
种 O I_i
程 O I_i
度 O I_i
， O O_v
我 O B_r
是 O I_r
真 O B_n
的 O I_n
要 O O_x
觉 O O_r
醒 O O_v
一 O B_d
下 O I_d
了 O O_v
。 O B_v
。 O I_v

这 O I_m
是 O O_ul
牛 O O_x
奶 O O_x
夹 O O_x
心 O O_r
， O O_v
小 O B_n
月 O I_n
月 O B_n
是 O I_n
巧 O O_x
克 O O_a
力 O O_m
夹 O O_m
心 O O_v
的 O B_nr
中 O I_nr
午 O I_nr
谁 O B_n
吃 O I_n
奥 O O_uj
利 O B_t
奥 O I_t
配 O O_r
香 O O_v
蕉 O B_nz
？ O I_nz
？ O O_j
？ O O_v
冷 O B_n
兔 O I_n
我 O O_x
请 O O_x
！ O O_x
卡 B-Holder O_a
夫 I-Holder O_ng
公 I-Holder O_r
司 I-Holder O_v
感 O O_x
到 O B_nrt
鸭 B-Trigger I_nrt
梨 I-Trigger B_n
很 B-sent_Entity I_n
大 I-sent_Entity B_v
… O I_v
… O B_n

这 O B_a
口 O I_a
号 O O_x
很 O O_x
实 O O_x
用 O O_r
都 O B_n
表 O I_n
紧 B-Trigger O_zg
张 I-Trigger B_v
我 B-Holder I_v
q O O_d
们 O O_v
的 O B_a
口 O I_a
号 O O_r
是 O O_eng
没 B-Negation O_k
期 B-Trigger O_uj
待 I-Trigger B_n
无 B-Negation I_n
恐 B-Trigger O_v
惧 I-Trigger O_v
不 B-Negation B_v
失 B-Trigger I_v
望 I-Trigger O_v
~ O B_an

很 B-Degree O_d
喜 B-Trigger B_v
欢 I-Trigger I_v
匪 B-sent_Entity O_x
我 I-sent_Entity O_x
思 I-sent_Entity O_zg
存 I-sent_Entity B_v
很 B-Degree I_v
喜 B-Trigger O_ng
欢 I-Trigger O_r
佳 B-Property B_v
期 I-Property I_v
如 I-Property O_d
梦 I-Property B_v
这 B-sent_Entity I_v
个 I-sent_Entity B_n
系 I-sent_Entity I_n
列 I-sent_Entity O_v
很 B-Degree O_n
恶 B-Trigger B_r
心 I-Trigger I_r
芒 B-Property B_q
果 I-Property I_q
台 I-Property O_zg
在 I-Property B_n
播 I-Property I_n
的 O B_n
这 B-sent_Entity I_n
部 I-sent_Entity O_q
剧 I-sent_Entity B_vn
， O I_vn
全 B-Cause O_uj
无 I-Cause B_r
原 I-Cause I_r
作 I-Cause O_n
的 I-Cause O_x
影 I-Cause O_a
子 I-Cause O_v
r O B_n
。 O I_n

偶 O B_n
老 O I_n
家 O O_x
的 O O_x
灾 O O_x
情 O O_d
好 O B_n
严 O I_n
重 O O_uj
呀 O B_n
。 O I_n
还 O O_a
好 O B_a
今 O I_a
天 O O_y
终 O O_x
于 O B_v
见 O I_v
到 O B_t
明 O I_t
媚 O B_d
的 O I_d
太 O B_v
阳 O I_v
了 O B_a
， O I_a
希 B-Trigger O_uj
望 I-Trigger B_ns
最 B-sent_Entity I_ns
近 I-sent_Entity O_ul
不 I-sent_Entity O_x
要 I-sent_Entity B_v
再 I-sent_Entity I_v
下 I-sent_Entity B_f
暴 I-sent_Entity I_f
雨 I-sent_Entity B_df
了 I-sent_Entity I_df
山 O O_d
东 O O_v
禹 O B_n
城 O I_n
防 O O_ul
汛 O B_ns
救 O I_ns
灾 O B_ns

不 O B_vn
就 O I_vn
补 O B_vn
个 O I_vn
牙 O O_x
么 O O_d
， O O_d
还 O O_v
赠 O O_q
送 O O_n
我 O O_y
这 O O_x
么 O O_d
多 O B_v
后 O I_v
遗 O O_r
症 O B_r
。 O I_r
。 O O_m
。 O B_n
大 O I_n
夫 O I_n
， O O_x
您 B-sent_Entity O_x
真 B-Degree O_x
的 I-Degree B_n
太 I-Degree I_n
慷 B-Trigger O_x
慨 I-Trigger O_zg
了 O B_d
， O I_d
向 O O_d
您 O B_a
亲 O I_a
妈 O O_ul
致 O O_x
敬 O O_p
！ O O_r
！ O B_n
！ O I_n

晚 O I_v
上 O O_x
去 O O_x
侯 B-sent_Entity O_x
府 I-sent_Entity O_x
寿 I-sent_Entity B_t
宴 I-sent_Entity I_t
海 O O_v
吃 O B_nr
回 O I_nr
来 O B_n
~ O I_n
花 O O_n
篮 O O_v
真 O B_v
的 O I_v
多 B-Trigger O_x
， O B_n
场 O I_n
红 O B_d
人 O I_d
更 B-Degree O_m
红 B-Trigger O_x
。 O B_n
特 B-Degree I_n
壮 B-Trigger I_n
观 I-Trigger O_d
。 O O_a
。 O O_x
。 O O_d
。 O B_a

最 O O_x
近 O O_x
真 O O_x
是 O O_x
迷 O O_x
上 O B_f
团 O I_f
购 O B_d
了 O I_d
~ O O_v
是 O O_f
以 O B_v
提 O I_v
高 O O_ul
生 O O_x
活 O O_v
质 O O_p
量 O B_v
、 O I_v
乐 O B_vn
趣 O I_vn
等 O B_n
等 O I_n
等 O O_x
等 O B_a
为 O I_a
借 O B_b
口 O I_b
， O I_b
无 O I_b
限 O O_p
对 O B_n
钱 B-sent_Entity I_n
包 I-sent_Entity O_x
实 O B_v
施 O I_v
犯 B-Trigger O_p
罪 I-Trigger B_n
中 O I_n
。 O B_v
。 O I_v
。 O B_vn

很 O O_f
久 O O_x
没 O O_x
做 O O_x
饭 O O_x
， O B_l
厨 B-Cause I_l
艺 I-Cause I_l
没 I-Cause B_v
退 I-Cause I_v
步 I-Cause O_x
~ O B_n
欢 B-Trigger I_n
喜 I-Trigger O_v
一 O B_v
下 O I_v
！ O O_x
！ O B_v

说 O B_m
我 B-sent_Entity I_m
狭 B-Trigger O_x
隘 I-Trigger O_x
吧 O O_x
， O O_v
日 B-sent_Entity O_r
本 I-sent_Entity B_a
队 I-sent_Entity I_a
赢 O O_y
了 O O_x
， O B_nt
还 O I_nt
是 O I_nt
有 B-Degree O_v
点 I-Degree O_ul
点 I-Degree O_x
的 O B_c
不 B-Trigger I_c
爽 I-Trigger O_v
！ O B_n

， O O_uj
真 O B_a
的 O I_a
假 O O_x
的 O O_x
这 O O_x
是 O B_l
什 O I_l
么 O I_l
体 O O_uj
育 O O_r
项 O O_v
目 O B_r
. O I_r
. O B_n
. O I_n
. O I_n
太 B-Degree I_n
邪 B-Trigger B_m
恶 I-Trigger I_m
了 O I_m
！ O I_m
过 O O_n
分 O B_a
！ O I_a
这 O O_ul
是 O O_x
谁 O B_n
干 O I_n
的 O O_x
？ O O_r
！ O O_v
C B-sent_Entity O_r
C I-sent_Entity O_v
T I-sent_Entity O_uj
V I-sent_Entity O_x
又 O O_x
邪 B-Trigger B_eng
恶 I-Trigger I_eng
了 O I_eng
。 O I_eng
。 O O_d

早 O I_a
上 O O_ul
好 O O_x
哦 O O_x
， O O_x
今 O B_l
天 O I_l
心 B-sent_Entity I_l
情 I-sent_Entity O_zg
很 B-Degree O_x
好 B-Trigger B_t
呢 I-Trigger I_t
， O B_n
不 O I_n
过 O O_d
貌 O O_a
似 O O_y
太 O O_x
阳 O B_c
公 O I_c
公 O B_v
的 O I_v
心 O B_ns
情 O I_ns
不 O B_n
太 O I_n
好 O O_uj
， O B_n
今 O I_n
天 O B_v
是 O I_v
雨 O I_v
天 O O_x

好 B-Degree I_t
伤 B-Trigger O_v
心 I-Trigger B_t
啊 O I_t
， O O_x
全 B-sent_Entity O_a
宇 I-sent_Entity B_n
宙 I-sent_Entity I_n
最 I-sent_Entity O_zg
多 I-sent_Entity O_x
优 I-sent_Entity B_nr
点 I-sent_Entity I_nr
星 I-sent_Entity I_nr
座 I-sent_Entity O_d
排 I-sent_Entity O_m
第 I-sent_Entity B_n
1 I-sent_Entity I_n
1 I-sent_Entity B_n

阿 O O_v
根 O O_m
廷 O B_m
， O I_m
必 O O_x
胜 O B_nr
！ O I_nr
必 O I_nr
胜 O O_x
！ O B_v
必 O I_v
胜 O O_x
！ O B_v
世 O I_v
界 O O_x
杯 O B_v
最 B-Degree I_v
疯 B-Trigger O_x
狂 I-Trigger B_nz
的 O I_nz
夜 O I_nz
晚 O O_d
， O B_a
就 O I_a
要 O O_uj
到 O B_t
了 O I_t
。 O O_x

呵 O I_d
呵 O O_v
~ O O_ul
谢 O O_x
谢 O O_x
您 O B_v
因 O I_v
为 O O_x
太 B-Degree B_nr
喜 B-Trigger I_nr
欢 I-Trigger I_nr
咱 O B_c
P B-sent_Entity I_c
a I-sent_Entity O_d
t I-sent_Entity B_v
t I-sent_Entity I_v
y I-sent_Entity O_r
姐 I-sent_Entity B_eng
了 O I_eng
… O I_eng
… O I_eng
侯 O I_eng
佩 O O_n
岑 O O_ul
吴 O O_x
大 O O_x
维 O B_nr
仙 O I_nr
女 O I_nr
裙 O B_nr
啊 O I_nr

阿 O B_n
弥 O I_n
陀 O O_ng
佛 O O_y
！ O O_x
最 O B_ns
近 O I_ns
正 O I_ns
巧 O I_ns
遇 O O_x
到 O B_f
面 O I_f
对 O B_a
逆 O I_a
缘 O B_v
三 O I_v
个 O B_v
绝 O I_v
招 O B_n
！ O I_n
- O B_m
- O I_m
- O B_m
- O I_m
杨 O O_x
洪 O O_x
居 O O_x
士 O O_x
（ O O_x
真 O B_nr
的 O I_nr
很 B-Degree B_n
精 B-Trigger I_n
彩 I-Trigger O_x
， O B_d
绝 B-Degree I_d
对 I-Degree O_zg
值 B-Trigger B_n
得 I-Trigger I_n
一 O O_x
看 O B_d
） O I_d

( O I_l
⊙ O I_l
o O I_l
⊙ O O_x
) O O_x
哇 O O_x
这 B-sent_Entity O_x
张 I-sent_Entity O_x
没 O O_x
有 O O_x
高 O O_y
清 O O_r
大 O O_q
图 O B_v
， O I_v
但 O B_nr
是 O I_nr
非 B-Degree B_n
常 I-Degree I_n
喜 B-Trigger O_x
欢 I-Trigger B_c
。 O I_c

嘴 B-sent_Entity I_d
真 I-sent_Entity B_v
的 I-sent_Entity I_v
真 I-sent_Entity O_x
的 I-sent_Entity O_x
很 I-sent_Entity O_n
馋 I-sent_Entity B_d
， I-sent_Entity I_d
可 I-sent_Entity B_d
是 I-sent_Entity I_d
又 I-sent_Entity O_d
吃 I-sent_Entity O_a
不 I-sent_Entity O_x
到 I-sent_Entity B_c
， O I_c
好 B-Degree O_d
难 B-Trigger O_v
过 I-Trigger B_v

在 O O_x
等 O O_a
人 O B_v
~ O I_v
突 O O_x
然 O O_p
觉 O O_u
得 O O_n
， O O_x
等 B-sent_Entity B_ad
人 I-sent_Entity I_ad
真 B-Degree B_v
的 I-Degree I_v
很 B-Degree O_x
烦 B-Trigger O_u
恼 I-Trigger O_n
耶 O B_d
~ O I_d
呜 O O_zg
呜 O B_a
~ O I_a
~ O O_nr
你 O O_x
还 O B_l
要 O I_l
我 O O_x
等 O O_x
多 O O_r
久 O B_c
？ O I_c
？ O O_r
？ O O_u
？ O B_m
？ O I_m

太 B-Degree O_x
可 B-Trigger O_x
怕 I-Trigger O_x
了 O O_x
. O O_x
. O O_d
. O B_c
嗰 O I_c
主 O O_ul
持 O B_m
人 O I_m
话 O I_m
距 O O_yg
地 O B_n
收 O I_n
到 O I_n
新 O O_n
华 O B_n
社 O I_n
嘅 O B_v
报 O I_v
道 O B_nt
. O I_nt
. O I_nt
. O O_x
康 O B_v
泰 O I_v
旅 O B_m
行 O I_m
团 O I_m
巴 O B_nz
士 O I_nz
全 O B_n
部 O I_n
人 O I_n
质 O B_ns
被 O I_ns
杀 O B_n
. O I_n
. O B_n
. O I_n

很 O O_v
不 O B_m
客 O I_m
气 O I_m
的 O O_x
跟 O O_d
我 O O_d
说 O B_n
： O I_n
你 O O_uj
这 O O_p
儿 O O_r
怎 O O_v
么 O O_x
尽 O O_r
是 O B_r
女 O I_r
眷 O B_r
啊 O I_r
！ O O_v
弄 O O_v
的 O B_n
我 B-Holder I_n
都 O O_zg
不 B-Trigger O_x
好 I-Trigger O_v
意 I-Trigger O_uj
思 I-Trigger O_r
跟 O O_d
女 O B_a
博 O I_a
友 O I_a
说 O I_a
e O O_p
了 O O_b
。 O B_n

回 O O_v
顾 O O_eng
一 O O_ul
下 O O_x
我 O O_x
的 O B_v
老 O I_v
照 O B_m
片 O I_m
， O O_r
呵 O O_uj
呵 O B_n
哥 B-Holder I_n
哥 I-Holder I_n
很 B-Degree O_x
高 B-Trigger B_v
兴 I-Trigger I_v
f O B_ns
！ O I_ns
上 O O_zg
网 O B_b
站 O I_b
首 O O_x
页 O O_x
了 O O_f
， O B_n
这 O I_n
个 O B_m
标 O I_m
题 O O_ul
， O O_x
赞 B-Trigger B_r
！ O I_r

卡 B-Cause I_n
卡 I-Cause O_x
真 I-Cause O_v
的 I-Cause O_x
会 I-Cause O_x
退 I-Cause B_nrt
役 I-Cause I_nrt
吗 I-Cause B_d
？ I-Cause I_d
！ O O_v
这 B-sent_Entity B_v
很 O I_v
让 O O_y
人 B-Holder O_x
纠 B-Trigger O_x
结 I-Trigger O_r
啊 O O_d

" O O_n
昨 O B_v
天 O I_v
真 B-Degree O_zg
是 I-Degree O_x
很 B-Degree O_x
# O B_t
D O I_t
e O B_d
g O I_d
r O O_d
e O O_x
e O B_eng
* O I_eng
] O I_eng
d O I_eng
不 B-Degree I_eng
幸 B-Negation I_eng
运 I-Negation O_x
, O O_x
输 B-Trigger O_eng
掉 I-Trigger O_c
了 I-Trigger B_a
七 I-Trigger I_a
千 I-Trigger O_x
多 I-Trigger B_v
, O I_v
郁 B-Cause O_ul
闷 I-Cause B_m
; O I_m
" O O_m

都 B-Trigger B_a
有 I-Trigger I_a
的 I-Trigger O_x
。 O O_x
【 O O_x
幸 O O_d
福 O O_v
回 O O_uj
忆 O O_x
】 O O_x
- O B_a
- O I_a
- O B_v
- O I_v
- O O_x
- O O_x
满 O O_x
足 O O_x
其 O O_x
中 O O_x
的 O O_x
8 O B_v
条 O I_v
， O B_r
就 O I_r
证 O O_uj
明 O O_m
你 O O_n
很 O O_x
幸 O O_d
福 O B_n
哦 O I_n
。 O O_r
。 O O_d
。 O B_a

, B-Cause O_zg
是 I-Cause O_x
秋 I-Cause O_x
天 I-Cause O_x
来 I-Cause O_x
了 I-Cause O_x
吗 I-Cause O_v
？ I-Cause B_t
最 O I_t
近 O O_v
总 O O_ul
是 O O_y
有 O O_x
种 O B_f
莫 O I_f
名 O B_c
的 O I_c
小 B-Degree B_r
忧 B-Trigger I_r
伤 I-Trigger B_v
！ O I_v

" O O_n
很 B-Degree B_v
伤 B-Trigger I_v
感 I-Trigger O_x
思 O O_x
密 O O_x
达 O O_zg
T O B_n
, O I_n
T O B_nr
感 O I_nr
同 O I_nr
身 O O_x
受 O O_x
~ O O_x
在 O B_l
大 O I_l
吃 O I_l
一 O I_l
顿 O O_x
之 O O_p
后 O B_l
， O I_l
还 O I_l
是 O I_l
心 O B_f
酸 O I_f
的 O O_x
把 O B_c
桌 O I_c
面 O B_n
换 O I_n
成 O O_uj
了 O O_p
这 O B_n
个 O I_n
。 O B_v
" O I_v

今 O B_r
天 O I_r
看 O O_x
了 O O_x
电 O O_x
影 O B_t
婚 O I_t
纱 O O_v
， O O_ul
真 B-Degree B_n
的 I-Degree I_n
是 I-Degree B_n
非 I-Degree I_n
常 I-Degree O_x
棒 B-Trigger B_d
的 O I_d
电 B-sent_Entity O_v
影 I-sent_Entity B_d
。 O I_d
很 B-Degree O_a
感 B-Trigger O_uj
动 I-Trigger B_n
。 O I_n

同 B-Trigger O_zg
情 I-Trigger B_v
~ O I_v
太 B-Degree O_x
可 B-Trigger O_x
怜 I-Trigger B_n
了 O I_n
~ O O_x
网 O O_d
帖 O B_v
称 O I_v
警 B-Negation O_ul
嫂 I-Negation O_x
遭 I-Negation B_n
丈 I-Negation I_n
夫 I-Negation O_v
性 I-Negation B_n
虐 I-Negation I_n
待 I-Negation O_v
以 I-Negation B_n
及 I-Negation I_n
殴 I-Negation B_n
打 I-Negation I_n
近 I-Negation I_n
两 I-Negation B_c
年 I-Negation I_c

多 O I_v
好 O B_l
的 O I_l
老 B-Holder I_l
板 I-Holder O_x
瓦 O O_m
心 O O_a
情 O O_uj
有 B-Degree B_n
点 I-Degree I_n
不 B-Trigger O_nr
好 I-Trigger B_n
， O I_n
于 O B_n
是 O I_n
， O B_d
决 O I_d
定 O O_x
今 O B_c
晚 O I_c
请 O O_x
员 O B_v
工 O I_v
们 O B_t
一 O I_t
起 O O_v
看 O B_n
《 O I_n
哈 O O_k
利 O B_m
波 O I_m
特 O O_v
》 O O_x
高 O B_nr
兴 O I_nr
下 O I_nr
。 O O_d

迷 O B_b
死 O I_b
我 O O_f
了 O O_x
嗲 O O_x
灵 O B_v
赞 O I_v
悲 O O_r
剧 O O_ul
啊 O B_l
我 B-Holder I_l
昨 O I_l
晚 O B_n
也 O I_n
为 O O_y
这 O O_r
张 O B_t
美 O I_t
照 O O_d
秒 O O_p
到 O O_r
了 O B_nr
， O I_nr
惊 B-Trigger I_nr
艳 I-Trigger O_n
惊 I-Trigger O_v
艳 I-Trigger O_ul
。 O O_x
。 O B_a
。 O I_a
。 O B_a
。 O I_a
。 O O_x
真 B-Degree O_x
的 I-Degree O_x
好 I-Degree O_x
美 B-Trigger O_x
~ O O_x
~ O B_d
老 O I_d
大 O O_a
太 O O_j
美 O O_x
了 O O_x

我 B-Cause I_a
要 I-Cause B_a
回 I-Cause I_a
外 I-Cause O_ul
层 I-Cause O_x
空 I-Cause O_r
间 I-Cause O_v
的 I-Cause O_v
家 I-Cause B_n
我 I-Cause I_n
们 I-Cause I_n
流 I-Cause I_n
动 I-Cause O_uj
不 I-Cause O_n
息 I-Cause B_r
， I-Cause I_r
可 O B_vn
是 O I_vn
我 B-Holder B_v
么 O I_v
依 O O_x
然 O B_c
孤 B-Trigger I_c
独 I-Trigger B_r
】 O I_r
你 O B_d
一 O I_d
定 O B_a
也 O I_a
曾 O O_x
这 O O_r
样 O B_d
过 O I_d
， O O_d
恩 O O_d
， O B_r
别 O I_r
隐 O O_ug
藏 O O_x
了 O O_nr
。 O O_x

好 B-Trigger B_v
喜 I-Trigger I_v
欢 I-Trigger O_ul
它 B-sent_Entity O_x
吖 O O_x
~ O O_a
~ O B_v
它 B-sent_Entity I_v
的 O O_r
眼 B-Property O_x
神 I-Property O_x
很 B-Degree O_x
精 B-Trigger O_r
灵 I-Trigger O_uj
~ O B_n
连 O I_n
这 O O_zg
么 O B_n
乖 O I_n
的 O O_x
狗 O O_nr
都 O B_r
骗 O I_r
， O O_a
太 O O_uj
伤 O O_n
感 O O_d
了 O O_v
。 O O_x
。 O O_d

最 B-Degree I_n
喜 B-Trigger O_ul
欢 I-Trigger O_x
收 O O_x
集 O O_x
杯 O O_d
具 O B_v
的 O I_v
某 O B_v
人 O I_v
～ O B_n
好 B-Degree I_n
可 B-Trigger O_uj
爱 I-Trigger B_r
的 O I_r
小 B-sent_Entity O_x
杯 I-sent_Entity O_a
子 I-sent_Entity B_v
~ O I_v
~ O O_uj
非 O O_n
常 O B_n
可 O I_n
爱 O O_x
的 O O_x
小 O B_d
杯 O I_d
子 O B_v
你 O I_v
喜 O O_uj
欢 O O_n
哪 O B_n
个 O I_n
？ O O_r

呃 O I_v
， O B_r
我 B-Holder I_r
喜 B-Trigger O_x
欢 I-Trigger O_x
本 B-sent_Entity O_y
报 I-sent_Entity O_x
的 I-sent_Entity O_r
和 I-sent_Entity B_v
南 I-sent_Entity I_v
都 I-sent_Entity B_r
的 I-sent_Entity I_r
， O O_uj
最 O O_c
不 B-Negation B_ns
喜 B-Trigger I_ns
欢 I-Trigger O_uj
南 B-sent_Entity O_x
方 I-sent_Entity O_d
日 I-sent_Entity O_d
报 I-sent_Entity B_v
和 I-sent_Entity I_v
信 I-sent_Entity B_nz
息 I-sent_Entity I_nz
时 I-sent_Entity I_nz
报 I-sent_Entity I_nz
的 O O_c
… O B_nz
… O I_nz
。 O I_nz
广 B-sent_Entity I_nz
州 I-sent_Entity O_uj
城 I-sent_Entity O_x
内 I-sent_Entity O_x
六 I-sent_Entity O_x
份 I-sent_Entity B_ns
报 I-sent_Entity I_ns
纸 I-sent_Entity B_s
今 I-sent_Entity I_s
日 I-sent_Entity B_m
头 I-sent_Entity I_m
版 I-sent_Entity B_n
。 I-sent_Entity I_n
。 I-sent_Entity B_t
。 I-sent_Entity I_t

喜 B-Trigger I_n
欢 I-Trigger O_x
呵 B-Trigger O_x
呵 I-Trigger O_x
， O O_x
同 O B_v
喜 B-Trigger I_v
欢 I-Trigger B_v
。 O I_v
貌 O O_x
似 O O_p
我 O B_v
是 O I_v
个 O O_x
怪 O B_v
咖 O I_v
我 B-Holder O_r
喜 B-Trigger O_v
欢 I-Trigger O_q
他 O O_a
宽 O B_n
阔 O I_n
的 O B_v
肩 B-sent_Entity I_v
膀 I-sent_Entity O_r
但 O B_a
是 O I_a
一 O O_uj
看 O B_n
到 O I_n
他 O B_c
脚 O I_c
我 O O_m
就 O B_v
无 O I_v
比 O O_r
的 O O_n
欢 O O_r
~ O O_d
~ O B_v
付 O I_v
美 O O_uj
好 O O_v

多 O O_x
好 O O_v
的 O B_a
老 B-Holder I_a
板 I-Holder O_x
瓦 O O_m
心 B-sent_Entity O_a
情 I-sent_Entity O_uj
有 B-Degree B_n
点 I-Degree I_n
不 B-Trigger O_nr
好 I-Trigger B_n
， O I_n
于 O B_n
是 O I_n
， O B_d
决 O I_d
定 O O_x
今 O B_c
晚 O I_c
请 O O_x
员 O B_v
工 O I_v
们 O B_t
一 O I_t
起 O O_v
看 O B_n
《 O I_n
哈 O O_k
利 O B_m
波 O I_m
特 O O_v
》 O O_x
高 O B_nr
兴 O I_nr
下 O I_nr
。 O O_d

某 B-Cause B_b
人 I-Cause I_b
咋 I-Cause O_f
现 I-Cause O_x
在 I-Cause O_x
都 I-Cause B_r
还 I-Cause I_r
没 I-Cause O_r
上 I-Cause B_t
线 I-Cause I_t
~ O B_nr
？ O I_nr
居 O I_nr
然 O B_n
有 B-Degree I_n
点 I-Degree O_x
担 B-Trigger O_x
心 I-Trigger B_d
. O I_d
. O B_n
！ O I_n

抢 O I_v
先 O B_m
截 O I_m
个 O O_x
大 O O_x
靓 O B_v
仔 O I_v
， O O_v
笑 O O_q
得 O O_a
最 B-Degree B_n
开 B-Trigger I_n
心 I-Trigger O_x
的 O O_v
时 B-sent_Entity O_ud
刻 I-sent_Entity O_d
喔 O B_v
~ O I_v
戒 O O_uj
指 O B_n
戒 O I_n
指 O O_e
~ O O_x

不 O I_n
会 O B_n
啊 O I_n
高 O O_x
人 O O_x
啊 O B_v
！ O I_v
！ O O_y
据 O O_a
说 O O_n
世 O O_y
界 O O_x
上 O O_x
9 O B_v
9 O I_v
% O B_n
的 O I_n
人 O O_ns
都 O B_m
不 O I_m
会 O O_x
的 O O_uj
动 O O_n
作 O O_d
！ O B_v
越 O I_v
到 O O_uj
后 O B_n
面 O I_n
越 O O_x
抓 B-Trigger O_d
狂 I-Trigger O_v
， O B_f
我 B-Holder I_f
受 B-Trigger O_d
不 I-Trigger B_v
了 I-Trigger I_v
了 O O_x
… O O_r
… O B_l

搬 B-Cause I_l
回 I-Cause O_ul
家 I-Cause O_x
住 I-Cause O_x
了 I-Cause O_x
。 O O_v
。 O B_n
。 O I_n
但 O O_v
是 O O_ul
反 O O_x
而 O O_x
觉 O O_x
得 O B_c
很 B-Degree I_c
空 B-Trigger B_c
虚 I-Trigger I_c
。 O B_v
。 O I_v
。 O O_zg
很 B-Degree B_n
想 B-Trigger I_n
H B-sent_Entity O_x
a I-sent_Entity O_x
n I-sent_Entity O_x
d I-sent_Entity O_d
s I-sent_Entity O_v
o I-sent_Entity B_eng
m I-sent_Entity I_eng
e I-sent_Entity I_eng
。 O I_eng
。 O I_eng
。 O I_eng
。 O I_eng
。 O I_eng

你 O O_x
喜 O O_x
欢 O O_x
哪 O O_x
一 O O_x
个 O O_r
呢 O B_v
？ O I_v
两 O O_r
款 O B_m
可 B-sent_Entity I_m
爱 I-sent_Entity O_y
的 I-sent_Entity O_x
小 I-sent_Entity B_m
黑 I-sent_Entity I_m
猫 I-sent_Entity B_v
杯 I-sent_Entity I_v
子 I-sent_Entity O_uj
。 O B_nr
你 B-Holder I_nr
比 B-Degree I_nr
较 I-Degree B_n
喜 B-Trigger I_n
欢 I-Trigger O_x
哪 O O_r
一 O B_d
个 O I_d
？ O B_v

喜 B-Trigger O_r
欢 I-Trigger B_m
最 O I_m
近 O O_x
老 O O_x
狼 O B_v
的 O I_v
围 O B_f
脖 O I_f
， O B_n
因 B-Cause I_n
为 I-Cause O_uj
他 I-Cause B_n
都 I-Cause I_n
在 I-Cause O_x
讲 I-Cause B_c
吃 I-Cause I_c
哈 B-Trigger O_r
哈 I-Trigger O_d
进 O O_p
了 O O_v
一 O O_v
家 O B_o
西 O I_o
班 O O_v
牙 O O_ul
小 O B_m
吃 O I_m
T O B_ns
a O I_ns
p O I_ns
a O B_n
s O I_n
小 O B_eng
馆 O I_eng
[truncated: 1,627,158 more chars]
