# Supplementary material for: DDSUD: dynamically detecting subsequence uncertainty and diversity for active learning in imbalanced Chinese sentiment analysis
Source: PeerJ Comput Sci. 2025 Aug 11;11:e3091. doi: 10.7717/peerj-cs.3091 (PMC12453870; doi:10.7717/peerj-cs.3091)
Supplement: Supplemental Information 1 [file peerj-cs-11-3091-s001.zip › logger/BosonNLP_NER_6C/WORD2VEC_BiLSTMCRF_LTP/2022-03-26_19-44-12.log]

[2022-03-26 19:44:12,451][[32m[INFO] - Step01 Begin: word embedding.
[0m]
