# Supplementary material for: DDSUD: dynamically detecting subsequence uncertainty and diversity for active learning in imbalanced Chinese sentiment analysis
Source: PeerJ Comput Sci. 2025 Aug 11;11:e3091. doi: 10.7717/peerj-cs.3091 (PMC12453870; doi:10.7717/peerj-cs.3091)
Supplement: Supplemental Information 1 [file peerj-cs-11-3091-s001.zip › logger/BosonNLP_NER_6C_PARTIAL/WORD2VEC_BiLSTMCRF_LTP/2022-04-09_09-47-05.log]

[2022-04-09 09:47:05,536][[32m[INFO] - Step01 Begin: word embedding.
[0m]
[2022-04-09 09:47:09,390][[32m[INFO] - Step01 Finish: word embedding.
[0m]
[2022-04-09 09:47:09,617][[32m[INFO] - Begin active_learning.[0m]
[2022-04-09 09:47:09,619][[32m[INFO] - [No. 1/25] ActiveStrategy:<class 'modules.select_strategy.ALStrategy.LeastTokenProbabilityStrategy'>, BatchFraction: 0.02
[0m]
[2022-04-09 09:47:09,619][[32m[INFO] - Step02 Begin: build bilstm crf.
[0m]
[2022-04-09 09:47:47,313][[32m[INFO] -  1/25 loss: 74.23
 2/25 loss: 70.30
 3/25 loss: 66.47
 4/25 loss: 62.59
 5/25 loss: 58.50
 6/25 loss: 54.11
 7/25 loss: 49.34
 8/25 loss: 44.17
 9/25 loss: 38.68
10/25 loss: 33.01
11/25 loss: 27.43
12/25 loss: 22.30
13/25 loss: 17.99
14/25 loss: 14.79
15/25 loss: 12.69
16/25 loss: 11.41
17/25 loss: 10.55
18/25 loss:  9.82
19/25 loss:  9.08
20/25 loss:  8.29
21/25 loss:  7.48
22/25 loss:  6.72
23/25 loss:  6.06
24/25 loss:  5.54
25/25 loss:  5.16
[0m]
