# Supplementary material for: DDSUD: dynamically detecting subsequence uncertainty and diversity for active learning in imbalanced Chinese sentiment analysis
Source: PeerJ Comput Sci. 2025 Aug 11;11:e3091. doi: 10.7717/peerj-cs.3091 (PMC12453870; doi:10.7717/peerj-cs.3091)
Supplement: Supplemental Information 1 [file peerj-cs-11-3091-s001.zip › logger/BosonNLP_NER_6C_PARTIAL/WORD2VEC_BiLSTMCRF_LTP/2022-04-09_11-26-52.log]

[2022-04-09 11:26:52,304][[32m[INFO] - Step01 Begin: word embedding.
[0m]
[2022-04-09 11:26:54,599][[32m[INFO] - Step01 Finish: word embedding.
[0m]
[2022-04-09 11:26:54,703][[32m[INFO] - Begin active_learning.[0m]
[2022-04-09 11:26:54,703][[32m[INFO] - [No. 1/25] ActiveStrategy:<class 'modules.select_strategy.ALStrategy.LeastTokenProbabilityStrategy'>, BatchFraction: 0.02
[0m]
[2022-04-09 11:26:54,704][[32m[INFO] - Step02 Begin: build bilstm crf.
[0m]
[2022-04-09 11:27:13,982][[32m[INFO] -  1/25 loss: 31.17
 2/25 loss: 26.44
 3/25 loss: 21.96
 4/25 loss: 17.83
 5/25 loss: 14.32
 6/25 loss: 11.70
 7/25 loss: 10.02
 8/25 loss:  9.07
 9/25 loss:  8.54
10/25 loss:  8.15
11/25 loss:  7.74
12/25 loss:  7.26
13/25 loss:  6.67
14/25 loss:  6.00
15/25 loss:  5.31
16/25 loss:  4.63
17/25 loss:  4.03
18/25 loss:  3.56
19/25 loss:  3.22
20/25 loss:  3.00
21/25 loss:  2.82
22/25 loss:  2.63
23/25 loss:  2.40
24/25 loss:  2.14
25/25 loss:  1.85
[0m]
[2022-04-09 11:27:14,426][[32m[INFO] - Step02 Finish: bilstm crf.
[0m]
[2022-04-09 11:27:14,465][[32m[INFO] - Step03 Begin: Predicting and evaluation.
[0m]
[2022-04-09 11:27:14,492][[32m[INFO] - Classification report(Entity level):
              precision    recall  f1-score   support

        time       0.00      0.00      0.00         1

   micro avg       0.00      0.00      0.00         1
   macro avg       0.00      0.00      0.00         1
weighted avg       0.00      0.00      0.00         1
[0m]
[2022-04-09 11:27:14,492][[32m[INFO] - Entity-level F1: 0.0[0m]
[2022-04-09 11:27:14,495][[32m[INFO] - Sentence-level Accuracy: 0.8333333333333334[0m]
[2022-04-09 11:27:14,495][[32m[INFO] - Step03 Finish: Predicting and evaluation.
[0m]
[2022-04-09 11:27:14,495][[32m[INFO] - Step03 Begin: Predicting and evaluation.
[0m]
[2022-04-09 11:27:14,505][[32m[INFO] - Reading Cost is nan[0m]
