# Supplementary material for: DDSUD: dynamically detecting subsequence uncertainty and diversity for active learning in imbalanced Chinese sentiment analysis
Source: PeerJ Comput Sci. 2025 Aug 11;11:e3091. doi: 10.7717/peerj-cs.3091 (PMC12453870; doi:10.7717/peerj-cs.3091)
Supplement: Supplemental Information 1 [file peerj-cs-11-3091-s001.zip › logger/BosonNLP_NER_6C_PARTIAL/WORD2VEC_BiLSTMCRF_LTP/2022-04-09_11-29-13.log]

[2022-04-09 11:29:13,906][[32m[INFO] - Step01 Begin: word embedding.
[0m]
[2022-04-09 11:30:32,748][[32m[INFO] - Step01 Finish: word embedding.
[0m]
[2022-04-09 11:30:34,865][[32m[INFO] - Begin active_learning.[0m]
[2022-04-09 11:30:34,866][[32m[INFO] - [No. 1/25] ActiveStrategy:<class 'modules.select_strategy.ALStrategy.LeastTokenProbabilityStrategy'>, BatchFraction: 0.02
[0m]
[2022-04-09 11:30:34,867][[32m[INFO] - Step02 Begin: build bilstm crf.
[0m]
[2022-04-09 11:30:57,238][[32m[INFO] -  1/25 loss: 103.21
 2/25 loss: 97.46
 3/25 loss: 91.81
 4/25 loss: 86.07
 5/25 loss: 80.09
 6/25 loss: 73.78
 7/25 loss: 67.13
 8/25 loss: 60.19
 9/25 loss: 53.09
10/25 loss: 45.99
11/25 loss: 39.12
12/25 loss: 32.75
13/25 loss: 27.14
14/25 loss: 22.47
15/25 loss: 18.84
16/25 loss: 16.21
17/25 loss: 14.40
18/25 loss: 13.18
19/25 loss: 12.31
20/25 loss: 11.61
21/25 loss: 10.98
22/25 loss: 10.35
23/25 loss:  9.71
24/25 loss:  9.04
25/25 loss:  8.39
[0m]
[2022-04-09 11:30:57,699][[32m[INFO] - Step02 Finish: bilstm crf.
[0m]
[2022-04-09 11:31:07,117][[32m[INFO] - Step03 Begin: Predicting and evaluation.
[0m]
