# Supplementary material for: DDSUD: dynamically detecting subsequence uncertainty and diversity for active learning in imbalanced Chinese sentiment analysis
Source: PeerJ Comput Sci. 2025 Aug 11;11:e3091. doi: 10.7717/peerj-cs.3091 (PMC12453870; doi:10.7717/peerj-cs.3091)
Supplement: Supplemental Information 1 [file peerj-cs-11-3091-s001.zip › logger/BosonNLP_NER_6C_PARTIAL/WORD2VEC_BiLSTMCRF_LTP/2022-04-09_11-43-33.log]

[2022-04-09 11:43:33,261][[32m[INFO] - Step01 Begin: word embedding.
[0m]
[2022-04-09 11:43:35,557][[32m[INFO] - Step01 Finish: word embedding.
[0m]
[2022-04-09 11:43:35,650][[32m[INFO] - Begin active_learning.[0m]
[2022-04-09 11:43:35,650][[32m[INFO] - [No. 1/25] ActiveStrategy:<class 'modules.select_strategy.ALStrategy.LeastTokenProbabilityStrategy'>, BatchFraction: 0.02
[0m]
[2022-04-09 11:43:35,651][[32m[INFO] - Step02 Begin: build bilstm crf.
[0m]
[2022-04-09 11:43:58,815][[32m[INFO] -  1/25 loss: 59.19
 2/25 loss: 56.06
 3/25 loss: 52.96
 4/25 loss: 49.73
 5/25 loss: 46.27
 6/25 loss: 42.49
 7/25 loss: 38.35
 8/25 loss: 33.86
 9/25 loss: 29.12
10/25 loss: 24.28
11/25 loss: 19.53
12/25 loss: 15.09
13/25 loss: 11.15
14/25 loss:  7.87
15/25 loss:  5.31
16/25 loss:  3.47
17/25 loss:  2.22
18/25 loss:  1.41
19/25 loss:  0.90
20/25 loss:  0.59
21/25 loss:  0.39
22/25 loss:  0.27
23/25 loss:  0.19
24/25 loss:  0.14
25/25 loss:  0.10
[0m]
[2022-04-09 11:43:59,286][[32m[INFO] - Step02 Finish: bilstm crf.
[0m]
[2022-04-09 11:43:59,332][[32m[INFO] - Step03 Begin: Predicting and evaluation.
[0m]
[2022-04-09 11:46:15,359][[32m[INFO] - Classification report(Entity level):
              precision    recall  f1-score   support

        time       0.00      0.00      0.00         1

   micro avg       0.00      0.00      0.00         1
   macro avg       0.00      0.00      0.00         1
weighted avg       0.00      0.00      0.00         1
[0m]
[2022-04-09 11:46:19,814][[32m[INFO] - Entity-level F1: 0.0[0m]
[2022-04-09 11:46:37,945][[32m[INFO] - Sentence-level Accuracy: 0.8333333333333334[0m]
[2022-04-09 11:46:40,491][[32m[INFO] - Step03 Finish: Predicting and evaluation.
[0m]
[2022-04-09 11:46:44,852][[32m[INFO] - Step03 Begin: Predicting and evaluation.
[0m]
[2022-04-09 11:47:02,451][[32m[INFO] - Reading Cost is nan[0m]
