# Supplementary material for: DDSUD: dynamically detecting subsequence uncertainty and diversity for active learning in imbalanced Chinese sentiment analysis
Source: PeerJ Comput Sci. 2025 Aug 11;11:e3091. doi: 10.7717/peerj-cs.3091 (PMC12453870; doi:10.7717/peerj-cs.3091)
Supplement: Supplemental Information 1 [file peerj-cs-11-3091-s001.zip › logger/BosonNLP_NER_6C_PARTIAL/WORD2VEC_BiLSTMCRF_LTP/2022-04-09_11-47-49.log]

[2022-04-09 11:47:49,578][[32m[INFO] - Step01 Begin: word embedding.
[0m]
[2022-04-09 11:47:52,505][[32m[INFO] - Step01 Finish: word embedding.
[0m]
[2022-04-09 11:47:52,634][[32m[INFO] - Begin active_learning.[0m]
[2022-04-09 11:47:52,635][[32m[INFO] - [No. 1/25] ActiveStrategy:<class 'modules.select_strategy.ALStrategy.LeastTokenProbabilityStrategy'>, BatchFraction: 0.02
[0m]
[2022-04-09 11:47:52,637][[32m[INFO] - Step02 Begin: build bilstm crf.
[0m]
[2022-04-09 11:48:11,360][[32m[INFO] -  1/25 loss: 63.42
 2/25 loss: 57.29
 3/25 loss: 51.23
 4/25 loss: 45.28
 5/25 loss: 39.66
 6/25 loss: 34.53
 7/25 loss: 30.00
 8/25 loss: 26.07
 9/25 loss: 22.79
10/25 loss: 20.24
11/25 loss: 18.48
12/25 loss: 17.49
13/25 loss: 17.05
14/25 loss: 16.86
15/25 loss: 16.64
16/25 loss: 16.23
17/25 loss: 15.58
18/25 loss: 14.73
19/25 loss: 13.77
20/25 loss: 12.78
21/25 loss: 11.83
22/25 loss: 10.97
23/25 loss: 10.21
24/25 loss:  9.56
25/25 loss:  8.97
[0m]
[2022-04-09 11:48:11,783][[32m[INFO] - Step02 Finish: bilstm crf.
[0m]
[2022-04-09 11:48:11,823][[32m[INFO] - Step03 Begin: Predicting and evaluation.
[0m]
[2022-04-09 11:53:46,147][[32m[INFO] - Classification report(Entity level):
              precision    recall  f1-score   support

        time       0.00      0.00      0.00         1

   micro avg       0.00      0.00      0.00         1
   macro avg       0.00      0.00      0.00         1
weighted avg       0.00      0.00      0.00         1
[0m]
[2022-04-09 11:53:46,148][[32m[INFO] - Entity-level F1: 0.0[0m]
[2022-04-09 11:53:46,151][[32m[INFO] - Sentence-level Accuracy: 0.16666666666666666[0m]
[2022-04-09 11:53:46,152][[32m[INFO] - Step03 Finish: Predicting and evaluation.
[0m]
[2022-04-09 11:53:48,747][[32m[INFO] - Step03 Begin: Predicting and evaluation.
[0m]
[2022-04-09 11:53:48,776][[32m[INFO] - Reading Cost is nan[0m]
