# Supplementary material for: DDSUD: dynamically detecting subsequence uncertainty and diversity for active learning in imbalanced Chinese sentiment analysis
Source: PeerJ Comput Sci. 2025 Aug 11;11:e3091. doi: 10.7717/peerj-cs.3091 (PMC12453870; doi:10.7717/peerj-cs.3091)
Supplement: Supplemental Information 1 [file peerj-cs-11-3091-s001.zip › logger/BosonNLP_NER_6C_PARTIAL/WORD2VEC_BiLSTMCRF_LTP/2022-04-09_11-56-31.log]

[2022-04-09 11:56:31,827][[32m[INFO] - Step01 Begin: word embedding.
[0m]
[2022-04-09 11:56:33,809][[32m[INFO] - Step01 Finish: word embedding.
[0m]
[2022-04-09 11:56:33,912][[32m[INFO] - Begin active_learning.[0m]
[2022-04-09 11:56:33,913][[32m[INFO] - [No. 1/25] ActiveStrategy:<class 'modules.select_strategy.ALStrategy.LeastTokenProbabilityStrategy'>, BatchFraction: 0.5
[0m]
[2022-04-09 11:56:33,913][[32m[INFO] - Step02 Begin: build bilstm crf.
[0m]
[2022-04-09 11:56:50,941][[32m[INFO] -  1/25 loss: 17.34
 2/25 loss: 15.85
 3/25 loss: 14.44
 4/25 loss: 13.08
 5/25 loss: 11.77
 6/25 loss: 10.53
 7/25 loss:  9.37
 8/25 loss:  8.27
 9/25 loss:  7.24
10/25 loss:  6.26
11/25 loss:  5.38
12/25 loss:  4.61
13/25 loss:  3.96
14/25 loss:  3.40
15/25 loss:  2.92
16/25 loss:  2.49
17/25 loss:  2.11
18/25 loss:  1.79
19/25 loss:  1.53
20/25 loss:  1.30
21/25 loss:  1.12
22/25 loss:  0.96
23/25 loss:  0.82
24/25 loss:  0.69
25/25 loss:  0.59
[0m]
[2022-04-09 11:56:51,366][[32m[INFO] - Step02 Finish: bilstm crf.
[0m]
[2022-04-09 11:56:51,404][[32m[INFO] - Step03 Begin: Predicting and evaluation.
[0m]
[2022-04-09 11:56:51,417][[32m[INFO] - Classification report(Entity level):
              precision    recall  f1-score   support

        time       0.00      0.00      0.00         1

   micro avg       0.00      0.00      0.00         1
   macro avg       0.00      0.00      0.00         1
weighted avg       0.00      0.00      0.00         1
[0m]
[2022-04-09 11:56:51,418][[32m[INFO] - Entity-level F1: 0.0[0m]
[2022-04-09 11:56:51,418][[32m[INFO] - Sentence-level Accuracy: 0.8333333333333334[0m]
[2022-04-09 11:56:51,419][[32m[INFO] - Step03 Finish: Predicting and evaluation.
[0m]
[2022-04-09 11:56:51,419][[32m[INFO] - Step03 Begin: Predicting and evaluation.
[0m]
