# Supplementary material for: DDSUD: dynamically detecting subsequence uncertainty and diversity for active learning in imbalanced Chinese sentiment analysis
Source: PeerJ Comput Sci. 2025 Aug 11;11:e3091. doi: 10.7717/peerj-cs.3091 (PMC12453870; doi:10.7717/peerj-cs.3091)
Supplement: Supplemental Information 1 [file peerj-cs-11-3091-s001.zip › logger/BosonNLP_NER_6C_PARTIAL/WORD2VEC_BiLSTMCRF_LTP/2022-04-09_12-00-28.log]

[2022-04-09 12:00:28,578][[32m[INFO] - Step01 Begin: word embedding.
[0m]
[2022-04-09 12:00:30,618][[32m[INFO] - Step01 Finish: word embedding.
[0m]
[2022-04-09 12:00:30,716][[32m[INFO] - Begin active_learning.[0m]
[2022-04-09 12:06:09,811][[32m[INFO] - [No. 1/25] ActiveStrategy:<class 'modules.select_strategy.ALStrategy.LeastTokenProbabilityStrategy'>, BatchFraction: 0.5
[0m]
[2022-04-09 12:06:09,813][[32m[INFO] - Step02 Begin: build bilstm crf.
[0m]
[2022-04-09 12:06:28,513][[32m[INFO] -  1/25 loss: 43.21
 2/25 loss: 39.54
 3/25 loss: 35.99
 4/25 loss: 32.44
 5/25 loss: 28.81
 6/25 loss: 25.09
 7/25 loss: 21.34
 8/25 loss: 17.69
 9/25 loss: 14.34
10/25 loss: 11.50
11/25 loss:  9.31
12/25 loss:  7.75
13/25 loss:  6.67
14/25 loss:  5.87
15/25 loss:  5.22
16/25 loss:  4.65
17/25 loss:  4.17
18/25 loss:  3.79
19/25 loss:  3.45
20/25 loss:  3.11
21/25 loss:  2.73
22/25 loss:  2.36
23/25 loss:  2.03
24/25 loss:  1.77
25/25 loss:  1.56
[0m]
[2022-04-09 12:06:28,943][[32m[INFO] - Step02 Finish: bilstm crf.
[0m]
[2022-04-09 12:06:28,986][[32m[INFO] - Step03 Begin: Predicting and evaluation.
[0m]
[2022-04-09 12:06:29,014][[32m[INFO] - Classification report(Entity level):
              precision    recall  f1-score   support

        time       0.00      0.00      0.00         1

   micro avg       0.00      0.00      0.00         1
   macro avg       0.00      0.00      0.00         1
weighted avg       0.00      0.00      0.00         1
[0m]
[2022-04-09 12:06:29,014][[32m[INFO] - Entity-level F1: 0.0[0m]
[2022-04-09 12:06:29,016][[32m[INFO] - Sentence-level Accuracy: 0.8333333333333334[0m]
[2022-04-09 12:06:29,017][[32m[INFO] - Step03 Finish: Predicting and evaluation.
[0m]
[2022-04-09 12:06:29,017][[32m[INFO] - Step03 Begin: Predicting and evaluation.
[0m]
