# Supplementary material for: DDSUD: dynamically detecting subsequence uncertainty and diversity for active learning in imbalanced Chinese sentiment analysis
Source: PeerJ Comput Sci. 2025 Aug 11;11:e3091. doi: 10.7717/peerj-cs.3091 (PMC12453870; doi:10.7717/peerj-cs.3091)
Supplement: Supplemental Information 1 [file peerj-cs-11-3091-s001.zip › logger/BosonNLP_NER_6C_PARTIAL/WORD2VEC_BiLSTMCRF_LTP/2022-04-09_12-56-23.log]

[2022-04-09 12:56:23,958][[32m[INFO] - Step01 Begin: word embedding.
[0m]
[2022-04-09 12:56:26,239][[32m[INFO] - Step01 Finish: word embedding.
[0m]
[2022-04-09 12:56:26,411][[32m[INFO] - Begin active_learning.[0m]
[2022-04-09 12:56:26,411][[32m[INFO] - [No. 1/25] ActiveStrategy:<class 'modules.select_strategy.ALStrategy.LeastTokenProbabilityStrategy'>, BatchFraction: 0.2
[0m]
[2022-04-09 12:56:26,411][[32m[INFO] - Step02 Begin: build bilstm crf.
[0m]
[2022-04-09 12:56:44,395][[32m[INFO] -  1/25 loss: 39.80
 2/25 loss: 37.16
 3/25 loss: 34.55
 4/25 loss: 31.87
 5/25 loss: 29.03
 6/25 loss: 26.00
 7/25 loss: 22.76
 8/25 loss: 19.39
 9/25 loss: 16.00
10/25 loss: 12.81
11/25 loss: 10.04
12/25 loss:  7.94
13/25 loss:  6.61
14/25 loss:  5.97
15/25 loss:  5.77
16/25 loss:  5.76
17/25 loss:  5.78
18/25 loss:  5.73
19/25 loss:  5.61
20/25 loss:  5.40
21/25 loss:  5.13
22/25 loss:  4.81
23/25 loss:  4.46
24/25 loss:  4.11
25/25 loss:  3.78
[0m]
[2022-04-09 12:56:44,816][[32m[INFO] - Step02 Finish: bilstm crf.
[0m]
[2022-04-09 12:56:44,855][[32m[INFO] - Step03 Begin: Predicting and evaluation.
[0m]
[2022-04-09 12:56:44,870][[32m[INFO] - Classification report(Entity level):
              precision    recall  f1-score   support

        time       0.00      0.00      0.00         1

   micro avg       0.00      0.00      0.00         1
   macro avg       0.00      0.00      0.00         1
weighted avg       0.00      0.00      0.00         1
[0m]
[2022-04-09 12:56:44,870][[32m[INFO] - Entity-level F1: 0.0[0m]
[2022-04-09 12:56:44,872][[32m[INFO] - Sentence-level Accuracy: 0.6666666666666666[0m]
[2022-04-09 12:56:44,872][[32m[INFO] - Step03 Finish: Predicting and evaluation.
[0m]
[2022-04-09 12:56:44,872][[32m[INFO] - Step03 Begin: Predicting and evaluation.
[0m]
