# Supplementary material for: DDSUD: dynamically detecting subsequence uncertainty and diversity for active learning in imbalanced Chinese sentiment analysis
Source: PeerJ Comput Sci. 2025 Aug 11;11:e3091. doi: 10.7717/peerj-cs.3091 (PMC12453870; doi:10.7717/peerj-cs.3091)
Supplement: Supplemental Information 1 [file peerj-cs-11-3091-s001.zip › logger/BosonNLP_NER_6C_PARTIAL/WORD2VEC_BiLSTMCRF_LTP/2022-04-09_12-57-25.log]

[2022-04-09 12:57:25,810][[32m[INFO] - Step01 Begin: word embedding.
[0m]
[2022-04-09 12:57:28,226][[32m[INFO] - Step01 Finish: word embedding.
[0m]
[2022-04-09 12:57:28,357][[32m[INFO] - Begin active_learning.[0m]
[2022-04-09 12:57:28,358][[32m[INFO] - [No. 1/25] ActiveStrategy:<class 'modules.select_strategy.ALStrategy.LeastTokenProbabilityStrategy'>, BatchFraction: 0.1
[0m]
[2022-04-09 12:57:28,358][[32m[INFO] - Step02 Begin: build bilstm crf.
[0m]
[2022-04-09 12:57:46,723][[32m[INFO] -  1/25 loss: 29.19
 2/25 loss: 26.30
 3/25 loss: 23.66
 4/25 loss: 21.27
 5/25 loss: 19.11
 6/25 loss: 17.11
 7/25 loss: 15.21
 8/25 loss: 13.37
 9/25 loss: 11.60
10/25 loss:  9.95
11/25 loss:  8.45
12/25 loss:  7.16
13/25 loss:  6.14
14/25 loss:  5.38
15/25 loss:  4.86
16/25 loss:  4.50
17/25 loss:  4.21
18/25 loss:  3.93
19/25 loss:  3.62
20/25 loss:  3.26
21/25 loss:  2.89
22/25 loss:  2.52
23/25 loss:  2.18
24/25 loss:  1.89
25/25 loss:  1.66
[0m]
[2022-04-09 12:57:47,190][[32m[INFO] - Step02 Finish: bilstm crf.
[0m]
[2022-04-09 12:57:47,232][[32m[INFO] - Step03 Begin: Predicting and evaluation.
[0m]
[2022-04-09 12:57:47,254][[32m[INFO] - Classification report(Entity level):
              precision    recall  f1-score   support

        time       0.00      0.00      0.00         1

   micro avg       0.00      0.00      0.00         1
   macro avg       0.00      0.00      0.00         1
weighted avg       0.00      0.00      0.00         1
[0m]
[2022-04-09 12:57:47,254][[32m[INFO] - Entity-level F1: 0.0[0m]
[2022-04-09 12:57:47,255][[32m[INFO] - Sentence-level Accuracy: 0.0[0m]
[2022-04-09 12:57:47,255][[32m[INFO] - Step03 Finish: Predicting and evaluation.
[0m]
[2022-04-09 12:57:47,256][[32m[INFO] - Step03 Begin: Predicting and evaluation.
[0m]
[2022-04-09 12:57:47,274][[32m[INFO] - Reading Cost is nan[0m]
