# Supplementary material for: DDSUD: dynamically detecting subsequence uncertainty and diversity for active learning in imbalanced Chinese sentiment analysis
Source: PeerJ Comput Sci. 2025 Aug 11;11:e3091. doi: 10.7717/peerj-cs.3091 (PMC12453870; doi:10.7717/peerj-cs.3091)
Supplement: Supplemental Information 1 [file peerj-cs-11-3091-s001.zip › logger/BosonNLP_NER_6C_PARTIAL/WORD2VEC_BiLSTMCRF_LTP/2022-09-09_10-16-58.log]

[2022-09-09 10:16:58,870][[32m[INFO] - Step01 Begin: word embedding.
[0m]
[2022-09-09 10:16:59,651][[32m[INFO] - Loading features from cached file: ..\datasets\jyb\cached_crf-train_bert-base-chinese_512_jyb[0m]
[2022-09-09 10:16:59,974][[32m[INFO] - Loading features from cached file: ..\datasets\jyb\cached_crf-test_bert-base-chinese_512_jyb[0m]
[2022-09-09 10:17:00,047][[32m[INFO] - Step01 Finish: Dataset building.
[0m]
[2022-09-09 10:17:00,123][[32m[INFO] - Begin active_learning.[0m]
[2022-09-09 10:17:00,124][[32m[INFO] - [No. 1/4] ActiveStrategy:<class 'modules.select_strategy.ALStrategy.LeastTokenProbabilityStrategy'>, BatchFraction: 0.3
[0m]
[2022-09-09 10:17:00,129][[32m[INFO] - Step02 Begin: build bilstm crf.
[0m]
[2022-09-09 10:17:37,041][[32m[INFO] -  1/2 loss: 71.80
 2/2 loss: 38.15
[0m]
[2022-09-09 10:17:37,529][[32m[INFO] - Step02 Finish: bilstm crf.
[0m]
[2022-09-09 10:17:37,530][[32m[INFO] - Step03 Begin: Predicting and evaluation.
[0m]
[2022-09-09 10:17:38,402][[32m[INFO] - Classification report(Entity level):
                 precision    recall  f1-score   support

          Cause   0.000000  0.000000  0.000000       252
         Degree   0.000000  0.000000  0.000000       107
         Holder   0.000000  0.000000  0.000000        12
       Negation   0.000000  0.000000  0.000000        14
       Property   0.000000  0.000000  0.000000       403
        Trigger   0.000000  0.000000  0.000000        11
compared_Entity   0.000000  0.000000  0.000000       186
    sent_Entity   0.000000  0.000000  0.000000      1675

      micro avg   0.000000  0.000000  0.000000      2660
      macro avg   0.000000  0.000000  0.000000      2660
   weighted avg   0.000000  0.000000  0.000000      2660
[0m]
[2022-09-09 10:17:38,402][[32m[INFO] - Entity-level F1: 0.0[0m]
[2022-09-09 10:17:38,405][[32m[INFO] - Sentence-level Accuracy: 0.0[0m]
[2022-09-09 10:17:38,406][[32m[INFO] - Step03 Finish: Predicting and evaluation.
[0m]
[2022-09-09 10:17:38,406][[32m[INFO] - Step04 Begin: evaluation.
[0m]
[2022-09-09 10:17:38,419][[32m[INFO] - Loading features from cached file: ..\datasets\jyb\cached_crf-eval_bert-base-chinese_512_jyb[0m]
[2022-09-09 10:17:44,434][[32m[INFO] - Reading Cost is 37.12756984712704[0m]
[2022-09-09 10:17:44,459][[32m[INFO] - Annotation Cost is 0.0[0m]
[2022-09-09 10:17:44,461][[32m[INFO] - Wrong Selected percentage: 0.0[0m]
[2022-09-09 10:17:44,461][[32m[INFO] - ltp,0,0.0,0.0,37.12756984712704,0.0,0.0[0m]
[2022-09-09 10:17:44,484][[32m[INFO] - [No. 2/4] ActiveStrategy:<class 'modules.select_strategy.ALStrategy.LeastTokenProbabilityStrategy'>, BatchFraction: 0.3
[0m]
[2022-09-09 10:17:44,484][[32m[INFO] - Step02 Begin: build bilstm crf.
[0m]
[2022-09-09 10:18:20,475][[32m[INFO] -  1/2 loss: 62.58
 2/2 loss: 42.20
[0m]
[2022-09-09 10:18:20,959][[32m[INFO] - Step02 Finish: bilstm crf.
[0m]
[2022-09-09 10:18:20,960][[32m[INFO] - Step03 Begin: Predicting and evaluation.
[0m]
[2022-09-09 10:18:21,903][[32m[INFO] - Classification report(Entity level):
                 precision    recall  f1-score   support

          Cause   0.000000  0.000000  0.000000       252
         Degree   0.000000  0.000000  0.000000       107
         Holder   0.000000  0.000000  0.000000        12
       Negation   0.000000  0.000000  0.000000        14
       Property   0.000000  0.000000  0.000000       403
        Trigger   0.000000  0.000000  0.000000        11
compared_Entity   0.000000  0.000000  0.000000       186
    sent_Entity   0.000000  0.000000  0.000000      1675

      micro avg   0.000000  0.000000  0.000000      2660
      macro avg   0.000000  0.000000  0.000000      2660
   weighted avg   0.000000  0.000000  0.000000      2660
[0m]
[2022-09-09 10:18:21,904][[32m[INFO] - Entity-level F1: 0.0[0m]
[2022-09-09 10:18:21,906][[32m[INFO] - Sentence-level Accuracy: 0.0[0m]
[2022-09-09 10:18:21,907][[32m[INFO] - Step03 Finish: Predicting and evaluation.
[0m]
[2022-09-09 10:18:21,907][[32m[INFO] - Step04 Begin: evaluation.
[0m]
[2022-09-09 10:18:21,921][[32m[INFO] - Loading features from cached file: ..\datasets\jyb\cached_crf-eval_bert-base-chinese_512_jyb[0m]
[2022-09-09 10:18:28,056][[32m[INFO] - Reading Cost is 37.12756984712704[0m]
[2022-09-09 10:18:28,081][[32m[INFO] - Annotation Cost is 0.0[0m]
[2022-09-09 10:18:28,083][[32m[INFO] - Wrong Selected percentage: 0.0[0m]
[2022-09-09 10:18:28,083][[32m[INFO] - ltp,1,0.0,0.0,37.12756984712704,0.0,0.0[0m]
[2022-09-09 10:18:28,106][[32m[INFO] - [No. 3/4] ActiveStrategy:<class 'modules.select_strategy.ALStrategy.LeastTokenProbabilityStrategy'>, BatchFraction: 0.3
[0m]
[2022-09-09 10:18:28,106][[32m[INFO] - Step02 Begin: build bilstm crf.
[0m]
[2022-09-09 10:19:03,985][[32m[INFO] -  1/2 loss: 34.86
 2/2 loss: 62.91
[0m]
[2022-09-09 10:19:04,472][[32m[INFO] - Step02 Finish: bilstm crf.
[0m]
[2022-09-09 10:19:04,473][[32m[INFO] - Step03 Begin: Predicting and evaluation.
[0m]
[2022-09-09 10:19:05,345][[32m[INFO] - Classification report(Entity level):
                 precision    recall  f1-score   support

          Cause   0.000000  0.000000  0.000000       252
         Degree   0.000000  0.000000  0.000000       107
         Holder   0.000000  0.000000  0.000000        12
       Negation   0.000000  0.000000  0.000000        14
       Property   0.000000  0.000000  0.000000       403
        Trigger   0.000000  0.000000  0.000000        11
compared_Entity   0.000000  0.000000  0.000000       186
    sent_Entity   0.000000  0.000000  0.000000      1675

      micro avg   0.000000  0.000000  0.000000      2660
      macro avg   0.000000  0.000000  0.000000      2660
   weighted avg   0.000000  0.000000  0.000000      2660
[0m]
[2022-09-09 10:19:05,345][[32m[INFO] - Entity-level F1: 0.0[0m]
[2022-09-09 10:19:05,348][[32m[INFO] - Sentence-level Accuracy: 0.0[0m]
[2022-09-09 10:19:05,349][[32m[INFO] - Step03 Finish: Predicting and evaluation.
[0m]
[2022-09-09 10:19:05,349][[32m[INFO] - Step04 Begin: evaluation.
[0m]
[2022-09-09 10:19:05,363][[32m[INFO] - Loading features from cached file: ..\datasets\jyb\cached_crf-eval_bert-base-chinese_512_jyb[0m]
