# Supplementary material for: DDSUD: dynamically detecting subsequence uncertainty and diversity for active learning in imbalanced Chinese sentiment analysis
Source: PeerJ Comput Sci. 2025 Aug 11;11:e3091. doi: 10.7717/peerj-cs.3091 (PMC12453870; doi:10.7717/peerj-cs.3091)
Supplement: Supplemental Information 1 [file peerj-cs-11-3091-s001.zip › logger/jyb/WORD2VEC_BiLSTMCRF_LTP/2022-09-27_20-56-20.log]

[2022-09-27 20:56:20,944][[32m[INFO] - Step01 Begin: word embedding.
[0m]
[2022-09-27 20:56:21,840][[32m[INFO] - Loading features from cached file: ..\datasets\jyb\cached_crf-train_bert-base-chinese_512_jyb[0m]
[2022-09-27 20:56:22,184][[32m[INFO] - Loading features from cached file: ..\datasets\jyb\cached_crf-test_bert-base-chinese_512_jyb[0m]
[2022-09-27 20:56:22,261][[32m[INFO] - Step01 Finish: Dataset building.
[0m]
[2022-09-27 20:56:22,333][[32m[INFO] - Begin active_learning.[0m]
[2022-09-27 20:56:22,334][[32m[INFO] - [No. 1/10] ActiveStrategy:<class 'modules.select_strategy.ALStrategy.LeastTokenProbabilityStrategy'>, BatchFraction: 0.02
[0m]
[2022-09-27 20:56:22,339][[32m[INFO] - Step02 Begin: build bilstm crf.
[0m]
[2022-09-27 20:56:43,958][[32m[INFO] -  1/2 loss: 49.52
 2/2 loss: 51.91
[0m]
[2022-09-27 20:56:44,541][[32m[INFO] - Step02 Finish: bilstm crf.
[0m]
[2022-09-27 20:56:44,543][[32m[INFO] - Step03 Begin: Predicting and evaluation.
[0m]
[2022-09-27 20:56:45,433][[32m[INFO] - Classification report(Entity level):
                 precision    recall  f1-score   support

          Cause       0.00      0.00      0.00       252
         Degree       0.00      0.00      0.00       107
         Holder       0.00      0.00      0.00        12
       Negation       0.00      0.00      0.00        14
       Property       0.00      0.00      0.00       403
        Trigger       0.00      0.00      0.00        11
compared_Entity       0.00      0.00      0.00       186
    sent_Entity       0.00      0.00      0.00      1675

      micro avg       0.00      0.00      0.00      2660
      macro avg       0.00      0.00      0.00      2660
   weighted avg       0.00      0.00      0.00      2660
[0m]
[2022-09-27 20:56:45,433][[32m[INFO] - Entity-level F1: 0.0[0m]
[2022-09-27 20:56:45,436][[32m[INFO] - Sentence-level Accuracy: 0.0[0m]
[2022-09-27 20:56:45,436][[32m[INFO] - Step03 Finish: Predicting and evaluation.
[0m]
[2022-09-27 20:56:45,436][[32m[INFO] - Step04 Begin: evaluation.
[0m]
[2022-09-27 20:56:45,450][[32m[INFO] - Loading features from cached file: ..\datasets\jyb\cached_crf-eval_bert-base-chinese_512_jyb[0m]
[2022-09-27 20:56:51,700][[32m[INFO] - Reading Cost is 37.12756984712704[0m]
[2022-09-27 20:56:51,727][[32m[INFO] - Annotation Cost is 0.0[0m]
[2022-09-27 20:56:51,729][[32m[INFO] - Wrong Selected percentage: 0.0[0m]
[2022-09-27 20:56:51,730][[32m[INFO] - ltp,0,0.0,0.0,37.12756984712704,0.0,0.0[0m]
[2022-09-27 20:56:51,769][[32m[INFO] - [No. 2/10] ActiveStrategy:<class 'modules.select_strategy.ALStrategy.LeastTokenProbabilityStrategy'>, BatchFraction: 0.02
[0m]
[2022-09-27 20:56:51,769][[32m[INFO] - Step02 Begin: build bilstm crf.
[0m]
[2022-09-27 20:57:11,902][[32m[INFO] -  1/2 loss: 46.30
 2/2 loss: 56.66
[0m]
[2022-09-27 20:57:12,469][[32m[INFO] - Step02 Finish: bilstm crf.
[0m]
[2022-09-27 20:57:12,470][[32m[INFO] - Step03 Begin: Predicting and evaluation.
[0m]
[2022-09-27 20:57:13,363][[32m[INFO] - Classification report(Entity level):
                 precision    recall  f1-score   support

          Cause       0.00      0.00      0.00       252
         Degree       0.00      0.00      0.00       107
         Holder       0.00      0.00      0.00        12
       Negation       0.00      0.00      0.00        14
       Property       0.00      0.00      0.00       403
        Trigger       0.00      0.00      0.00        11
compared_Entity       0.00      0.00      0.00       186
    sent_Entity       0.05      0.01      0.02      1675

      micro avg       0.05      0.01      0.02      2660
      macro avg       0.01      0.00      0.00      2660
   weighted avg       0.03      0.01      0.01      2660
[0m]
[2022-09-27 20:57:13,363][[32m[INFO] - Entity-level F1: 0.01509433962264151[0m]
[2022-09-27 20:57:13,366][[32m[INFO] - Sentence-level Accuracy: 0.0[0m]
[2022-09-27 20:57:13,366][[32m[INFO] - Step03 Finish: Predicting and evaluation.
[0m]
[2022-09-27 20:57:13,366][[32m[INFO] - Step04 Begin: evaluation.
[0m]
[2022-09-27 20:57:13,379][[32m[INFO] - Loading features from cached file: ..\datasets\jyb\cached_crf-eval_bert-base-chinese_512_jyb[0m]
[2022-09-27 20:57:19,725][[32m[INFO] - Reading Cost is 37.12756984712704[0m]
[2022-09-27 20:57:19,748][[32m[INFO] - Annotation Cost is 0.0[0m]
[2022-09-27 20:57:19,750][[32m[INFO] - Wrong Selected percentage: 0.0[0m]
[2022-09-27 20:57:19,751][[32m[INFO] - ltp,1,0.01509433962264151,0.0,37.12756984712704,0.0,0.0[0m]
[2022-09-27 20:57:19,781][[32m[INFO] - [No. 3/10] ActiveStrategy:<class 'modules.select_strategy.ALStrategy.LeastTokenProbabilityStrategy'>, BatchFraction: 0.02
[0m]
[2022-09-27 20:57:19,781][[32m[INFO] - Step02 Begin: build bilstm crf.
[0m]
[2022-09-27 20:57:40,032][[32m[INFO] -  1/2 loss: 54.81
 2/2 loss: 45.99
[0m]
[2022-09-27 20:57:40,623][[32m[INFO] - Step02 Finish: bilstm crf.
[0m]
[2022-09-27 20:57:40,624][[32m[INFO] - Step03 Begin: Predicting and evaluation.
[0m]
[2022-09-27 20:57:41,543][[32m[INFO] - Classification report(Entity level):
                 precision    recall  f1-score   support

          Cause       0.00      0.00      0.00       252
         Degree       0.00      0.00      0.00       107
         Holder       0.00      0.00      0.00        12
       Negation       0.00      0.00      0.00        14
       Property       0.00      0.00      0.00       403
        Trigger       0.00      0.00      0.00        11
compared_Entity       0.00      0.00      0.00       186
    sent_Entity       0.00      0.00      0.00      1675

      micro avg       0.00      0.00      0.00      2660
      macro avg       0.00      0.00      0.00      2660
   weighted avg       0.00      0.00      0.00      2660
[0m]
[2022-09-27 20:57:41,543][[32m[INFO] - Entity-level F1: 0.0[0m]
[2022-09-27 20:57:41,546][[32m[INFO] - Sentence-level Accuracy: 0.0[0m]
[2022-09-27 20:57:41,547][[32m[INFO] - Step03 Finish: Predicting and evaluation.
[0m]
[2022-09-27 20:57:41,547][[32m[INFO] - Step04 Begin: evaluation.
[0m]
[2022-09-27 20:57:41,562][[32m[INFO] - Loading features from cached file: ..\datasets\jyb\cached_crf-eval_bert-base-chinese_512_jyb[0m]
[2022-09-27 20:57:47,958][[32m[INFO] - Reading Cost is 37.12756984712704[0m]
[2022-09-27 20:57:47,983][[32m[INFO] - Annotation Cost is 0.0[0m]
[2022-09-27 20:57:47,985][[32m[INFO] - Wrong Selected percentage: 0.0[0m]
[2022-09-27 20:57:47,985][[32m[INFO] - ltp,2,0.0,0.0,37.12756984712704,0.0,0.0[0m]
[2022-09-27 20:57:48,018][[32m[INFO] - [No. 4/10] ActiveStrategy:<class 'modules.select_strategy.ALStrategy.LeastTokenProbabilityStrategy'>, BatchFraction: 0.02
[0m]
[2022-09-27 20:57:48,018][[32m[INFO] - Step02 Begin: build bilstm crf.
[0m]
[2022-09-27 20:58:08,086][[32m[INFO] -  1/2 loss: 45.46
 2/2 loss: 52.03
[0m]
[2022-09-27 20:58:08,654][[32m[INFO] - Step02 Finish: bilstm crf.
[0m]
[2022-09-27 20:58:08,656][[32m[INFO] - Step03 Begin: Predicting and evaluation.
[0m]
[2022-09-27 20:58:09,589][[32m[INFO] - Classification report(Entity level):
                 precision    recall  f1-score   support

          Cause       0.00      0.00      0.00       252
         Degree       0.00      0.00      0.00       107
         Holder       0.00      0.00      0.00        12
       Negation       0.00      0.00      0.00        14
       Property       0.00      0.00      0.00       403
        Trigger       0.00      0.00      0.00        11
compared_Entity       0.00      0.00      0.00       186
    sent_Entity       0.00      0.00      0.00      1675

      micro avg       0.00      0.00      0.00      2660
      macro avg       0.00      0.00      0.00      2660
   weighted avg       0.00      0.00      0.00      2660
[0m]
[2022-09-27 20:58:09,590][[32m[INFO] - Entity-level F1: 0.0[0m]
[2022-09-27 20:58:09,594][[32m[INFO] - Sentence-level Accuracy: 0.0[0m]
[2022-09-27 20:58:09,594][[32m[INFO] - Step03 Finish: Predicting and evaluation.
[0m]
[2022-09-27 20:58:09,594][[32m[INFO] - Step04 Begin: evaluation.
[0m]
[2022-09-27 20:58:09,611][[32m[INFO] - Loading features from cached file: ..\datasets\jyb\cached_crf-eval_bert-base-chinese_512_jyb[0m]
[2022-09-27 20:58:15,939][[32m[INFO] - Reading Cost is 37.12756984712704[0m]
[2022-09-27 20:58:15,963][[32m[INFO] - Annotation Cost is 0.0[0m]
[2022-09-27 20:58:15,965][[32m[INFO] - Wrong Selected percentage: 0.0[0m]
[2022-09-27 20:58:15,965][[32m[INFO] - ltp,3,0.0,0.0,37.12756984712704,0.0,0.0[0m]
[2022-09-27 20:58:15,994][[32m[INFO] - [No. 5/10] ActiveStrategy:<class 'modules.select_strategy.ALStrategy.LeastTokenProbabilityStrategy'>, BatchFraction: 0.02
[0m]
[2022-09-27 20:58:15,994][[32m[INFO] - Step02 Begin: build bilstm crf.
[0m]
[2022-09-27 20:58:36,138][[32m[INFO] -  1/2 loss: 49.79
 2/2 loss: 55.16
[0m]
[2022-09-27 20:58:36,717][[32m[INFO] - Step02 Finish: bilstm crf.
[0m]
[2022-09-27 20:58:36,719][[32m[INFO] - Step03 Begin: Predicting and evaluation.
[0m]
[2022-09-27 20:58:37,629][[32m[INFO] - Classification report(Entity level):
                 precision    recall  f1-score   support

          Cause       0.00      0.00      0.00       252
         Degree       0.00      0.00      0.00       107
         Holder       0.00      0.00      0.00        12
       Negation       0.00      0.00      0.00        14
       Property       0.00      0.00      0.00       403
        Trigger       0.00      0.00      0.00        11
compared_Entity       0.00      0.00      0.00       186
    sent_Entity       0.00      0.00      0.00      1675

      micro avg       0.00      0.00      0.00      2660
      macro avg       0.00      0.00      0.00      2660
   weighted avg       0.00      0.00      0.00      2660
[0m]
[2022-09-27 20:58:37,629][[32m[INFO] - Entity-level F1: 0.0[0m]
[2022-09-27 20:58:37,633][[32m[INFO] - Sentence-level Accuracy: 0.0[0m]
[2022-09-27 20:58:37,633][[32m[INFO] - Step03 Finish: Predicting and evaluation.
[0m]
[2022-09-27 20:58:37,633][[32m[INFO] - Step04 Begin: evaluation.
[0m]
[2022-09-27 20:58:37,647][[32m[INFO] - Loading features from cached file: ..\datasets\jyb\cached_crf-eval_bert-base-chinese_512_jyb[0m]
[2022-09-27 20:58:44,084][[32m[INFO] - Reading Cost is 37.12756984712704[0m]
[2022-09-27 20:58:44,109][[32m[INFO] - Annotation Cost is 0.0[0m]
[2022-09-27 20:58:44,111][[32m[INFO] - Wrong Selected percentage: 0.0[0m]
[2022-09-27 20:58:44,111][[32m[INFO] - ltp,4,0.0,0.0,37.12756984712704,0.0,0.0[0m]
[2022-09-27 20:58:44,146][[32m[INFO] - [No. 6/10] ActiveStrategy:<class 'modules.select_strategy.ALStrategy.LeastTokenProbabilityStrategy'>, BatchFraction: 0.02
[0m]
[2022-09-27 20:58:44,147][[32m[INFO] - Step02 Begin: build bilstm crf.
[0m]
[2022-09-27 20:59:04,413][[32m[INFO] -  1/2 loss: 53.07
 2/2 loss: 57.43
[0m]
[2022-09-27 20:59:04,997][[32m[INFO] - Step02 Finish: bilstm crf.
[0m]
[2022-09-27 20:59:04,999][[32m[INFO] - Step03 Begin: Predicting and evaluation.
[0m]
[2022-09-27 20:59:05,941][[32m[INFO] - Classification report(Entity level):
                 precision    recall  f1-score   support

          Cause       0.00      0.00      0.00       252
         Degree       0.00      0.00      0.00       107
         Holder       0.00      0.00      0.00        12
       Negation       0.00      0.00      0.00        14
       Property       0.00      0.00      0.00       403
        Trigger       0.00      0.00      0.00        11
compared_Entity       0.00      0.00      0.00       186
    sent_Entity       0.00      0.00      0.00      1675

      micro avg       0.00      0.00      0.00      2660
      macro avg       0.00      0.00      0.00      2660
   weighted avg       0.00      0.00      0.00      2660
[0m]
[2022-09-27 20:59:05,941][[32m[INFO] - Entity-level F1: 0.0[0m]
[2022-09-27 20:59:05,944][[32m[INFO] - Sentence-level Accuracy: 0.0[0m]
[2022-09-27 20:59:05,944][[32m[INFO] - Step03 Finish: Predicting and evaluation.
[0m]
[2022-09-27 20:59:05,944][[32m[INFO] - Step04 Begin: evaluation.
[0m]
[2022-09-27 20:59:05,960][[32m[INFO] - Loading features from cached file: ..\datasets\jyb\cached_crf-eval_bert-base-chinese_512_jyb[0m]
[2022-09-27 20:59:12,428][[32m[INFO] - Reading Cost is 37.12756984712704[0m]
[2022-09-27 20:59:12,453][[32m[INFO] - Annotation Cost is 0.0[0m]
[2022-09-27 20:59:12,455][[32m[INFO] - Wrong Selected percentage: 0.0[0m]
[2022-09-27 20:59:12,455][[32m[INFO] - ltp,5,0.0,0.0,37.12756984712704,0.0,0.0[0m]
[2022-09-27 20:59:12,488][[32m[INFO] - [No. 7/10] ActiveStrategy:<class 'modules.select_strategy.ALStrategy.LeastTokenProbabilityStrategy'>, BatchFraction: 0.02
[0m]
[2022-09-27 20:59:12,488][[32m[INFO] - Step02 Begin: build bilstm crf.
[0m]
[2022-09-27 20:59:33,052][[32m[INFO] -  1/2 loss: 155.13
 2/2 loss: 66.77
[0m]
[2022-09-27 20:59:33,623][[32m[INFO] - Step02 Finish: bilstm crf.
[0m]
[2022-09-27 20:59:33,625][[32m[INFO] - Step03 Begin: Predicting and evaluation.
[0m]
[2022-09-27 20:59:34,567][[32m[INFO] - Classification report(Entity level):
                 precision    recall  f1-score   support

          Cause       0.00      0.00      0.00       252
         Degree       0.00      0.00      0.00       107
         Holder       0.00      0.00      0.00        12
       Negation       0.00      0.00      0.00        14
       Property       0.00      0.00      0.00       403
        Trigger       0.00      0.00      0.00        11
compared_Entity       0.00      0.00      0.00       186
    sent_Entity       0.00      0.00      0.00      1675

      micro avg       0.00      0.00      0.00      2660
      macro avg       0.00      0.00      0.00      2660
   weighted avg       0.00      0.00      0.00      2660
[0m]
[2022-09-27 20:59:34,567][[32m[INFO] - Entity-level F1: 0.0[0m]
[2022-09-27 20:59:34,570][[32m[INFO] - Sentence-level Accuracy: 0.0[0m]
[2022-09-27 20:59:34,570][[32m[INFO] - Step03 Finish: Predicting and evaluation.
[0m]
[2022-09-27 20:59:34,570][[32m[INFO] - Step04 Begin: evaluation.
[0m]
[2022-09-27 20:59:34,590][[32m[INFO] - Loading features from cached file: ..\datasets\jyb\cached_crf-eval_bert-base-chinese_512_jyb[0m]
[2022-09-27 20:59:41,102][[32m[INFO] - Reading Cost is 37.12756984712704[0m]
[2022-09-27 20:59:41,129][[32m[INFO] - Annotation Cost is 0.0[0m]
[2022-09-27 20:59:41,131][[32m[INFO] - Wrong Selected percentage: 0.0[0m]
[2022-09-27 20:59:41,131][[32m[INFO] - ltp,6,0.0,0.0,37.12756984712704,0.0,0.0[0m]
[2022-09-27 20:59:41,175][[32m[INFO] - [No. 8/10] ActiveStrategy:<class 'modules.select_strategy.ALStrategy.LeastTokenProbabilityStrategy'>, BatchFraction: 0.02
[0m]
[2022-09-27 20:59:41,176][[32m[INFO] - Step02 Begin: build bilstm crf.
[0m]
[2022-09-27 21:00:01,535][[32m[INFO] -  1/2 loss: 62.00
 2/2 loss: 51.75
[0m]
[2022-09-27 21:00:02,091][[32m[INFO] - Step02 Finish: bilstm crf.
[0m]
[2022-09-27 21:00:02,092][[32m[INFO] - Step03 Begin: Predicting and evaluation.
[0m]
[2022-09-27 21:00:03,018][[32m[INFO] - Classification report(Entity level):
                 precision    recall  f1-score   support

          Cause       0.00      0.00      0.00       252
         Degree       0.00      0.00      0.00       107
         Holder       0.00      0.00      0.00        12
       Negation       0.00      0.00      0.00        14
       Property       0.00      0.00      0.00       403
        Trigger       0.00      0.00      0.00        11
compared_Entity       0.00      0.00      0.00       186
    sent_Entity       0.00      0.00      0.00      1675

      micro avg       0.00      0.00      0.00      2660
      macro avg       0.00      0.00      0.00      2660
   weighted avg       0.00      0.00      0.00      2660
[0m]
[2022-09-27 21:00:03,018][[32m[INFO] - Entity-level F1: 0.0[0m]
[2022-09-27 21:00:03,022][[32m[INFO] - Sentence-level Accuracy: 0.0[0m]
[2022-09-27 21:00:03,022][[32m[INFO] - Step03 Finish: Predicting and evaluation.
[0m]
[2022-09-27 21:00:03,022][[32m[INFO] - Step04 Begin: evaluation.
[0m]
[2022-09-27 21:00:03,108][[32m[INFO] - Loading features from cached file: ..\datasets\jyb\cached_crf-eval_bert-base-chinese_512_jyb[0m]
[2022-09-27 21:00:09,646][[32m[INFO] - Reading Cost is 37.12756984712704[0m]
[2022-09-27 21:00:09,674][[32m[INFO] - Annotation Cost is 0.0[0m]
[2022-09-27 21:00:09,676][[32m[INFO] - Wrong Selected percentage: 0.0[0m]
[2022-09-27 21:00:09,676][[32m[INFO] - ltp,7,0.0,0.0,37.12756984712704,0.0,0.0[0m]
[2022-09-27 21:00:09,707][[32m[INFO] - [No. 9/10] ActiveStrategy:<class 'modules.select_strategy.ALStrategy.LeastTokenProbabilityStrategy'>, BatchFraction: 0.02
[0m]
[2022-09-27 21:00:09,708][[32m[INFO] - Step02 Begin: build bilstm crf.
[0m]
[2022-09-27 21:00:30,233][[32m[INFO] -  1/2 loss: 46.36
 2/2 loss: 46.25
[0m]
[2022-09-27 21:00:30,738][[32m[INFO] - Step02 Finish: bilstm crf.
[0m]
[2022-09-27 21:00:30,739][[32m[INFO] - Step03 Begin: Predicting and evaluation.
[0m]
[2022-09-27 21:00:31,666][[32m[INFO] - Classification report(Entity level):
                 precision    recall  f1-score   support

          Cause       0.00      0.00      0.00       252
         Degree       0.00      0.00      0.00       107
         Holder       0.00      0.00      0.00        12
       Negation       0.00      0.00      0.00        14
       Property       0.00      0.00      0.00       403
        Trigger       0.00      0.00      0.00        11
compared_Entity       0.00      0.00      0.00       186
    sent_Entity       0.00      0.00      0.00      1675

      micro avg       0.00      0.00      0.00      2660
      macro avg       0.00      0.00      0.00      2660
   weighted avg       0.00      0.00      0.00      2660
[0m]
[2022-09-27 21:00:31,667][[32m[INFO] - Entity-level F1: 0.0[0m]
[2022-09-27 21:00:31,669][[32m[INFO] - Sentence-level Accuracy: 0.0[0m]
[2022-09-27 21:00:31,669][[32m[INFO] - Step03 Finish: Predicting and evaluation.
[0m]
[2022-09-27 21:00:31,669][[32m[INFO] - Step04 Begin: evaluation.
[0m]
[2022-09-27 21:00:31,690][[32m[INFO] - Loading features from cached file: ..\datasets\jyb\cached_crf-eval_bert-base-chinese_512_jyb[0m]
[2022-09-27 21:00:38,061][[32m[INFO] - Reading Cost is 37.12756984712704[0m]
[2022-09-27 21:00:38,088][[32m[INFO] - Annotation Cost is 0.0[0m]
[2022-09-27 21:00:38,090][[32m[INFO] - Wrong Selected percentage: 0.0[0m]
[2022-09-27 21:00:38,090][[32m[INFO] - ltp,8,0.0,0.0,37.12756984712704,0.0,0.0[0m]
[2022-09-27 21:00:38,119][[32m[INFO] - [No. 10/10] ActiveStrategy:<class 'modules.select_strategy.ALStrategy.LeastTokenProbabilityStrategy'>, BatchFraction: 0.02
[0m]
[2022-09-27 21:00:38,120][[32m[INFO] - Step02 Begin: build bilstm crf.
[0m]
[2022-09-27 21:00:58,603][[32m[INFO] -  1/2 loss: 56.99
 2/2 loss: 48.96
[0m]
[2022-09-27 21:00:59,095][[32m[INFO] - Step02 Finish: bilstm crf.
[0m]
[2022-09-27 21:00:59,096][[32m[INFO] - Step03 Begin: Predicting and evaluation.
[0m]
[2022-09-27 21:01:00,021][[32m[INFO] - Classification report(Entity level):
                 precision    recall  f1-score   support

          Cause       0.00      0.00      0.00       252
         Degree       0.00      0.00      0.00       107
         Holder       0.00      0.00      0.00        12
       Negation       0.00      0.00      0.00        14
       Property       0.00      0.00      0.00       403
        Trigger       0.00      0.00      0.00        11
compared_Entity       0.00      0.00      0.00       186
    sent_Entity       0.00      0.00      0.00      1675

      micro avg       0.00      0.00      0.00      2660
      macro avg       0.00      0.00      0.00      2660
   weighted avg       0.00      0.00      0.00      2660
[0m]
[2022-09-27 21:01:00,021][[32m[INFO] - Entity-level F1: 0.0[0m]
[2022-09-27 21:01:00,026][[32m[INFO] - Sentence-level Accuracy: 0.0[0m]
[2022-09-27 21:01:00,026][[32m[INFO] - Step03 Finish: Predicting and evaluation.
[0m]
[2022-09-27 21:01:00,026][[32m[INFO] - Step04 Begin: evaluation.
[0m]
[2022-09-27 21:01:00,048][[32m[INFO] - Loading features from cached file: ..\datasets\jyb\cached_crf-eval_bert-base-chinese_512_jyb[0m]
[2022-09-27 21:01:06,471][[32m[INFO] - Reading Cost is 37.12756984712704[0m]
[2022-09-27 21:01:06,496][[32m[INFO] - Annotation Cost is 0.0[0m]
[2022-09-27 21:01:06,498][[32m[INFO] - Wrong Selected percentage: 0.0[0m]
[2022-09-27 21:01:06,498][[32m[INFO] - ltp,9,0.0,0.0,37.12756984712704,0.0,0.0[0m]
