# Supplementary material for: DDSUD: dynamically detecting subsequence uncertainty and diversity for active learning in imbalanced Chinese sentiment analysis
Source: PeerJ Comput Sci. 2025 Aug 11;11:e3091. doi: 10.7717/peerj-cs.3091 (PMC12453870; doi:10.7717/peerj-cs.3091)
Supplement: Supplemental Information 1 [file peerj-cs-11-3091-s001.zip › logger/jyb/WORD2VEC_BiLSTMCRF_LTP/2022-09-29_22-26-29.log]

[2022-09-29 22:26:29,053][[32m[INFO] - Step01 Begin: word embedding.
[0m]
[2022-09-29 22:26:29,898][[32m[INFO] - Loading features from cached file: ..\datasets\jyb\cached_crf-train_bert-base-chinese_512_jyb[0m]
[2022-09-29 22:26:29,979][[32m[INFO] - Loading features from cached file: ..\datasets\jyb\cached_crf-test_bert-base-chinese_512_jyb[0m]
[2022-09-29 22:26:30,049][[32m[INFO] - Step01 Finish: Dataset building.
[0m]
[2022-09-29 22:26:30,125][[32m[INFO] - Begin active_learning.[0m]
[2022-09-29 22:26:30,126][[32m[INFO] - [No. 1/5] ActiveStrategy:<class 'modules.select_strategy.ALStrategy.LeastTokenProbabilityStrategy'>, BatchFraction: 0.001
[0m]
[2022-09-29 22:26:30,126][[32m[INFO] - Step02 Begin: build bilstm crf.
[0m]
[2022-09-29 22:26:37,510][[32m[INFO] -  1/2 loss: 114.42
 2/2 loss: 56.24
[0m]
[2022-09-29 22:26:38,070][[32m[INFO] - Step02 Finish: bilstm crf.
[0m]
[2022-09-29 22:26:38,072][[32m[INFO] - Step03 Begin: Predicting and evaluation.
[0m]
