# Supplementary material for: DDSUD: dynamically detecting subsequence uncertainty and diversity for active learning in imbalanced Chinese sentiment analysis
Source: PeerJ Comput Sci. 2025 Aug 11;11:e3091. doi: 10.7717/peerj-cs.3091 (PMC12453870; doi:10.7717/peerj-cs.3091)
Supplement: Supplemental Information 1 [file peerj-cs-11-3091-s001.zip › logger/jyb/WORD2VEC_BiLSTMCRF_LTP/2022-09-29_22-27-37.log]

[2022-09-29 22:27:37,691][[32m[INFO] - Step01 Begin: word embedding.
[0m]
[2022-09-29 22:27:38,492][[32m[INFO] - Loading features from cached file: ..\datasets\jyb\cached_crf-train_bert-base-chinese_512_jyb[0m]
[2022-09-29 22:27:38,577][[32m[INFO] - Loading features from cached file: ..\datasets\jyb\cached_crf-test_bert-base-chinese_512_jyb[0m]
[2022-09-29 22:27:38,683][[32m[INFO] - Step01 Finish: Dataset building.
[0m]
[2022-09-29 22:27:38,762][[32m[INFO] - Begin active_learning.[0m]
[2022-09-29 22:27:38,762][[32m[INFO] - [No. 1/5] ActiveStrategy:<class 'modules.select_strategy.ALStrategy.LeastTokenProbabilityStrategy'>, BatchFraction: 0.001
[0m]
[2022-09-29 22:27:38,768][[32m[INFO] - Step02 Begin: build bilstm crf.
[0m]
[2022-09-29 22:27:46,052][[32m[INFO] -  1/2 loss: 256.18
 2/2 loss: 78.70
[0m]
[2022-09-29 22:27:46,549][[32m[INFO] - Step02 Finish: bilstm crf.
[0m]
[2022-09-29 22:27:46,551][[32m[INFO] - Step03 Begin: Predicting and evaluation.
[0m]
